# Supplementary material for: Nuclear PTEN safeguards pre-mRNA splicing to link Golgi apparatus for its tumor suppressive role
Source: Nat Commun. 2018 Jun 19;9:2392. doi: 10.1038/s41467-018-04760-1 (PMC6008332; doi:10.1038/s41467-018-04760-1)
Supplement: Supplementary file 4 — Supplementary Data 1 [file 41467_2018_4760_MOESM4_ESM.xls]

## Sheet: Supplementary table 1
Supplementary Data 1. 262 common PTEN-regulated ASEs were identified from shRNA#1 and shRNA#2 293T cells. Table column explanation: splicing_event_type, types of splicing events; ensemblID,the ensembl gene identifier; GeneName, official gene symbols; skipping_junction,junction of decreased splicing ratio in compare with that in control samples; inclusion_junction, junction of increasing splicing …
splicing_event_type	ensemblID	GeneName	skipping_junction	inclusion_junction	inclusion_isoforms	skipping_isforms	absolute_mean_splicingratio_difference	upstream_5_end_exon	skipping_exon	inclusion_exon	upstream_5_end_exon_sequence	skipping_exon_sequence	inclusion_exon_sequence	upstream_5_end_exon_sequence_length	skipping_exon_sequence_length	inclusion_exon_sequence_length	splicingEventID
CA	ENSG00000081026	MAGI3	chr1:114223958:+,chr1:114224834:+	chr1:114223958:+,chr1:114225519:+	ENST00000307546		0.204703	1_114223820_114223958_+	1_114224834_114224924_+	1_114225519_114228545_+	GTTGGTGACCAGATTGTTGAAATCAATGGGGAACCTACACAAGGAATCACACATACTCGAGCAATTGAGCTCATTCAGGCTGGTGGAAATAAAGTTCTTCTTCTTTTGAGGCCAGGAACTGGCTTGATACCTGACCATG	GTTTGGCTCCTTCCGGTCTGTGCTCCTACGTGAAACCCGAGCAACATTAAGGCTTTCAGGGCTTTTCTTGGTCTTTCCTTAAAAAGACTTG	GTGATTGGGATATTAATAATCCTTCGTCTTCAAATGTGATTTATGATGAACAGTCACCATTACCCCCATCTTCACATTTTGCTTCCATATTTGAAGAGTCTCACGTGCCAGTAATTGAAGAATCTTTGAGAGTTCAGATATGTGAAAAGGCAGAAGAATTAAAGGACATTGTGCCTGAAAAGAAAAGCACTTTAAATGAAAATCAGCCTGAGATAAAGCATCAGTCTCTTCTCCAGAAAAATGTGAGTAAGAGGGATCCACCCAGCAGTCATGGGCACAGTAACAAGAAAAATCTATTAAAAGTAGAAAATGGTGTTACACGAAGAGGTAGATCGGTTAGTCCCAAAAAGCCAGCCAGTCAACATTCAGAGGAACATTTGGATAAGATTCCTAGTCCTC…	139	91	3027	chr1:114223958:+,chr1:114224834:+@chr1:114223958:+,chr1:114225519:+
MXE	ENSG00000081026	MAGI3	chr1:114223958:+,chr1:114224834:+	chr1:114223958:+,chr1:114225519:+	ENST00000307546,ENST00000369615	ENST00000369617,ENST00000369611	0.172141	1_114223820_114223958_+	1_114224834_114225056_+	1_114225519_114228545_+	GTTGGTGACCAGATTGTTGAAATCAATGGGGAACCTACACAAGGAATCACACATACTCGAGCAATTGAGCTCATTCAGGCTGGTGGAAATAAAGTTCTTCTTCTTTTGAGGCCAGGAACTGGCTTGATACCTGACCATG	GTTTGGCTCCTTCCGGTCTGTGCTCCTACGTGAAACCCGAGCAACATTAAGGCTTTCAGGGCTTTTCTTGGTCTTTCCTTAAAAAGACTTGGTAAATTTGCATGTCTTGTAAATCACTTTCTTCTTTTGTTTTCTTTTAAATTAAAAATGATGCTATTAAATACATCTATTTCTATCTTCTGCACTTTTCAGTCTTCTTTTGACATTAAATTTGACAGCTTAA	GTGATTGGGATATTAATAATCCTTCGTCTTCAAATGTGATTTATGATGAACAGTCACCATTACCCCCATCTTCACATTTTGCTTCCATATTTGAAGAGTCTCACGTGCCAGTAATTGAAGAATCTTTGAGAGTTCAGATATGTGAAAAGGCAGAAGAATTAAAGGACATTGTGCCTGAAAAGAAAAGCACTTTAAATGAAAATCAGCCTGAGATAAAGCATCAGTCTCTTCTCCAGAAAAATGTGAGTAAGAGGGATCCACCCAGCAGTCATGGGCACAGTAACAAGAAAAATCTATTAAAAGTAGAAAATGGTGTTACACGAAGAGGTAGATCGGTTAGTCCCAAAAAGCCAGCCAGTCAACATTCAGAGGAACATTTGGATAAGATTCCTAGTCCTC…	139	223	3027	chr1:114223958:+,chr1:114224834:+@chr1:114223958:+,chr1:114225519:+
A3SS	ENSG00000221978	CCNL2	chr1:1328183:-,chr1:1328776:-	chr1:1326245:-,chr1:1328776:-	ENST00000408952,ENST00000482621,ENST00000488340,ENST00000400809	ENST00000496007	0.156784	1_1328776_1328840_-	1_1326146_1328183_-	1_1326146_1326245_-	ATAATCGTTATGTACCTTCAGGTGTTAGAGTGTGAGCGTAACCAACACCTGGTCCAGACCTCATG	GGTAGCCTCTGAGGGTAAGTGACTAAGACTTCTCCTCTGCTGTCCAAGCGCTTTGGTGCAGGGACAGCGGCATCTTCAGCCAATCCAGTGCAGGCTCTCCACCGAAGGCTGGCTCTAGACTGGTGGTACGCACATAGCATAGCCATGGCCGACTCCTGCTGTGGTTCTCTGACGATTGTGCTTCTTGTTAATCCTCTGTCGTGCTTTGGTAATCGTATTGATTAGAGTTGGTAACTGTCTTGACTTGAATTTTGTCCCTTTAAAACTGCTGTACCTGTATGATAAAGATGCAGTACCTTTCTCTTAAAAAAAAATGCTATGGAAAGCTGTGAGAATTGAAGAGACAAATTGGCTGTGTCAGTGTGGGGTTATGTCATGATTTCTAGAAGCCCTGAAGTT…	GAATTACATGAACGACAGCCTTCGCACCGACGTCTTCGTGCGGTTCCAGCCAGAGAGCATCGCCTGTGCCTGCATTTATCTTGCTGCCCGGACGCTGGAG	65	2038	100	chr1:1328183:-,chr1:1328776:-@chr1:1326245:-,chr1:1328776:-
MXE	ENSG00000221978	CCNL2	chr1:1328183:-,chr1:1328776:-	chr1:1326245:-,chr1:1328776:-	ENST00000408952,ENST00000482621,ENST00000488340,ENST00000400809	ENST00000408918	0.156784	1_1328776_1328840_-	1_1327668_1328183_-	1_1326146_1326245_-	ATAATCGTTATGTACCTTCAGGTGTTAGAGTGTGAGCGTAACCAACACCTGGTCCAGACCTCATG	GGTAGCCTCTGAGGGTAAGTGACTAAGACTTCTCCTCTGCTGTCCAAGCGCTTTGGTGCAGGGACAGCGGCATCTTCAGCCAATCCAGTGCAGGCTCTCCACCGAAGGCTGGCTCTAGACTGGTGGTACGCACATAGCATAGCCATGGCCGACTCCTGCTGTGGTTCTCTGACGATTGTGCTTCTTGTTAATCCTCTGTCGTGCTTTGGTAATCGTATTGATTAGAGTTGGTAACTGTCTTGACTTGAATTTTGTCCCTTTAAAACTGCTGTACCTGTATGATAAAGATGCAGTACCTTTCTCTTAAAAAAAAATGCTATGGAAAGCTGTGAGAATTGAAGAGACAAATTGGCTGTGTCAGTGTGGGGTTATGTCATGATTTCTAGAAGCCCTGAAGTT…	GAATTACATGAACGACAGCCTTCGCACCGACGTCTTCGTGCGGTTCCAGCCAGAGAGCATCGCCTGTGCCTGCATTTATCTTGCTGCCCGGACGCTGGAG	65	516	100	chr1:1328183:-,chr1:1328776:-@chr1:1326245:-,chr1:1328776:-
CA	ENSG00000221978	CCNL2	chr1:1328183:-,chr1:1328776:-	chr1:1326245:-,chr1:1328776:-	ENST00000488340,ENST00000400809	ENST00000471930	0.156784	1_1328776_1328840_-	1_1328059_1328183_-	1_1326146_1326245_-	ATAATCGTTATGTACCTTCAGGTGTTAGAGTGTGAGCGTAACCAACACCTGGTCCAGACCTCATG	GGTAGCCTCTGAGGGTAAGTGACTAAGACTTCTCCTCTGCTGTCCAAGCGCTTTGGTGCAGGGACAGCGGCATCTTCAGCCAATCCAGTGCAGGCTCTCCACCGAAGGCTGGCTCTAGACTGGTG	GAATTACATGAACGACAGCCTTCGCACCGACGTCTTCGTGCGGTTCCAGCCAGAGAGCATCGCCTGTGCCTGCATTTATCTTGCTGCCCGGACGCTGGAG	65	125	100	chr1:1328183:-,chr1:1328776:-@chr1:1326245:-,chr1:1328776:-
CA	ENSG00000221978	CCNL2	chr1:1328183:-,chr1:1328776:-	chr1:1326245:-,chr1:1328776:-	ENST00000408952,ENST00000482621,ENST00000400809	ENST00000481223	0.156784	1_1328776_1328840_-	1_1328170_1328183_-	1_1326146_1326245_-	ATAATCGTTATGTACCTTCAGGTGTTAGAGTGTGAGCGTAACCAACACCTGGTCCAGACCTCATG	GGTAGCCTCTGAGG	GAATTACATGAACGACAGCCTTCGCACCGACGTCTTCGTGCGGTTCCAGCCAGAGAGCATCGCCTGTGCCTGCATTTATCTTGCTGCCCGGACGCTGGAG	65	14	100	chr1:1328183:-,chr1:1328776:-@chr1:1326245:-,chr1:1328776:-
CA	ENSG00000143363	PRUNE	chr1:150990380:+,chr1:150997087:+	chr1:150990380:+,chr1:150990943:+	ENST00000475722	ENST00000467771,ENST00000368936	0.140564	1_150990288_150990380_+	1_150997087_150997271_+	1_150990943_150991145_+	GAGTCCCGACCTCTACATGTTGTGCTGGGAAATGAAGCCTGTGATTTGGACTCCACAGTGTCTGCTCTTGCCCTGGCTTTTTACCTAGCAAAG	AAGTGACACAGCCCTAGAGGAGGCAGTAGCAGAGGTGCTAGACCATCGACCCATCGAGCCGAAACACTGCCCTCCCTGCCATGTTTCAGTTGAGCTGGTGGGGTCCTGTGCTACCCTGGTGACCGAGAGAATCCTGCAGGGGGCACCAGAGATCTTGGACAGGCAAACTGCAGCCCTTCTGCATG	ACAACTGAGGCTGAGGAAGTCTTTGTGCCAGTTTTAAATATAAAACGTTCTGAACTACCTCTGCGAGGTGACATTGTCTTCTTTCTTCAGAAGGTTCATATTCCAGAGAGTATCTTGATTTTTCGGGATGAGATTGACCTCCATGCATTATACCAGGCTGGCCAACTCACCCTCATCCTTGTCGACCATCATATCTTATCCAA	93	185	203	chr1:150990380:+,chr1:150997087:+@chr1:150990380:+,chr1:150990943:+
CA	ENSG00000143363	PRUNE	chr1:150999803:+,chr1:151001262:+	chr1:150999803:+,chr1:151006282:+	ENST00000431193	ENST00000271620,ENST00000475722,ENST00000450884,ENST00000368936,ENST00000462440	0.165247	1_150999709_150999803_+	1_151001262_151001420_+	1_151006282_151006589_+	GACTGACCACTGAGCAGATGCTGAGAAAAGACCAGAAGACTATCTATAGACAAGGCGTCAAGGTGGCCATTAGTGCAATATATATGGATTTGGAG	GCCTTTCTGCAGAGGTCTAACCTCCTTGCAGATCTCCATGCTTTCTGCCAGGCTCACAGCTATGATGTCCTGGTTGCCATGACTATCTTTTTCAACACTCACAATGAGCCAGTGCGGCAGTTGGCTATTTTCTGTCCCCATGTGGCACTCCAAACAACG	ATCTGTGAAGTCCTGGAACGCTCCCACTCTCCACCCCTGAAGCTGACCCCTGCCTCAAGTACCCACCCTAACCTCCATGCCTATCTTCAAGGCAACACCCAGGTCTCTCGAAAGAAACTTCTGCCCCTGCTCCAGGAAGCCCTGTCAGCATATTTTGACTCCATGAAGATCCCTTCAGGACAGCCTGAGACAGCAGATGTGTCCAGGGAGCAAGTGGACAAGGAATTGGACAGGGCAAGTAACTCCCTGATTTCTGGCCTGAGTCAAGATGAGGAGGACCCTCCGCTGCCCCCGACGCCCATGAACAG	95	159	308	chr1:150999803:+,chr1:151001262:+@chr1:150999803:+,chr1:151006282:+
CA	ENSG00000143363	PRUNE	chr1:150999803:+,chr1:151001262:+	chr1:150999803:+,chr1:151006282:+	ENST00000368937	ENST00000271620,ENST00000475722,ENST00000450884,ENST00000368936,ENST00000462440	0.165247	1_150999709_150999803_+	1_151001262_151001420_+	1_151006282_151007683_+	GACTGACCACTGAGCAGATGCTGAGAAAAGACCAGAAGACTATCTATAGACAAGGCGTCAAGGTGGCCATTAGTGCAATATATATGGATTTGGAG	GCCTTTCTGCAGAGGTCTAACCTCCTTGCAGATCTCCATGCTTTCTGCCAGGCTCACAGCTATGATGTCCTGGTTGCCATGACTATCTTTTTCAACACTCACAATGAGCCAGTGCGGCAGTTGGCTATTTTCTGTCCCCATGTGGCACTCCAAACAACG	ATCTGTGAAGTCCTGGAACGCTCCCACTCTCCACCCCTGAAGCTGACCCCTGCCTCAAGTACCCACCCTAACCTCCATGCCTATCTTCAAGGCAACACCCAGGTCTCTCGAAAGAAACTTCTGCCCCTGCTCCAGGAAGCCCTGTCAGCATATTTTGACTCCATGAAGATCCCTTCAGGACAGCCTGAGACAGCAGATGTGTCCAGGGAGCAAGTGGACAAGGAATTGGACAGGGCAAGTAACTCCCTGATTTCTGGCCTGAGTCAAGATGAGGAGGACCCTCCGCTGCCCCCGACGCCCATGAACAGCTTGGTGGATGAGTGCCCTCTAGATCAGGGGCTGCCTAAACTCTCTGCTGAGGCCGTCTTCGAGAAGTGCAGTCAGATCTCACTGTCACAG…	95	159	1402	chr1:150999803:+,chr1:151001262:+@chr1:150999803:+,chr1:151006282:+
CA	ENSG00000143363	PRUNE	chr1:150999803:+,chr1:151001262:+	chr1:150999803:+,chr1:151006282:+	ENST00000368934	ENST00000271620,ENST00000475722,ENST00000450884,ENST00000368936,ENST00000462440	0.183441	1_150999709_150999803_+	1_151001262_151001420_+	1_151006282_151008187_+	GACTGACCACTGAGCAGATGCTGAGAAAAGACCAGAAGACTATCTATAGACAAGGCGTCAAGGTGGCCATTAGTGCAATATATATGGATTTGGAG	GCCTTTCTGCAGAGGTCTAACCTCCTTGCAGATCTCCATGCTTTCTGCCAGGCTCACAGCTATGATGTCCTGGTTGCCATGACTATCTTTTTCAACACTCACAATGAGCCAGTGCGGCAGTTGGCTATTTTCTGTCCCCATGTGGCACTCCAAACAACG	ATCTGTGAAGTCCTGGAACGCTCCCACTCTCCACCCCTGAAGCTGACCCCTGCCTCAAGTACCCACCCTAACCTCCATGCCTATCTTCAAGGCAACACCCAGGTCTCTCGAAAGAAACTTCTGCCCCTGCTCCAGGAAGCCCTGTCAGCATATTTTGACTCCATGAAGATCCCTTCAGGACAGCCTGAGACAGCAGATGTGTCCAGGGAGCAAGTGGACAAGGAATTGGACAGGGCAAGTAACTCCCTGATTTCTGGCCTGAGTCAAGATGAGGAGGACCCTCCGCTGCCCCCGACGCCCATGAACAGCTTGGTGGATGAGTGCCCTCTAGATCAGGGGCTGCCTAAACTCTCTGCTGAGGCCGTCTTCGAGAAGTGCAGTCAGATCTCACTGTCACAG…	95	159	1906	chr1:150999803:+,chr1:151001262:+@chr1:150999803:+,chr1:151006282:+
MXE	ENSG00000143363	PRUNE	chr1:150999803:+,chr1:151001262:+	chr1:150999803:+,chr1:151006282:+	ENST00000368934	ENST00000467771	0.183441	1_150999709_150999803_+	1_151001262_151001429_+	1_151006282_151008187_+	GACTGACCACTGAGCAGATGCTGAGAAAAGACCAGAAGACTATCTATAGACAAGGCGTCAAGGTGGCCATTAGTGCAATATATATGGATTTGGAG	GCCTTTCTGCAGAGGTCTAACCTCCTTGCAGATCTCCATGCTTTCTGCCAGGCTCACAGCTATGATGTCCTGGTTGCCATGACTATCTTTTTCAACACTCACAATGAGCCAGTGCGGCAGTTGGCTATTTTCTGTCCCCATGTGGCACTCCAAACAACGGTGAGTCTG	ATCTGTGAAGTCCTGGAACGCTCCCACTCTCCACCCCTGAAGCTGACCCCTGCCTCAAGTACCCACCCTAACCTCCATGCCTATCTTCAAGGCAACACCCAGGTCTCTCGAAAGAAACTTCTGCCCCTGCTCCAGGAAGCCCTGTCAGCATATTTTGACTCCATGAAGATCCCTTCAGGACAGCCTGAGACAGCAGATGTGTCCAGGGAGCAAGTGGACAAGGAATTGGACAGGGCAAGTAACTCCCTGATTTCTGGCCTGAGTCAAGATGAGGAGGACCCTCCGCTGCCCCCGACGCCCATGAACAGCTTGGTGGATGAGTGCCCTCTAGATCAGGGGCTGCCTAAACTCTCTGCTGAGGCCGTCTTCGAGAAGTGCAGTCAGATCTCACTGTCACAG…	95	168	1906	chr1:150999803:+,chr1:151001262:+@chr1:150999803:+,chr1:151006282:+
MXE	ENSG00000143363	PRUNE	chr1:150999803:+,chr1:151001262:+	chr1:150999803:+,chr1:151006282:+	ENST00000271619,ENST00000271620,ENST00000368935,ENST00000368936	ENST00000467771	0.165247	1_150999709_150999803_+	1_151001262_151001429_+	1_151006282_151008189_+	GACTGACCACTGAGCAGATGCTGAGAAAAGACCAGAAGACTATCTATAGACAAGGCGTCAAGGTGGCCATTAGTGCAATATATATGGATTTGGAG	GCCTTTCTGCAGAGGTCTAACCTCCTTGCAGATCTCCATGCTTTCTGCCAGGCTCACAGCTATGATGTCCTGGTTGCCATGACTATCTTTTTCAACACTCACAATGAGCCAGTGCGGCAGTTGGCTATTTTCTGTCCCCATGTGGCACTCCAAACAACGGTGAGTCTG	ATCTGTGAAGTCCTGGAACGCTCCCACTCTCCACCCCTGAAGCTGACCCCTGCCTCAAGTACCCACCCTAACCTCCATGCCTATCTTCAAGGCAACACCCAGGTCTCTCGAAAGAAACTTCTGCCCCTGCTCCAGGAAGCCCTGTCAGCATATTTTGACTCCATGAAGATCCCTTCAGGACAGCCTGAGACAGCAGATGTGTCCAGGGAGCAAGTGGACAAGGAATTGGACAGGGCAAGTAACTCCCTGATTTCTGGCCTGAGTCAAGATGAGGAGGACCCTCCGCTGCCCCCGACGCCCATGAACAGCTTGGTGGATGAGTGCCCTCTAGATCAGGGGCTGCCTAAACTCTCTGCTGAGGCCGTCTTCGAGAAGTGCAGTCAGATCTCACTGTCACAG…	95	168	1908	chr1:150999803:+,chr1:151001262:+@chr1:150999803:+,chr1:151006282:+
MXE	ENSG00000143442	POGZ	chr1:151413562:-,chr1:151414557:-	chr1:151403317:-,chr1:151414557:-	ENST00000467287,ENST00000540984,ENST00000491586,ENST00000409503,ENST00000531094,ENST00000358476,ENST00000485040,ENST00000361398,ENST00000271715	ENST00000476128	0.301058	1_151414557_151414681_-	1_151413319_151413562_-	1_151403142_151403317_-	CATGGCGGACACCGACCTGTTCATGGAATGTGAGGAGGAGGAGTTGGAGCCATGGCAGAAAATCAGTGATGTCATTGAGGACTCTGTAGTTGAAGATTATAATTCAGTGGATAAAACTACCACAG	TTTCTGTGAGCCAGCAGCCAGTCTCGGCTCCAGTGCCCATCGCTGCCCATGCTTCTGTTGCTGGGCACCTCTCTACATCCACCACCGTTAGTAGCAGCGGGGCACAGAACAGCGACAGTACAAAGAAGACTCTTGTCACACTAATTGCCAACAACAATGGTAAGTGGGATTATTGGGAAATAATAATCCTGGGCTAGAGGGGTGAAAGAATAAAAAAGGTCTCAGGGACAGCCCTACCTGTTTA	CTGGCAATCCTTTGGTCCAGCAAGGTGGACAGCCACTCATCCTGACCCAGAATCCAGCCCCAGGTCTGGGCACAATGGTTACTCAACCAGTATTGAGGCCTGTTCAGGTCATGCAGAATGCCAATCATGTGACTAGTTCCCCTGTGGCCTCACAACCAATATTTATCACTACGCAG	125	244	176	chr1:151413562:-,chr1:151414557:-@chr1:151403317:-,chr1:151414557:-
CA	ENSG00000143442	POGZ	chr1:151413562:-,chr1:151414557:-	chr1:151403317:-,chr1:151414557:-	ENST00000467287,ENST00000540984,ENST00000491586,ENST00000531094,ENST00000358476,ENST00000361398	ENST00000533461,ENST00000368863,ENST00000533351	0.301058	1_151414557_151414681_-	1_151413404_151413562_-	1_151403142_151403317_-	CATGGCGGACACCGACCTGTTCATGGAATGTGAGGAGGAGGAGTTGGAGCCATGGCAGAAAATCAGTGATGTCATTGAGGACTCTGTAGTTGAAGATTATAATTCAGTGGATAAAACTACCACAG	TTTCTGTGAGCCAGCAGCCAGTCTCGGCTCCAGTGCCCATCGCTGCCCATGCTTCTGTTGCTGGGCACCTCTCTACATCCACCACCGTTAGTAGCAGCGGGGCACAGAACAGCGACAGTACAAAGAAGACTCTTGTCACACTAATTGCCAACAACAATG	CTGGCAATCCTTTGGTCCAGCAAGGTGGACAGCCACTCATCCTGACCCAGAATCCAGCCCCAGGTCTGGGCACAATGGTTACTCAACCAGTATTGAGGCCTGTTCAGGTCATGCAGAATGCCAATCATGTGACTAGTTCCCCTGTGGCCTCACAACCAATATTTATCACTACGCAG	125	159	176	chr1:151413562:-,chr1:151414557:-@chr1:151403317:-,chr1:151414557:-
CA	ENSG00000143442	POGZ	chr1:151413562:-,chr1:151414557:-	chr1:151403317:-,chr1:151414557:-	ENST00000450842	ENST00000533461,ENST00000368863,ENST00000409503,ENST00000533351,ENST00000485040,ENST00000271715	0.301058	1_151414557_151414681_-	1_151413404_151413562_-	1_151403190_151403317_-	CATGGCGGACACCGACCTGTTCATGGAATGTGAGGAGGAGGAGTTGGAGCCATGGCAGAAAATCAGTGATGTCATTGAGGACTCTGTAGTTGAAGATTATAATTCAGTGGATAAAACTACCACAG	TTTCTGTGAGCCAGCAGCCAGTCTCGGCTCCAGTGCCCATCGCTGCCCATGCTTCTGTTGCTGGGCACCTCTCTACATCCACCACCGTTAGTAGCAGCGGGGCACAGAACAGCGACAGTACAAAGAAGACTCTTGTCACACTAATTGCCAACAACAATG	CTGGCAATCCTTTGGTCCAGCAAGGTGGACAGCCACTCATCCTGACCCAGAATCCAGCCCCAGGTCTGGGCACAATGGTTACTCAACCAGTATTGAGGCCTGTTCAGGTCATGCAGAATGCCAATCAT	125	159	128	chr1:151413562:-,chr1:151414557:-@chr1:151403317:-,chr1:151414557:-
MXE	ENSG00000143376	SNX27	chr1:151665959:+,chr1:151666069:+	chr1:151665959:+,chr1:151666846:+	ENST00000458013	ENST00000368838	0.193765	1_151665900_151665959_+	1_151666069_151666077_+	1_151666846_151671550_+	TTCAATTACATGCATGAGTGCTTCGAGAGGGTGTTCTGCGAGCTCAAGTGGAGAAAAGAG	GAATATTAG	AACATTTTCCAGATGGCGAGGTCACAGCAGAGAGATGTGGCCACCTAGCCTTTCCTTATCCCCTTCCCTTCCCTTCACCCCCATCCTCTTACTCCTTTCATGTCCCATTTCAGACAGAGTAACCATTAACAAAAAAGAAGAGAAAAAGTTAAAGTCGTTATATTCAAAAGCCCTAAACTAAATATTATTAATAACCCCCTCTGAATTTCATGTCTCTGGAATTGAGGTGGTAGTGAACAGCAGATCGGTCAGCACCAGAAGTCAACTGAGTTAAGGCAGGAAAAGAAATAAGCCCAACCAACTTGCCAAAGGTATCTTTGTCCTTTCACCTGGGCCTCATACCAACAGCCTCTCCTTGTACTATATTTTTAAAACTGGAACTATGAACTTCATCCATTT…	60	9	4705	chr1:151665959:+,chr1:151666069:+@chr1:151665959:+,chr1:151666846:+
MXE	ENSG00000143376	SNX27	chr1:151665959:+,chr1:151666069:+	chr1:151665959:+,chr1:151666846:+	ENST00000458013	ENST00000368841	0.193765	1_151665900_151665959_+	1_151666069_151671554_+	1_151666846_151671550_+	TTCAATTACATGCATGAGTGCTTCGAGAGGGTGTTCTGCGAGCTCAAGTGGAGAAAAGAG	GAATATTAGTTAGAGACTGATTATCTCATGTGAGCCAGGACATTCTTCCAGCAAGGTTGGCCTCTGGATGGTGAACGGGCTGTGCAAAAAAGCCCTGCTTCTTCCCTTGTCTAGAGGGTGGACATTGGCTACAGGCTCTTCCATCTCTCATGACTTCATGGACCCTCCTCTGCCAGTTTTTTAAATCAGATCACCCTCCATGTTGTTCCTGACCCACAGGGGAAGCTGTCCTCAGTTGTAGCCGTCTTGACTGGATGAGTCCTGGCAGTCTTTCTAGGCGAACCAAGAATGTTTGTGTGAGGGAAGGTGTTTGCTGTTGCTTTACTGCTGTCTGTATGTGCCAGTGCTGGAACAGAATTTGGAAGATTCTGAATAATTAGTTACTTATTCTCAAAGAAA…	AACATTTTCCAGATGGCGAGGTCACAGCAGAGAGATGTGGCCACCTAGCCTTTCCTTATCCCCTTCCCTTCCCTTCACCCCCATCCTCTTACTCCTTTCATGTCCCATTTCAGACAGAGTAACCATTAACAAAAAAGAAGAGAAAAAGTTAAAGTCGTTATATTCAAAAGCCCTAAACTAAATATTATTAATAACCCCCTCTGAATTTCATGTCTCTGGAATTGAGGTGGTAGTGAACAGCAGATCGGTCAGCACCAGAAGTCAACTGAGTTAAGGCAGGAAAAGAAATAAGCCCAACCAACTTGCCAAAGGTATCTTTGTCCTTTCACCTGGGCCTCATACCAACAGCCTCTCCTTGTACTATATTTTTAAAACTGGAACTATGAACTTCATCCATTT…	60	5486	4705	chr1:151665959:+,chr1:151666069:+@chr1:151665959:+,chr1:151666846:+
MXE	ENSG00000143376	SNX27	chr1:151665959:+,chr1:151666069:+	chr1:151665959:+,chr1:151666846:+	ENST00000458013	ENST00000368843	0.193765	1_151665900_151665959_+	1_151666069_151671567_+	1_151666846_151671550_+	TTCAATTACATGCATGAGTGCTTCGAGAGGGTGTTCTGCGAGCTCAAGTGGAGAAAAGAG	GAATATTAGTTAGAGACTGATTATCTCATGTGAGCCAGGACATTCTTCCAGCAAGGTTGGCCTCTGGATGGTGAACGGGCTGTGCAAAAAAGCCCTGCTTCTTCCCTTGTCTAGAGGGTGGACATTGGCTACAGGCTCTTCCATCTCTCATGACTTCATGGACCCTCCTCTGCCAGTTTTTTAAATCAGATCACCCTCCATGTTGTTCCTGACCCACAGGGGAAGCTGTCCTCAGTTGTAGCCGTCTTGACTGGATGAGTCCTGGCAGTCTTTCTAGGCGAACCAAGAATGTTTGTGTGAGGGAAGGTGTTTGCTGTTGCTTTACTGCTGTCTGTATGTGCCAGTGCTGGAACAGAATTTGGAAGATTCTGAATAATTAGTTACTTATTCTCAAAGAAA…	AACATTTTCCAGATGGCGAGGTCACAGCAGAGAGATGTGGCCACCTAGCCTTTCCTTATCCCCTTCCCTTCCCTTCACCCCCATCCTCTTACTCCTTTCATGTCCCATTTCAGACAGAGTAACCATTAACAAAAAAGAAGAGAAAAAGTTAAAGTCGTTATATTCAAAAGCCCTAAACTAAATATTATTAATAACCCCCTCTGAATTTCATGTCTCTGGAATTGAGGTGGTAGTGAACAGCAGATCGGTCAGCACCAGAAGTCAACTGAGTTAAGGCAGGAAAAGAAATAAGCCCAACCAACTTGCCAAAGGTATCTTTGTCCTTTCACCTGGGCCTCATACCAACAGCCTCTCCTTGTACTATATTTTTAAAACTGGAACTATGAACTTCATCCATTT…	60	5499	4705	chr1:151665959:+,chr1:151666069:+@chr1:151665959:+,chr1:151666846:+
CA	ENSG00000116786	PLEKHM2	chr1:16046415:+,chr1:16047824:+	chr1:16046415:+,chr1:16051812:+	ENST00000375793		0.206788	1_16046229_16046415_+	1_16047824_16047883_+	1_16051812_16052040_+	GATGCCCCTTACCTAGACCTGGCCCCCTACATGCCCGACTACTACAAACCTCAGTACCTGCTGGACTTTGAAGACCGCCTTCCCAGCTCGGTCCACGGCTCAGACAGTCTGTCCCTCAACTCTTTCAACTCCGTCACCTCCACCAACCTGGAGTGGGATGACAGTGCGATTGCCCCATCTAGTGAGG	ATTATGATTTTGGAGATGTGTTTCCAGCAGTGCCGTCTGTACCCAGCACAGACTGGGAAG	ATGGAGACCTCACAGACACGGTCAGTGGTCCCCGCTCCACAGCCTCCGACCTGACCAGCAGCAAGGCCTCCACCAGGAGCCCCACCCAGCGCCAGAACCCCTTCAACGAGGAGCCGGCAGAGACTGTGTCCTCCTCTGACACCACCCCCGTGCACACCACCTCTCAGGAGAAGGAGGAGGCCCAGGCCCTGGACCCGCCGGATGCCTGCACGGAGCTCGAGGTCATCAG	187	60	229	chr1:16046415:+,chr1:16047824:+@chr1:16046415:+,chr1:16051812:+
CA	ENSG00000117143	UAP1	chr1:162560301:+,chr1:162562522:+	chr1:162560301:+,chr1:162567582:+	ENST00000367924,ENST00000367926		0.27969	1_162560113_162560301_+	1_162562522_162562572_+	1_162567582_162567648_+	GAAGTTTGTGGTATATGAAGTATTGCGAGAAGATGAGTTTTCCCCACTAAAGAATGCTGATAGTCAGAATGGGAAAGACAACCCTACTACTGCAAGGCATGCTTTGATGTCCCTTCATCATTGCTGGGTCCTCAATGCAGGGGGCCATTTCATAGATGAAAATGGCTCTCGCCTTCCAGCAATTCCCCG	CAGTGCTACAAATGGGAAGTCAGAGACCATCACAGCTGATGTCAATCACAA	CTTGAAGGATGCCAATGATGTACCAATCCAATGTGAAATCTCTCCTCTTATCTCCTATGCTGGAGAA	189	51	67	chr1:162560301:+,chr1:162562522:+@chr1:162560301:+,chr1:162567582:+
CA	ENSG00000197965	MPZL1	chr1:167742605:+,chr1:167745301:+	chr1:167742605:+,chr1:167757057:+	ENST00000474859	ENST00000474729,ENST00000448405,ENST00000359523	0.106103	1_167742473_167742605_+	1_167745301_167745403_+	1_167757057_167757081_+	AGAATTTGCCTGTGTTTCCAGTTTGGGTAGTGGTGGGCATAGTTACTGCTGTGGTCCTAGGTCTCACTCTGCTCATCAGCATGATTCTGGCTGTCCTCTATAGAAGGAAAAACTCTAAACGGGATTACACTGG	CTGCAGTACATCAGAGAGTTTGTCACCAGTTAAGCAGGCTCCTCGGAAGTCCCCCTCCGACACTGAGGGTCTTGTAAAGAGTCTGCCTTCTGGATCTCACCAG	GGCCCAGTCATATATGCACAGTTAG	133	103	25	chr1:167742605:+,chr1:167745301:+@chr1:167742605:+,chr1:167757057:+
CA	ENSG00000197965	MPZL1	chr1:167742605:+,chr1:167745301:+	chr1:167742605:+,chr1:167757057:+	ENST00000367853	ENST00000474729,ENST00000448405,ENST00000359523	0.106103	1_167742473_167742605_+	1_167745301_167745403_+	1_167757057_167757410_+	AGAATTTGCCTGTGTTTCCAGTTTGGGTAGTGGTGGGCATAGTTACTGCTGTGGTCCTAGGTCTCACTCTGCTCATCAGCATGATTCTGGCTGTCCTCTATAGAAGGAAAAACTCTAAACGGGATTACACTGG	CTGCAGTACATCAGAGAGTTTGTCACCAGTTAAGCAGGCTCCTCGGAAGTCCCCCTCCGACACTGAGGGTCTTGTAAAGAGTCTGCCTTCTGGATCTCACCAG	GGCCCAGTCATATATGCACAGTTAGACCACTCCGGCGGACATCACAGTGACAAGATTAACAAGTCAGAGTCTGTGGTGTATGCGGATATCCGAAAGAATTAAGAGAATACCTAGAACATATCCTCAGCAAGAAACAAAACCAAACTGGACTCTCGTGCAGAAAATGTAGCCCATTACCACATGTAGCCTTGGAGACCCAGGCAAGGACAAGTACACGTGTACTCACAGAGGGAGAGAAAGATGTGTACAAAGGATATGTATAAATATTCTATTTAGTCATCCTGATATGAGGAGCCAGTGTTGCATGATGAAAAGATGGTATGATTCTACATATGTACCCATTGTCTTGCTGTT	133	103	354	chr1:167742605:+,chr1:167745301:+@chr1:167742605:+,chr1:167757057:+
CA	ENSG00000116750	UCHL5	chr1:192987950:-,chr1:192989437:-	chr1:192987950:-,chr1:192990227:-	ENST00000367449		0.182442	1_192987535_192987950_-	1_192989437_192989511_-	1_192990227_192990325_-	GGAAAATAGGATAAAAGAACAAGGTGTGAGAAGGAATAGAAGGAAACAAACAGGAAAGATATGGCTGCACCATGCAGTGCTACTATATGCTGAGATTCTACAGGATGAGATTTTTGAATAGCTGAGGCAGTTGCCTATAATCTGTGATGACATAAAAGTATTTGACCTAAAATCTTTTTATTTGCAAAATAATAAATAAAAAGTGATTCTCCCTCGGCATGGCTATAATGAACTTGGTTAGAACCTATAAATGTTTTTGTTATGTGAGACTTTTTAACCGATGAATTCGTTGAATACACACCACATTTAAAAACTGCCTAGGAGGTAATCCAAAAATATATAGTTATAAAACTTCTTGTATTATGTACCAAATCTCTTTCTTAAAATATAAAATAAAAT…	TTTGAGAAACACTTTGAGAAGACACTACTAGGCAAATAAAATTTTGGACCATTAACTTAAAGACGAGAATACATG	ATTGAGAATATCAGAAGGAAGCATAATTATCTGCCTTTCATTATGGAATTGTTAAAGACTTTAGCAGAACACCAGCAGTTAATACCACTAGTAGAAAAG	416	75	99	chr1:192987950:-,chr1:192989437:-@chr1:192987950:-,chr1:192990227:-
A5SS	ENSG00000117222	RBBP5	chr1:205057943:-,chr1:205064115:-	chr1:205057943:-,chr1:205064001:-	ENST00000264515	ENST00000367164	0.176725	1_205055270_205057943_-	1_205064115_205064192_-	1_205064001_205064192_-	CAGGAGGAGCAATCTCAGAACTGTTATGAAGACCTTCGAAGTTCTTCATTCTTTCTCACTTTGCCATCATGTGGCCTCTGGACACTGTGGTCAGTCATTTGAAAATTGACTTTAATTTAAAACAAAGGCCTGTGCCTCCCACCCAGGAGGTGGGAGGGTGAATTTTATGTTTAAATGAAGAAGTGAATTATGGAAGAAGAGTATACGACCTTCCCTTCCCTTTCAAGCATAAGTCCAAATAGACTCTCAGGAATGAAGATTTGTGAAGACATCAGATAGGAATTTTGACTCATTTAAACTTTGATGCTTAGTTATGTTGCTGGAGAAAAGATACTTATGTTTTGCTCATCTAACTTCATTGTACCCAGCGTCATTTTGACATGTCATTTCCTATCTCCC…	AAGTCCATCCACTACTGGGTGTGAAGGGGGATGGCAAATCCAAGAAGAAGCAAGCAGGCCGGCCTAAAGGATCAAAAG	AAGTCCATCCACTACTGGGTGTGAAGGGGGATGGCAAATCCAAGAAGAAGCAAGCAGGCCGGCCTAAAGGATCAAAAGGTAAAGAGAAAGATTCTCCATTTAAACCGAAACTCTACAAAGGGGACAGAGGTTTACCTCTGGAAGGATCAGCGAAGGGTAAAGTGCAGGCGGAACTCAGCCAGCCCTTGACAG	2674	78	192	chr1:205057943:-,chr1:205064115:-@chr1:205057943:-,chr1:205064001:-
CA	ENSG00000117335	CD46	chr1:207940540:+,chr1:207943666:+	chr1:207940540:+,chr1:207941124:+	ENST00000480003,ENST00000361067	ENST00000367041,ENST00000357714,ENST00000322918	0.177295	1_207940358_207940540_+	1_207943666_207943707_+	1_207941124_207941168_+	TGGTCAAATGTCGATTTCCAGTAGTCGAAAATGGAAAACAGATATCAGGATTTGGAAAAAAATTTTACTACAAAGCAACAGTTATGTTTGAATGCGATAAGGGTTTTTACCTCGATGGCAGCGACACAATTGTCTGTGACAGTAACAGTACTTGGGATCCCCCAGTTCCAAAGTGTCTTAAAG	GTCCTAGGCCTACTTACAAGCCTCCAGTCTCAAATTATCCAG	TGTCGACTTCTTCCACTACAAAATCTCCAGCGTCCAGTGCCTCAG	183	42	45	chr1:207940540:+,chr1:207943666:+@chr1:207940540:+,chr1:207941124:+
CA	ENSG00000117335	CD46	chr1:207959027:+,chr1:207963598:+	chr1:207959027:+,chr1:207966864:+	ENST00000462968	ENST00000358170,ENST00000367041,ENST00000367042	0.21012	1_207958964_207959027_+	1_207963598_207963690_+	1_207966864_207966953_+	TTGTTGGAGTTGCAGTAATTTGTGTTGTCCCGTACAGATATCTTCAAAGGAGGAAGAAGAAAGG	CACATACCTAACTGATGAGACCCACAGAGAAGTAAAATTTACTTCTCTCTGAGAAGGAGAGATGAGAGAAAGGTTTGCTTTTATCATTAAAAG	GAAAGCAGATGGTGGAGCTGAATATGCCACTTACCAGACTAAATCAACCACTCCAGCAGAGCAGAGAGGCTGAATAGATTCCACAACCTG	64	93	90	chr1:207959027:+,chr1:207963598:+@chr1:207959027:+,chr1:207966864:+
CA	ENSG00000117335	CD46	chr1:207959027:+,chr1:207963598:+	chr1:207959027:+,chr1:207966864:+	ENST00000480003	ENST00000358170,ENST00000367041,ENST00000367042	0.163518	1_207958964_207959027_+	1_207963598_207963690_+	1_207966864_207966991_+	TTGTTGGAGTTGCAGTAATTTGTGTTGTCCCGTACAGATATCTTCAAAGGAGGAAGAAGAAAGG	CACATACCTAACTGATGAGACCCACAGAGAAGTAAAATTTACTTCTCTCTGAGAAGGAGAGATGAGAGAAAGGTTTGCTTTTATCATTAAAAG	GAAAGCAGATGGTGGAGCTGAATATGCCACTTACCAGACTAAATCAACCACTCCAGCAGAGCAGAGAGGCTGAATAGATTCCACAACCTGGTTTGCCAGTTCATCTTTTGACTCTATTAAAATCTTCA	64	93	128	chr1:207959027:+,chr1:207963598:+@chr1:207959027:+,chr1:207966864:+
CA	ENSG00000117335	CD46	chr1:207959027:+,chr1:207963598:+	chr1:207959027:+,chr1:207966864:+	ENST00000360212	ENST00000358170,ENST00000367041,ENST00000367042	0.21012	1_207958964_207959027_+	1_207963598_207963690_+	1_207966864_207968851_+	TTGTTGGAGTTGCAGTAATTTGTGTTGTCCCGTACAGATATCTTCAAAGGAGGAAGAAGAAAGG	CACATACCTAACTGATGAGACCCACAGAGAAGTAAAATTTACTTCTCTCTGAGAAGGAGAGATGAGAGAAAGGTTTGCTTTTATCATTAAAAG	GAAAGCAGATGGTGGAGCTGAATATGCCACTTACCAGACTAAATCAACCACTCCAGCAGAGCAGAGAGGCTGAATAGATTCCACAACCTGGTTTGCCAGTTCATCTTTTGACTCTATTAAAATCTTCAATAGTTGTTATTCTGTAGTTTCACTCTCATGAGTGCAACTGTGGCTTAGCTAATATTGCAATGTGGCTTGAATGTAGGTAGCATCCTTTGATGCTTCTTTGAAACTTGTATGAATTTGGGTATGAACAGATTGCCTGCTTTCCCTTAAATAACACTTAGATTTATTGGACCAGTCAGCACAGCATGCCTGGTTGTATTAAAGCAGGGATATGCTGTATTTTATAAAATTGGCAAAATTAGAGAAATATAGTTCACAATGAAATTATATTTT…	64	93	1988	chr1:207959027:+,chr1:207963598:+@chr1:207959027:+,chr1:207966864:+
CA	ENSG00000117335	CD46	chr1:207959027:+,chr1:207963598:+	chr1:207959027:+,chr1:207966864:+	ENST00000322875,ENST00000357714,ENST00000469535,ENST00000367047,ENST00000354848,ENST00000361067		0.163518	1_207958964_207959027_+	1_207963598_207963690_+	1_207966864_207968858_+	TTGTTGGAGTTGCAGTAATTTGTGTTGTCCCGTACAGATATCTTCAAAGGAGGAAGAAGAAAGG	CACATACCTAACTGATGAGACCCACAGAGAAGTAAAATTTACTTCTCTCTGAGAAGGAGAGATGAGAGAAAGGTTTGCTTTTATCATTAAAAG	GAAAGCAGATGGTGGAGCTGAATATGCCACTTACCAGACTAAATCAACCACTCCAGCAGAGCAGAGAGGCTGAATAGATTCCACAACCTGGTTTGCCAGTTCATCTTTTGACTCTATTAAAATCTTCAATAGTTGTTATTCTGTAGTTTCACTCTCATGAGTGCAACTGTGGCTTAGCTAATATTGCAATGTGGCTTGAATGTAGGTAGCATCCTTTGATGCTTCTTTGAAACTTGTATGAATTTGGGTATGAACAGATTGCCTGCTTTCCCTTAAATAACACTTAGATTTATTGGACCAGTCAGCACAGCATGCCTGGTTGTATTAAAGCAGGGATATGCTGTATTTTATAAAATTGGCAAAATTAGAGAAATATAGTTCACAATGAAATTATATTTT…	64	93	1995	chr1:207959027:+,chr1:207963598:+@chr1:207959027:+,chr1:207966864:+
MXE	ENSG00000174606	ANGEL2	chr1:213186760:-,chr1:213188568:-	chr1:213186760:-,chr1:213188955:-	ENST00000366962	ENST00000481918	0.132953	1_213186435_213186760_-	1_213188568_213188835_-	1_213188955_213189168_-	ATACCCCATGTTTCCCCATCACTCGAGGAGTCTGGGCAGAGACTGGACTACACCGTGGGAGAATCTGCAAAGGTGTTGCTGGAACAGACATATTTCTAGTTGTATGAGGTGGCCTGGACATTACTCTCGAGCTCCTTACCCATACTTCAGTAGTAGGCATTTTTCACTAAATTGGAGACCACCCTGTTTGTTTGAGTCTAGAACTCAGTTCCAGTACTGTAACTGGAGACCTGACAACCTGAGCCAGACATCTTTGATTCATCTCTCTAGTTACGTCATGAACGCTGAGGGAGATGAGCCTTCATCAAAACGAAGAAAACACCAAG	GAGGGTCTGGGCGATGGTGCATCCGGGACGAGCCTCCAGAGACCAAGCGGGATAGGTAAACCCGCCGCGCAGCTGGCGGGACGCTGGGCCAACGAGGTCTGGGGTCTTGGCGCGGAGTTCATGGGCCGCCGGCCAGGCTTGTGCCAGTGGCTTTGGATCCCTGGCCTGCTTCCCCCAACCCAGCCTCCAGACCAGCGCTGGCCTGCTCCACACACTCCGCAGCACCGTCCCGGGAACCGAGCGTCGGCGGGGAGGCCGCCTCTCCGCA	CGGCGAGACTGCACCTCCCAGCATGCCTTGCAGCCAGGACTGGAGTCGGTACTTAAGAGTGATGGGGTTCCCTAGATACTTTAGGCCGTCGCATCGATTATAGAGATTGAGGTGGAACCCGGGGCCTGGGAACTGGACGCACGCGGAGGGCGAAGATGGAAGCCTGGCGCTGTGTGAGGAAGGGCTACGGCCACTGTGTGGTGGGAAGAGGCCG	326	268	214	chr1:213186760:-,chr1:213188568:-@chr1:213186760:-,chr1:213188955:-
MXE	ENSG00000185842	DH14,NA	chr1:225156576:+,chr1:225157336:+	chr1:225156576:+,chr1:225161793:+	ENST00000430092,ENST00000366849,ENST00000400952,ENST00000439375	ENST00000453375	0.179919	1_225156461_225156576_+	1_225157336_225157531_+	1_225161793_225161855_+	GTTATTAATATAGTTGGTAGTGTAAAGGAAGTAGAACTCATACCTACTTTGGAATGGCTATCAGAAAGAAGACATTACTATTTATTACGGCAATTCAAGATATTTTCTGATTTCCG	GAAGTCAGGGACCCCGAACGGAGGGACCGGCCGAAGCCATGGCAGAAGAACGTGGATTGTGAAGATTTCATGAACATTTATTAGTTCCCCAAATTAATACTTTTATAATTTCTTACACCTGTCTTTACTGCAGTCTCCGAACATAAATTGTGAAGATTTCATGGATACTTATCACAATAAATACCCTTGTGATTTC	AATGAATAAAGCATTTGTTACCTGGAAATTGAATGTTAAAAGAATTAAGACAGAGAAGAGCAG	116	196	63	chr1:225156576:+,chr1:225157336:+@chr1:225156576:+,chr1:225161793:+
MXE	ENSG00000001461	NIPAL3	chr1:24790610:+,chr1:24795476:+	chr1:24790610:+,chr1:24792494:+	ENST00000339255	ENST00000374399	0.168633	1_24790516_24790610_+	1_24795476_24795797_+	1_24792494_24792800_+	GTGCCTCATTGCATTCTTGGGCGTCTTCTTAATCACGCGTAACAGGAAGAAGCCCATTCCATTTGAGCCCTATATTTCCATGGATGCCATGCCAG	GTATGCAGAACATGCACGATAAAGGGATGACTGTCCAGCCTGAACTTAAAGCTTCTTTTTCCTATGGGGCTCTGGAAAACAATGACAACATTTCTGAGATCTACGCTCCTGCCACCCTGCCAGTCATGCAAGAAGAGCACGGCTCCAGAAGTGCCTCTGGGGTCCCCTACCGAGTCCTAGAGCACACCAAGAAGGAATGAGACTCGCCTCCCTCTATTTATAACTGTCCCCTCCAGGCTGACAGTGGTTCAACCCTGAATCCTAAAACTTGCCTTTCAAGTCTCATTTTGTTTCTAACTGAGAACTCTATGGATGATGATCT	ATTCATATCTTCACAACAGACAACTGCTGTTCAAGAGGTATTCAAATTCCAGAAATTTACCACATCACAATTTGGAGAGCCTTTGAGTAATTCAAGCACCTGAAAGACTTCTTAAAAATGAGATCGAGAAACAGCCCCTGACCTCCAGGAACTAGCCTGGCACTCTCAGCCAGGCCTTGGCCCTTTCCTGTGGAACAGAAACAATTTCACAGAACATCAGCAGCAGACAAGGCCACTCTGCAGCTGTGATGGATCAGGACACAAGCAGGTGGAATGGGAAGAAAAGGGTTTTTTTCCTAAAATTAAA	95	322	307	chr1:24790610:+,chr1:24795476:+@chr1:24790610:+,chr1:24792494:+
MXE	ENSG00000001461	NIPAL3	chr1:24790610:+,chr1:24795476:+	chr1:24790610:+,chr1:24792494:+	ENST00000339255	ENST00000003912	0.168633	1_24790516_24790610_+	1_24795476_24799466_+	1_24792494_24792800_+	GTGCCTCATTGCATTCTTGGGCGTCTTCTTAATCACGCGTAACAGGAAGAAGCCCATTCCATTTGAGCCCTATATTTCCATGGATGCCATGCCAG	GTATGCAGAACATGCACGATAAAGGGATGACTGTCCAGCCTGAACTTAAAGCTTCTTTTTCCTATGGGGCTCTGGAAAACAATGACAACATTTCTGAGATCTACGCTCCTGCCACCCTGCCAGTCATGCAAGAAGAGCACGGCTCCAGAAGTGCCTCTGGGGTCCCCTACCGAGTCCTAGAGCACACCAAGAAGGAATGAGACTCGCCTCCCTCTATTTATAACTGTCCCCTCCAGGCTGACAGTGGTTCAACCCTGAATCCTAAAACTTGCCTTTCAAGTCTCATTTTGTTTCTAACTGAGAACTCTATGGATGATGATCTCAAAAAGCCTTTGTCTCTGGGAAAGGATGCGTTATCTTGGTCTTGGAAATTTCAAATGATGAGGGTTGGGGGATGGA…	ATTCATATCTTCACAACAGACAACTGCTGTTCAAGAGGTATTCAAATTCCAGAAATTTACCACATCACAATTTGGAGAGCCTTTGAGTAATTCAAGCACCTGAAAGACTTCTTAAAAATGAGATCGAGAAACAGCCCCTGACCTCCAGGAACTAGCCTGGCACTCTCAGCCAGGCCTTGGCCCTTTCCTGTGGAACAGAAACAATTTCACAGAACATCAGCAGCAGACAAGGCCACTCTGCAGCTGTGATGGATCAGGACACAAGCAGGTGGAATGGGAAGAAAAGGGTTTTTTTCCTAAAATTAAA	95	3991	307	chr1:24790610:+,chr1:24795476:+@chr1:24790610:+,chr1:24792494:+
CA	ENSG00000133226	SRRM1	chr1:24989295:+,chr1:24989674:+	chr1:24989295:+,chr1:24993306:+	ENST00000323848	ENST00000461768,ENST00000537199	0.183581	1_24989151_24989295_+	1_24989674_24989715_+	1_24993306_24993416_+	ACTCTGGCTCCTCCTCCTCCTCAGAAGATGAACGACCCAAGAGATCCCATGTGAAGAATGGTGAGGTTGGCAGGCGGCGGAGACATTCCCCTTCCCGGAGTGCTTCTCCATCACCACGAAAGCGCCAAAAAGAGACTTCCCCTCG	GATGCAGATGGGAAAGCGATGGCAATCGCCAGTGACTAAAAG	TGGTAGACGGAGGAGAAGTCCATCCCCACCACCCACCAGAAGGCGACGGTCTCCTTCTCCCGCCCCTCCTCCTCGACGGCGCAGGACTCCCACACCACCACCACGACGAAG	145	42	111	chr1:24989295:+,chr1:24989674:+@chr1:24989295:+,chr1:24993306:+
MXE	ENSG00000132780	NASP	chr1:46072263:+,chr1:46072993:+	chr1:46072263:+,chr1:46078841:+	ENST00000453748,ENST00000350030,ENST00000525515,ENST00000537798,ENST00000528238,ENST00000437901,ENST00000437362,ENST00000402363,ENST00000351223,ENST00000372052	ENST00000529333	0.127263	1_46072154_46072263_+	1_46072993_46073167_+	1_46078841_46078920_+	AATGGAGAATGGTGTGTTGGGAAACGCCTTGGAAGGTGTGCATGTGGAAGAGGAAGAAGGAGAAAAAACAGAAGATGAATCTCTGGTAGAAAATAATGATAACATAGATG	AGGAAGCAAGGGAAGAGTTGAGAGAACAGGTTTATGACGCCATGGGAGAAAAAGAAGAAGCCAAAAAAACAGAAGACAAGTCTTTGGCAAAGCCTGAAACTGATAAAGAACAGGACAGTGAAATGGAGAAGGGTGGAAGAGAAGATATGGATATAAGTAAATCTGCAGAGGAGCC	AAACTGAAGGCTCAGAAGAGGATGATAAAGAAAATGATAAGACCGAAGAAATGCCAAATGATTCAGTCCTTGAAAACAAG	110	175	80	chr1:46072263:+,chr1:46072993:+@chr1:46072263:+,chr1:46078841:+
MXE	ENSG00000132780	NASP	chr1:46072263:+,chr1:46072993:+	chr1:46072263:+,chr1:46078841:+	ENST00000453748,ENST00000350030,ENST00000525515,ENST00000537798,ENST00000528238,ENST00000437901,ENST00000437362,ENST00000402363,ENST00000351223,ENST00000372052	ENST00000527470	0.127263	1_46072154_46072263_+	1_46072993_46073205_+	1_46078841_46078920_+	AATGGAGAATGGTGTGTTGGGAAACGCCTTGGAAGGTGTGCATGTGGAAGAGGAAGAAGGAGAAAAAACAGAAGATGAATCTCTGGTAGAAAATAATGATAACATAGATG	AGGAAGCAAGGGAAGAGTTGAGAGAACAGGTTTATGACGCCATGGGAGAAAAAGAAGAAGCCAAAAAAACAGAAGACAAGTCTTTGGCAAAGCCTGAAACTGATAAAGAACAGGACAGTGAAATGGAGAAGGGTGGAAGAGAAGATATGGATATAAGTAAATCTGCAGAGGAGCCACAGGAAAAAGTTGACTTGACTCTAGATTGGTTAACTG	AAACTGAAGGCTCAGAAGAGGATGATAAAGAAAATGATAAGACCGAAGAAATGCCAAATGATTCAGTCCTTGAAAACAAG	110	213	80	chr1:46072263:+,chr1:46072993:+@chr1:46072263:+,chr1:46078841:+
MXE	ENSG00000132780	NASP	chr1:46072263:+,chr1:46072993:+	chr1:46072263:+,chr1:46078841:+	ENST00000453748,ENST00000350030,ENST00000525515,ENST00000537798,ENST00000528238,ENST00000437901,ENST00000437362,ENST00000402363,ENST00000351223,ENST00000372052	ENST00000470768	0.127263	1_46072154_46072263_+	1_46072993_46073644_+	1_46078841_46078920_+	AATGGAGAATGGTGTGTTGGGAAACGCCTTGGAAGGTGTGCATGTGGAAGAGGAAGAAGGAGAAAAAACAGAAGATGAATCTCTGGTAGAAAATAATGATAACATAGATG	AGGAAGCAAGGGAAGAGTTGAGAGAACAGGTTTATGACGCCATGGGAGAAAAAGAAGAAGCCAAAAAAACAGAAGACAAGTCTTTGGCAAAGCCTGAAACTGATAAAGAACAGGACAGTGAAATGGAGAAGGGTGGAAGAGAAGATATGGATATAAGTAAATCTGCAGAGGAGCCACAGGAAAAAGTTGACTTGACTCTAGATTGGTTAACTGAAACCTCTGAAGAGGCAAAAGGAGGAGCAGCACCAGAAGGACCGAATGAAGCTGAGGTCACTTCTGGGAAGCCAGAACAGGAAGTACCAGATGCTGAGGAAGAAAAATCAGTTTCTGGAACTGATGTCCAAGAAGAGTGCAGAGAAAAAGGAGGTCAGGAGAAGCAGGGAGAGGTAATTGTGAGCA…	AAACTGAAGGCTCAGAAGAGGATGATAAAGAAAATGATAAGACCGAAGAAATGCCAAATGATTCAGTCCTTGAAAACAAG	110	652	80	chr1:46072263:+,chr1:46072993:+@chr1:46072263:+,chr1:46078841:+
CA	ENSG00000132780	NASP	chr1:46072263:+,chr1:46072993:+	chr1:46072263:+,chr1:46078841:+	ENST00000525515,ENST00000528238,ENST00000437901,ENST00000437362,ENST00000351223,ENST00000372052		0.127263	1_46072154_46072263_+	1_46072993_46074009_+	1_46078841_46078920_+	AATGGAGAATGGTGTGTTGGGAAACGCCTTGGAAGGTGTGCATGTGGAAGAGGAAGAAGGAGAAAAAACAGAAGATGAATCTCTGGTAGAAAATAATGATAACATAGATG	AGGAAGCAAGGGAAGAGTTGAGAGAACAGGTTTATGACGCCATGGGAGAAAAAGAAGAAGCCAAAAAAACAGAAGACAAGTCTTTGGCAAAGCCTGAAACTGATAAAGAACAGGACAGTGAAATGGAGAAGGGTGGAAGAGAAGATATGGATATAAGTAAATCTGCAGAGGAGCCACAGGAAAAAGTTGACTTGACTCTAGATTGGTTAACTGAAACCTCTGAAGAGGCAAAAGGAGGAGCAGCACCAGAAGGACCGAATGAAGCTGAGGTCACTTCTGGGAAGCCAGAACAGGAAGTACCAGATGCTGAGGAAGAAAAATCAGTTTCTGGAACTGATGTCCAAGAAGAGTGCAGAGAAAAAGGAGGTCAGGAGAAGCAGGGAGAGGTAATTGTGAGCA…	AAACTGAAGGCTCAGAAGAGGATGATAAAGAAAATGATAAGACCGAAGAAATGCCAAATGATTCAGTCCTTGAAAACAAG	110	1017	80	chr1:46072263:+,chr1:46072993:+@chr1:46072263:+,chr1:46078841:+
CA	ENSG00000058799	YIPF1	chr1:54355136:-,chr1:54355386:-	chr1:54354659:-,chr1:54355386:-	ENST00000465897		0.296896	1_54355386_54355453_-	1_54354917_54355136_-	1_54354580_54354659_-	CCGAAACCGGCGCGGAGCAACTGAGGCCCGAGCCTTCTCGGGACCCGGGGGACGCCTAACCCCGCGAG	ATGAGGAAACTGAGGCCGCGAGGAGCGCGCATACAGCAGAGAAGCAGCAGAATCGGGAATCAAACCCAGCTCTGTCTGACCCCAGAGCCTGTGCCTTTAACCACTGGCTAGGCTGAACTGCCTTTGTTCTTCACTGTCCCCATCACCTCTTTCAAACCTCAGCCTCTCCTTCCTCATCGTTACATCTCTAGGCTGCACCTGCTCTCTAAACATTCACACA	AACCCTGCAAATTTTCTTCCTCATAATTGGGAGAAGACTCACTGGCCGAATGGCAGCAGTAGATGACTTGCAATTTGAAG	68	220	80	chr1:54355136:-,chr1:54355386:-@chr1:54354659:-,chr1:54355386:-
MXE	ENSG00000116754	SRSF11	chr1:70697658:+,chr1:70697951:+	chr1:70694238:+,chr1:70697951:+	ENST00000436161,ENST00000475204,ENST00000370951,ENST00000481648,ENST00000370950,ENST00000395136,ENST00000405432,ENST00000486667	ENST00000484162	0.156383	1_70697951_70698060_+	1_70695961_70697658_+	1_70694105_70694238_+	GAGTTATTCCTGATGAAGCTAAAGCTTTGTCTCTGTTGGCACCAGCTAATGCAGTGGCAGGTCTTCTGCCTGGTGGTGGACTCCTGCCTACTCCTAACCCACTTACCCAG	TGAATTTAATTCTGGTATGATATGCTGTATTAATGTTACCTCCAGTAAATACAATTCCCTCCAGATTTAGCTATTACACTTCGGTGTTAGCTCTTGGTCAGTGTTTTAGAACAGTAGACATAGTCTACGGTAAGGAATAGTCTTAATTGGTAAAACTAAGATAGCTGAATTTGGAAGGAACTCTTAATAGTAATGGATTTGGGGATTTTTTAGGTTCCTTGGTTAATGTTTGTTTCTTTTGTCTGTTTCTTTTTCTTTCATTTCTACACATTCATGCAGTATTTCATGGTTCTATCAAAGCAGCAGTAAAAAAAATACTCTTGACGCATGAAAATTAACTGGTGAGGGGCCTCATTGCTATTTTTAAATTGTAGTTTTATTTTTAAATAGTCTTTTTTT…	TGATTCGCCTTTGCCAGTCTCATCTCGTGTCTGCTTTGTTAAGTTCCATGATCCAGACTCAGCAGTTGTGGCACAGCATCTGACAAACACTGTATTCGTTGACAGAGCTTTGATAGTCGTACCATATGCAGAAG	110	1698	134	chr1:70697658:+,chr1:70697951:+@chr1:70694238:+,chr1:70697951:+
CA	ENSG00000116791	CRYZ	chr1:75172888:-,chr1:75175782:-	chr1:75172678:-,chr1:75175782:-	ENST00000370871		0.160338	1_75175782_75175931_-	1_75172787_75172888_-	1_75172583_75172678_-	GTTGGATTAGCAGCATGCCAAATTGCTAGAGCTTATGGCTTAAAGATTTTGGGCACTGCTGGTACTGAGGAAGGACAAAAGATTGTTTTGCAAAATGGAGCCCATGAAGTGTTCAATCACAGAGAAGTGAATTACATTGATAAAATTAAG	AAGTATGTTGGTGAGAAAGGAATTGATATAATTATTGAAATGTTAGCTAATGTAAATCTTAGTAAAGACTTGAGTCTTCTGTCACATGGAGGACGAGTGATA	GTTGTTGGCAGCAGAGGTACTATTGAAATAAACCCACGAGACACCATGGCAAAGGAGTCGAGTATAATTGGAGTTACTCTCTTTTCCTCAACCAAG	150	102	96	chr1:75172888:-,chr1:75175782:-@chr1:75172678:-,chr1:75175782:-
MXE	ENSG00000116791	CRYZ	chr1:75172888:-,chr1:75175782:-	chr1:75172678:-,chr1:75175782:-	ENST00000370872,ENST00000370871,ENST00000417775,ENST00000340866	ENST00000370870	0.160338	1_75175782_75175931_-	1_75172789_75172888_-	1_75172583_75172678_-	GTTGGATTAGCAGCATGCCAAATTGCTAGAGCTTATGGCTTAAAGATTTTGGGCACTGCTGGTACTGAGGAAGGACAAAAGATTGTTTTGCAAAATGGAGCCCATGAAGTGTTCAATCACAGAGAAGTGAATTACATTGATAAAATTAAG	AAGTATGTTGGTGAGAAAGGAATTGATATAATTATTGAAATGTTAGCTAATGTAAATCTTAGTAAAGACTTGAGTCTTCTGTCACATGGAGGACGAGTGA	GTTGTTGGCAGCAGAGGTACTATTGAAATAAACCCACGAGACACCATGGCAAAGGAGTCGAGTATAATTGGAGTTACTCTCTTTTCCTCAACCAAG	150	100	96	chr1:75172888:-,chr1:75175782:-@chr1:75172678:-,chr1:75175782:-
CA	ENSG00000117114	LPHN2	chr1:82417826:+,chr1:82418671:+	chr1:82417826:+,chr1:82421561:+	ENST00000370723,ENST00000359929,ENST00000370715,ENST00000370713,ENST00000370721,ENST00000394879,ENST00000319517		0.18393	1_82417641_82417826_+	1_82418671_82418709_+	1_82421561_82421744_+	ATCAGAAGCGGAGAAAATGCTGCTAGTCTTGCCAATGAACTGGCTAAACATACCAAAGGGCCAGTGTTTGCTGGGGATGTAAGTTCTTCAGTGAGATTGATGGAGCAGTTGGTGGACATCCTTGATGCACAGCTGCAGGAACTGAAACCTAGTGAAAAAGATTCAGCTGGACGGAGTTATAACAAG	CTCCAAAAACGAGAGAAGACATGCAGGGCTTACCTTAAG	GCAATTGTTGACACAGTGGACAACCTTCTGAGACCCGAAGCTTTGGAATCATGGAAACATATGAATTCTTCTGAACAAGCACATACTGCAACAATGTTACTCGATACATTGGAAGAAGGAGCTTTTGTCCTAGCTGACAATCTTTTAGAACCAACAAGGGTCTCAATGCCCACAGAAAATATTG	186	39	184	chr1:82417826:+,chr1:82418671:+@chr1:82417826:+,chr1:82421561:+
CA	ENSG00000122417	ODF2L	chr1:86822285:-,chr1:86824470:-	chr1:86820542:-,chr1:86824470:-	ENST00000476054,ENST00000370566		0.172245	1_86824470_86824574_-	1_86822127_86822285_-	1_86820457_86820542_-	GTACAAAAGTTGCAAGAAGCAGCTGAAATAGTAAAAAGCAGATGTGAAAATTTGCTACATAAAAATAACCAAATAACAAAAACCAAAAATAAAAATGTAGAGAAG	ATGAGAGGCCAGATGGAGTCTCATCTGAAGGAGTTAGAGCGTGTCTGCGATTCCTTGACGGCGGCGGAACGGAGGCTTCACGAGTGTCAGGAGAGTCTGCAGTGCTGCAAGGGGAAGTGTGCAGACCAGGAACACACCATTAGGGAGCTTCAGGGCCAG	GTTGATGGAAATCACAATCTTCTGACAAAGCTTTCTCTGGAAGAGGAAAACTGTCTTATTCAGCTGAAGTGTGAAAACCTTCAACA	105	159	86	chr1:86822285:-,chr1:86824470:-@chr1:86820542:-,chr1:86824470:-
MXE	ENSG00000122417	ODF2L	chr1:86822285:-,chr1:86824470:-	chr1:86820542:-,chr1:86824470:-	ENST00000476054,ENST00000370567,ENST00000394731,ENST00000359242,ENST00000317336,ENST00000370566,ENST00000294678,ENST00000460698	ENST00000524695	0.224105	1_86824470_86824574_-	1_86822145_86822285_-	1_86820457_86820542_-	GTACAAAAGTTGCAAGAAGCAGCTGAAATAGTAAAAAGCAGATGTGAAAATTTGCTACATAAAAATAACCAAATAACAAAAACCAAAAATAAAAATGTAGAGAAG	ATGAGAGGCCAGATGGAGTCTCATCTGAAGGAGTTAGAGCGTGTCTGCGATTCCTTGACGGCGGCGGAACGGAGGCTTCACGAGTGTCAGGAGAGTCTGCAGTGCTGCAAGGGGAAGTGTGCAGACCAGGAACACACCATT	GTTGATGGAAATCACAATCTTCTGACAAAGCTTTCTCTGGAAGAGGAAAACTGTCTTATTCAGCTGAAGTGTGAAAACCTTCAACA	105	141	86	chr1:86822285:-,chr1:86824470:-@chr1:86820542:-,chr1:86824470:-
MXE	ENSG00000122417	ODF2L	chr1:86822285:-,chr1:86824470:-	chr1:86820542:-,chr1:86824470:-	ENST00000476054,ENST00000370567,ENST00000394731,ENST00000359242,ENST00000317336,ENST00000370566,ENST00000294678,ENST00000460698	ENST00000472144	0.224105	1_86824470_86824574_-	1_86822259_86822285_-	1_86820457_86820542_-	GTACAAAAGTTGCAAGAAGCAGCTGAAATAGTAAAAAGCAGATGTGAAAATTTGCTACATAAAAATAACCAAATAACAAAAACCAAAAATAAAAATGTAGAGAAG	ATGAGAGGCCAGATGGAGTCTCATCTG	GTTGATGGAAATCACAATCTTCTGACAAAGCTTTCTCTGGAAGAGGAAAACTGTCTTATTCAGCTGAAGTGTGAAAACCTTCAACA	105	27	86	chr1:86822285:-,chr1:86824470:-@chr1:86820542:-,chr1:86824470:-
A5SS	ENSG00000187634	SAMD11	chr1:874792:+,chr1:876524:+	chr1:874840:+,chr1:876524:+	ENST00000342066,ENST00000455979	ENST00000341065	0.0747461	1_876524_876686_+	1_874655_874792_+	1_874655_874840_+	ATCTCCTGAGGGTCCGGCAGGAGGTGGCGGCTGCAGCTCTGAGGGGCCCCAGTGGCCTGGAAGCCCACCTGCCCTCCTCCACGGCAGGTCAGCGTCGGAAGCAGGGCCTGGCTCAGCACCGGGAGGGCGCCGCCCCAGCTGCCGCCCCGTCCTTCTCGGAGAG	AGGCGCTGCTGCTGCCGCGGGAGCTGGGGCCCAGCATGGCCCCGGAGGACCATTACCGCCGGCTTGTGTCAGCACTGAGCGAGGCCAGCACCTTTGAGGACCCTCAGCGCCTCTACCACCTGGGCCTCCCCAGCCACG	AGGCGCTGCTGCTGCCGCGGGAGCTGGGGCCCAGCATGGCCCCGGAGGACCATTACCGCCGGCTTGTGTCAGCACTGAGCGAGGCCAGCACCTTTGAGGACCCTCAGCGCCTCTACCACCTGGGCCTCCCCAGCCACGGTGAGGACCCACCCTGGCATGATCCCCCTCATCACCTCCCCAGCCACG	163	138	186	chr1:874792:+,chr1:876524:+@chr1:874840:+,chr1:876524:+
CA	ENSG00000117569	PTBP2	chr1:97270495:+,chr1:97271975:+	chr1:97270495:+,chr1:97272422:+	ENST00000492905,ENST00000476783		0.14386	1_97270341_97270495_+	1_97271975_97272008_+	1_97272422_97272514_+	GGCTTCCTGTTGCAGCTGTTCCAGGAGCTCTGAGTCCTTTGGCCATTCCAAATGCTGCTGCAGCAGCTGCTGCAGCTGCTGCTGGCCGAGTGGGTATGCCTGGAGTCTCAGCTGGTGGCAATACAGTCCTGTTGGTTAGCAATTTAAATGAAGAG	ATGGTTACGCCCCAAAGTCTGTTTACCCTCTTCG	GTGTTTATGGAGATGTGCAGCGTGTGAAGATTTTATACAATAAGAAAGACAGCGCTCTAATACAGATGGCTGATGGAAACCAATCACAACTTG	155	34	93	chr1:97270495:+,chr1:97271975:+@chr1:97270495:+,chr1:97272422:+
A3SS	ENSG00000077150	NFKB2	chr10:104161916:+,chr10:104162012:+	chr10:104161916:+,chr10:104162009:+	ENST00000369966	ENST00000189444	0.103182	10_104161805_104161916_+	10_104162012_104162281_+	10_104162009_104162281_+	CTGGCTGGCGGGGACCTGGCAGGTCTACTGGAGGCCCTGTCTGACATGGGCCTAGAGGAGGGAGTGAGGCTGCTGAGGGGTCCAGAAACCCGAGACAAGCTGCCCAGCACAG	AGGTGAAGGAAGACAGTGCGTACGGGAGCCAGTCAGTGGAGCAGGAGGCAGAGAAGCTGGGCCCACCCCCTGAGCCACCAGGAGGGCTCTGCCACGGGCACCCCCAGCCTCAGGTGCACTGACCTGCTGCCTGCCCCCAGCCCCCTTCCCGGACCCCCTGTACAGCGTCCCCACCTATTTCAAATCTTATTTAACACCCCACACCCACCCCTCAGTTGGGACAAATAAAGGATTCTCATGGGAAGGGGAGGACCCCTCCTTCCCAACTTA	CAGAGGTGAAGGAAGACAGTGCGTACGGGAGCCAGTCAGTGGAGCAGGAGGCAGAGAAGCTGGGCCCACCCCCTGAGCCACCAGGAGGGCTCTGCCACGGGCACCCCCAGCCTCAGGTGCACTGACCTGCTGCCTGCCCCCAGCCCCCTTCCCGGACCCCCTGTACAGCGTCCCCACCTATTTCAAATCTTATTTAACACCCCACACCCACCCCTCAGTTGGGACAAATAAAGGATTCTCATGGGAAGGGGAGGACCCCTCCTTCCCAACTTA	112	270	273	chr10:104161916:+,chr10:104162012:+@chr10:104161916:+,chr10:104162009:+
CA	ENSG00000148700	ADD3	chr10:111890244:+,chr10:111893084:+	chr10:111890244:+,chr10:111892063:+	ENST00000356080	ENST00000488799	0.255223	10_111890121_111890244_+	10_111893084_111893106_+	10_111892063_111892158_+	ACTATGCAATTTGAAGATGATGATCATGGCCCACCAGCTCCTCCTAACCCATTTAGTCATCTCACAGAAGGAGAACTTGAAGAGTATAAGAGGACAATCGAACGTAAACAACAAGGCCTAGAAG	AAAACCATGAGCTGTTTTCCAAG	ATGCTGAGCAGGAATTACTCTCAGATGACGCTTCATCTGTTTCACAAATTCAGTCTCAAACTCAGTCACCGCAAAATGTCCCTGAAAAATTAGAAG	124	23	96	chr10:111890244:+,chr10:111893084:+@chr10:111890244:+,chr10:111892063:+
CA	ENSG00000148700	ADD3	chr10:111890244:+,chr10:111893084:+	chr10:111890244:+,chr10:111892063:+	ENST00000356080	ENST00000360162	0.33982	10_111890121_111890244_+	10_111893084_111894088_+	10_111892063_111892158_+	ACTATGCAATTTGAAGATGATGATCATGGCCCACCAGCTCCTCCTAACCCATTTAGTCATCTCACAGAAGGAGAACTTGAAGAGTATAAGAGGACAATCGAACGTAAACAACAAGGCCTAGAAG	AAAACCATGAGCTGTTTTCCAAGAGCTTCATCTCCATGGAAGTGCCTGTCATGGTAGTAAATGGCAAGGATGATATGCATGATGTTGAAGATGAGCTTGCTAAGCGAGTGAGTAGGTTAAGCACAAGTACAACCATAGAAAACATCGAGATTACTATTAAGTCTCCAGAGAAAATCGAAGAAGTCCTGTCACCTGAAGGCTCCCCTTCAAAATCGCCATCCAAGAAAAAGAAGAAATTCCGCACTCCTTCTTTTCTGAAAAAGAACAAAAAAAAGGAGAAAGTTGAGGCCTAAATAAAGTCTTTTTATAATTATTATTATAACAATGTGACATTGCACATCTAAATACCACATTTAAGTTGATCATTAATATGCAATGGTAGATCAGATTGGGGGATGT…	ATGCTGAGCAGGAATTACTCTCAGATGACGCTTCATCTGTTTCACAAATTCAGTCTCAAACTCAGTCACCGCAAAATGTCCCTGAAAAATTAGAAG	124	1005	96	chr10:111890244:+,chr10:111893084:+@chr10:111890244:+,chr10:111892063:+
CA	ENSG00000148700	ADD3	chr10:111890244:+,chr10:111893084:+	chr10:111890244:+,chr10:111892063:+	ENST00000356080	ENST00000277900	0.255223	10_111890121_111890244_+	10_111893084_111895323_+	10_111892063_111892158_+	ACTATGCAATTTGAAGATGATGATCATGGCCCACCAGCTCCTCCTAACCCATTTAGTCATCTCACAGAAGGAGAACTTGAAGAGTATAAGAGGACAATCGAACGTAAACAACAAGGCCTAGAAG	AAAACCATGAGCTGTTTTCCAAGAGCTTCATCTCCATGGAAGTGCCTGTCATGGTAGTAAATGGCAAGGATGATATGCATGATGTTGAAGATGAGCTTGCTAAGCGAGTGAGTAGGTTAAGCACAAGTACAACCATAGAAAACATCGAGATTACTATTAAGTCTCCAGAGAAAATCGAAGAAGTCCTGTCACCTGAAGGCTCCCCTTCAAAATCGCCATCCAAGAAAAAGAAGAAATTCCGCACTCCTTCTTTTCTGAAAAAGAACAAAAAAAAGGAGAAAGTTGAGGCCTAAATAAAGTCTTTTTATAATTATTATTATAACAATGTGACATTGCACATCTAAATACCACATTTAAGTTGATCATTAATATGCAATGGTAGATCAGATTGGGGGATGT…	ATGCTGAGCAGGAATTACTCTCAGATGACGCTTCATCTGTTTCACAAATTCAGTCTCAAACTCAGTCACCGCAAAATGTCCCTGAAAAATTAGAAG	124	2240	96	chr10:111890244:+,chr10:111893084:+@chr10:111890244:+,chr10:111892063:+
MXE	ENSG00000148700	ADD3	chr10:111890244:+,chr10:111893084:+	chr10:111890244:+,chr10:111892063:+	ENST00000479805	ENST00000277900	0.255223	10_111890121_111890244_+	10_111893084_111895323_+	10_111892063_111892485_+	ACTATGCAATTTGAAGATGATGATCATGGCCCACCAGCTCCTCCTAACCCATTTAGTCATCTCACAGAAGGAGAACTTGAAGAGTATAAGAGGACAATCGAACGTAAACAACAAGGCCTAGAAG	AAAACCATGAGCTGTTTTCCAAGAGCTTCATCTCCATGGAAGTGCCTGTCATGGTAGTAAATGGCAAGGATGATATGCATGATGTTGAAGATGAGCTTGCTAAGCGAGTGAGTAGGTTAAGCACAAGTACAACCATAGAAAACATCGAGATTACTATTAAGTCTCCAGAGAAAATCGAAGAAGTCCTGTCACCTGAAGGCTCCCCTTCAAAATCGCCATCCAAGAAAAAGAAGAAATTCCGCACTCCTTCTTTTCTGAAAAAGAACAAAAAAAAGGAGAAAGTTGAGGCCTAAATAAAGTCTTTTTATAATTATTATTATAACAATGTGACATTGCACATCTAAATACCACATTTAAGTTGATCATTAATATGCAATGGTAGATCAGATTGGGGGATGT…	ATGCTGAGCAGGAATTACTCTCAGATGACGCTTCATCTGTTTCACAAATTCAGTCTCAAACTCAGTCACCGCAAAATGTCCCTGAAAAATTAGAAGGTACTCAATGTAATTTCCCACATAGCATTCACTGAGTTAGTCTTGAGTCTGTCCCTCTGTGTTTTGTTTTCACGTGAGGAAGTTGAATACCTCATCACAGTAAGTTTTCCATATTTTACTTATATCTCCCAATAATTACATATTTTATATCATTAAAAATGGGGCGCTACTTTTGTTCAGCATTTATATTGATTTACCTTAATCTGAATTTTGGCAACCCGCAGTTCTTAAGAATTTGTGGAATTGGCTGGGCGCGGTGGCTCACACCTGTAATCCCAGCACTTTGGGAGGCTGAGGCAGGTG…	124	2240	423	chr10:111890244:+,chr10:111893084:+@chr10:111890244:+,chr10:111892063:+
CA	ENSG00000107679	PLEKHA1	chr10:124186547:+,chr10:124187792:+	chr10:124186547:+,chr10:124189140:+	ENST00000392799	ENST00000368988,ENST00000368989	0.329438	10_124186458_124186547_+	10_124187792_124187832_+	10_124189140_124189995_+	GCTGATAGCCCTGAAGAGATGCACAGTTGGATTAAAGCAGTCTCTGGCGCCATTGTAGCACAGCGGGGTCCCGGCAGATCTGCGTCTTCT	ATGCGGCAGGCCAGAAGGCTGTCGAACCCTTGTATACAGAG	GAGCATCCCCCCGGTCCTTCAGAATCCAAACACGCTTTCCGTCCTACCAACGCAGCCACCGCCACCTCACATTCCACAGCCTCTCGCAGCAACTCTTTGGTCTCAACCTTTACCATGGAGAAGCGAGGATTTTACGAGTCTCTTGCCAAGGTCAAGCCAGGGAACTTCAAGGTCCAGACTGTCTCTCCAAGAGAACCAGCTTCCAAAGTGACTGAACAAGCTCTGTTAAGACCTCAAAGTAAAAATGGCCCTCAGGAAAAAGATTGTGACCTAGTAGACTTGGACGATGCGAGCCTTCCGGTCAGTGACGTGTGAGGCAGAAGCGCACGGAGCCTGCCTGCCTCTGCCGTCCTCAGTTTCCTTTCATGAGGCTTCTAGCCAAAGATGATAAAGGGGGAA…	90	41	856	chr10:124186547:+,chr10:124187792:+@chr10:124186547:+,chr10:124189140:+
CA	ENSG00000107679	PLEKHA1	chr10:124186547:+,chr10:124187792:+	chr10:124186547:+,chr10:124189140:+	ENST00000433307	ENST00000368989	0.220447	10_124186458_124186547_+	10_124187792_124187832_+	10_124189140_124191866_+	GCTGATAGCCCTGAAGAGATGCACAGTTGGATTAAAGCAGTCTCTGGCGCCATTGTAGCACAGCGGGGTCCCGGCAGATCTGCGTCTTCT	ATGCGGCAGGCCAGAAGGCTGTCGAACCCTTGTATACAGAG	GAGCATCCCCCCGGTCCTTCAGAATCCAAACACGCTTTCCGTCCTACCAACGCAGCCACCGCCACCTCACATTCCACAGCCTCTCGCAGCAACTCTTTGGTCTCAACCTTTACCATGGAGAAGCGAGGATTTTACGAGTCTCTTGCCAAGGTCAAGCCAGGGAACTTCAAGGTCCAGACTGTCTCTCCAAGAGAACCAGCTTCCAAAGTGACTGAACAAGCTCTGTTAAGACCTCAAAGTAAAAATGGCCCTCAGGAAAAAGATTGTGACCTAGTAGACTTGGACGATGCGAGCCTTCCGGTCAGTGACGTGTGAGGCAGAAGCGCACGGAGCCTGCCTGCCTCTGCCGTCCTCAGTTTCCTTTCATGAGGCTTCTAGCCAAAGATGATAAAGGGGGAA…	90	41	2727	chr10:124186547:+,chr10:124187792:+@chr10:124186547:+,chr10:124189140:+
CA	ENSG00000107679	PLEKHA1	chr10:124186547:+,chr10:124187792:+	chr10:124186547:+,chr10:124189140:+	ENST00000368990	ENST00000368988,ENST00000368989	0.329438	10_124186458_124186547_+	10_124187792_124187832_+	10_124189140_124191867_+	GCTGATAGCCCTGAAGAGATGCACAGTTGGATTAAAGCAGTCTCTGGCGCCATTGTAGCACAGCGGGGTCCCGGCAGATCTGCGTCTTCT	ATGCGGCAGGCCAGAAGGCTGTCGAACCCTTGTATACAGAG	GAGCATCCCCCCGGTCCTTCAGAATCCAAACACGCTTTCCGTCCTACCAACGCAGCCACCGCCACCTCACATTCCACAGCCTCTCGCAGCAACTCTTTGGTCTCAACCTTTACCATGGAGAAGCGAGGATTTTACGAGTCTCTTGCCAAGGTCAAGCCAGGGAACTTCAAGGTCCAGACTGTCTCTCCAAGAGAACCAGCTTCCAAAGTGACTGAACAAGCTCTGTTAAGACCTCAAAGTAAAAATGGCCCTCAGGAAAAAGATTGTGACCTAGTAGACTTGGACGATGCGAGCCTTCCGGTCAGTGACGTGTGAGGCAGAAGCGCACGGAGCCTGCCTGCCTCTGCCGTCCTCAGTTTCCTTTCATGAGGCTTCTAGCCAAAGATGATAAAGGGGGAA…	90	41	2728	chr10:124186547:+,chr10:124187792:+@chr10:124186547:+,chr10:124189140:+
CA	ENSG00000107679	PLEKHA1	chr10:124186547:+,chr10:124187792:+	chr10:124186547:+,chr10:124189140:+	ENST00000433307,ENST00000368988	ENST00000538022	0.220447	10_124186458_124186547_+	10_124187792_124187936_+	10_124189140_124191866_+	GCTGATAGCCCTGAAGAGATGCACAGTTGGATTAAAGCAGTCTCTGGCGCCATTGTAGCACAGCGGGGTCCCGGCAGATCTGCGTCTTCT	ATGCGGCAGGCCAGAAGGCTGTCGAACCCTTGTATACAGAGGTATACATCAAGAGCTGGTGAATGCAGCACGTATGTGGGCTCTCACGCAAACGTGCCTTCTTAGTGGAGGGCCCAGACTTACTACTTACAACTGATCATAGAAA	GAGCATCCCCCCGGTCCTTCAGAATCCAAACACGCTTTCCGTCCTACCAACGCAGCCACCGCCACCTCACATTCCACAGCCTCTCGCAGCAACTCTTTGGTCTCAACCTTTACCATGGAGAAGCGAGGATTTTACGAGTCTCTTGCCAAGGTCAAGCCAGGGAACTTCAAGGTCCAGACTGTCTCTCCAAGAGAACCAGCTTCCAAAGTGACTGAACAAGCTCTGTTAAGACCTCAAAGTAAAAATGGCCCTCAGGAAAAAGATTGTGACCTAGTAGACTTGGACGATGCGAGCCTTCCGGTCAGTGACGTGTGAGGCAGAAGCGCACGGAGCCTGCCTGCCTCTGCCGTCCTCAGTTTCCTTTCATGAGGCTTCTAGCCAAAGATGATAAAGGGGGAA…	90	145	2727	chr10:124186547:+,chr10:124187792:+@chr10:124186547:+,chr10:124189140:+
CA	ENSG00000107679	PLEKHA1	chr10:124186547:+,chr10:124187792:+	chr10:124186547:+,chr10:124189140:+	ENST00000368990	ENST00000538022	0.111456	10_124186458_124186547_+	10_124187792_124187936_+	10_124189140_124191867_+	GCTGATAGCCCTGAAGAGATGCACAGTTGGATTAAAGCAGTCTCTGGCGCCATTGTAGCACAGCGGGGTCCCGGCAGATCTGCGTCTTCT	ATGCGGCAGGCCAGAAGGCTGTCGAACCCTTGTATACAGAGGTATACATCAAGAGCTGGTGAATGCAGCACGTATGTGGGCTCTCACGCAAACGTGCCTTCTTAGTGGAGGGCCCAGACTTACTACTTACAACTGATCATAGAAA	GAGCATCCCCCCGGTCCTTCAGAATCCAAACACGCTTTCCGTCCTACCAACGCAGCCACCGCCACCTCACATTCCACAGCCTCTCGCAGCAACTCTTTGGTCTCAACCTTTACCATGGAGAAGCGAGGATTTTACGAGTCTCTTGCCAAGGTCAAGCCAGGGAACTTCAAGGTCCAGACTGTCTCTCCAAGAGAACCAGCTTCCAAAGTGACTGAACAAGCTCTGTTAAGACCTCAAAGTAAAAATGGCCCTCAGGAAAAAGATTGTGACCTAGTAGACTTGGACGATGCGAGCCTTCCGGTCAGTGACGTGTGAGGCAGAAGCGCACGGAGCCTGCCTGCCTCTGCCGTCCTCAGTTTCCTTTCATGAGGCTTCTAGCCAAAGATGATAAAGGGGGAA…	90	145	2728	chr10:124186547:+,chr10:124187792:+@chr10:124186547:+,chr10:124189140:+
MXE	ENSG00000152465	NMT2	chr10:15151214:-,chr10:15151701:-	chr10:15148697:-,chr10:15151701:-	ENST00000486786	ENST00000378165	0.215161	10_15151701_15151838_-	10_15149865_15151214_-	10_15148372_15148697_-	AAAGGATTTGATGTATTCAATGCACTGGATTTGATGGAAAATAAGACATTCTTGGAAAAACTCAAGTTTGGTATAGGAGATGGCAATTTGCAGTATTACCTGTACAATTGGAGGTGTCCAGGTACAGATTCTGAAAAG	GTTGGACTAGTACTACAATAGATGGATATTTTTATTTCTAGAACTCTGACATCATCATTTGTTAATATTTAATGATTTCTGGAACTGCCATTCCAAAGAAGAATAAAAGCACAACTCAAGTGAAATTGAAGTAGTCGATAATCAGAAAAGATGACAAAAGTCCACATGTGACATTTGTACGTTTCTAGCTAGAATGTTAAACTTCATCCTTTTTTTACTGTTGACCTATTTGTGGGAGGGATGAAAGGCTACAAAGAGCACATTCTTGTAATTTTCAAATTTTTGCCTGTCTCTTGAAGAGGTATTTTTTCACCCTTAGAAAAGGGACTGTTTTTCTATGGACTAAGTAGAAGTTACAGAGTCATGTAAGAAAATCTTTGCTATTGTGTGGAGAGAAAT…	AAAGTTTGTTGACCTTGGTCACTACGAAGGAGTTGGAACTCTCCTTTCTATAGGTTGCCGTGATTCTAAAGACCAACCCACAGCTGTGACATCCCTGAGACTACCACCAGAGGGCGACTGGGCCCCACAGTAGTACATAATATAGGACCTCTCTTGGAGATAATGGAAGACTTGGAATTTCAGATGGTTCCACCCTAATTGCATTAGCGTTCTTTCTTAACAGGAGAAAGGCTTCAAGAAACAAAACAGTCCTCATTCACTGGAACAGGGTTTGAGATACCAGCATTAAGTAAATGAGATTTTGACTTAACCTGGAGTCAAGGCTC	138	1350	326	chr10:15151214:-,chr10:15151701:-@chr10:15148697:-,chr10:15151701:-
CA	ENSG00000078403	MLLT10	chr10:21970305:+,chr10:21971154:+	chr10:21970305:+,chr10:22002701:+	ENST00000420525	ENST00000377072,ENST00000438473,ENST00000446906,ENST00000307729,ENST00000377059	0.258165	10_21970261_21970305_+	10_21971154_21971186_+	10_22002701_22002851_+	AAATTTCCATGCAGTATCGGCATGATGGAGCTTGCCCAACAACTA	CGTTCTCAGAGTTGCTGAATGCAATACACAACG	GTATTTATAACAGCAATGATGTAGCAGTATCGTTTCCAAATGTAGTATCTGGCTCGGGATCTAGTACTCCTGTCTCCAGCTCTCACTTACCTCAGCAGTCTTCTGGGCATTTGCAACAAGTAGGAGCGCTCTCTCCCTCAGCTGTGTCATC	45	33	151	chr10:21970305:+,chr10:21971154:+@chr10:21970305:+,chr10:22002701:+
CA	ENSG00000136754	ABI1	chr10:27044670:-,chr10:27047991:-	chr10:27040712:-,chr10:27047991:-	ENST00000376170,ENST00000376166		0.332524	10_27047991_27048164_-	10_27044584_27044670_-	10_27040527_27040712_-	CCCCGGGCTCAGCTCCTGGTTCCCAGTATGGCACAATGACCAGGCAGATATCTCGACACAACTCTACTACTTCTTCGACATCTTCTGGTGGATACAGACGAACTCCCTCTGTGACTGCTCAATTTTCTGCTCAGCCTCATGTTAATGGAGGTCCACTTTATTCTCAAAATTCAA	TTTCTATTGCTCCACCCCCTCCCCCTATGCCTCAGTTGACTCCACAGATACCTCTCACAGGCTTCGTGGCCAGGGTGCAGGAAAACA	TTGCTGATAGTCCAACTCCACCGCCACCACCTCCACCAGATGACATTCCCATGTTTGATGACTCTCCACCTCCCCCACCACCACCACCAGTGGATTATGAAGATGAGGAGGCTGCAGTAGTTCAGTATAATGATCCATATGCAGATGGGGATCCTGCTTGGGCCCCCAAGAATTATATTGAGAAAG	174	87	186	chr10:27044670:-,chr10:27047991:-@chr10:27040712:-,chr10:27047991:-
CA	ENSG00000165322	ARHGAP12	chr10:32128247:-,chr10:32128565:-	chr10:32120728:-,chr10:32128565:-	ENST00000311380,ENST00000454919,ENST00000396144,ENST00000375245		0.243401	10_32128565_32128639_-	10_32128233_32128247_-	10_32120667_32120728_-	GAATCTCCAACTGCCTCAAAACCCTGCTTTCCTGAAAATGAGTCTTCTCCCTCCTCACCAAAGCACCAAGATACA	GCCAGCAGTCCAAAG	GATCAAGAGAAATATGGATTATTAAATGTAACAAAAATTGCTGAAAATGGGAAAAAGGTTCG	75	15	62	chr10:32128247:-,chr10:32128565:-@chr10:32120728:-,chr10:32128565:-
MXE	ENSG00000107643	MAPK8	chr10:49639313:+,chr10:49642927:+	chr10:49639313:+,chr10:49642922:+	ENST00000469879	ENST00000360332	0.187721	10_49639236_49639313_+	10_49642927_49643173_+	10_49642922_49642941_+	AATTGATATATAAGGAAGTTATGGACTTGGAGGAGAGAACCAAGAATGGAGTTATACGGGGGCAGCCCTCTCCTTTAG	GTGCAGCAGTGATCAATGGCTCTCAGCATCCATCATCATCGTCGTCTGTCAATGATGTGTCTTCAATGTCAACAGATCCGACTTTGGCCTCTGATACAGACAGCAGTCTAGAAGCAGCAGCTGGGCCTCTGGGCTGCTGTAGATGACTACTTGGGCCATCGGGGGGTGGGAGGGATGGGGAGTCGGTTAGTCATTGATAGAACTACTTTGAAAACAATTCAGTGGTCTTATTTTTGGGTGATTTTTC	CACAGGTGCAGCAGTGATCA	78	247	20	chr10:49639313:+,chr10:49642927:+@chr10:49639313:+,chr10:49642922:+
MXE	ENSG00000107643	MAPK8	chr10:49639313:+,chr10:49642927:+	chr10:49639313:+,chr10:49642922:+	ENST00000374182,ENST00000374179	ENST00000360332	0.187721	10_49639236_49639313_+	10_49642927_49643173_+	10_49642922_49647403_+	AATTGATATATAAGGAAGTTATGGACTTGGAGGAGAGAACCAAGAATGGAGTTATACGGGGGCAGCCCTCTCCTTTAG	GTGCAGCAGTGATCAATGGCTCTCAGCATCCATCATCATCGTCGTCTGTCAATGATGTGTCTTCAATGTCAACAGATCCGACTTTGGCCTCTGATACAGACAGCAGTCTAGAAGCAGCAGCTGGGCCTCTGGGCTGCTGTAGATGACTACTTGGGCCATCGGGGGGTGGGAGGGATGGGGAGTCGGTTAGTCATTGATAGAACTACTTTGAAAACAATTCAGTGGTCTTATTTTTGGGTGATTTTTC	CACAGGTGCAGCAGTGATCAATGGCTCTCAGCATCCATCATCATCGTCGTCTGTCAATGATGTGTCTTCAATGTCAACAGATCCGACTTTGGCCTCTGATACAGACAGCAGTCTAGAAGCAGCAGCTGGGCCTCTGGGCTGCTGTAGATGACTACTTGGGCCATCGGGGGGTGGGAGGGATGGGGAGTCGGTTAGTCATTGATAGAACTACTTTGAAAACAATTCAGTGGTCTTATTTTTGGGTGATTTTTCAAAAAATGTAGAATTCATTTTGTAGTAAAGTAGTTTATTTTTTTTAATTTCAAGTGATGTAATTTAAAACCTAAGTTGTGTTTCAAAACAGCAACAAAACTGTATTGTATTTTTTTTGCTGTAATTAACTGTATAATGTAAACCTAA…	78	247	4482	chr10:49639313:+,chr10:49642927:+@chr10:49639313:+,chr10:49642922:+
MXE	ENSG00000107643	MAPK8	chr10:49639313:+,chr10:49642927:+	chr10:49639313:+,chr10:49642922:+	ENST00000469879	ENST00000374176,ENST00000374189	0.187721	10_49639236_49639313_+	10_49642927_49647403_+	10_49642922_49642941_+	AATTGATATATAAGGAAGTTATGGACTTGGAGGAGAGAACCAAGAATGGAGTTATACGGGGGCAGCCCTCTCCTTTAG	GTGCAGCAGTGATCAATGGCTCTCAGCATCCATCATCATCGTCGTCTGTCAATGATGTGTCTTCAATGTCAACAGATCCGACTTTGGCCTCTGATACAGACAGCAGTCTAGAAGCAGCAGCTGGGCCTCTGGGCTGCTGTAGATGACTACTTGGGCCATCGGGGGGTGGGAGGGATGGGGAGTCGGTTAGTCATTGATAGAACTACTTTGAAAACAATTCAGTGGTCTTATTTTTGGGTGATTTTTCAAAAAATGTAGAATTCATTTTGTAGTAAAGTAGTTTATTTTTTTTAATTTCAAGTGATGTAATTTAAAACCTAAGTTGTGTTTCAAAACAGCAACAAAACTGTATTGTATTTTTTTTGCTGTAATTAACTGTATAATGTAAACCTAATTATT…	CACAGGTGCAGCAGTGATCA	78	4477	20	chr10:49639313:+,chr10:49642927:+@chr10:49639313:+,chr10:49642922:+
A3SS	ENSG00000107643	MAPK8	chr10:49639313:+,chr10:49642927:+	chr10:49639313:+,chr10:49642922:+	ENST00000374182,ENST00000374179	ENST00000374176,ENST00000374189	0.187721	10_49639236_49639313_+	10_49642927_49647403_+	10_49642922_49647403_+	AATTGATATATAAGGAAGTTATGGACTTGGAGGAGAGAACCAAGAATGGAGTTATACGGGGGCAGCCCTCTCCTTTAG	GTGCAGCAGTGATCAATGGCTCTCAGCATCCATCATCATCGTCGTCTGTCAATGATGTGTCTTCAATGTCAACAGATCCGACTTTGGCCTCTGATACAGACAGCAGTCTAGAAGCAGCAGCTGGGCCTCTGGGCTGCTGTAGATGACTACTTGGGCCATCGGGGGGTGGGAGGGATGGGGAGTCGGTTAGTCATTGATAGAACTACTTTGAAAACAATTCAGTGGTCTTATTTTTGGGTGATTTTTCAAAAAATGTAGAATTCATTTTGTAGTAAAGTAGTTTATTTTTTTTAATTTCAAGTGATGTAATTTAAAACCTAAGTTGTGTTTCAAAACAGCAACAAAACTGTATTGTATTTTTTTTGCTGTAATTAACTGTATAATGTAAACCTAATTATT…	CACAGGTGCAGCAGTGATCAATGGCTCTCAGCATCCATCATCATCGTCGTCTGTCAATGATGTGTCTTCAATGTCAACAGATCCGACTTTGGCCTCTGATACAGACAGCAGTCTAGAAGCAGCAGCTGGGCCTCTGGGCTGCTGTAGATGACTACTTGGGCCATCGGGGGGTGGGAGGGATGGGGAGTCGGTTAGTCATTGATAGAACTACTTTGAAAACAATTCAGTGGTCTTATTTTTGGGTGATTTTTCAAAAAATGTAGAATTCATTTTGTAGTAAAGTAGTTTATTTTTTTTAATTTCAAGTGATGTAATTTAAAACCTAAGTTGTGTTTCAAAACAGCAACAAAACTGTATTGTATTTTTTTTGCTGTAATTAACTGTATAATGTAAACCTAA…	78	4477	4482	chr10:49639313:+,chr10:49642927:+@chr10:49639313:+,chr10:49642922:+
MXE	ENSG00000149292	TTC12	chr11:113235782:+,chr11:113238909:+	chr11:113235782:+,chr11:113236947:+	ENST00000529221	ENST00000314756	0.193156	11_113235557_113235782_+	11_113238909_113239065_+	11_113236947_113237114_+	AGTTGAGCGTTATGATGAAGCTGCTCAGCTCGGAGGATGAGGTTCTGGTGGGCAACGCTGCCCTCTGCCTTGGTAACTGCATGGAGGTGCCCAACGTTGCGTCTTCCCTGCTAAAGACGGACCTTTTGCAGGTCTTGTTAAAGCTTGCAGGCAGTGACACACAGAAGACGGCCGTGCAGGTGAACGCAGGCATTGCTCTGGGGAAGCTGTGCACAGCTGAGCCCAG	AGTGCCTGCCGAGAGCAGTCATCTCCAATTTGGAAGAGAGTCTGCTGCACCTGAAGCTCTGTCTCCTCGCAGGTGGGAAGAGATGTTTCACATGCTAGTATTCTCCCTCTCCAGTGTGGATCCACCCCCGCCACCGCCCCAAACTTGTTACCCCTAA	ATTTGCTGCTCAACTGAGAAAGCTTCATGGCCTAGAAATTCTCAACTCTACGATGAAATACATCAGTGATTCTTGAGAGAGACAGGGTTTGTGTGCATTTGGGGAACACACAGATGCACACCGTGTGTTGTTCCTATGCTAATAAAGACCTTTGATGTATCCACTTCA	226	157	168	chr11:113235782:+,chr11:113238909:+@chr11:113235782:+,chr11:113236947:+
MXE	ENSG00000149292	TTC12	chr11:113235782:+,chr11:113238909:+	chr11:113235782:+,chr11:113236947:+	ENST00000529221	ENST00000494714	0.261871	11_113235557_113235782_+	11_113238909_113239185_+	11_113236947_113237114_+	AGTTGAGCGTTATGATGAAGCTGCTCAGCTCGGAGGATGAGGTTCTGGTGGGCAACGCTGCCCTCTGCCTTGGTAACTGCATGGAGGTGCCCAACGTTGCGTCTTCCCTGCTAAAGACGGACCTTTTGCAGGTCTTGTTAAAGCTTGCAGGCAGTGACACACAGAAGACGGCCGTGCAGGTGAACGCAGGCATTGCTCTGGGGAAGCTGTGCACAGCTGAGCCCAG	AGTGCCTGCCGAGAGCAGTCATCTCCAATTTGGAAGAGAGTCTGCTGCACCTGAAGCTCTGTCTCCTCGCAGGTGGGAAGAGATGTTTCACATGCTAGTATTCTCCCTCTCCAGTGTGGATCCACCCCCGCCACCGCCCCAAACTTGTTACCCCTAACACATGCTACCATGCAGACCTTCCAGGCAGCATGGAAAATACCAGCGCCATCTTTCAGAAGGCCTCATCTCCACTTGCCAGGAGCCCCGACACCACCCTTGGAGACACGGCTTGTTCCAG	ATTTGCTGCTCAACTGAGAAAGCTTCATGGCCTAGAAATTCTCAACTCTACGATGAAATACATCAGTGATTCTTGAGAGAGACAGGGTTTGTGTGCATTTGGGGAACACACAGATGCACACCGTGTGTTGTTCCTATGCTAATAAAGACCTTTGATGTATCCACTTCA	226	277	168	chr11:113235782:+,chr11:113238909:+@chr11:113235782:+,chr11:113236947:+
MXE	ENSG00000149582	TMEM25	chr11:118405070:+,chr11:118416834:+	chr11:118405070:+,chr11:118405222:+	ENST00000354064,ENST00000533627	ENST00000354284	0.146592	11_118404981_118405070_+	11_118416834_118417199_+	11_118405222_118406543_+	CAGTGAAACCAGCAGACCGGCAGATGGCTCAGAACAACAGCCGGCCAGAGCTTCTGGACCCGGAGCCCGGCGGCCTCCTCACCAGCCAAG	GAAGAAGAAATCAGGACAAAGACGCATAACAGAGGGAAGACCATGGGAAGACACAGAAGATGGCCAAGAAGAGACCCCTCAGAAGAAATCAATCTTGGTGGGGCGTGGTGGCTTCACGCCTGTAATACCAGCACTGTGGGAGGTTGAGGTGGGCAGATCGCCTGAGCCTAGGAGTTCGAGACCAGCCTGGGCAACATGGTGAAATTCCATCTCTACAAAAAAATTAGCCGGGTGTGGTGTTGAGTATCTGTAGTCCCAGCTACTTGGGAGGCTGGGGTGGGAGGACTGCTTGAGTCCAGCAGGTTGAGGCTGCAGTGAGCTGAGATTGAGCTACTGCACTCCAGCCTGGGCATAGAGTAATACCCT	GTTTCATCCGCCTCCCAGTGCTGGGCTATATCTATCGAGTGTCCAGCGTGAGCAGTGATGAGATCTGGCTCTGAGCCGAGGGCGAGACAGGAGTATTCTCTTGGCCTCTGGACACCCTCCCGTTCCTCCAAGGCATCCTCTACCTAGCTAGGTCACCAACGTGAAGAAGTTATGCCACTGCCACTTTTGCTTGCCCTCCTGGCTGGGGTGCCCTCCATGTCATGCACGTGATGCATTTCACTGGGCTGTAACCCGCAGGGGCACAGGTATCTTTGGCAAGGCTACCAGTTGGACGTAAGCCCCTCATGCTGACTCAGGGTGGGCCCTGCATGTGATGACTGGGCCCTTCCAGAGGGAGCTCTTTGGCCAGGGGTGTTCAGATGTCATCCAGCATCCAAG…	90	366	1322	chr11:118405070:+,chr11:118416834:+@chr11:118405070:+,chr11:118405222:+
MXE	ENSG00000149582	TMEM25	chr11:118405070:+,chr11:118416834:+	chr11:118405070:+,chr11:118405222:+	ENST00000411589,ENST00000313236	ENST00000354284	0.146592	11_118404981_118405070_+	11_118416834_118417199_+	11_118405222_118406550_+	CAGTGAAACCAGCAGACCGGCAGATGGCTCAGAACAACAGCCGGCCAGAGCTTCTGGACCCGGAGCCCGGCGGCCTCCTCACCAGCCAAG	GAAGAAGAAATCAGGACAAAGACGCATAACAGAGGGAAGACCATGGGAAGACACAGAAGATGGCCAAGAAGAGACCCCTCAGAAGAAATCAATCTTGGTGGGGCGTGGTGGCTTCACGCCTGTAATACCAGCACTGTGGGAGGTTGAGGTGGGCAGATCGCCTGAGCCTAGGAGTTCGAGACCAGCCTGGGCAACATGGTGAAATTCCATCTCTACAAAAAAATTAGCCGGGTGTGGTGTTGAGTATCTGTAGTCCCAGCTACTTGGGAGGCTGGGGTGGGAGGACTGCTTGAGTCCAGCAGGTTGAGGCTGCAGTGAGCTGAGATTGAGCTACTGCACTCCAGCCTGGGCATAGAGTAATACCCT	GTTTCATCCGCCTCCCAGTGCTGGGCTATATCTATCGAGTGTCCAGCGTGAGCAGTGATGAGATCTGGCTCTGAGCCGAGGGCGAGACAGGAGTATTCTCTTGGCCTCTGGACACCCTCCCGTTCCTCCAAGGCATCCTCTACCTAGCTAGGTCACCAACGTGAAGAAGTTATGCCACTGCCACTTTTGCTTGCCCTCCTGGCTGGGGTGCCCTCCATGTCATGCACGTGATGCATTTCACTGGGCTGTAACCCGCAGGGGCACAGGTATCTTTGGCAAGGCTACCAGTTGGACGTAAGCCCCTCATGCTGACTCAGGGTGGGCCCTGCATGTGATGACTGGGCCCTTCCAGAGGGAGCTCTTTGGCCAGGGGTGTTCAGATGTCATCCAGCATCCAAG…	90	366	1329	chr11:118405070:+,chr11:118416834:+@chr11:118405070:+,chr11:118405222:+
CA	ENSG00000196914	ARHGEF12	chr11:120278532:+,chr11:120280103:+	chr11:120278532:+,chr11:120291462:+	ENST00000356641		0.154427	11_120278447_120278532_+	11_120280103_120280159_+	11_120291462_120291560_+	GCATGGAAGTATTTTGAACCGAGAGTCACCAACAGATAAGAAGCAGAAAGTTGAGCGCATTGCATCACATGATTTTGACCCCACAG	ATAGCTCCTCCAAGAAGACAAAGTCTAGTTCAGAGGAGAGTAGATCCGAGATATATG	GTCTTGTTCAGCGTTGCGTAATCATCCAGAAAGATGACAATGGATTTGGGCTGACGGTCAGTGGAGACAATCCAGTCTTCGTACAGTCTGTCAAAGAAG	86	57	99	chr11:120278532:+,chr11:120280103:+@chr11:120278532:+,chr11:120291462:+
CA	ENSG00000196914	ARHGEF12	chr11:120280159:+,chr11:120291462:+	chr11:120278532:+,chr11:120291462:+	ENST00000356641		0.141934	11_120291462_120291560_+	11_120280103_120280159_+	11_120278447_120278532_+	GTCTTGTTCAGCGTTGCGTAATCATCCAGAAAGATGACAATGGATTTGGGCTGACGGTCAGTGGAGACAATCCAGTCTTCGTACAGTCTGTCAAAGAAG	ATAGCTCCTCCAAGAAGACAAAGTCTAGTTCAGAGGAGAGTAGATCCGAGATATATG	GCATGGAAGTATTTTGAACCGAGAGTCACCAACAGATAAGAAGCAGAAAGTTGAGCGCATTGCATCACATGATTTTGACCCCACAG	99	57	86	chr11:120280159:+,chr11:120291462:+@chr11:120278532:+,chr11:120291462:+
A3SS	ENSG00000154114	TBCEL	chr11:120918376:+,chr11:120924339:+	chr11:120918376:+,chr11:120924260:+	ENST00000422003,ENST00000524726,ENST00000529397	ENST00000284259,ENST00000533134,ENST00000533712	0.237447	11_120918237_120918376_+	11_120924339_120924441_+	11_120924260_120924441_+	ATCGCCTCAACCTCCCAAGTGTACTAGTGTTGAACAGCTGTGGAATAACCTGTGCAGGAGATGAAAAAGAAATTGCTGCTTTCTGCGCTCATGTGTCGGAACTAGATCTTTCTGACAACAAACTCGAAGACTGGCATGAG	AAAGAACATGTGCTGGGTCCTTCTCTGGGGTTCGCAAACTTGTCCTCAACAACAGCAAAGCTTCTTGGGAGACGGTCCACATGATACTACAGGAGTTACCAGA	GTCAGTAAAATTGTGTCAAATGTTCCTCAGTTGGAGTTTCTAAACCTGAGTTCCAACCCTCTGAATTTGTCGGTTTTAGAAAGAACATGTGCTGGGTCCTTCTCTGGGGTTCGCAAACTTGTCCTCAACAACAGCAAAGCTTCTTGGGAGACGGTCCACATGATACTACAGGAGTTACCAGA	140	103	182	chr11:120918376:+,chr11:120924339:+@chr11:120918376:+,chr11:120924260:+
CA	ENSG00000154144	TBRG1	chr11:124495799:+,chr11:124496800:+	chr11:124495799:+,chr11:124496369:+		ENST00000375005,ENST00000284290,ENST00000530731	0.426667	11_124495567_124495799_+	11_124496800_124496946_+	11_124496369_124496505_+	GTACTTGCTAAAGAAGCTCCTCCAGCTTCAGGCTCTAACTGAAGGGGAAGTACAGGCTGCAGCTCCTTCCCACAGTTCCAGTTTGCCCCTGACTTATGGTGTGGCCAGCTCTGTGGGAACTATACAGGGAGCTGGGCCTATTTCAGGGCCCAGCACTGGGGCTGAGGAACCATTTGGGAAGAAAACTAAGAAGGAGAAAAAAGAAAAAGGCAAAGAGAACAACAAACTGGAAG	ATCATCACCGACCGACCTGGCTTTCATGATGAGAGTGCCATCTACCCCGTGGGCTATTGCAGTACTCGAATATATGCCAGCATGAAGTGCCCAGACCAGAAGTGTCTATATACCTGTCAGATCAAGGATGGTGGTGTGCAGCCTCAG	TTCTGAAGAAAACATGCAAGAAAAAGAAAATGGCGGGAGGTGCTCGCAAGCTGGTTCAGCCCATTGCCCTGGATCCCTCAGGACGGCCTGTGTTCCCCATCGGACTAGGGGGTCTAACAGTATATAGCCTGGGGGAG	233	147	137	chr11:124495799:+,chr11:124496800:+@chr11:124495799:+,chr11:124496369:+
MXE	ENSG00000129083	COPB1	chr11:14520531:-,chr11:14521288:-	chr11:14520531:-,chr11:14521253:-	ENST00000439561	ENST00000534234	0.0694738	11_14520384_14520531_-	11_14521288_14521357_-	11_14521253_14521441_-	ATTTTCTGGCATCCTTAAATCTTGTGTCAAGGATTGGTTATAATATAACCAGAAACCATGACGGCGGCTGAGAACGTATGCTACACGTTAATTAACGTGCCAATGGATTCAGAACCACCATCTGAAATTAGCTTAAAAAATGATCTAG	ATAGCCGGAGTAGACGGAGCCGCAGTAGACGGATCCGCGGCTGCACCAAACCACTGCCCCTCGGAGCCTG	AGGTGGCTGTGGCTTCGGTCGTTACCCCACCCCCTTCCACGTCAGCCAAGGACTCTGGAGCCGCCGCCGCCGCTGCTGCGGTTCATAGCCGGAGTAGACGGAGCCGCAGTAGACGGATCCGCGGCTGCACCAAACCACTGCCCCTCGGAGCCTGGTAGTGGGCCACAAGCCCCCAGTCCCAGAGGCGTG	148	70	189	chr11:14520531:-,chr11:14521288:-@chr11:14520531:-,chr11:14521253:-
CA	ENSG00000186104	CYP2R1	chr11:14900753:-,chr11:14907322:-	chr11:14900753:-,chr11:14901682:-	ENST00000534686	ENST00000525015	0.416667	11_14900660_14900753_-	11_14907322_14907387_-	11_14901682_14902314_-	TACTGGAGAGACCCAGAAGTGTTCCATCCTGAGCGATTTCTGGACAGCAGTGGATATTTTGCCAAGAAGGAAGCTTTGGTTCCTTTTTCCCTAG	ATCAAAGCGAAATTTTTGCAGACAGACCATGCCTTCCTTTATTCATGAAGATGACAAAAATGGGAG	GCTTACTCAATTCCAGATATGGCCGAGGATGGGTTGATCACAGACGATTAGCTGTAAACAGTTTTCGATATTTTGGATATGGCCAAAAGTCTTTTGAATCTAAAATCTTGGAAGAAACCAAATTTTTCAATGATGCTATTGAAACATACAAAGGTAGACCTTTTGACTTTAAACAGTTAATAACGAATGCTGTTTCAAACATAACCAATCTGATCATTTTTGGAGAACGATTCACTTATGAAGACACCGATTTTCAGCACATGATTGAGTTATTTAGTGAAAATGTGGAACTAGCTGCCAGTGCCTCAGTCTTCTTGTATAATGCCTTTCCATGGATTGGCATCCTGCCTTTTGGAAAACATCAACAGCTGTTTAGAAATGCAGCTGTAGTCTATGATT…	94	66	633	chr11:14900753:-,chr11:14907322:-@chr11:14900753:-,chr11:14901682:-
MXE	ENSG00000109920	FNBP4	chr11:47753771:-,chr11:47754089:-	chr11:47753113:-,chr11:47754089:-	ENST00000263773,ENST00000525792	ENST00000528388	0.182514	11_47754089_47754222_-	11_47753385_47753771_-	11_47752926_47753113_-	ACTCGAATTGCAGACTGGCGGGAAGGGGCTCTTAATGGAAACTACCTTAAACGAAAACTTCAGGATGCAGCAGAACAACTAAAACAGTATGAAATAAACGCCACTCCTAAAGGCTGGTCCTGCCACTGGGACAG	GACCTCTGGAAGCAACTACTCCTGATTAACCTCGGTGAAGTTAAGGAAAACTTCGTGGCTGAAGATGTGAATGAAGAACAAGATTACTATCCTCTGCCAGCAGGTCAGATGAAAACATTTCTTTATATATTTGGCTTTTCTTGATTTTTTTTTCGTTATTTGAAATCTTTGCTCTTTTATTTTTCAGCTCCCAGATCCTCTCCCTCTCTTTAGCTTTCACTGTGTTTGATATCAAGAATATGAAATGTGAATTCCACGGTCCAAGAGGGGAAGAGTCACCTTTCACAAACTTCGTTGTTCTCTTCTTTGGAAGGGAAATTAGTGTTCTAGGCGATTGAGTCCCTTCATTAATGAAACTTGAAACCCTGTTATGCATTGGCAAATCAC	GGATCATAGACGGTATTTCTATGTAAACGAACAGTCGGGCGAGTCTCAGTGGGAGTTTCCAGATGGTGAAGAGGAAGAAGAAGAAAGCCAAGCACAAGAAAATAGAGATGAGACTCTTGCCAAACAGACCTTGAAAGACAAAACTGGCACTGATTCAAATTCAACAGAATCCTCTGAAACTTCCACAG	134	387	188	chr11:47753771:-,chr11:47754089:-@chr11:47753113:-,chr11:47754089:-
MXE	ENSG00000126391	FRMD8	chr11:65156999:+,chr11:65161044:+	chr11:65156999:+,chr11:65161512:+	ENST00000416776,ENST00000317568	ENST00000525156	0.136629	11_65156832_65156999_+	11_65161044_65161061_+	11_65161512_65161570_+	CGGCTGACGTGCTGGTATACCTAGCGGATGACACGGTGGTGCCCCTGGCTGTGGAGAACCTGCCCTCGCTCAGTGCCCATGAGCTGCACCGCGCTGTCCGCGAGGTCCTGCAGCTTCCAGACATCGCCCTGGATGTCTTCGCGCTCTGGCTGGTCTCCCCTCTGCTGG	AGGTGCAGCTGAAACCCA	ATGAGCCTTTCCTGCAGTTCCGAAGGAACGTGTTCTTCCCAAAGCGGCGGGAGCTCCAG	168	18	59	chr11:65156999:+,chr11:65161044:+@chr11:65156999:+,chr11:65161512:+
CA	ENSG00000126391	FRMD8	chr11:65156999:+,chr11:65161044:+	chr11:65156999:+,chr11:65161512:+	ENST00000416776		0.136629	11_65156832_65156999_+	11_65161044_65161145_+	11_65161512_65161570_+	CGGCTGACGTGCTGGTATACCTAGCGGATGACACGGTGGTGCCCCTGGCTGTGGAGAACCTGCCCTCGCTCAGTGCCCATGAGCTGCACCGCGCTGTCCGCGAGGTCCTGCAGCTTCCAGACATCGCCCTGGATGTCTTCGCGCTCTGGCTGGTCTCCCCTCTGCTGG	AGGTGCAGCTGAAACCCAAGCACCAGCCCTACAAGCTGGGACGCCAGTGGCCGGAGCTGCTGCTGCGCTTCACCAGTGCCCCAGACGATGACGTGGCCATGG	ATGAGCCTTTCCTGCAGTTCCGAAGGAACGTGTTCTTCCCAAAGCGGCGGGAGCTCCAG	168	102	59	chr11:65156999:+,chr11:65161044:+@chr11:65156999:+,chr11:65161512:+
MXE	ENSG00000126391	FRMD8	chr11:65156999:+,chr11:65161044:+	chr11:65156999:+,chr11:65161512:+	ENST00000416776,ENST00000317568	ENST00000528854	0.136629	11_65156832_65156999_+	11_65161044_65161226_+	11_65161512_65161570_+	CGGCTGACGTGCTGGTATACCTAGCGGATGACACGGTGGTGCCCCTGGCTGTGGAGAACCTGCCCTCGCTCAGTGCCCATGAGCTGCACCGCGCTGTCCGCGAGGTCCTGCAGCTTCCAGACATCGCCCTGGATGTCTTCGCGCTCTGGCTGGTCTCCCCTCTGCTGG	AGGTGCAGCTGAAACCCAAGCACCAGCCCTACAAGCTGGGACGCCAGTGGCCGGAGCTGCTGCTGCGCTTCACCAGTGCCCCAGACGATGACGTGGCCATGGGTCAGTGCTGCTGCCTGTCTGTCCTTGCCTCGGGACCACCTGAGTCTGCATCTCTGGCTCCCAGCCCAGCCAGGGCCCTGC	ATGAGCCTTTCCTGCAGTTCCGAAGGAACGTGTTCTTCCCAAAGCGGCGGGAGCTCCAG	168	183	59	chr11:65156999:+,chr11:65161044:+@chr11:65156999:+,chr11:65161512:+
CA	ENSG00000172977	KAT5	chr11:65480529:+,chr11:65480819:+	chr11:65480529:+,chr11:65481064:+	ENST00000527544,ENST00000528198,ENST00000534293,ENST00000352980,ENST00000530446,ENST00000534104,ENST00000534650	ENST00000525204	0.150132	11_65480393_65480529_+	11_65480819_65480974_+	11_65481064_65481138_+	TCAACAAACGTCTGGATGAATGGGTGACGCATGAGCGGCTGGACCTAAAGAAGATCCAGTTCCCCAAGAAAGAGGCCAAGACCCCCACTAAGAACGGACTTCCTGGGTCCCGTCCTGGCTCTCCAGAGAGAGAGGTG	CCGGCCTCGGCGCAGGCCAGCGGGAAGACCTTGCCAATCCCGGTCCAGATCACACTCCGCTTCAACCTGCCCAAGGAGCGGGAGGCCATTCCCGGTGGCGAGCCTGACCAGCCGCTCTCCTCCAGCTCCTGCCTGCAGCCCAACCACCGCTCAACG	AAACGGAAGGTGGAGGTGGTTTCACCAGCAACTCCAGTGCCCAGCGAGACAGCCCCGGCCTCGGTTTTTCCCCAG	137	156	75	chr11:65480529:+,chr11:65480819:+@chr11:65480529:+,chr11:65481064:+
CA	ENSG00000085733	CTTN	chr11:70266616:+,chr11:70267576:+	chr11:70266616:+,chr11:70269046:+	ENST00000346329,ENST00000376561		0.265816	11_70266506_70266616_+	11_70267576_70267686_+	11_70269046_70269101_+	ACTATGTGAAAGGGTTTGGAGGAAAATTTGGTGTGCAGACAGACAGACAAGACAAATGTGCCCTTGGCTGGGATCACCAGGAGAAATTGCAGCTGCATGAATCCCAAAAAG	ATTATAAGACTGGTTTTGGAGGCAAATTCGGTGTTCAGTCGGAGAGGCAGGACTCCGCTGCTGTGGGGTTTGATTACAAGGAGAAGCTGGCCAAGCACGAGTCCCAGCAAG	ACTACTCCAAAGGATTCGGCGGGAAGTATGGGGTGCAGAAGGATCGGATGGATAAG	111	111	56	chr11:70266616:+,chr11:70267576:+@chr11:70266616:+,chr11:70269046:+
MXE	ENSG00000137504	CREBZF	chr11:85372793:-,chr11:85373433:-	chr11:85371641:-,chr11:85373433:-	ENST00000260058	ENST00000525639	0.144163	11_85373433_85373501_-	11_85371379_85372793_-	11_85371197_85371641_-	TGGATACAGCTGTTGGGGCAGAAGAGACGGGACCAGCTGCTGGCCACATTTCCTGCTTTATTTTAAAAG	TTATGGGCTCAAAGAATTTATTCATCTCTAACATGATATTGGAAAATAATGGATGAAAATAGGAAAAATGATTGTTAATGCTGACTGTGGGTCTTAAAAGGTTCTGGAAAGCAGTAAGTTCATTTTTCTAAAAACTATAACATTCTGTTGGAGTATTTTCTTCCTTACGTCAATACTTTTCCTGCATTATTTGAAATTGTGGGCTGGGGAGAAACAGTAGTCAAAGCTTTCTGAATTGAGATACTTTGAAATTCCAAGTGTAGATTTTTAGAATGTCATTTTATAAATGGCAGTTTTTGGAATTACTTGATAAGAACTTTTGAAAATGGAAGGATTAGTATGGCCTATTTTTAAAGCTGCTTTGTTAGGTTCCTTATGTTTTATTAACTGTCTTTTCTC…	CTTAGCAGTGTCTGCAAAAACGAATCTTTTCCTACAACCTGTTAACTGACTGGACTGTTGGTAACAAAGTAATTGTGAGAACCATGTCGGTCAAAAATTTGGCATCTGCTGAAAAAAATGAATGCCATTTTCAAGTTCCCAAATTACTTCTATACTGATTTCACTTTCCAGAAATGGAGATATGAAAAGATTCTCTGGAATCCTTGAAAGACTTAATAGAGATACATGAGACTAAGTTAATCTTGGAACAAAATTATACTTTTTTTGTCTTTCATGGGAGTGATACTCAGTTATTGCATATCTTTACAAAATTGTAACCTTTGGAGAATTACAGTATTTCATCAAGAAATTAGAGTTTTTACATAATCAAGAGCATATTCTATGGAATTAACATTTAGT…	69	1415	445	chr11:85372793:-,chr11:85373433:-@chr11:85371641:-,chr11:85373433:-
CA	ENSG00000166004	KIAA1731	chr11:93435803:+,chr11:93435942:+	chr11:93435803:+,chr11:93439911:+	ENST00000344196,ENST00000531700,ENST00000530425		0.194444	11_93435626_93435803_+	11_93435942_93436085_+	11_93439911_93440063_+	ATAAGTAAGCCCACAGTTGAAAATGATTTAAAAACCCAGAAGATGGGGCAGCTCAGAGACTGGTTTCCTAATACACAAGACCTAGCAGGAAATGATCAAGAAAATATTAGGCATGCAGATAGGAACAACTCTGATGATAATCATTTGGCTTCAGAAGATACTAGTGCCAAGCAAAGTG	GTGAGCATCTGGAGAAAGATCTGGGGAGAAGATCCTCAAAGCCACCTGTAGCAAAAGTCAAATGTGGTTTGGACTTAAACCAGCATGAACTTAGTGCTATACAAGAAGTAGAGTCACCAGCAATTGGCAGAACTTCTATACTAG	GTAAACCAGGTATTTATGAAGACAGAGACCCCCTGCGAGTCTCAATAAGCCGAGAACAAAGTTTCTTTGGGAGCCCACTGGCCCATGATCCGTTTAGTTGTCTTCAACTGGTTGGCCAAGAGAATGTCTGTGGTGATGACTATGATGAAGCAG	178	144	153	chr11:93435803:+,chr11:93435942:+@chr11:93435803:+,chr11:93439911:+
MXE	ENSG00000185480	PARPBP	chr12:102542241:+,chr12:102544042:+	chr12:102542241:+,chr12:102547647:+	ENST00000327680,ENST00000541668,ENST00000358383,ENST00000417507,ENST00000541394,ENST00000378128,ENST00000412715	ENST00000392909	0.283743	12_102542008_102542241_+	12_102544042_102544149_+	12_102547647_102547754_+	CACAGTGGAGAATTTACAGTCTCTCTCAGTGATGTTTTATTGACATGGAAATACTTGCTCCATGAGAAATTGAACTTACCAGTTGAAAACATGGACGTGACTGACCATTATGAGGACGTTAGGAAGATTTATGATGATTTCTTGAAGAACAGTAATATGTTAGATCTGATTGATGTTTATCAAAAATGTAGGGCTTTGACTTCTAATTGTGAAAATTATAACACAGTATCTCCT	GGAAATTTCCAGTGCGGGGAAAAAGTAGACAGGAAAATATATCCCTAGATTGATTTCTCAAAAATGCACTAAGTATAATCCCAATTTTTGCTGAAAGTCTCTTTCAAG	AGTCAACTACTGGATTTTCTGTCTGGCAAACAGTATGCAGTAGGTGATGAAACTGATCTTTCTATACCAACATCACCAACAAGTAAATACAACCGTGATAATGAAAAG	234	108	108	chr12:102542241:+,chr12:102544042:+@chr12:102542241:+,chr12:102547647:+
CA	ENSG00000185480	PARPBP	chr12:102542241:+,chr12:102545348:+	chr12:102542241:+,chr12:102547647:+	ENST00000327680,ENST00000541668,ENST00000358383,ENST00000417507,ENST00000378128,ENST00000412715		0.283743	12_102542008_102542241_+	12_102545348_102545578_+	12_102547647_102547754_+	CACAGTGGAGAATTTACAGTCTCTCTCAGTGATGTTTTATTGACATGGAAATACTTGCTCCATGAGAAATTGAACTTACCAGTTGAAAACATGGACGTGACTGACCATTATGAGGACGTTAGGAAGATTTATGATGATTTCTTGAAGAACAGTAATATGTTAGATCTGATTGATGTTTATCAAAAATGTAGGGCTTTGACTTCTAATTGTGAAAATTATAACACAGTATCTCCT	GGGTCAACTATACAGCCACCTTCAGAAAGAGGAAGCTTGCTGCTGTCTAGGCCAGATCTCTTGGCTCCTGGGGAAGATCCACCAGTGTCAGCCTCATTGACTCTGGAGCGGCAGAAGGGAGAGTCCCTCTTAGCATGGAGCTGGTCCCTAAACTTCAGATTGCCTGGGATTCCCATCACGGTCCAGAAGAAGAGACGAGACCTGAAGAAGCTGGCAGCTGTCATGCGGCAA	AGTCAACTACTGGATTTTCTGTCTGGCAAACAGTATGCAGTAGGTGATGAAACTGATCTTTCTATACCAACATCACCAACAAGTAAATACAACCGTGATAATGAAAAG	234	231	108	chr12:102542241:+,chr12:102545348:+@chr12:102542241:+,chr12:102547647:+
MXE	ENSG00000185480	PARPBP	chr12:102542241:+,chr12:102545348:+	chr12:102542241:+,chr12:102547647:+	ENST00000327680,ENST00000541668,ENST00000358383,ENST00000417507,ENST00000541394,ENST00000378128,ENST00000412715	ENST00000392914	0.283743	12_102542008_102542241_+	12_102545348_102545790_+	12_102547647_102547754_+	CACAGTGGAGAATTTACAGTCTCTCTCAGTGATGTTTTATTGACATGGAAATACTTGCTCCATGAGAAATTGAACTTACCAGTTGAAAACATGGACGTGACTGACCATTATGAGGACGTTAGGAAGATTTATGATGATTTCTTGAAGAACAGTAATATGTTAGATCTGATTGATGTTTATCAAAAATGTAGGGCTTTGACTTCTAATTGTGAAAATTATAACACAGTATCTCCT	GGGTCAACTATACAGCCACCTTCAGAAAGAGGAAGCTTGCTGCTGTCTAGGCCAGATCTCTTGGCTCCTGGGGAAGATCCACCAGTGTCAGCCTCATTGACTCTGGAGCGGCAGAAGGGAGAGTCCCTCTTAGCATGGAGCTGGTCCCTAAACTTCAGATTGCCTGGGATTCCCATCACGGTCCAGAAGAAGAGACGAGACCTGAAGAAGCTGGCAGCTGTCATGCGGCAAGTGAGACAATGGGAAAGCCACCCGCTTCAGAACATTGAAGAAGCCACCTGGCACCAACTCACTGTCCAAGCTGAGAAGAAGGAACCAGGGACCCAAGGAGCTTCAGTTTAATATAAAACCAGGAGCAAACCTCCGAAGTCCAGGCATCTCAGAGAAATGCTTTTTTTG…	AGTCAACTACTGGATTTTCTGTCTGGCAAACAGTATGCAGTAGGTGATGAAACTGATCTTTCTATACCAACATCACCAACAAGTAAATACAACCGTGATAATGAAAAG	234	443	108	chr12:102542241:+,chr12:102545348:+@chr12:102542241:+,chr12:102547647:+
MXE	ENSG00000185480	PARPBP	chr12:102547754:+,chr12:102548605:+	chr12:102547754:+,chr12:102558216:+	ENST00000327680,ENST00000392911,ENST00000358383,ENST00000417507,ENST00000541394,ENST00000378128,ENST00000412715	ENST00000541668	0.206137	12_102547647_102547754_+	12_102548605_102549058_+	12_102558216_102558386_+	AGTCAACTACTGGATTTTCTGTCTGGCAAACAGTATGCAGTAGGTGATGAAACTGATCTTTCTATACCAACATCACCAACAAGTAAATACAACCGTGATAATGAAAAG	GCCCTCCCAGTCCTGAAGAGATAACTGAGAGTCTAGCACCTTTTAATAGGAAGCATTTGCCATCTATTGTTTCTAAGGGTGGCCACCTATGAGACGTCATCTACATAATAAGAACCTTGGTCTTCACAATCCCATATCTTAAACCAGAGACTCCTTTCTACTGATTCCAGGTCTTTAGATAATAATTCTTTCAACCAATTGCTTGCCAATCAGAAAATCTTTGAATCTACCTATGACCTATAAGCCCCATTTCAAGGTGTCCCACCTTTCCAGGCTGAACCAATCTTTACCTCACATGTACTGATTGATGTCTTATGTCTCTCTAAAACATATATTACCTCAGCTACTTGGGAGGCTGAGGCAGGGGAATTGCTTGAACCAGGGAGGTGGAGGTTACAG…	GTGCAGCTGCTAGCAAGGAAAATTATCTTTTCATATTTAAATCTGCTAGTGAATTCAAAGAATGACCTGGCTGTGGCTTATATTCTCAATATTCCTGATAGAGGACTAGGAAGAGAAGCCTTCACTGATTTGAAACATGCTGCTCGAGAGAAACAAATGTCTATCTTTTTG	108	454	171	chr12:102547754:+,chr12:102548605:+@chr12:102547754:+,chr12:102558216:+
A3SS	ENSG00000139436	GIT2	chr12:110386651:-,chr12:110388972:-	chr12:110385309:-,chr12:110388972:-	ENST00000361006,ENST00000550186,ENST00000343646,ENST00000355312	ENST00000549999	0.350717	12_110388972_110389121_-	12_110385061_110386651_-	12_110385061_110385309_-	AGCCTAGATTCAGATTTATCAGATGGACCAGTCACTGTACAGGAATTTATGGAGGTCAAAAACGCTCTAGTGGCTTCTGAGGCCAAGATACAGCAGCTAATGAAGGTGAATAACAACTTGAGTGACGAGCTGAGAATTATGCAGAAAAAG	TTGCTTGGAAAAGATGCTAATTAATGAAGAGGAGCAACTACTATTGGTGTATTTTTCACAGATTGGTGCTTTCTAAATAAAAATTGAAAGTAACTCCTAACATTGAATGGGTTTGCTACTGAAAAAGTAATGATCTTCTGGTGCAAACAGTTGCTTGTGGACTTAAACCTTGGCACTGGTGGGGAATTTGGTCAGATTTTACAATCTCTGTCAAAGAGTAGACAGCTGAACTCACACCACACCCAGCTTATAGAATGTCCATGGAAGATGAAGGCGCACCAGAAGGGAAGGACCCTGCGCAGAATGGACGTGGTGAATGGTGTTTAAAATGCCAGATGCCAAAGAGTAACACGATTCCCTGCTGACCCCTTAACTCTAATCCATCCAGCACCATGGAGC…	CTTCAAACACTCCAGAGTGAAAATTCGAACCTCAGGAAACAGGCCACAACCAATGTATATCAGGTGCAAACTGGTTCTGAGTACACAGACACTTCCAACCACTCTTCCTTAAAGAGACGTCCGTCTGCCCGGGGCAGTAGGCCCATGTCCATGTACGAGACCGGATCAGGTCAGAAACCATATCTCCCAATGGGAGAAGCGAGCCGCCCCGAAGAGAGCAGGATGAGACTCCAGCCCTTCCCCGCGCAC	150	1591	249	chr12:110386651:-,chr12:110388972:-@chr12:110385309:-,chr12:110388972:-
MXE	ENSG00000139436	GIT2	chr12:110386651:-,chr12:110388972:-	chr12:110385309:-,chr12:110388972:-	ENST00000361006,ENST00000550186,ENST00000343646,ENST00000355312	ENST00000547815	0.350717	12_110388972_110389121_-	12_110385127_110386651_-	12_110385061_110385309_-	AGCCTAGATTCAGATTTATCAGATGGACCAGTCACTGTACAGGAATTTATGGAGGTCAAAAACGCTCTAGTGGCTTCTGAGGCCAAGATACAGCAGCTAATGAAGGTGAATAACAACTTGAGTGACGAGCTGAGAATTATGCAGAAAAAG	TTGCTTGGAAAAGATGCTAATTAATGAAGAGGAGCAACTACTATTGGTGTATTTTTCACAGATTGGTGCTTTCTAAATAAAAATTGAAAGTAACTCCTAACATTGAATGGGTTTGCTACTGAAAAAGTAATGATCTTCTGGTGCAAACAGTTGCTTGTGGACTTAAACCTTGGCACTGGTGGGGAATTTGGTCAGATTTTACAATCTCTGTCAAAGAGTAGACAGCTGAACTCACACCACACCCAGCTTATAGAATGTCCATGGAAGATGAAGGCGCACCAGAAGGGAAGGACCCTGCGCAGAATGGACGTGGTGAATGGTGTTTAAAATGCCAGATGCCAAAGAGTAACACGATTCCCTGCTGACCCCTTAACTCTAATCCATCCAGCACCATGGAGC…	CTTCAAACACTCCAGAGTGAAAATTCGAACCTCAGGAAACAGGCCACAACCAATGTATATCAGGTGCAAACTGGTTCTGAGTACACAGACACTTCCAACCACTCTTCCTTAAAGAGACGTCCGTCTGCCCGGGGCAGTAGGCCCATGTCCATGTACGAGACCGGATCAGGTCAGAAACCATATCTCCCAATGGGAGAAGCGAGCCGCCCCGAAGAGAGCAGGATGAGACTCCAGCCCTTCCCCGCGCAC	150	1525	249	chr12:110386651:-,chr12:110388972:-@chr12:110385309:-,chr12:110388972:-
CA	ENSG00000135097	MSI1	chr12:120789203:-,chr12:120791102:-	chr12:120785317:-,chr12:120791102:-	ENST00000546985		0.139119	12_120791102_120791182_-	12_120789147_120789203_-	12_120785249_120785317_-	GTTACCCAGGTTTCCAAGCCACAACCTACGCCAGCCGGAGTTATACAGGCCTCGCCCCTGGCTACACCTACCAGTTCCCCG	AATTCCGTGTAGAGCGGACCCCTCTCCCGAGCGCCCCAGTCCTCCCCGAGCTTACAG	CCATTCCTCTCACTGCCTACGGACCAATGGCGGCGGCAGCGGCGGCAGCGGCTGTGGTTCGAGGGACAG	81	57	69	chr12:120789203:-,chr12:120791102:-@chr12:120785317:-,chr12:120791102:-
CA	ENSG00000110931	CAMKK2	chr12:121686537:-,chr12:121687590:-	chr12:121683043:-,chr12:121687590:-	ENST00000347034,ENST00000538733,ENST00000446440		0.194382	12_121687590_121687677_-	12_121686409_121686537_-	12_121682943_121683043_-	GCCCGACATAGCTGAGGACTTGAAGGACCTGATCACCCGTATGCTGGACAAGAACCCCGAGTCGAGGATCGTGGTGCCGGAAATCAAG	CTGCACCCCTGGGTCACGAGGCATGGGGCGGAGCCGTTGCCGTCGGAGGATGAGAACTGCACGCTGGTCGAAGTGACTGAAGAGGAGGTCGAGAACTCAGTCAAACACATTCCCAGCTTGGCAACCGTG	ATCCTGGTGAAGACCATGATACGTAAACGCTCCTTTGGGAACCCATTCGAGGGCAGCCGGCGGGAGGAACGCTCACTGTCAGCGCCTGGAAACTTGCTCAC	88	129	101	chr12:121686537:-,chr12:121687590:-@chr12:121683043:-,chr12:121687590:-
CA	ENSG00000139370	SLC15A4	chr12:129294018:-,chr12:129299320:-	chr12:129294018:-,chr12:129294488:-		ENST00000266771,ENST00000539703,ENST00000376744	0.175763	12_129293941_129294018_-	12_129299320_129299615_-	12_129294488_129294598_-	ATGCAGACAACATATGTTTTACAGAGTCTTCATTTGAGGATTCCAGAAATTTCAAATATTACAACCACTCCTCACACG	GTTAAAGATCGAGGTCCGGAAGCCACTAGGAGATTTTTTAATTGGTTTTATTGGAGCATTAACCTGGGAGCGATCCTGTCGTTAGGTGGCATTGCCTATATTCAGCAGAACGTCAGCTTTGTCACTGGTTATGCGATCCCCACTGTCTGCGTCGGCCTTGCTTTTGTGGTCTTCCTCTGTGGCCAGAGCGTTTTCATCACCAAGCCTCCTGATGGCAGTGCCTTCACCGACATGTTCAAGATACTGACGTATTCCTGCTGTTCCCAGAAGCGAAGTGGAGAGCGCCAGAGTAATGG	ATGTCTCATGGTGGGCCATTTACAGAAGAGAAAGTGGAAGATGTGAAAGCTCTGGTCAAGATTGTCCCTGTTTTCTTGGCTTTGATACCTTACTGGACAGTGTATTTCCAA	78	296	111	chr12:129294018:-,chr12:129299320:-@chr12:129294018:-,chr12:129294488:-
CA	ENSG00000139370	SLC15A4	chr12:129294018:-,chr12:129299320:-	chr12:129294018:-,chr12:129294488:-		ENST00000376740,ENST00000539703,ENST00000376744	0.175763	12_129293941_129294018_-	12_129299320_129299615_-	12_129294488_129294656_-	ATGCAGACAACATATGTTTTACAGAGTCTTCATTTGAGGATTCCAGAAATTTCAAATATTACAACCACTCCTCACACG	GTTAAAGATCGAGGTCCGGAAGCCACTAGGAGATTTTTTAATTGGTTTTATTGGAGCATTAACCTGGGAGCGATCCTGTCGTTAGGTGGCATTGCCTATATTCAGCAGAACGTCAGCTTTGTCACTGGTTATGCGATCCCCACTGTCTGCGTCGGCCTTGCTTTTGTGGTCTTCCTCTGTGGCCAGAGCGTTTTCATCACCAAGCCTCCTGATGGCAGTGCCTTCACCGACATGTTCAAGATACTGACGTATTCCTGCTGTTCCCAGAAGCGAAGTGGAGAGCGCCAGAGTAATGG	TGAAGGCATTGGAGTCTTTCAGCAATCTTCTAAACAAAGTCTGTTTGATTCATGTAAGATGTCTCATGGTGGGCCATTTACAGAAGAGAAAGTGGAAGATGTGAAAGCTCTGGTCAAGATTGTCCCTGTTTTCTTGGCTTTGATACCTTACTGGACAGTGTATTTCCAA	78	296	169	chr12:129294018:-,chr12:129299320:-@chr12:129294018:-,chr12:129294488:-
CA	ENSG00000139370	SLC15A4	chr12:129294018:-,chr12:129299320:-	chr12:129294018:-,chr12:129294488:-	ENST00000266771	ENST00000366292	0.175763	12_129293941_129294018_-	12_129299320_129300473_-	12_129294488_129294656_-	ATGCAGACAACATATGTTTTACAGAGTCTTCATTTGAGGATTCCAGAAATTTCAAATATTACAACCACTCCTCACACG	GGCCTCACTGAACAAATGTCTCTCTTTGGGGCCTAAGCATATTTGTGGGGTGCCTCATGGTACTTGCATGTAGCTCAGTAAGGCATGGAGCTTTATAACATTGGTTCTAAAACTTACCTGTGAGTAGAAGTCACCTGGGAAGTTGCTTGAAATGCAGATTCCTGGGCCTGGGCCCCAGAGACCGTGATTCAGTAGGTCTGGAGCGTGGGTCCTGTGACTGTGTTTGTTTTTTGTTTGTTTGTTTGTTTGAGATGGAGTTTCACTCTTGTCAACCAGGTACAGTGGCACAGTCTCGGTTCACTGCAACCTCCATGTCCTGGATTCAAGCGATTCTCCTGCCTCAGCCTCCCAAGTAGCTGGGATTACAGGTGCCCACCACCATGCCTGGCTAATTTTTGT…	TGAAGGCATTGGAGTCTTTCAGCAATCTTCTAAACAAAGTCTGTTTGATTCATGTAAGATGTCTCATGGTGGGCCATTTACAGAAGAGAAAGTGGAAGATGTGAAAGCTCTGGTCAAGATTGTCCCTGTTTTCTTGGCTTTGATACCTTACTGGACAGTGTATTTCCAA	78	1154	169	chr12:129294018:-,chr12:129299320:-@chr12:129294018:-,chr12:129294488:-
CA	ENSG00000111731	C2CD5	chr12:22612476:-,chr12:22622643:-	chr12:22610095:-,chr12:22622643:-	ENST00000333957		0.24024	12_22622643_22622729_-	12_22612426_22612476_-	12_22609905_22610095_-	CCTCAACAGATAATGAAGAACTTTTACAATTTCCACTGGAACTGTGTTCAGATTCACTTCCTTCTCATCCTTTTCCACCAGCTAAAG	AACACCTGGAGAGTGCAAGTTCTAACTCAGGTATACCAGCTGCACAGAGAG	CCATGACAGTTGAAAAAGCAAGTCCAGTGGGTGATGGAAATTTCCGGAATCGTTCTGCTCCACCTTGTGCAAATTCCACAGTTGGGGTTGTTAAGATGACACCTCTTTCTTTTATTCCTGGAGCAAAAATAACTAAGTATCTTGGGATAATTAACATGTTTTTTATTCGAGAGACTACTTCTCTTCGGGAG	87	51	191	chr12:22612476:-,chr12:22622643:-@chr12:22610095:-,chr12:22622643:-
CA	ENSG00000111790	FGFR1OP2	chr12:27110676:+,chr12:27116275:+	chr12:27110676:+,chr12:27113448:+		ENST00000327214	0.285888	12_27110534_27110676_+	12_27116275_27116388_+	12_27113448_27113561_+	AATTACGTACATCTCTGGAAGAACATCAGTCGGCCTTGGAACTTATAATGAGCAAGTACCGAGAACAAATGTTTAGATTGCTAATGGCTAGCAAAAAAGATGATCCGGGTATAATAATGAAGTTAAAAGAGCAGCACTCCAAG	GAACTGCAAGCACATGTTGACCAGATAACTGAAATGGCAGCAGTAATGAGGAAAGCCATTGAAATTGACGAGCAACAGGGTTGCAAGGAACAAGAACGAATATTTCAACTTGAA	ATTGACATGGTACATCGTAACAAGTCCGAAGGATTCTTCCTTGATGCATCTCGACACATCCTTGAAGCACCTCAACATGGACTGGAGAGAAGGCACTTGGAAGCAAATCAGAAT	143	114	114	chr12:27110676:+,chr12:27116275:+@chr12:27110676:+,chr12:27113448:+
MXE	ENSG00000111790	FGFR1OP2	chr12:27110676:+,chr12:27116275:+	chr12:27110676:+,chr12:27113448:+	ENST00000546072	ENST00000327214,ENST00000229395	0.285888	12_27110534_27110676_+	12_27116275_27116388_+	12_27113448_27113779_+	AATTACGTACATCTCTGGAAGAACATCAGTCGGCCTTGGAACTTATAATGAGCAAGTACCGAGAACAAATGTTTAGATTGCTAATGGCTAGCAAAAAAGATGATCCGGGTATAATAATGAAGTTAAAAGAGCAGCACTCCAAG	GAACTGCAAGCACATGTTGACCAGATAACTGAAATGGCAGCAGTAATGAGGAAAGCCATTGAAATTGACGAGCAACAGGGTTGCAAGGAACAAGAACGAATATTTCAACTTGAA	ATTGACATGGTACATCGTAACAAGTCCGAAGGATTCTTCCTTGATGCATCTCGACACATCCTTGAAGCACCTCAACATGGACTGGAGAGAAGGCACTTGGAAGCAAATCAGAATGTACACTAAATAAACAGTCAACTTTTGGGGTGTGGATGGAAGGGGGGTCCATTTTAAAAGTGCTTTTACATTGAATTTCCCTCCCAGATTAGATCAGCAAATAAATGAAATTTATTAAAAGAATGTTGTGTCTTTAATAGCCATGCTGTTCAGTGTAGAAACTTTAAATCTCTCATTAATTTTCTGTGTATTGTATCATGTACAGCCTGTTAGATATT	143	114	332	chr12:27110676:+,chr12:27116275:+@chr12:27110676:+,chr12:27113448:+
CA	ENSG00000111206	FOXM1	chr12:2974565:-,chr12:2975559:-	chr12:2973918:-,chr12:2975559:-	ENST00000538564,ENST00000361953	ENST00000537018,ENST00000535350	0.393835	12_2975559_2975687_-	12_2974521_2974565_-	12_2973849_2973918_-	AACTCCATCCGCCACAACCTTTCCCTGCACGACATGTTTGTCCGGGAGACGTCTGCCAATGGCAAGGTCTCCTTCTGGACCATTCACCCCAGTGCCAACCGCTACTTGACATTGGACCAGGTGTTTAAG	CCACTGGACCCAGGGTCTCCACAATTGCCCGAGCACTTGGAATCA	CAGCAGAAACGACCGAATCCAGAGCTCCGCCGGAACATGACCATCAAAACCGAACTCCCCCTGGGCGCAC	129	45	70	chr12:2974565:-,chr12:2975559:-@chr12:2973918:-,chr12:2975559:-
CA	ENSG00000111224	PARP11	chr12:3935399:-,chr12:3939056:-	chr12:3938196:-,chr12:3939056:-		ENST00000427057,ENST00000458162,ENST00000447133	0.190474	12_3939056_3939184_-	12_3935324_3935399_-	12_3938076_3938196_-	GAGATGTTTCACAAAGCAGAAGAATTATTTTCTAAAACAACAAACAATGAAGTGGATGACATGGACACGTCAGATACCCAGTGGGGCTGGTTTTACTTGGCAGAATGTGGGAAGTGGCACATGTTTCAG	AAATGAAGCAAATGAATCTCACCACTGGAAAGCAGCGCTTAATAAAAAGAGCCCCCTTTTCTATCAGTGCTTTCAG	CCGGATACCAACAGTCAGTGTTCAGTTAGCAGTGAAGATATCGAAAAAAGCTTCAAAACAAACCCTTGTGGCTCCATTTCTTTTACTACTTCCAAATTCAGCTACAAGATAGACTTTGCAG	129	76	121	chr12:3935399:-,chr12:3939056:-@chr12:3938196:-,chr12:3939056:-
MXE	ENSG00000111224	PARP11	chr12:3935399:-,chr12:3939056:-	chr12:3938196:-,chr12:3939056:-	ENST00000450737	ENST00000427057,ENST00000458162,ENST00000416739,ENST00000397096,ENST00000228820,ENST00000447133,ENST00000453942	0.190474	12_3939056_3939184_-	12_3935324_3935399_-	12_3938140_3938196_-	GAGATGTTTCACAAAGCAGAAGAATTATTTTCTAAAACAACAAACAATGAAGTGGATGACATGGACACGTCAGATACCCAGTGGGGCTGGTTTTACTTGGCAGAATGTGGGAAGTGGCACATGTTTCAG	AAATGAAGCAAATGAATCTCACCACTGGAAAGCAGCGCTTAATAAAAAGAGCCCCCTTTTCTATCAGTGCTTTCAG	CCGGATACCAACAGTCAGTGTTCAGTTAGCAGTGAAGATATCGAAAAAAGCTTCAAA	129	76	57	chr12:3935399:-,chr12:3939056:-@chr12:3938196:-,chr12:3939056:-
MXE	ENSG00000139116	KIF21A	chr12:39724064:-,chr12:39724548:-	chr12:39720126:-,chr12:39724548:-	ENST00000547108,ENST00000361961,ENST00000552475,ENST00000544797,ENST00000551264,ENST00000361418,ENST00000552961,ENST00000541463	ENST00000551066	0.223469	12_39724548_39724713_-	12_39723854_39724064_-	12_39720066_39720126_-	GGTCTTCAGGCTGCCCAGAAAGAGGCTCAAATTAAAGTACTGGAAGGTCGACTCAAACAAACAGAAATAACCAGTGCTACCCAAAACCAGCTCTTATTCCATATGTTGAAAGAGAAGGCAGAATTAAATCCTGAGCTAGATGCTTTACTAGGCCATGCTTTACAAG	ATCTAGATAGCGTACCATTAGGTAAGTATGTTTAGCTTTCTGTGTATCCTACAGCTGCATGAATTACTAATTGTTCATGTACACTAATTGTGGTACATCTTATTTTAAAGATTTTTATTGGCGGTCAAGTGGTTTTTGCATGATCTTTTTTGAAATGTATCCATGCCCACAAACACACTAAGTCTTTTATTAAACATTCCTGATTTTAAAA	AAAATGTAGAGGATAGTACTGATGAGGATGCTCCTTTAAACAGCCCAGGATCAGAAGGAAG	166	211	61	chr12:39724064:-,chr12:39724548:-@chr12:39720126:-,chr12:39724548:-
CA	ENSG00000139116	KIF21A	chr12:39724064:-,chr12:39724548:-	chr12:39720126:-,chr12:39724548:-	ENST00000547108,ENST00000552475,ENST00000544797,ENST00000551264		0.288225	12_39724548_39724713_-	12_39724044_39724064_-	12_39720066_39720126_-	GGTCTTCAGGCTGCCCAGAAAGAGGCTCAAATTAAAGTACTGGAAGGTCGACTCAAACAAACAGAAATAACCAGTGCTACCCAAAACCAGCTCTTATTCCATATGTTGAAAGAGAAGGCAGAATTAAATCCTGAGCTAGATGCTTTACTAGGCCATGCTTTACAAG	ATCTAGATAGCGTACCATTAG	AAAATGTAGAGGATAGTACTGATGAGGATGCTCCTTTAAACAGCCCAGGATCAGAAGGAAG	166	21	61	chr12:39724064:-,chr12:39724548:-@chr12:39720126:-,chr12:39724548:-
CA	ENSG00000111224	PARP11	chr12:3939184:-,chr12:3982378:-	chr12:3973123:-,chr12:3982378:-		ENST00000397096,ENST00000447133	0.192346	12_3982378_3982608_-	12_3939056_3939184_-	12_3973002_3973123_-	AGATCTGACTGGCCAACGTCGGGCGGAAGTCGGGAGGTTGGGTGGTCTGTAAACGCTGGCTTGTGACAGGGAGGGGGAGGAGGAAGGCCTTCGTAAAGGTTGCATCTCCGTCCCTTCGCTCCCGGGGACCCGCGGGAAAAAAAAAAATCCAACACCCAGGCCCCGCGGCTAGCCCCTTCCCACAGGCTCTCTCCGCTCGATTTTGTCACCGTTATGTGGGAAGCGAATCCA	GAGATGTTTCACAAAGCAGAAGAATTATTTTCTAAAACAACAAACAATGAAGTGGATGACATGGACACGTCAGATACCCAGTGGGGCTGGTTTTACTTGGCAGAATGTGGGAAGTGGCACATGTTTCAG	TGTATTTGCATGCCCGAGTCTTTGAGCCGTGCTATACCAGTTTGTCCAGATTGTTTATACTAGCAATGCAGTTTACGGTGAAGACCTGCCTTCCCTCTGGGAATCTGGAGCTTCAGTAACAG	231	129	122	chr12:3939184:-,chr12:3982378:-@chr12:3973123:-,chr12:3982378:-
CA	ENSG00000111247	RAD51AP1	chr12:4653077:+,chr12:4654385:+	chr12:4653077:+,chr12:4655475:+	ENST00000536346		0.170296	12_4652929_4653077_+	12_4654385_4654478_+	12_4655475_4655584_+	ATGATTTTGTTTCTGCAACTGTACCTTTAAACAAGAAATCCAGAACAGCACCAAAGGAGTTAAAACAAGATAAACCAAAACCTAACTTGAACAATCTCCGGAAAGAAGAAATCCCAGTACAAGAGAAAACCCCTAAAAAAAGGTGAGAG	CCATAGAAAGAAATGACAACTGATAACTGATATATACTGCAATATGGATGAACCTTGGAAACATCATTCTGAGTGAAAGAAGCCAGATATACAG	GATGGCTTTAGATGACAAGCTCTACCAGAGAGACTTAGAAGTTGCACTAGCTTTATCAGTGAAGGAACTTCCAACAGTCACCACTAATGTGCAGAACTCTCAAGATAAAA	149	94	110	chr12:4653077:+,chr12:4654385:+@chr12:4653077:+,chr12:4655475:+
A5SS	ENSG00000111247	RAD51AP1	chr12:4653077:+,chr12:4654385:+	chr12:4653070:+,chr12:4654385:+	ENST00000538817,ENST00000544173	ENST00000442992	0.25	12_4654385_4654478_+	12_4652929_4653077_+	12_4652929_4653070_+	CCATAGAAAGAAATGACAACTGATAACTGATATATACTGCAATATGGATGAACCTTGGAAACATCATTCTGAGTGAAAGAAGCCAGATATACAG	ATGATTTTGTTTCTGCAACTGTACCTTTAAACAAGAAATCCAGAACAGCACCAAAGGAGTTAAAACAAGATAAACCAAAACCTAACTTGAACAATCTCCGGAAAGAAGAAATCCCAGTACAAGAGAAAACCCCTAAAAAAAGGTGAGAG	ATGATTTTGTTTCTGCAACTGTACCTTTAAACAAGAAATCCAGAACAGCACCAAAGGAGTTAAAACAAGATAAACCAAAACCTAACTTGAACAATCTCCGGAAAGAAGAAATCCCAGTACAAGAGAAAACCCCTAAAAAAAG	94	149	142	chr12:4653077:+,chr12:4654385:+@chr12:4653070:+,chr12:4654385:+
CA	ENSG00000118600	TMEM5	chr12:64174954:+,chr12:64176321:+	chr12:64174954:+,chr12:64178750:+	ENST00000261234,ENST00000537373		0.131349	12_64174799_64174954_+	12_64176321_64176484_+	12_64178750_64178852_+	AACAGTCCACTTTGGAAAGTGAAGAATGGAATCCTTGGGAAGGAGATGAAAAAAATGAGCAACAACACAGATTTAAAACTAGCCTTCAAATATTAGATAAATCCACGAAAGGAAAAACAGATCTCAGTGTACAAATCTGGGGCAAAGCTGCCATTG	TCCAAGCTGGCAGCGTTTCTGCTCATAAAACATTCTGAAGAACCTTGTGGGCCCTCTGTGTATGTCACAGGATTCACTCCATTAGATGGGAAGCTCCTCTGCAGATCTTTTCTGAGTAATCCCATCTCCATTTCTGGCTTCTGCTGAGATGGCTGAGGAGACCT	GCTTGTATCTCTGGGAGCATATTTTTGAAGGCTTACTTGATCCCAGCGATGTGACTGCTCAATGGAGAGAAGGAAAGTCAATCGTAGGAAGAACACAGTACAG	156	164	103	chr12:64174954:+,chr12:64176321:+@chr12:64174954:+,chr12:64178750:+
CA	ENSG00000118600	TMEM5	chr12:64174954:+,chr12:64176321:+	chr12:64174954:+,chr12:64178750:+	ENST00000536219	ENST00000537982,ENST00000543342	0.131349	12_64174799_64174954_+	12_64176321_64176484_+	12_64178750_64179169_+	AACAGTCCACTTTGGAAAGTGAAGAATGGAATCCTTGGGAAGGAGATGAAAAAAATGAGCAACAACACAGATTTAAAACTAGCCTTCAAATATTAGATAAATCCACGAAAGGAAAAACAGATCTCAGTGTACAAATCTGGGGCAAAGCTGCCATTG	TCCAAGCTGGCAGCGTTTCTGCTCATAAAACATTCTGAAGAACCTTGTGGGCCCTCTGTGTATGTCACAGGATTCACTCCATTAGATGGGAAGCTCCTCTGCAGATCTTTTCTGAGTAATCCCATCTCCATTTCTGGCTTCTGCTGAGATGGCTGAGGAGACCT	GCTTGTATCTCTGGGAGCATATTTTTGAAGGCTTACTTGATCCCAGCGATGTGACTGCTCAATGGAGAGAAGGAAAGTCAATCGTAGGAAGAACACAGTACAGGTATTGGTTGTATTAGTTGTGCAACATTAACCTTTGATGTTTTGCTCTGCAATATTTTCTGTAAATACTAAAAGAAAAATAATAGGAAAATATATTTATAAAAATACTTCTATTTCAACTTGTAAAGAATAGAGAAGTAAATCTCATGAATATGTATTCATAATTAAGCTTACTTGGACCTTATGAAATTGTATATTACAGAATACTCCTTTTTGGCATCATATGTCTGTTTTATTTTTACCTAATTATATAGAAAAGTTCATACTCCACATCTTACAGCGTTTGAATGGTGACAG…	156	164	420	chr12:64174954:+,chr12:64176321:+@chr12:64174954:+,chr12:64178750:+
CA	ENSG00000058272	PPP1R12A	chr12:80199548:-,chr12:80199946:-	chr12:80199548:-,chr12:80201006:-	ENST00000261207,ENST00000550107,ENST00000450142,ENST00000437004,ENST00000546369		0.11182	12_80199372_80199548_-	12_80199946_80200077_-	12_80201006_80201110_-	TACCTCAAATCGTTTGTGGGCTGAGGATAGTACTGAGAAAGAAAAGGACAGTGTTCCTACGGCAGTGACCATTCCTGTTGCTCCAACTGTTGTAAATGCTGCAGCTTCTACCACAACCCTGACTACAACTACTGCTGGCACTGTCTCCTCCACAACAGAGGTCAGGGAGAGACGCAG	TTCTAGTGTTCCAAGCACCACATCAACACCAACAGTTACCTCTGCAGCTGGGCTTCAGAAAAGCCTGCTTTCCAGCACAAGCACTACTACAAAGATTACAACGGGTTCTTCCTCAGCAGGCACACAAAGCAG	AGATTCTTCAAGTTTGCGAACAAGTAGTTCATATACAAGGAGAAAATGGGAAGATGATCTTAAAAAAAATAGCTCAGTTAATGAAGGATCAACGTATCATAAAAG	177	132	105	chr12:80199548:-,chr12:80199946:-@chr12:80199548:-,chr12:80201006:-
CA	ENSG00000058272	PPP1R12A	chr12:80199548:-,chr12:80199946:-	chr12:80199548:-,chr12:80201006:-	ENST00000550107,ENST00000553081		0.161427	12_80199372_80199548_-	12_80199946_80200113_-	12_80201006_80201110_-	TACCTCAAATCGTTTGTGGGCTGAGGATAGTACTGAGAAAGAAAAGGACAGTGTTCCTACGGCAGTGACCATTCCTGTTGCTCCAACTGTTGTAAATGCTGCAGCTTCTACCACAACCCTGACTACAACTACTGCTGGCACTGTCTCCTCCACAACAGAGGTCAGGGAGAGACGCAG	TTGCTCCTTTGGTAGAAGACAAGATGATTTGATTAGTTCTAGTGTTCCAAGCACCACATCAACACCAACAGTTACCTCTGCAGCTGGGCTTCAGAAAAGCCTGCTTTCCAGCACAAGCACTACTACAAAGATTACAACGGGTTCTTCCTCAGCAGGCACACAAAGCAG	AGATTCTTCAAGTTTGCGAACAAGTAGTTCATATACAAGGAGAAAATGGGAAGATGATCTTAAAAAAAATAGCTCAGTTAATGAAGGATCAACGTATCATAAAAG	177	168	105	chr12:80199548:-,chr12:80199946:-@chr12:80199548:-,chr12:80201006:-
MXE	ENSG00000139842	CUL4A	chr13:113883833:+,chr13:113883956:+	chr13:113883833:+,chr13:113887491:+	ENST00000375440,ENST00000326335,ENST00000498562,ENST00000375441,ENST00000451881	ENST00000488558	0.263354	13_113883760_113883833_+	13_113883956_113884266_+	13_113887491_113887653_+	ATCATGATCAGAAGCATCTTCCTGTTCTTGGACCGCACCTATGTGCTGCAGAACTCCACGCTGCCCTCCATCTG	CCAAAATCATTAACGTGAACGTAGGAGTCCAGGTGGGTCTTAGCCTTGAAACACCAGGTGTCTAGCCAGCAGCAAGGAGTGGAGCAGGAAGCTCGGACAGGCGGCTGACTTTGGTCATGAGGGTGAAGACAGAGGGTCTTGGTTTCTCTCTGACGACTGGAGGTTGAGCCTGGAGCGGCTCTTTCCAGCGCTGCAGTTGAAACTCGGAGAAAGACTGCCTGCTGCCCGTGGGGTCGCAGCCCTGAGGCTGTGCGTCCCCTGTGGAATGGCTTGCTCAGCCTCCCGGCCTCCTGAGCACATAGCACTCATCG	GGATATGGGATTAGAACTGTTTAGAACCCATATTATTAGTGATAAAATGGTTCAGAGTAAAACCATTGATGGAATCCTACTGCTGATCGAGCGCGAGAGGAGCGGCGAGGCCGTGGACCGGAGCCTGTTGCGGAGCCTCCTGGGCATGCTGTCTGACCTGCAG	74	311	163	chr13:113883833:+,chr13:113883956:+@chr13:113883833:+,chr13:113887491:+
MXE	ENSG00000139842	CUL4A	chr13:113883833:+,chr13:113883956:+	chr13:113883833:+,chr13:113887491:+	ENST00000375440,ENST00000326335,ENST00000498562,ENST00000375441,ENST00000451881	ENST00000463426	0.263354	13_113883760_113883833_+	13_113883956_113884592_+	13_113887491_113887653_+	ATCATGATCAGAAGCATCTTCCTGTTCTTGGACCGCACCTATGTGCTGCAGAACTCCACGCTGCCCTCCATCTG	CCAAAATCATTAACGTGAACGTAGGAGTCCAGGTGGGTCTTAGCCTTGAAACACCAGGTGTCTAGCCAGCAGCAAGGAGTGGAGCAGGAAGCTCGGACAGGCGGCTGACTTTGGTCATGAGGGTGAAGACAGAGGGTCTTGGTTTCTCTCTGACGACTGGAGGTTGAGCCTGGAGCGGCTCTTTCCAGCGCTGCAGTTGAAACTCGGAGAAAGACTGCCTGCTGCCCGTGGGGTCGCAGCCCTGAGGCTGTGCGTCCCCTGTGGAATGGCTTGCTCAGCCTCCCGGCCTCCTGAGCACATAGCACTCATCGTCCGTCATCTTTCGGGGACTGTATACACCAGGGGTTCTGGGGCCTTTCCTCAGCAGCGTTCGCGGCCACGGACCCCACATGTCCTCTG…	GGATATGGGATTAGAACTGTTTAGAACCCATATTATTAGTGATAAAATGGTTCAGAGTAAAACCATTGATGGAATCCTACTGCTGATCGAGCGCGAGAGGAGCGGCGAGGCCGTGGACCGGAGCCTGTTGCGGAGCCTCCTGGGCATGCTGTCTGACCTGCAG	74	637	163	chr13:113883833:+,chr13:113883956:+@chr13:113883833:+,chr13:113887491:+
MXE	ENSG00000121390	PSPC1	chr13:20249793:-,chr13:20251864:-	chr13:20249124:-,chr13:20251864:-	ENST00000471658	ENST00000492741	0.137892	13_20251864_20251963_-	13_20249528_20249793_-	13_20248896_20249124_-	GGTGATAAAAGAAAATGTGGCTGAAGTTACCCGAAGTTCAGCTTGCAGTGTAATTCAGAAGAGTTAAGACCAGAAGTACTGGAATCATACTTCCTTTCAG	GTCAAAACATTTTGTGGGAAATATCCTGTTCGTGACCTAGGAGAAACAAGACAGAAAACAAATCTTTCTTCATTTATGAATTTCTTACTCCATACAAGCAGTTTATGGATGTCTGGGCAATCATAGCACTTGCCATTTAAAAACATGCTACAGGGGCACATTTTCTGTGGTTAAAAATGATCTCCAGAATAAGTGTAAACTGCAGTTTTCCTTTGCATTGAGGGTTTTGGCTTTTTATTTGTAAATTAAATCAAGATGTTACCCAC	TCTTGCCACTTGCCTAGTGAGGCTTTTCCGAACCTGGAAGGAGACGTCTAGAAATCCCAACTTTGCTGTGTAAGGACCATTAGCTGCAAGTCAGTGGAAGTCTATAGAAAGCAGTGTGAATTCCATAGTGGTCTTGACTTCTTAGCAAGGATTTGGGATAAGTCTAAAACTTCAGACTTAAAGCTTTGAAGCATGTTAACTGCATGAAATATTAAACATTTCGAACTTC	100	266	229	chr13:20249793:-,chr13:20251864:-@chr13:20249124:-,chr13:20251864:-
MXE	ENSG00000102755	FLT1	chr13:28942800:-,chr13:28959022:-	chr13:28931822:-,chr13:28959022:-	ENST00000282397	ENST00000541932	0.259823	13_28959022_28959168_-	13_28942234_28942800_-	13_28931691_28931822_-	ATCAGGAAGCACCATACCTCCTGCGAAACCTCAGTGATCACACAGTGGCCATCAGCAGTTCCACCACTTTAGACTGTCATGCTAATGGTGTCCCCGAGCCTCAGATCACTTGGTTTAAAAACAACCACAAAATACAACAAGAGCCTG	AACTGTATACATCAACGTCACCATCGTCATCGTCATCATCACCATTGTCATCATCATCATCATCGTCATCATCATCATCATCATAGCTATCATCATTATCATCATCATCATCATCATCATCATAGCTACCATTTATTGAAAACTATTATGTGTCAACTTCAAAGAACTTATCCTTTAGTTGGAGAGCCAAGACAATCATAACAATAACAAATGGCCGGGCATGGTGGCTCACGCCTGTAATCCCAGCACTTTGGGAGGCCAAGGCAGGTGGATCATTTGAGGTCAGGAGTTCAAGACCAGCCTGACCAAGATGGTGAAATGCTGTCTCTATTAAAAATACAAAATTAGCCAGGCATGGTGGCTCATGCCTGTAATGCCAGCTACTCGGGAGGCTGAGAC…	GAATTATTTTAGGACCAGGAAGCAGCACGCTGTTTATTGAAAGAGTCACAGAAGAGGATGAAGGTGTCTATCACTGCAAAGCCACCAACCAGAAGGGCTCTGTGGAAAGTTCAGCATACCTCACTGTTCAAG	147	567	132	chr13:28942800:-,chr13:28959022:-@chr13:28931822:-,chr13:28959022:-
CA	ENSG00000188811	NHLRC3	chr13:39613848:+,chr13:39618227:+	chr13:39613848:+,chr13:39616242:+		ENST00000379599	0.266609	13_39613701_39613848_+	13_39618227_39618318_+	13_39616242_39616442_+	AGAGGGGATAACATCCCAAAGATATTAGTGTTCACAGAGGATGGATATTTCCTACGAGCCTGGAATTATACAGTTGACACACCTCATGGTATATTTGCAGCCAGTACTCTATATGAACAATCCGTCTGGATCACGGATGTAGGAAGTG	ATTTCATGATCCTTTGGCTGCATGGAGAAAATGGGACAGGGCCTGCTAAGTTCAACATACCTCACAGTGTTACACTTGATTCAGCTGGTCGG	GATTCTTTGGTCATACTGTTAAAAAATACAGTTCTTTTGGTGATCTTGTTCAAGTCTTGGGTACTCCAGGCAAAAAAGGCACTAGTTTGAATCCTTTGCAGTTTGATAACCCAGCAGAATTATATGTAGAGGACACAGGAGATATTTACATTGTGGATGGAGATGGAGGATTGAATAACAGATTGATCAAACTGTCCCAAG	148	92	201	chr13:39613848:+,chr13:39618227:+@chr13:39613848:+,chr13:39616242:+
CA	ENSG00000139746	RBM26	chr13:79918929:-,chr13:79927288:-	chr13:79918929:-,chr13:79928574:-	ENST00000438724		0.128207	13_79918804_79918929_-	13_79927288_79927359_-	13_79928574_79928705_-	GTGTTGTCTACATCTACTGGCCTAACAAAAACAGTGTATAATCCAGCTGCTTTGAAGGCTGCACAGAAAACCTTACTTGTTTCCACCTCTGCAGTTGATAATAATGAAGCACAGAAAAAAAAACAG	AATGTAACTAAGTTATCTGTGAAGGACAGGTTGGGTTTTGTATCAAAGCCATCTGTTTCAGCAACTGAAAAG	GTAATGCAGCCTTTAGTCCAGCAGCCCATTTTGCCTGTTGTGAAGCAGTCAGTCAAAGAGCGGCTGGGTCCAGTACCTTCAAGTACTATTGAACCTGCAGAAGCCCAGAGTGCCTCTTCAGACCTTCCTCAG	126	72	132	chr13:79918929:-,chr13:79927288:-@chr13:79918929:-,chr13:79928574:-
CA	ENSG00000080823	MOK	chr14:102718332:-,chr14:102749815:-	chr14:102718332:-,chr14:102729883:-		ENST00000521493,ENST00000522093,ENST00000562292,ENST00000521388,ENST00000521766,ENST00000518399,ENST00000518482	0.141178	14_102718254_102718332_-	14_102749815_102749929_-	14_102729883_102729953_-	GGAGAAGATACCCATTATCAGAAAAAAAAATTATGCACTATATGTACCAGTTATGTAAGTCCCTGGATCATATTCACAG	ACTATAAAGCAATTGGCAAAATAGGAGAGGGAACGTTTTCTGAAGTTATGAAGATGCAAAGCCTGAGAGATGGAAACTACTATGCATGTAAACAAATGAAGCAGCGCTTTGAAAG	TGACAGAAAATCTGGTTCTCTTGCACTAATATGTGAACTTATGGACATGAATATTTATGAGCTAATACGAG	79	115	71	chr14:102718332:-,chr14:102749815:-@chr14:102718332:-,chr14:102729883:-
CA	ENSG00000182979,ENSG00000226174	MTA1,TEX22	chr14:105911848:+,chr14:105915696:+	chr14:105911848:+,chr14:105916395:+	ENST00000405646	ENST00000548638	0.100262	14_105911755_105911848_+	14_105915696_105915746_+	14_105916395_105916521_+	ACGGCCAATGGGAACGTGGAGGCCAAAGTGGTGTGCTTCTACCGGAGGCGGGACATCTCCAGCACCCTCATCGCCCTGGCCGACAAGCACGCAA	CCCTGTCAGTCTGCTATAAGGCCGGACCGGGGGCGGACAACGGCGAGGAAG	GGGAAATAGAAGAGGAAATGGAGAACCCGGAAATGGTGGACCTGCCCGAGAAACTAAAGCACCAGCTGCGGCATCGGGAGCTGTTCCTCTCCCGGCAGCTGGAGTCTCTGCCCGCCACGCACATCAG	94	51	127	chr14:105911848:+,chr14:105915696:+@chr14:105911848:+,chr14:105916395:+
CA	ENSG00000182979,ENSG00000226174	MTA1,TEX22	chr14:105911848:+,chr14:105915696:+	chr14:105911848:+,chr14:105916395:+	ENST00000481012	ENST00000406191,ENST00000548638,ENST00000331320,ENST00000438610,ENST00000424723	0.205148	14_105911755_105911848_+	14_105915696_105915746_+	14_105916395_105916661_+	ACGGCCAATGGGAACGTGGAGGCCAAAGTGGTGTGCTTCTACCGGAGGCGGGACATCTCCAGCACCCTCATCGCCCTGGCCGACAAGCACGCAA	CCCTGTCAGTCTGCTATAAGGCCGGACCGGGGGCGGACAACGGCGAGGAAG	GGGAAATAGAAGAGGAAATGGAGAACCCGGAAATGGTGGACCTGCCCGAGAAACTAAAGCACCAGCTGCGGCATCGGGAGCTGTTCCTCTCCCGGCAGCTGGAGTCTCTGCCCGCCACGCACATCAGGTAGCCCCCAGCAGCTCCCGCCCTGGGCCCCTCGGGCTGCCCTCGCCTTTCCAGCCTGCCCGTCCTTCTCTTCCAGGGGCAAGTGCAGCGTCACCCTGCTCAACGAGACCGAGTCGCTCAAGTCCTACCTGGAGCGGGAG	94	51	267	chr14:105911848:+,chr14:105915696:+@chr14:105911848:+,chr14:105916395:+
MXE	ENSG00000182979,ENSG00000226174	MTA1,TEX22	chr14:105915746:+,chr14:105916395:+	chr14:105911848:+,chr14:105916395:+	ENST00000405646,ENST00000406191,ENST00000331320,ENST00000438610,ENST00000424723	ENST00000494026	0.20199	14_105916395_105916521_+	14_105915380_105915746_+	14_105911755_105911848_+	GGGAAATAGAAGAGGAAATGGAGAACCCGGAAATGGTGGACCTGCCCGAGAAACTAAAGCACCAGCTGCGGCATCGGGAGCTGTTCCTCTCCCGGCAGCTGGAGTCTCTGCCCGCCACGCACATCAG	CATCTGGACAGCCTGTTCTGGGAAGCCCCAGTGGAGTGGGGGCAGGGGTGGCCTCTGGACAGGGGCCCTCCACAGCCAGGCTTGTCTGGGCTCTTCCCAAAGAGGCTTGGCACTGGGTGGATGGGCAGCCAGAGTGGGGGGACGTCGAGGCCCAGATGATCTTCAACCGGGTGGTCTTCACGCCCCACCGGGAGGCCTGCGGCCCCCGTTCTGCCCTGCCCCCTGGCGGCACAGCCCTCGGTCCGGGCCCTGGGCAGGGAGCAGGCCGCCACCCTGTGCTGACCGTGCTGCCGGGTGCTGTCTGTCTGTTATATAGCCCTGTCAGTCTGCTATAAGGCCGGACCGGGGGCGGACAACGGCGAGGAAG	ACGGCCAATGGGAACGTGGAGGCCAAAGTGGTGTGCTTCTACCGGAGGCGGGACATCTCCAGCACCCTCATCGCCCTGGCCGACAAGCACGCAA	127	367	94	chr14:105915746:+,chr14:105916395:+@chr14:105911848:+,chr14:105916395:+
MXE	ENSG00000182979,ENSG00000226174	MTA1,TEX22	chr14:105915746:+,chr14:105916395:+	chr14:105911848:+,chr14:105916395:+	ENST00000405646,ENST00000406191,ENST00000331320,ENST00000438610,ENST00000424723	ENST00000498644	0.20199	14_105916395_105916521_+	14_105915577_105915746_+	14_105911755_105911848_+	GGGAAATAGAAGAGGAAATGGAGAACCCGGAAATGGTGGACCTGCCCGAGAAACTAAAGCACCAGCTGCGGCATCGGGAGCTGTTCCTCTCCCGGCAGCTGGAGTCTCTGCCCGCCACGCACATCAG	TGCGGCCCCCGTTCTGCCCTGCCCCCTGGCGGCACAGCCCTCGGTCCGGGCCCTGGGCAGGGAGCAGGCCGCCACCCTGTGCTGACCGTGCTGCCGGGTGCTGTCTGTCTGTTATATAGCCCTGTCAGTCTGCTATAAGGCCGGACCGGGGGCGGACAACGGCGAGGAAG	ACGGCCAATGGGAACGTGGAGGCCAAAGTGGTGTGCTTCTACCGGAGGCGGGACATCTCCAGCACCCTCATCGCCCTGGCCGACAAGCACGCAA	127	170	94	chr14:105915746:+,chr14:105916395:+@chr14:105911848:+,chr14:105916395:+
CA	ENSG00000196792	STRN3	chr14:31382863:-,chr14:31398407:-	chr14:31388312:-,chr14:31398407:-		ENST00000556577	0.379262	14_31398407_31398517_-	14_31382730_31382863_-	14_31388172_31388312_-	ATAAAGATGACCTCTCCCCAACTGCTGAGGTTTGGGATGTAGACCAGGGACTAATAAGTAAACTGAAGGAACAGTACAAGAAGGAACGAAAGGGGAAGAAAGGGGTGAAGA	CTGAACCAATAACGTTTCCATCTGGAGGAGGCAAGTCATTTATTATGGGTTCTGATGATGTTTTGTTAAGTGTACTGGGCCTTGGAGACCTTGCAGACTTGACGGTAACAAATGATGCAGACTATAGTTATGAT	GGGCCAACAGGACAAAACTCTACGACATGATAGCTGATCTGGGAGATGATGAGCTGCCCCACATCCCTTCAGGAATCATTAATCAGTCTAGGTCAGCCTCTACTAGAATGACTGATCATGAAGGTGCAAGAGCAGAGGAAG	111	134	141	chr14:31382863:-,chr14:31398407:-@chr14:31388312:-,chr14:31398407:-
CA	ENSG00000187790	FANCM	chr14:45606444:+,chr14:45618040:+	chr14:45606444:+,chr14:45609835:+		ENST00000542564	0.405734	14_45606272_45606444_+	14_45618040_45618198_+	14_45609835_45609912_+	GGTCTACACAAGCTTCCACCAGGAAGGAAATATGGTGCAGTAAGAGAGTGCTTTTTCTTACACCTCAGGTCATGGTAAATGACCTTTCTAGAGGAGCTTGTCCCGCTGCTGAAATAAAGTGTTTAGTTATTGATGAAGCTCATAAAGCTCTCGGAAACTATGCTTATTGCCAG	GCTGTGCAACAAGTTATTACTAACCTGCTAATTGGGCAGATAGAGCTTCGTTCTGAAGATTCTCCAGATATTTTGACATATTCTCATGAAAGAAAAGTTGAAAAGCTTATTGTTCCGCTTGGTGAAGAACTTGCAGCCATCCAAAAGACCTATATCCAG	GTTGTAAGAGAACTAGTCAAATATACAAATCACTTTAGAATCTTGGCTCTAAGTGCCACACCAGGTAGTGATATAAAG	173	159	78	chr14:45606444:+,chr14:45618040:+@chr14:45606444:+,chr14:45609835:+
MXE	ENSG00000033170	FUT8	chr14:65878711:+,chr14:65922339:+	chr14:65879932:+,chr14:65922339:+	ENST00000394585	ENST00000360689	0.313219	14_65922339_65922436_+	14_65877310_65878711_+	14_65879535_65879932_+	GTTGCTGCTTTTGCTCAGAGGACATCCATGACCCTAATGGTCTTTTTGTTCAAGATAAAGTGATTTTTTGCCTTTGTTGATTAACTGGACAAATTCAG	TTTCAGTTGGAAGGAGGTAGGGAAAATAAGTGCTTTAATTCCTAGGATTTTGGAAGTAAAAATGGAACACCAGACAAAAATGGAATTTTTAGGCAAATGTAAAGCTTTGTACTTGGGTATCTCAAAGTATTATACAGTGTAAACTATCATGATTATTAACCAACTAGAAGTAGTTCTTTTTTTTAAATTTTATTTTTAATTTTAGACATGAGGGTCTTGCTATGTTGCCCAGGCTGAAGTGGCTACTGACAGGCACGATGTGGCACTGCAGCCTGGAACTCTTGGGCTTAAGTGATCCTTCCTGCTTCTTCTATCTTAAAAAAAAAAAGTTACGCTTGCTTGTTAAAATATTTTTAAAATGCTGTGTTTAAACTAAGAAGTAAATATCCACCCCACCTC…	GGCCGACCCGAGCAGCCGGTTCCCTCCTCTCCAGGCCCCCTCCCCATCCCACCCCCGCCGCCTGGCCCCAGCCGACCCGTCCCTTCGTCTCCCCGCGGAATGGGGCCGGCACTGCTCAGGGTCGCGCGCCCTGGACCCAGCTCGCTCTCGGTCTCGCGCTGTCAGCGACTGCCCGGCTCGCGCCGCCTCGCGCTCTGCCTCAGTCAGTGGCGCCGAAGGCTCCGTTAAGCGGCGGCGGCGGTTCCTGTTTCCGTTTCTTCCTCTCCGTTCGGTCGGGAGTAGCATCCTCCACTCAGCCACCCTTCCCACTCCCCCATCGTGGGGCAGCTGCGGCTGAGGGCTGTGGCTTTGGCAGCTGCGACGGGGAGCGGCGGAGACCGCCTCTGCTCCCGCCTGGG	98	1402	398	chr14:65878711:+,chr14:65922339:+@chr14:65879932:+,chr14:65922339:+
MXE	ENSG00000033170	FUT8	chr14:65878711:+,chr14:65922339:+	chr14:65879932:+,chr14:65922339:+	ENST00000394585	ENST00000342677	0.313219	14_65922339_65922436_+	14_65878583_65878711_+	14_65879535_65879932_+	GTTGCTGCTTTTGCTCAGAGGACATCCATGACCCTAATGGTCTTTTTGTTCAAGATAAAGTGATTTTTTGCCTTTGTTGATTAACTGGACAAATTCAG	GACTACTTTGTGTGCTGGGGCGGCGCGCTCCGGTCCTCCCGCTCAGCTGGCGGTCTGGGCTGCTCTGGGGCAGCCCTTCGGTCCACTGCTCTGCATCGCGGGCGCCGGGAATTTTCCGAGTCCGAGCGG	GGCCGACCCGAGCAGCCGGTTCCCTCCTCTCCAGGCCCCCTCCCCATCCCACCCCCGCCGCCTGGCCCCAGCCGACCCGTCCCTTCGTCTCCCCGCGGAATGGGGCCGGCACTGCTCAGGGTCGCGCGCCCTGGACCCAGCTCGCTCTCGGTCTCGCGCTGTCAGCGACTGCCCGGCTCGCGCCGCCTCGCGCTCTGCCTCAGTCAGTGGCGCCGAAGGCTCCGTTAAGCGGCGGCGGCGGTTCCTGTTTCCGTTTCTTCCTCTCCGTTCGGTCGGGAGTAGCATCCTCCACTCAGCCACCCTTCCCACTCCCCCATCGTGGGGCAGCTGCGGCTGAGGGCTGTGGCTTTGGCAGCTGCGACGGGGAGCGGCGGAGACCGCCTCTGCTCCCGCCTGGG	98	129	398	chr14:65878711:+,chr14:65922339:+@chr14:65879932:+,chr14:65922339:+
MXE	ENSG00000033170	FUT8	chr14:65878711:+,chr14:65922339:+	chr14:65879932:+,chr14:65922339:+	ENST00000394585	ENST00000557164	0.313219	14_65922339_65922436_+	14_65878592_65878711_+	14_65879535_65879932_+	GTTGCTGCTTTTGCTCAGAGGACATCCATGACCCTAATGGTCTTTTTGTTCAAGATAAAGTGATTTTTTGCCTTTGTTGATTAACTGGACAAATTCAG	GTGTGCTGGGGCGGCGCGCTCCGGTCCTCCCGCTCAGCTGGCGGTCTGGGCTGCTCTGGGGCAGCCCTTCGGTCCACTGCTCTGCATCGCGGGCGCCGGGAATTTTCCGAGTCCGAGCGG	GGCCGACCCGAGCAGCCGGTTCCCTCCTCTCCAGGCCCCCTCCCCATCCCACCCCCGCCGCCTGGCCCCAGCCGACCCGTCCCTTCGTCTCCCCGCGGAATGGGGCCGGCACTGCTCAGGGTCGCGCGCCCTGGACCCAGCTCGCTCTCGGTCTCGCGCTGTCAGCGACTGCCCGGCTCGCGCCGCCTCGCGCTCTGCCTCAGTCAGTGGCGCCGAAGGCTCCGTTAAGCGGCGGCGGCGGTTCCTGTTTCCGTTTCTTCCTCTCCGTTCGGTCGGGAGTAGCATCCTCCACTCAGCCACCCTTCCCACTCCCCCATCGTGGGGCAGCTGCGGCTGAGGGCTGTGGCTTTGGCAGCTGCGACGGGGAGCGGCGGAGACCGCCTCTGCTCCCGCCTGGG	98	120	398	chr14:65878711:+,chr14:65922339:+@chr14:65879932:+,chr14:65922339:+
MXE	ENSG00000033170	FUT8	chr14:65878711:+,chr14:65922339:+	chr14:65879932:+,chr14:65922339:+	ENST00000394585	ENST00000549235	0.313219	14_65922339_65922436_+	14_65878609_65878711_+	14_65879535_65879932_+	GTTGCTGCTTTTGCTCAGAGGACATCCATGACCCTAATGGTCTTTTTGTTCAAGATAAAGTGATTTTTTGCCTTTGTTGATTAACTGGACAAATTCAG	GCTCCGGTCCTCCCGCTCAGCTGGCGGTCTGGGCTGCTCTGGGGCAGCCCTTCGGTCCACTGCTCTGCATCGCGGGCGCCGGGAATTTTCCGAGTCCGAGCGG	GGCCGACCCGAGCAGCCGGTTCCCTCCTCTCCAGGCCCCCTCCCCATCCCACCCCCGCCGCCTGGCCCCAGCCGACCCGTCCCTTCGTCTCCCCGCGGAATGGGGCCGGCACTGCTCAGGGTCGCGCGCCCTGGACCCAGCTCGCTCTCGGTCTCGCGCTGTCAGCGACTGCCCGGCTCGCGCCGCCTCGCGCTCTGCCTCAGTCAGTGGCGCCGAAGGCTCCGTTAAGCGGCGGCGGCGGTTCCTGTTTCCGTTTCTTCCTCTCCGTTCGGTCGGGAGTAGCATCCTCCACTCAGCCACCCTTCCCACTCCCCCATCGTGGGGCAGCTGCGGCTGAGGGCTGTGGCTTTGGCAGCTGCGACGGGGAGCGGCGGAGACCGCCTCTGCTCCCGCCTGGG	98	103	398	chr14:65878711:+,chr14:65922339:+@chr14:65879932:+,chr14:65922339:+
MXE	ENSG00000033170	FUT8	chr14:65878711:+,chr14:65922339:+	chr14:65879932:+,chr14:65922339:+	ENST00000394585	ENST00000555559	0.313219	14_65922339_65922436_+	14_65878654_65878711_+	14_65879535_65879932_+	GTTGCTGCTTTTGCTCAGAGGACATCCATGACCCTAATGGTCTTTTTGTTCAAGATAAAGTGATTTTTTGCCTTTGTTGATTAACTGGACAAATTCAG	AGCCCTTCGGTCCACTGCTCTGCATCGCGGGCGCCGGGAATTTTCCGAGTCCGAGCGG	GGCCGACCCGAGCAGCCGGTTCCCTCCTCTCCAGGCCCCCTCCCCATCCCACCCCCGCCGCCTGGCCCCAGCCGACCCGTCCCTTCGTCTCCCCGCGGAATGGGGCCGGCACTGCTCAGGGTCGCGCGCCCTGGACCCAGCTCGCTCTCGGTCTCGCGCTGTCAGCGACTGCCCGGCTCGCGCCGCCTCGCGCTCTGCCTCAGTCAGTGGCGCCGAAGGCTCCGTTAAGCGGCGGCGGCGGTTCCTGTTTCCGTTTCTTCCTCTCCGTTCGGTCGGGAGTAGCATCCTCCACTCAGCCACCCTTCCCACTCCCCCATCGTGGGGCAGCTGCGGCTGAGGGCTGTGGCTTTGGCAGCTGCGACGGGGAGCGGCGGAGACCGCCTCTGCTCCCGCCTGGG	98	58	398	chr14:65878711:+,chr14:65922339:+@chr14:65879932:+,chr14:65922339:+
MXE	ENSG00000119707	RBM25	chr14:73566458:+,chr14:73567009:+	chr14:73566458:+,chr14:73569900:+	ENST00000528081,ENST00000261973,ENST00000527432	ENST00000540173	0.145476	14_73566375_73566458_+	14_73567009_73567026_+	14_73569900_73570186_+	GAGGATATAAATGCTATAGAAATGGAAGAAGACAAAAGAGACCTGATATCTCGAGAGATCAGCAAATTCAGAGACACACATAAG	AGATCATATGGTGACTAA	AAACTGGAAGAAGAGAAAGGCAAAAAGGAAAAAGAAAGACAGGAAATTGAGAAAGAACGGAGAGAAAGAGAGAGGGAGCGTGAAAGGGAACGAGAAAGGCGAGAACGGGAACGAGAAAGGGAAAGAGAACGTGAACGAGAAAAGGAGAAAGAACGGGAGCGGGAACGAGAACGGGATAGGGACCGTGACCGGACAAAAGAGAGAGACCGAGATCGGGATCGAGAGAGAGATCGTGACCGGGATAGAGAAAGGAGCTCAGATCGTAATAAGGATCGCAGTCGATCAAG	84	18	287	chr14:73566458:+,chr14:73567009:+@chr14:73566458:+,chr14:73569900:+
CA	ENSG00000119707	RBM25	chr14:73566458:+,chr14:73567009:+	chr14:73566458:+,chr14:73569900:+	ENST00000528081,ENST00000261973,ENST00000527432	ENST00000526754	0.145476	14_73566375_73566458_+	14_73567009_73567070_+	14_73569900_73570186_+	GAGGATATAAATGCTATAGAAATGGAAGAAGACAAAAGAGACCTGATATCTCGAGAGATCAGCAAATTCAGAGACACACATAAG	AGATCATATGGTGACTAATGCAAGATGAAACTCTCAGCTTGGAAAGTAACAAGGAATAGGAT	AAACTGGAAGAAGAGAAAGGCAAAAAGGAAAAAGAAAGACAGGAAATTGAGAAAGAACGGAGAGAAAGAGAGAGGGAGCGTGAAAGGGAACGAGAAAGGCGAGAACGGGAACGAGAAAGGGAAAGAGAACGTGAACGAGAAAAGGAGAAAGAACGGGAGCGGGAACGAGAACGGGATAGGGACCGTGACCGGACAAAAGAGAGAGACCGAGATCGGGATCGAGAGAGAGATCGTGACCGGGATAGAGAAAGGAGCTCAGATCGTAATAAGGATCGCAGTCGATCAAG	84	62	287	chr14:73566458:+,chr14:73567009:+@chr14:73566458:+,chr14:73569900:+
MXE	ENSG00000119707	RBM25	chr14:73566458:+,chr14:73567009:+	chr14:73566458:+,chr14:73569900:+	ENST00000528081,ENST00000261973,ENST00000527432	ENST00000532192	0.145476	14_73566375_73566458_+	14_73567009_73567703_+	14_73569900_73570186_+	GAGGATATAAATGCTATAGAAATGGAAGAAGACAAAAGAGACCTGATATCTCGAGAGATCAGCAAATTCAGAGACACACATAAG	AGATCATATGGTGACTAATGCAAGATGAAACTCTCAGCTTGGAAAGTAACAAGGAATAGGATGTAAGTATGAGCTTCTGTTTTTTATTATATTTATGGATGCCCCCTCAGAAAAATATGCAAAGGGGTAACTGGCTTGGAAATGGGTATTTATGCATAGTAAATCCCACTCACGAGTTTTGCCTATTTGAAGCTTCTCTCAATGACAGTGCATCTGTGAATGTTCGCTGGTGTTGAAAATGATGCTTTTGAACGGTGCAATGCAAACACTGCATGAAATGTATTTTGATGGTCGAGATAATAAGGTGTTGCTGGTTCTTACTGATAGACTGAGAGATCTTTAACTCAGTGAAATGTTAAATGTTCATTTTCTCTTTTATTCTTACTTTTTCCCATTGCT…	AAACTGGAAGAAGAGAAAGGCAAAAAGGAAAAAGAAAGACAGGAAATTGAGAAAGAACGGAGAGAAAGAGAGAGGGAGCGTGAAAGGGAACGAGAAAGGCGAGAACGGGAACGAGAAAGGGAAAGAGAACGTGAACGAGAAAAGGAGAAAGAACGGGAGCGGGAACGAGAACGGGATAGGGACCGTGACCGGACAAAAGAGAGAGACCGAGATCGGGATCGAGAGAGAGATCGTGACCGGGATAGAGAAAGGAGCTCAGATCGTAATAAGGATCGCAGTCGATCAAG	84	695	287	chr14:73566458:+,chr14:73567009:+@chr14:73566458:+,chr14:73569900:+
CA	ENSG00000119725	ZNF410	chr14:74388909:+,chr14:74390098:+	chr14:74387808:+,chr14:74390098:+	ENST00000324593	ENST00000557214	0.0970682	14_74390098_74390225_+	14_74388769_74388909_+	14_74387683_74387808_+	AGGTGCTTGCTGAAGGATCCCCACGTTCCCTGTCTTCAGTGCCTGATGTGACACATCACCTGGTGACCATGCAGTCAGGGAGGCAATCATATGAAGTTTCTGTCTTAACTGCAGTAAATCCACAAGAG	CTGAGCCACTAATGGGCAGTAGTTTGCTTGAAGAGGCTTCAGTACCCAGTAAAAACCTGGTGTCTATGAATTCCCAGCCCAGCCTTGGTGGAGAGTCCTTGAACCTACCAAATACCAATTCTATCCTGGGAGTTGATGATG	GAGAGAAGCCTCATCAGTGCCAAGTCTGTGGGAAGACCTTCTCTCAGAGTGGAAGCAGGAATGTGCATATGAGAAAGCATCACCTGCAGCTGGGAGCAGCTGGGAGTCAAGAGCAGGAGCAAACTG	128	141	126	chr14:74388909:+,chr14:74390098:+@chr14:74387808:+,chr14:74390098:+
MXE	ENSG00000042088	TDP1	chr14:90422314:+,chr14:90429452:+	chr14:90423144:+,chr14:90429452:+	ENST00000545686	ENST00000554180	0.220649	14_90429452_90430017_+	14_90422251_90422314_+	14_90422909_90423144_+	GAGTATAATGTCTCAGGAAGGCGATTATGGGAGGTGGACCATATCTAGTAGTGATGAAAGTGAGGAAGAAAAGCCAAAACCAGACAAGCCATCTACCTCTTCTCTTCTCTGTGCCAGGCAAGGAGCAGCAAATGAGCCCAGGTACACCTGTTCCGAGGCCCAGAAAGCTGCACACAAGAGGAAAATATCACCTGTGAAATTCAGCAATACAGATTCAGTTTTACCTCCCAAAAGGCAGAAAAGCGGTTCCCAGGAGGACCTCGGCTGGTGTCTGTCCAGCAGTGATGATGAGCTGCAACCAGAAATGCCGCAGAAGCAGGCTGAGAAAGTGGTGATCAAAAAGGAGAAAGACATCTCTGCTCCCAATGACGGCACTGCCCAAAGAACTGAAAATCATGG…	GCGCATGCGCGGCGGCCGCCGAAGGGGCGGGATCCGAGGCAAGCGTTGGTTCTGTGCGCCTCAG	CCATTCTCCGCAGAGTTGGAGCACACAGCTGTATTAAAAAGGCAAATCGAAGGCCGGGCGCGGTGACTCACGCCTGTCATCCTAGCACTTTGGGAGGCCGAGGCGGCTGAATCACTTGAGGTTAGGAGTTTGAGATCAGCCCGGGCAACATGGTGAAACCCCGTCTCTACAAAAATAGAAAAATTAGCCGAGCGTGATGGTGGATGCCTGTAATCCTAGCTCCTCGGGAGGCTAAG	566	64	236	chr14:90422314:+,chr14:90429452:+@chr14:90423144:+,chr14:90429452:+
MXE	ENSG00000042088	TDP1	chr14:90422314:+,chr14:90429452:+	chr14:90423144:+,chr14:90429452:+	ENST00000555178	ENST00000554180	0.220649	14_90429452_90430017_+	14_90422251_90422314_+	14_90422916_90423144_+	GAGTATAATGTCTCAGGAAGGCGATTATGGGAGGTGGACCATATCTAGTAGTGATGAAAGTGAGGAAGAAAAGCCAAAACCAGACAAGCCATCTACCTCTTCTCTTCTCTGTGCCAGGCAAGGAGCAGCAAATGAGCCCAGGTACACCTGTTCCGAGGCCCAGAAAGCTGCACACAAGAGGAAAATATCACCTGTGAAATTCAGCAATACAGATTCAGTTTTACCTCCCAAAAGGCAGAAAAGCGGTTCCCAGGAGGACCTCGGCTGGTGTCTGTCCAGCAGTGATGATGAGCTGCAACCAGAAATGCCGCAGAAGCAGGCTGAGAAAGTGGTGATCAAAAAGGAGAAAGACATCTCTGCTCCCAATGACGGCACTGCCCAAAGAACTGAAAATCATGG…	GCGCATGCGCGGCGGCCGCCGAAGGGGCGGGATCCGAGGCAAGCGTTGGTTCTGTGCGCCTCAG	CCGCAGAGTTGGAGCACACAGCTGTATTAAAAAGGCAAATCGAAGGCCGGGCGCGGTGACTCACGCCTGTCATCCTAGCACTTTGGGAGGCCGAGGCGGCTGAATCACTTGAGGTTAGGAGTTTGAGATCAGCCCGGGCAACATGGTGAAACCCCGTCTCTACAAAAATAGAAAAATTAGCCGAGCGTGATGGTGGATGCCTGTAATCCTAGCTCCTCGGGAGGCTAAG	566	64	229	chr14:90422314:+,chr14:90429452:+@chr14:90423144:+,chr14:90429452:+
MXE	ENSG00000042088	TDP1	chr14:90422314:+,chr14:90429452:+	chr14:90423144:+,chr14:90429452:+	ENST00000545686	ENST00000393454	0.220649	14_90429452_90430017_+	14_90422282_90422314_+	14_90422909_90423144_+	GAGTATAATGTCTCAGGAAGGCGATTATGGGAGGTGGACCATATCTAGTAGTGATGAAAGTGAGGAAGAAAAGCCAAAACCAGACAAGCCATCTACCTCTTCTCTTCTCTGTGCCAGGCAAGGAGCAGCAAATGAGCCCAGGTACACCTGTTCCGAGGCCCAGAAAGCTGCACACAAGAGGAAAATATCACCTGTGAAATTCAGCAATACAGATTCAGTTTTACCTCCCAAAAGGCAGAAAAGCGGTTCCCAGGAGGACCTCGGCTGGTGTCTGTCCAGCAGTGATGATGAGCTGCAACCAGAAATGCCGCAGAAGCAGGCTGAGAAAGTGGTGATCAAAAAGGAGAAAGACATCTCTGCTCCCAATGACGGCACTGCCCAAAGAACTGAAAATCATGG…	ATCCGAGGCAAGCGTTGGTTCTGTGCGCCTCAG	CCATTCTCCGCAGAGTTGGAGCACACAGCTGTATTAAAAAGGCAAATCGAAGGCCGGGCGCGGTGACTCACGCCTGTCATCCTAGCACTTTGGGAGGCCGAGGCGGCTGAATCACTTGAGGTTAGGAGTTTGAGATCAGCCCGGGCAACATGGTGAAACCCCGTCTCTACAAAAATAGAAAAATTAGCCGAGCGTGATGGTGGATGCCTGTAATCCTAGCTCCTCGGGAGGCTAAG	566	33	236	chr14:90422314:+,chr14:90429452:+@chr14:90423144:+,chr14:90429452:+
MXE	ENSG00000042088	TDP1	chr14:90422314:+,chr14:90429452:+	chr14:90423144:+,chr14:90429452:+	ENST00000555178	ENST00000393454	0.220649	14_90429452_90430017_+	14_90422282_90422314_+	14_90422916_90423144_+	GAGTATAATGTCTCAGGAAGGCGATTATGGGAGGTGGACCATATCTAGTAGTGATGAAAGTGAGGAAGAAAAGCCAAAACCAGACAAGCCATCTACCTCTTCTCTTCTCTGTGCCAGGCAAGGAGCAGCAAATGAGCCCAGGTACACCTGTTCCGAGGCCCAGAAAGCTGCACACAAGAGGAAAATATCACCTGTGAAATTCAGCAATACAGATTCAGTTTTACCTCCCAAAAGGCAGAAAAGCGGTTCCCAGGAGGACCTCGGCTGGTGTCTGTCCAGCAGTGATGATGAGCTGCAACCAGAAATGCCGCAGAAGCAGGCTGAGAAAGTGGTGATCAAAAAGGAGAAAGACATCTCTGCTCCCAATGACGGCACTGCCCAAAGAACTGAAAATCATGG…	ATCCGAGGCAAGCGTTGGTTCTGTGCGCCTCAG	CCGCAGAGTTGGAGCACACAGCTGTATTAAAAAGGCAAATCGAAGGCCGGGCGCGGTGACTCACGCCTGTCATCCTAGCACTTTGGGAGGCCGAGGCGGCTGAATCACTTGAGGTTAGGAGTTTGAGATCAGCCCGGGCAACATGGTGAAACCCCGTCTCTACAAAAATAGAAAAATTAGCCGAGCGTGATGGTGGATGCCTGTAATCCTAGCTCCTCGGGAGGCTAAG	566	33	229	chr14:90422314:+,chr14:90429452:+@chr14:90423144:+,chr14:90429452:+
CA	ENSG00000119698	PPP4R4	chr14:94674903:+,chr14:94696924:+	chr14:94674903:+,chr14:94693612:+	ENST00000555690,ENST00000556884	ENST00000556470,ENST00000304338	0.116524	14_94674801_94674903_+	14_94696924_94697071_+	14_94693612_94693715_+	TGCTGGTCAAGATGTCCAAGGAACAAGTGTGATTGCAAATCTCCCATTTTTGATGCGACAGAATCCCACTGAGACGCTTCGGAGAGTGTTGCCAAAAGTCAGA	GAAGCCCTGCATGTTGCAGGAGTGGAAATGCAGTTAACGGCTGCGATGTCATTTCTGACCATTCTGCAGGACGAATCAGTGTCAATTCATGCATATACCCACTCATTCCTCCAAGTCATTCTCCTGCATCTGGAGCACAGGGACACAG	TGTCTTCCAAGGTCCATGAGGATGCACACTTATTTATCCAGAGAGTATGGATCTCACATATGTTTGTCCAGAGGGTGTGACTCTGTGGAGGAGAACACTTACTG	103	148	104	chr14:94674903:+,chr14:94696924:+@chr14:94674903:+,chr14:94693612:+
MXE	ENSG00000134138	MEIS2	chr15:37187441:-,chr15:37188829:-	chr15:37187462:-,chr15:37188829:-	ENST00000424352,ENST00000559085,ENST00000560570,ENST00000561208,ENST00000219869	ENST00000607277	0.217674	15_37188829_37188887_-	15_37187350_37187441_-	15_37187352_37187462_-	GTTTATTAATGCCAGAAGAAGAATAGTACAGCCCATGATTGACCAGTCAAATCGAGCAG	TGAGCCAAGGAGCAGCATATAGTCCAGAGGGTCAGCCCATGGGGAGCTTTGTGTTGGATGGTCAGCAACACATGGGGATCCGGCCTGCAGGT	GTTTTCTTCTTGATCCTTCAGTGAGCCAAGGAGCAGCATATAGTCCAGAGGGTCAGCCCATGGGGAGCTTTGTGTTGGATGGTCAGCAACACATGGGGATCCGGCCTGCAG	59	92	111	chr15:37187441:-,chr15:37188829:-@chr15:37187462:-,chr15:37188829:-
A3SS	ENSG00000134138	MEIS2	chr15:37187441:-,chr15:37188829:-	chr15:37187462:-,chr15:37188829:-	ENST00000424352,ENST00000559085,ENST00000560570,ENST00000561208,ENST00000219869	ENST00000340545,ENST00000397624,ENST00000561284,ENST00000557796,ENST00000559561,ENST00000444725,ENST00000338564,ENST00000559408,ENST00000382766,ENST00000314177,ENST00000397620	0.217674	15_37188829_37188887_-	15_37187352_37187441_-	15_37187352_37187462_-	GTTTATTAATGCCAGAAGAAGAATAGTACAGCCCATGATTGACCAGTCAAATCGAGCAG	TGAGCCAAGGAGCAGCATATAGTCCAGAGGGTCAGCCCATGGGGAGCTTTGTGTTGGATGGTCAGCAACACATGGGGATCCGGCCTGCAG	GTTTTCTTCTTGATCCTTCAGTGAGCCAAGGAGCAGCATATAGTCCAGAGGGTCAGCCCATGGGGAGCTTTGTGTTGGATGGTCAGCAACACATGGGGATCCGGCCTGCAG	59	90	111	chr15:37187441:-,chr15:37188829:-@chr15:37187462:-,chr15:37188829:-
CA	ENSG00000104177	MYEF2	chr15:48443368:-,chr15:48443670:-	chr15:48441568:-,chr15:48443670:-	ENST00000560530,ENST00000558395,ENST00000267836		0.161544	15_48443670_48443768_-	15_48443297_48443368_-	15_48441360_48441568_-	AGCTGTACCGTGGTGCGATGACTAGTAGCATGGAGCGAGATTTTGGACGTGGTGATATTGGAATAAATCAAGGCTTTGGAGATTCCTTTGGTAGACTTG	GCAGTGCAATGATTGGAGGGTTTGCAGGAAGAATAGGATCTTCTAACATGGGTCCAGTAGGATCTGGAATAA	GTGGTGGAATGGGTAGCATGAACAGTGTGACTGGAGGAATGGGGATGGGACTGGACCGGATGAGTTCCAGCTTTGATAGAATGGGACCAGGTATAGGAGCTATACTGGAAAGGAGCATCGATATGGATCGAGGATTTTTATCGGGTCCAATGGGAAGCGGAATGAGAGAGAGAATAGGCTCCAAAGGCAACCAGATATTTGTCAGAAAT	99	72	209	chr15:48443368:-,chr15:48443670:-@chr15:48441568:-,chr15:48443670:-
CA	ENSG00000138592	USP8	chr15:50774262:+,chr15:50781998:+	chr15:50774262:+,chr15:50776472:+		ENST00000425032	0.170862	15_50773678_50774262_+	15_50781998_50782078_+	15_50776472_50776558_+	ATTGATCGTACTAAAAAACCAGCAGTCAAATTGCCTGAAGAGCATAGAATAAAATCTGAAAGTACAAACCATGAGCAGCAATCTCCTCAGAGTGGAAAAGTTATTCCTGATCGTTCCACCAAGCCAGTAGTTTTTTCTCCAACTCTCATGTTAACAGATGAAGAAAAGGCTCGTATTCATGCAGAAACTGCTCTTCTAATGGAAAAAAACAAACAAGAAAAAGAACTTCGGGAAAGGCAGCAAGAGGAACAGAAAGAGAAACTGAGGAAGGAAGAACAAGAACAAAAAGCCAAAAAGAAACAAGAAGCTGAAGAAAATGAAATTACAGAGAAGCAACAAAAAGCAAAAGAAGAAATGGAGAAGAAAGAAAGTGAACAGGCCAAGAAAGAAGATAAAGAA…	GCTCAACGAGAACCTTTGACAAGAGCACGAAGTGAAGAAATGGGGAGGATCGTACCAGGACTGCCTTCAGGCTGGGCCAAG	CCATTTAAGATTAAAGGACAACCAGAAAGTGGAATTCTAAGGACAGGAACTTTTAGAGAGGATACAGACGATACCGAAAGAAATAAA	585	81	87	chr15:50774262:+,chr15:50781998:+@chr15:50774262:+,chr15:50776472:+
MXE	ENSG00000074603	DPP8	chr15:65804446:-,chr15:65804633:-	chr15:65799693:-,chr15:65804633:-	ENST00000300141,ENST00000321147,ENST00000395652,ENST00000339244,ENST00000321118,ENST00000358939,ENST00000341861,ENST00000559233,ENST00000559526	ENST00000560194	0.182633	15_65804633_65804902_-	15_65804299_65804446_-	15_65799581_65799693_-	GAAAATGCAACATGGCAGCAGCAATGGAAACAGAACAGCTGGGTGTTGAGATATTTGAAACTGCGGACTGTGAGGAGAATATTGAATCACAGGATCGGCCTAAATTGGAGCCTTTTTATGTTGAGCGGTATTCCTGGAGTCAGCTTAAAAAGCTGCTTGCCGATACCAGAAAATATCATGGCTACATGATGGCTAAGGCACCACATGATTTCATGTTTGTGAAGAGGAATGATCCAGATGGACCTCATTCAGACAGAATCTATTACCTTG	GTAACAAGTCATTAATTGATCATGATCGTTTTTCAAAATCGAAGATGCCAGAAATTGCTTCTTCCTAAAGCTAGCTTGAAATGCCTTTCTTTAGATGGTCTGATTAGGAAAACAAACAATAAAACCATTAGTTTGTTCCCACTCAACA	CCATGTCTGGTGAGAACAGAGAAAATACACTGTTTTATTCTGAAATTCCCAAAACTATCAATAGAGCAGCAGTCTTAATGCTCTCTTGGAAGCCTCTTTTGGATCTTTTTCAG	270	148	113	chr15:65804446:-,chr15:65804633:-@chr15:65799693:-,chr15:65804633:-
MXE	ENSG00000074603	DPP8	chr15:65804446:-,chr15:65804633:-	chr15:65799693:-,chr15:65804633:-	ENST00000560436	ENST00000560194	0.182633	15_65804633_65804902_-	15_65804299_65804446_-	15_65799641_65799693_-	GAAAATGCAACATGGCAGCAGCAATGGAAACAGAACAGCTGGGTGTTGAGATATTTGAAACTGCGGACTGTGAGGAGAATATTGAATCACAGGATCGGCCTAAATTGGAGCCTTTTTATGTTGAGCGGTATTCCTGGAGTCAGCTTAAAAAGCTGCTTGCCGATACCAGAAAATATCATGGCTACATGATGGCTAAGGCACCACATGATTTCATGTTTGTGAAGAGGAATGATCCAGATGGACCTCATTCAGACAGAATCTATTACCTTG	GTAACAAGTCATTAATTGATCATGATCGTTTTTCAAAATCGAAGATGCCAGAAATTGCTTCTTCCTAAAGCTAGCTTGAAATGCCTTTCTTTAGATGGTCTGATTAGGAAAACAAACAATAAAACCATTAGTTTGTTCCCACTCAACA	CCATGTCTGGTGAGAACAGAGAAAATACACTGTTTTATTCTGAAATTCCCAAA	270	148	53	chr15:65804446:-,chr15:65804633:-@chr15:65799693:-,chr15:65804633:-
CA	ENSG00000137819	PAQR5	chr15:69629840:+,chr15:69672222:+	chr15:69629840:+,chr15:69652305:+		ENST00000558684	0.179567	15_69629680_69629840_+	15_69672222_69672349_+	15_69652305_69652470_+	GACACCATTGGAGAAACTGGGCATTTTACCAAGGATTTGACTGGAATGGCATGCTTCCTTTAAAGATGAAAGTTGACTTTTAGAGCCAATTAAAGCCCTTTGGGGAATCTGGCCTCATACCTTGTCCACACAGAGTTCCTGTACAAGGTTCCTGACCTGTG	GTGTTCCATGAGCAAGGCATCCTGTTCGGCTACCGCCATCCACAGAGTTCTGCCACTGCCTGCATCCTCAGCCTTTTCCAAATGACCAATGAGACTCTCAACATTTGGACTCACTTGCTGCCCTTCTG	GGAAGCGGCACAGCACCAGCTAGGCAGAGACGCCCCAGGCCATGTTAGAGCTTTGAGTGAGGCCTGGTAACAGGGAGGCGCTGTCACCTACTGGCCTTGCCAATCCAGCTCCAAGATGCTGAGCCTGAAGCTCCCCAGGCTGTTTAGCATAGACCAGATACCCCAG	161	128	166	chr15:69629840:+,chr15:69672222:+@chr15:69629840:+,chr15:69652305:+
CA	ENSG00000137807	KIF23	chr15:69732826:+,chr15:69733107:+	chr15:69732826:+,chr15:69737129:+	ENST00000352331,ENST00000559279,ENST00000537891,ENST00000558585	ENST00000395392,ENST00000561089	0.199797	15_69732647_69732826_+	15_69733107_69733418_+	15_69737129_69737380_+	GAGCGTAGAGTGGCAGCCAAACAGCTGGAGATGCAGAATAAACTCTGGGTTAAAGATGAAAAGCTGAAACAACTGAAGGCTATTGTTACCGAACCTAAAACTGAGAAGCCAGAGAGACCCTCTCGGGAGCGAGATCGAGAAAAAGTTACTCAAAGATCTGTTTCTCCATCACCTGTGCCT	CTTTCTAGTAACTATATTGCTCAGATTTCCAACGGCCAGCAACTCATGAGCCAGCCACAGCTACATAGGCGCTCTAACTCTTGCAGCAGCATTTCTGTAGCTTCCTGTATTTCGGAATGGGAGCAGAAAATTCCTACGTACAACACACCTCTCAAAGTCACATCTATTGCAAGGCGTAGGCAGCAGGAGCCAGGACAAAGCAAAACTTGTATCGTGTCAGACAGAAGGCGAGGGATGTACTGGACTGAAGGCAGGGAGGTGGTTCCTACATTCAGAAATGAGATAGAAATAGAAGAGGATCATTGCGGCAGG	TTACTCTTTCAACCTGATCAGAACGCACCACCAATTCGTCTCCGACACAGACGATCACGCTCTGCAGGAGACAGATGGGTAGATCATAAGCCCGCCTCTAACATGCAAACTGAAACAGTCATGCAGCCACATGTCCCTCATGCCATCACAGTATCTGTTGCAAATGAAAAGGCACTAGCTAAGTGTGAGAAGTACATGCTGACCCACCAGGAACTAGCCTCCGATGGGGAGATTGAAACTAAACTAATTAAG	180	312	252	chr15:69732826:+,chr15:69733107:+@chr15:69732826:+,chr15:69737129:+
CA	ENSG00000177082	WDR73	chr15:85189316:-,chr15:85189415:-	chr15:85189067:-,chr15:85189415:-	ENST00000398528,ENST00000559015,ENST00000559126,ENST00000434634	ENST00000558521	0.147408	15_85189415_85189579_-	15_85189204_85189316_-	15_85188702_85189067_-	ATGTCATTAAAGCTGTCAGCACCATTGCTGTGCATGAGAAAGAGGAGAGTCTCTGGCCTAGGGTGGCCGTCTTCTCCACATTGGCACCCGGAGTCCTCCATGGGGCGAGGCTCCGAAGTCTGCAGGTCGTTGATCTGGAGTCCCGGAAGACCACGTACACCTCAG	GTGTTGGGGATACACAGTGAATAAGAGGTAAGCCCTGGCCTCTAAGGGCTCCTATGCTGGGGCAGGATTAGGCAGTCCCAGGGACCAGCACCCAACCAGCTGAGCAGACAATG	ATGTCAGTGACAGTGAGGAGCTGAGTAGCCTGCAGGTCCTAGATGCAGACACCTTTGCCTTCTGCTGTGCTTCAGGCCGGCTGGGGCTTGTTGACACCCGGCAGAAGTGGGCACCGTTGGAGAATCGCAGCCCTGGCCCTGGGTCTGGTGGAGAGAGATGGTGTGCTGAAGTTGGGAGCTGGGGCCAGGGCCCTGGGCCCAGCATTGCCAGCCTTGGCTCAGATGGGCGTCTTTGTCTTCTTGACCCCCGGGATCTCTGCCATCCTGTGAGCTCAGTCCAGTGCCCAGTATCCGTACCTAGCCCTGACCCAGAGCTGCTGCGAGTGACTTGGGCCCCAGGCCTGAAGAATTGCTTGGCCATCTCAG	165	113	366	chr15:85189316:-,chr15:85189415:-@chr15:85189067:-,chr15:85189415:-
MXE	ENSG00000177082	WDR73	chr15:85189316:-,chr15:85189415:-	chr15:85189067:-,chr15:85189415:-	ENST00000398528,ENST00000559015,ENST00000559126,ENST00000434634	ENST00000559178	0.147408	15_85189415_85189579_-	15_85189219_85189316_-	15_85188702_85189067_-	ATGTCATTAAAGCTGTCAGCACCATTGCTGTGCATGAGAAAGAGGAGAGTCTCTGGCCTAGGGTGGCCGTCTTCTCCACATTGGCACCCGGAGTCCTCCATGGGGCGAGGCTCCGAAGTCTGCAGGTCGTTGATCTGGAGTCCCGGAAGACCACGTACACCTCAG	GTGTTGGGGATACACAGTGAATAAGAGGTAAGCCCTGGCCTCTAAGGGCTCCTATGCTGGGGCAGGATTAGGCAGTCCCAGGGACCAGCACCCAACCA	ATGTCAGTGACAGTGAGGAGCTGAGTAGCCTGCAGGTCCTAGATGCAGACACCTTTGCCTTCTGCTGTGCTTCAGGCCGGCTGGGGCTTGTTGACACCCGGCAGAAGTGGGCACCGTTGGAGAATCGCAGCCCTGGCCCTGGGTCTGGTGGAGAGAGATGGTGTGCTGAAGTTGGGAGCTGGGGCCAGGGCCCTGGGCCCAGCATTGCCAGCCTTGGCTCAGATGGGCGTCTTTGTCTTCTTGACCCCCGGGATCTCTGCCATCCTGTGAGCTCAGTCCAGTGCCCAGTATCCGTACCTAGCCCTGACCCAGAGCTGCTGCGAGTGACTTGGGCCCCAGGCCTGAAGAATTGCTTGGCCATCTCAG	165	98	366	chr15:85189316:-,chr15:85189415:-@chr15:85189067:-,chr15:85189415:-
MXE	ENSG00000177082	WDR73	chr15:85189316:-,chr15:85189415:-	chr15:85189067:-,chr15:85189415:-	ENST00000398528,ENST00000559015,ENST00000559126,ENST00000434634	ENST00000560835	0.147408	15_85189415_85189579_-	15_85189268_85189316_-	15_85188702_85189067_-	ATGTCATTAAAGCTGTCAGCACCATTGCTGTGCATGAGAAAGAGGAGAGTCTCTGGCCTAGGGTGGCCGTCTTCTCCACATTGGCACCCGGAGTCCTCCATGGGGCGAGGCTCCGAAGTCTGCAGGTCGTTGATCTGGAGTCCCGGAAGACCACGTACACCTCAG	GTGTTGGGGATACACAGTGAATAAGAGGTAAGCCCTGGCCTCTAAGGGC	ATGTCAGTGACAGTGAGGAGCTGAGTAGCCTGCAGGTCCTAGATGCAGACACCTTTGCCTTCTGCTGTGCTTCAGGCCGGCTGGGGCTTGTTGACACCCGGCAGAAGTGGGCACCGTTGGAGAATCGCAGCCCTGGCCCTGGGTCTGGTGGAGAGAGATGGTGTGCTGAAGTTGGGAGCTGGGGCCAGGGCCCTGGGCCCAGCATTGCCAGCCTTGGCTCAGATGGGCGTCTTTGTCTTCTTGACCCCCGGGATCTCTGCCATCCTGTGAGCTCAGTCCAGTGCCCAGTATCCGTACCTAGCCCTGACCCAGAGCTGCTGCGAGTGACTTGGGCCCCAGGCCTGAAGAATTGCTTGGCCATCTCAG	165	49	366	chr15:85189316:-,chr15:85189415:-@chr15:85189067:-,chr15:85189415:-
A3SS	ENSG00000197696	NMB	chr15:85198635:-,chr15:85200407:-	chr15:85198640:-,chr15:85200407:-	ENST00000360476	ENST00000394588	0.211294	15_85200407_85200579_-	15_85198360_85198635_-	15_85198360_85198640_-	GTCACTTCATGGGCAAGAAGAGTCTGGAGCCTTCCAGCCCATCCCCATTGGGGACAGCTCCCCACACCTCCCTGAGGGACCAGCGACTGCAGCTGAGTCATGATCTGCTCGGAATCCTCCTGCTAAAGAAGGCTCTGGGCGTGAGCCTCAGCCGCCCCGCACCCCAAATCCAG	GAGGCTGCTGGTACAAATACTGCAGAAATGACACCAATAATGGGGCAGACACAACAGCGTGGCTTAGATTGTGCCCACCCAGGGAAGGTGCTGAATGGGACCCTGTTGATGGCCCCATCTGGATGTAAATCCTGAGCTCAAATCTCTGTTACTCCATTACTGTGATTTCTGGCTGGGTCACCAGAAATATCGCTGATGCAGACACAGATTATGTTCCTGCTGTATTTCCTGCTTCCCTGTTGAATTGGTGAATAAAACCTTGCTCTTTACATACAA	TACAGGAGGCTGCTGGTACAAATACTGCAGAAATGACACCAATAATGGGGCAGACACAACAGCGTGGCTTAGATTGTGCCCACCCAGGGAAGGTGCTGAATGGGACCCTGTTGATGGCCCCATCTGGATGTAAATCCTGAGCTCAAATCTCTGTTACTCCATTACTGTGATTTCTGGCTGGGTCACCAGAAATATCGCTGATGCAGACACAGATTATGTTCCTGCTGTATTTCCTGCTTCCCTGTTGAATTGGTGAATAAAACCTTGCTCTTTACATACAA	173	276	281	chr15:85198635:-,chr15:85200407:-@chr15:85198640:-,chr15:85200407:-
CA	ENSG00000196557	CAC1H,NA	chr16:1262138:+,chr16:1262511:+	chr16:1262138:+,chr16:1263780:+	ENST00000358590,ENST00000562079,ENST00000564927,ENST00000565831		0.15815	16_1261946_1262138_+	16_1262511_1262528_+	16_1263780_1263931_+	CCTGTGCAGAACCACAACCCCTGGATGCTGCTGTACTTCATCTCCTTCCTGCTCATCGTCAGCTTCTTCGTGCTCAACATGTTCGTGGGCGTCGTGGTCGAGAACTTCCACAAGTGCCGGCAGCACCAGGAGGCGGAGGAGGCGCGGCGGCGAGAGGAGAAGCGGCTGCGGCGCCTAGAGAGGAGGCGCAGGA	GCACTTTCCCCAGCCCAG	AGGCCCAGCGCCGGCCCTACTATGCCGACTACTCGCCCACGCGCCGCTCCATTCACTCGCTGTGCACCAGCCACTATCTCGACCTCTTCATCACCTTCATCATCTGTGTCAACGTCATCACCATGTCCATGGAGCACTATAACCAACCCAAG	193	18	152	chr16:1262138:+,chr16:1262511:+@chr16:1262138:+,chr16:1263780:+
CA	ENSG00000196557	CACNA1H	chr16:1262138:+,chr16:1262511:+	chr16:1262138:+,chr16:1263780:+	ENST00000358590,ENST00000562079,ENST00000564927,ENST00000565831		0.15815	16_1261946_1262138_+	16_1262511_1262528_+	16_1263780_1263931_+	CCTGTGCAGAACCACAACCCCTGGATGCTGCTGTACTTCATCTCCTTCCTGCTCATCGTCAGCTTCTTCGTGCTCAACATGTTCGTGGGCGTCGTGGTCGAGAACTTCCACAAGTGCCGGCAGCACCAGGAGGCGGAGGAGGCGCGGCGGCGAGAGGAGAAGCGGCTGCGGCGCCTAGAGAGGAGGCGCAGGA	GCACTTTCCCCAGCCCAG	AGGCCCAGCGCCGGCCCTACTATGCCGACTACTCGCCCACGCGCCGCTCCATTCACTCGCTGTGCACCAGCCACTATCTCGACCTCTTCATCACCTTCATCATCTGTGTCAACGTCATCACCATGTCCATGGAGCACTATAACCAACCCAAG	193	18	152	chr16:1262138:+,chr16:1262511:+@chr16:1262138:+,chr16:1263780:+
CA	ENSG00000067365	METTL22	chr16:8722967:+,chr16:8728896:+	chr16:8722967:+,chr16:8729025:+	ENST00000163678		0.123244	16_8722587_8722967_+	16_8728896_8728936_+	16_8729025_8729169_+	TTTTCCTGTCCCAATTCAAGCTTCTATGGAGCCAAGACTCTTGGACAGATTCAGGAGCCAAGGGTGGCAGTCACAGAGATGTTCACACAAAGGAGCCTCCTTCTGCTGAGACAGGCAGCACAGGGTCCCCTCCAGGAAGTGGCCATGGTAATGAGGGTTTCTCCCTCCAGGCCGGGACTGACACCACTGGCCAGGAAGTGGCTGAAGCTCAGCTGGATGAGGATGGGGATTTGGACGTGGTGAGAAGACCACGAGCCGCCTCTGATTCCAACCCAGCAGGGCCTCTGAGAGACAAGGTACATCCCATGATTCTAGCACAGGAAGAAGACGACGTCCTGGGAGAGGAAGCACAAGGCAGCCCGCACGATATCATCAGAATAG	AGCACACCATGGCCACGCCCCTGGAGGATGTTGGCAAGCAG	GTGTGGCGGGGCGCCCTGCTCCTGGCAGACTACATCCTGTTCCGACAGGACCTCTTCCGAGGATGTACAGCGCTGGAGCTCGGGGCCGGCACGGGGCTCGCTAGCATCATCGCAGCCACCATGGCACGGACCGTTTATTGTACAG	381	41	145	chr16:8722967:+,chr16:8728896:+@chr16:8722967:+,chr16:8729025:+
CA	ENSG00000167515	TRAPPC2L	chr16:88925197:+,chr16:88925753:+	chr16:88925197:+,chr16:88926301:+	ENST00000565205,ENST00000564404,ENST00000567312		0.277437	16_88925027_88925197_+	16_88925753_88925851_+	16_88926301_88926380_+	AATTACCCCCTCTACATTCGCAGCACCCCTACGGAGAACGAGCTGAAGTTCCACTACATGGTGCACACATCTCTGGACGTGGTGGATGAGAAGATCTCCGCAATGGGGAAGGCCCTGGTCGACCAGAGGGAGCTGTACCTGGGCCTGCTCTACCCCACGGAGGACTACAAG	TTAACTTTCCGGGCCAGGCATTGATTCATGAAGAGGGTGAGGTGTTCCAGACAGACAGACTCGGAGTCTAGGTGGTTCGGCTCCTGGAGTGTGAACTGG	ATGTTCCGGAAGCTACACAACTCCTACACAGACGTGATGTGCAACCCCTTCTACAACCCGGGGGACCGCATCCAGTCCAG	171	99	80	chr16:88925197:+,chr16:88925753:+@chr16:88925197:+,chr16:88926301:+
CA	ENSG00000167515	TRAPPC2L	chr16:88925197:+,chr16:88925753:+	chr16:88925197:+,chr16:88926301:+	ENST00000567312,ENST00000564365		0.277437	16_88925027_88925197_+	16_88925753_88926158_+	16_88926301_88926380_+	AATTACCCCCTCTACATTCGCAGCACCCCTACGGAGAACGAGCTGAAGTTCCACTACATGGTGCACACATCTCTGGACGTGGTGGATGAGAAGATCTCCGCAATGGGGAAGGCCCTGGTCGACCAGAGGGAGCTGTACCTGGGCCTGCTCTACCCCACGGAGGACTACAAG	TTAACTTTCCGGGCCAGGCATTGATTCATGAAGAGGGTGAGGTGTTCCAGACAGACAGACTCGGAGTCTAGGTGGTTCGGCTCCTGGAGTGTGAACTGGGTAAGGCTTGGCTGCCTGCTCTTCGCTTCTCCTGCAAACACCAGACGTCGCCCTAGCAAAGTATTTAGGCTTGTACCCAGCACGGCCACTGCAGGACCAGCCCAGCATGGGCATTTCCTGTGATTCAAGGTTGCCACATTTCTCCAAAGTGAGGGCCCACAGAGGGCCCTCCACCGGCAGTCCCTGTGTTACGAGTGCCTTCCCTAACCAGCTGTGCAGATACGGCTACGTCACCAACTCCAAGGTGAAGTTTGTCATGGTGGTAGATTCCTCCAACACAGCCCTTCGAGACAACGAAAT…	ATGTTCCGGAAGCTACACAACTCCTACACAGACGTGATGTGCAACCCCTTCTACAACCCGGGGGACCGCATCCAGTCCAG	171	406	80	chr16:88925197:+,chr16:88925753:+@chr16:88925197:+,chr16:88926301:+
MXE	ENSG00000141027	NCOR1	chr17:16005071:-,chr17:16012100:-	chr17:16005119:-,chr17:16012100:-	ENST00000395848,ENST00000395851	ENST00000583226	0.176555	17_16012100_16012226_-	17_16005032_16005071_-	17_16004564_16005119_-	ACTTCACGAAAACCTCGTGAAGAGCGAGATGTGTCTCAATGTGAAAGTGTCGCTTCCACTGTTTCTGCTCAGGAGGATGAAGATATTGAAGCCTCCAATGAAGAAGAAAATCCAGAAGACAGCGAAG	TTGAAGCTGTCAAGCCCAGCGAGGACAGTCCTGAAAATGC	GTGCAGAAAATAGTTCTGATACAGAAAGTGCTCCTTCTCCTTCACCAGTTGAAGCTGTCAAGCCCAGCGAGGACAGTCCTGAAAATGCTACTTCTCGAGGAAACACAGAACCTGCGGTTGAGCTTGAGCCCACCACGGAAACTGCACCCAGTACATCTCCCTCCTTAGCAGTTCCAAGTACAAAACCAGCTGAAGATGAAAGTGTGGAGACCCAGGTGAATGACAGCATCAGTGCTGAGACAGCAGAGCAGATGGATGTAGATCAGCAGGAGCACAGTGCTGAAGAGGGTTCTGTTTGTGATCCCCCACCCGCTACCAAAGCTGACTCTGTGGACGTTGAAGTGAGGGTGCCAGAAAACCATGCATCTAAAGTTGAAGGTGATAATACCAAAGAAAGAG…	127	40	556	chr17:16005071:-,chr17:16012100:-@chr17:16005119:-,chr17:16012100:-
CA	ENSG00000108599	AKAP10	chr17:19843162:-,chr17:19845139:-	chr17:19844323:-,chr17:19845139:-		ENST00000460046	0.143378	17_19845139_19845223_-	17_19843026_19843162_-	17_19844200_19844323_-	CAAGGATTTGTGGAGAAGATGGACAGGTGGATCCCAACTGTTTCGTTTTGGCACAGTCCATAGTCTTTAGTGCAATGGAGCAAGA	TACATGGAAAAAGAGGATGCAGTGAATATCTTACAATTCTGGTTGGCAGCAGATAACTTCCAGTCTCAGCTTGCTGCCAAAAAGGGCCAATATGATGGACAGGAGGCACAGAATGATGCCATGATTTTATATGACAA	GCACTTTAGTGAGTTTCTGCGAAGTCACCATTTCTGTAAATACCAGATTGAAGTGCTGACCAGTGGAACTGTTTACCTGGCTGACATTCTCTTCTGTGAGTCAGCCCTCTTTTATTTCTCTGAG	85	137	124	chr17:19843162:-,chr17:19845139:-@chr17:19844323:-,chr17:19845139:-
MXE	ENSG00000108599	AKAP10	chr17:19843162:-,chr17:19845139:-	chr17:19844323:-,chr17:19845139:-	ENST00000582611	ENST00000460046,ENST00000395536,ENST00000225737	0.143378	17_19845139_19845223_-	17_19843026_19843162_-	17_19844211_19844323_-	CAAGGATTTGTGGAGAAGATGGACAGGTGGATCCCAACTGTTTCGTTTTGGCACAGTCCATAGTCTTTAGTGCAATGGAGCAAGA	TACATGGAAAAAGAGGATGCAGTGAATATCTTACAATTCTGGTTGGCAGCAGATAACTTCCAGTCTCAGCTTGCTGCCAAAAAGGGCCAATATGATGGACAGGAGGCACAGAATGATGCCATGATTTTATATGACAA	GCACTTTAGTGAGTTTCTGCGAAGTCACCATTTCTGTAAATACCAGATTGAAGTGCTGACCAGTGGAACTGTTTACCTGGCTGACATTCTCTTCTGTGAGTCAGCCCTCTTTT	85	137	113	chr17:19843162:-,chr17:19845139:-@chr17:19844323:-,chr17:19845139:-
MXE	ENSG00000128487	SPECC1	chr17:20135718:+,chr17:20149239:+	chr17:20135718:+,chr17:20140173:+	ENST00000395525	ENST00000395530,ENST00000536879,ENST00000581399,ENST00000261503,ENST00000395527	0.312482	17_20135513_20135718_+	17_20149239_20149384_+	17_20140173_20140492_+	GAGGAGACCGAGGAATGGAGGCGGTTCCAGGCGGATCTGCAGACCGCAGTGGTGGTGGCCAATGACATCAAGTGTGAGGCCCAGCAGGAGCTGCGCACCGTGAAGAGGAAACTGCTGGAGGAGGAGGAGAAGAATGCCCGGTTGCAGAAGGAGCTGGGGGATGTGCAGGGCCACGGCAGGGTGGTCACCAGCAGAGCCGCCCCTCC	ACCTGTGGATGAAGAGCCAGAGTCCTCTGAGGTCGATGCTGCTGGTCGGTGGCCTGGTGTCTGTGTTAGCAGAACATCTCCAACACCCCCAGAGTCGGCAACCACCGTTAAGTCACTTATCAAGTCATTTGACTTGGGACGCCCAG	CTCCCTGGGCTCTGTCAGCTAGCAGAGCATTTGGTGGAAGAAAGACAGCCCAGCTCTTGCCATGATTGGGAGCCGCAGCCATCTCTAGATGAAAGGGGGAATGTGTAGAGGAGAAATTGCCTCTTTATAAAGAGCCCAGTTGTCTCCTTGTGACATTCTCTGTTTCTCAGAGTCATTGCCGTCGAGTCTCTGCTTTTTGTCCACATTTTGGGATCAGCTTACTGCATGATCAAAGATGATGTTTCCCTCTTTTTACTTTTCCTCAGAAGATTGAGCTGTCTTTTATTTGGAGAATAAAATGAAGTTCTGAAAAAAACAAA	206	146	320	chr17:20135718:+,chr17:20149239:+@chr17:20135718:+,chr17:20140173:+
MXE	ENSG00000109046	WSB1	chr17:25633908:+,chr17:25634770:+	chr17:25633908:+,chr17:25636126:+	ENST00000262394,ENST00000583096,ENST00000348811	ENST00000583193	0.607481	17_25633808_25633908_+	17_25634770_25634896_+	17_25636126_25636298_+	GAAACATGATGAAAGTATTGAGGGGGCATCAGAATTGGGTGTACAGCTGTGCATTCTCTCCTGACTCTTCTATGCTGTGTTCAGTCGGAGCCAGTAAAGCA	GTGGTGGCAGCAATATTGGTGTGATTGAGGTTATGCTGGCACCACTCGCACACAGGCGCACAATGGTGTTAGCTGGGCAGAAAGAGTGGCATCTCTGGCTACCGGGCTGGGGGCGACCTTTACCATA	GTTTTCCTTTGGAATATGGATAAATACACCATGATACGGAAACTAGAAGGACATCACCATGATGTGGTAGCTTGTGACTTTTCTCCTGATGGAGCATTACTGGCTACTGCATCTTATGATACTCGAGTATATATCTGGGATCCACATAATGGAGACATTCTGATGGAATTTGG	101	127	173	chr17:25633908:+,chr17:25634770:+@chr17:25633908:+,chr17:25636126:+
MXE	ENSG00000109046	WSB1	chr17:25633908:+,chr17:25634770:+	chr17:25633908:+,chr17:25636126:+	ENST00000262394,ENST00000583096,ENST00000348811	ENST00000427287	0.607481	17_25633808_25633908_+	17_25634770_25635018_+	17_25636126_25636298_+	GAAACATGATGAAAGTATTGAGGGGGCATCAGAATTGGGTGTACAGCTGTGCATTCTCTCCTGACTCTTCTATGCTGTGTTCAGTCGGAGCCAGTAAAGCA	GTGGTGGCAGCAATATTGGTGTGATTGAGGTTATGCTGGCACCACTCGCACACAGGCGCACAATGGTGTTAGCTGGGCAGAAAGAGTGGCATCTCTGGCTACCGGGCTGGGGGCGACCTTTACCATAGGATGAAGTAACCTTGCATTCGGCTGCAAGGTGTACTGTACGTACACAGGTGCTGGTCGATGTCCACTTTCTGCTTTTCTTTCTTTCTTTTTTTCTTTTTTAAAGTAATTTCCCCCACAGTA	GTTTTCCTTTGGAATATGGATAAATACACCATGATACGGAAACTAGAAGGACATCACCATGATGTGGTAGCTTGTGACTTTTCTCCTGATGGAGCATTACTGGCTACTGCATCTTATGATACTCGAGTATATATCTGGGATCCACATAATGGAGACATTCTGATGGAATTTGG	101	249	173	chr17:25633908:+,chr17:25634770:+@chr17:25633908:+,chr17:25636126:+
MXE	ENSG00000109046	WSB1	chr17:25633908:+,chr17:25634770:+	chr17:25633908:+,chr17:25636126:+	ENST00000262394,ENST00000583096,ENST00000348811	ENST00000487603	0.607481	17_25633808_25633908_+	17_25634770_25635233_+	17_25636126_25636298_+	GAAACATGATGAAAGTATTGAGGGGGCATCAGAATTGGGTGTACAGCTGTGCATTCTCTCCTGACTCTTCTATGCTGTGTTCAGTCGGAGCCAGTAAAGCA	GTGGTGGCAGCAATATTGGTGTGATTGAGGTTATGCTGGCACCACTCGCACACAGGCGCACAATGGTGTTAGCTGGGCAGAAAGAGTGGCATCTCTGGCTACCGGGCTGGGGGCGACCTTTACCATAGGATGAAGTAACCTTGCATTCGGCTGCAAGGTGTACTGTACGTACACAGGTGCTGGTCGATGTCCACTTTCTGCTTTTCTTTCTTTCTTTTTTTCTTTTTTAAAGTAATTTCCCCCACAGTAAAATACACTGACTCCTGAGTAAATTGATTTTCCAGTTTTATGGAATTGGGAGTCTGACAAGTGAAACCAATTTAATGTAAAGTATTTGGCTTTCAAATGGTTTCTCTGTGCTATTTTTTGGAATTCTTTCAGATTCCAGAGATATCTTAC…	GTTTTCCTTTGGAATATGGATAAATACACCATGATACGGAAACTAGAAGGACATCACCATGATGTGGTAGCTTGTGACTTTTCTCCTGATGGAGCATTACTGGCTACTGCATCTTATGATACTCGAGTATATATCTGGGATCCACATAATGGAGACATTCTGATGGAATTTGG	101	464	173	chr17:25633908:+,chr17:25634770:+@chr17:25633908:+,chr17:25636126:+
MXE	ENSG00000109046	WSB1	chr17:25633908:+,chr17:25634770:+	chr17:25633908:+,chr17:25636126:+	ENST00000262394,ENST00000583096,ENST00000348811	ENST00000579733	0.607481	17_25633808_25633908_+	17_25634770_25635873_+	17_25636126_25636298_+	GAAACATGATGAAAGTATTGAGGGGGCATCAGAATTGGGTGTACAGCTGTGCATTCTCTCCTGACTCTTCTATGCTGTGTTCAGTCGGAGCCAGTAAAGCA	GTGGTGGCAGCAATATTGGTGTGATTGAGGTTATGCTGGCACCACTCGCACACAGGCGCACAATGGTGTTAGCTGGGCAGAAAGAGTGGCATCTCTGGCTACCGGGCTGGGGGCGACCTTTACCATAGGATGAAGTAACCTTGCATTCGGCTGCAAGGTGTACTGTACGTACACAGGTGCTGGTCGATGTCCACTTTCTGCTTTTCTTTCTTTCTTTTTTTCTTTTTTAAAGTAATTTCCCCCACAGTAAAATACACTGACTCCTGAGTAAATTGATTTTCCAGTTTTATGGAATTGGGAGTCTGACAAGTGAAACCAATTTAATGTAAAGTATTTGGCTTTCAAATGGTTTCTCTGTGCTATTTTTTGGAATTCTTTCAGATTCCAGAGATATCTTAC…	GTTTTCCTTTGGAATATGGATAAATACACCATGATACGGAAACTAGAAGGACATCACCATGATGTGGTAGCTTGTGACTTTTCTCCTGATGGAGCATTACTGGCTACTGCATCTTATGATACTCGAGTATATATCTGGGATCCACATAATGGAGACATTCTGATGGAATTTGG	101	1104	173	chr17:25633908:+,chr17:25634770:+@chr17:25633908:+,chr17:25636126:+
MXE	ENSG00000109046	WSB1	chr17:25633908:+,chr17:25634770:+	chr17:25633908:+,chr17:25636126:+	ENST00000584114	ENST00000467843	0.607481	17_25633808_25633908_+	17_25634770_25636298_+	17_25636126_25636281_+	GAAACATGATGAAAGTATTGAGGGGGCATCAGAATTGGGTGTACAGCTGTGCATTCTCTCCTGACTCTTCTATGCTGTGTTCAGTCGGAGCCAGTAAAGCA	GTGGTGGCAGCAATATTGGTGTGATTGAGGTTATGCTGGCACCACTCGCACACAGGCGCACAATGGTGTTAGCTGGGCAGAAAGAGTGGCATCTCTGGCTACCGGGCTGGGGGCGACCTTTACCATAGGATGAAGTAACCTTGCATTCGGCTGCAAGGTGTACTGTACGTACACAGGTGCTGGTCGATGTCCACTTTCTGCTTTTCTTTCTTTCTTTTTTTCTTTTTTAAAGTAATTTCCCCCACAGTAAAATACACTGACTCCTGAGTAAATTGATTTTCCAGTTTTATGGAATTGGGAGTCTGACAAGTGAAACCAATTTAATGTAAAGTATTTGGCTTTCAAATGGTTTCTCTGTGCTATTTTTTGGAATTCTTTCAGATTCCAGAGATATCTTAC…	GTTTTCCTTTGGAATATGGATAAATACACCATGATACGGAAACTAGAAGGACATCACCATGATGTGGTAGCTTGTGACTTTTCTCCTGATGGAGCATTACTGGCTACTGCATCTTATGATACTCGAGTATATATCTGGGATCCACATAATGGAGAC	101	1529	156	chr17:25633908:+,chr17:25634770:+@chr17:25633908:+,chr17:25636126:+
A3SS	ENSG00000109046	WSB1	chr17:25633908:+,chr17:25634770:+	chr17:25633908:+,chr17:25636126:+	ENST00000262394,ENST00000583096,ENST00000348811	ENST00000467843	0.607481	17_25633808_25633908_+	17_25634770_25636298_+	17_25636126_25636298_+	GAAACATGATGAAAGTATTGAGGGGGCATCAGAATTGGGTGTACAGCTGTGCATTCTCTCCTGACTCTTCTATGCTGTGTTCAGTCGGAGCCAGTAAAGCA	GTGGTGGCAGCAATATTGGTGTGATTGAGGTTATGCTGGCACCACTCGCACACAGGCGCACAATGGTGTTAGCTGGGCAGAAAGAGTGGCATCTCTGGCTACCGGGCTGGGGGCGACCTTTACCATAGGATGAAGTAACCTTGCATTCGGCTGCAAGGTGTACTGTACGTACACAGGTGCTGGTCGATGTCCACTTTCTGCTTTTCTTTCTTTCTTTTTTTCTTTTTTAAAGTAATTTCCCCCACAGTAAAATACACTGACTCCTGAGTAAATTGATTTTCCAGTTTTATGGAATTGGGAGTCTGACAAGTGAAACCAATTTAATGTAAAGTATTTGGCTTTCAAATGGTTTCTCTGTGCTATTTTTTGGAATTCTTTCAGATTCCAGAGATATCTTAC…	GTTTTCCTTTGGAATATGGATAAATACACCATGATACGGAAACTAGAAGGACATCACCATGATGTGGTAGCTTGTGACTTTTCTCCTGATGGAGCATTACTGGCTACTGCATCTTATGATACTCGAGTATATATCTGGGATCCACATAATGGAGACATTCTGATGGAATTTGG	101	1529	173	chr17:25633908:+,chr17:25634770:+@chr17:25633908:+,chr17:25636126:+
CA	ENSG00000126858	RHOT1	chr17:30536464:+,chr17:30538135:+	chr17:30536464:+,chr17:30551635:+	ENST00000394692,ENST00000583994		0.200518	17_30536369_30536464_+	17_30538135_30538257_+	17_30551635_30552746_+	AGAGGATCATTACAGAGACAGACTCTCCCGAGACATGGGCCACACTGATAGAATAGAGAATTTGAGAAAAATCTGGGTCTTTCTAAAAACTGCTTT	CCATGCCCGGTTACGCTGTATGTGCACCTGCAACAGGTGTACATTTTGCATCTGTCAGAACTTCCTCAACTCAGACTTGCTGCAATCTGTAAAGAACAAAATCTTCACTGCAGTTCTTAACAG	GCACGTGACACAAGCTGACCTCAAGAGCTCCACGTTTTGGCTTCGAGCAAGTTTTGGTGCTACTGTTTTTGCAGTTTTGGGCTTTGCTATGTACAAAGCATTATTGAAACAGCGATGATATAAAAAGAAATACTGTCCCTACCAAAAACAAATACTTTTATGTACATTCTGAATGCTTTAAGTTCTGCTAGAATTATTGAGATATTTATACATGCAGAGTTACTTTATTAATATTTGTAATTCATGCATAAGAGTATTTTAATGATAGTTATAACTGCAGTATTGGCTAGCATATGGAAAGAAAACAGCTAACAGCCAAACTAAAATGGCTAAATTCCAGAGGCCAAAAGGGAATATTTTGTAAATATATGTACATATTCAGGCAAGATATGGTCTCCC…	96	123	1112	chr17:30536464:+,chr17:30538135:+@chr17:30536464:+,chr17:30551635:+
CA	ENSG00000010244	ZNF207	chr17:30692506:+,chr17:30693684:+	chr17:30692506:+,chr17:30694791:+	ENST00000394673		0.163064	17_30692349_30692506_+	17_30693684_30693776_+	17_30694791_30695033_+	GTATGCCCCCACCTGTTCCACGTCCTGGAATTCCTCCAATGACTCAAGCACAGGCTGTTTCAGCGCCAGGTATTCTTAATAGACCACCTGCACCAACAGCAACTGTACCTGCCCCACAGCCTCCAGTTACTAAGCCTCTTTTCCCCAGTGCTGGACAG	ATGGGGACACCTGTCACAAGCTCAAGTACAGCTTCATCCAATTCAGAAAGTCTGTCTGCATCTTCTAAAGCTCTGTTTCCTAGCACAGCACAA	GCTCAGGCAGCTGTCCAAGGACCTGTTGGTACAGATTTCAAACCCTTAAATAGTACCCCTGCAACAACTACAGAACCCCCAAAGCCTACATTCCCTGCTTATACACAGTCTACAGCTTCAACAACTAGTACAACAAATAGTACTGCAGCTAAACCAGCGGCTTCAATAACAAGTAAGCCTGCTACACTTACAACAACTAGTGCAACCAGTAAGTTGATCCATCCAGATGAGGATATATCCCTG	158	93	243	chr17:30692506:+,chr17:30693684:+@chr17:30692506:+,chr17:30694791:+
A3SS	ENSG00000006114	SYNRG	chr17:35956391:-,chr17:35960410:-	chr17:35956388:-,chr17:35960410:-	ENST00000585689,ENST00000585472	ENST00000345615,ENST00000346661,ENST00000502449,ENST00000394378,ENST00000339208,ENST00000591288,ENST00000394379	0.206349	17_35960410_35960450_-	17_35956270_35956391_-	17_35956270_35956388_-	CTTCATGTTTCCTGTTGCAGGTGGGATAAGACCCCCTCAAG	CAGGCCTGATGCCGATGCAGCAACAAGGATTTCCTATGGTCTCTGTCATGCAGCCTAATATGCAAGGCATTATGGGAATGAATTACAGCTCTCAGATGTCCCAAGGACCTATTGCTATGCAG	GCCTGATGCCGATGCAGCAACAAGGATTTCCTATGGTCTCTGTCATGCAGCCTAATATGCAAGGCATTATGGGAATGAATTACAGCTCTCAGATGTCCCAAGGACCTATTGCTATGCAG	41	122	119	chr17:35956391:-,chr17:35960410:-@chr17:35956388:-,chr17:35960410:-
CA	ENSG00000008294	SPAG9	chr17:49053262:-,chr17:49054469:-	chr17:49052308:-,chr17:49054469:-	ENST00000262013,ENST00000505279,ENST00000357122		0.215138	17_49054469_49054582_-	17_49053224_49053262_-	17_49052132_49052308_-	GTACTGGAAAACTGGGCTTCTCTTTTGTGAGAATTACAGCTCTTATGGTGTCTTGTAATCGTTTGTGGGTGGGGACAGGAAATGGTGTCATTATCTCCATCCCATTGACAGAAA	CCGTAATCCTCCACCAGGGACGTTTACTGGGGCTGAGGG	CAAATAAAACCTCAGGTGTACCAGGAAATCGTCCTGGAAGTGTAATCCGTGTATATGGTGATGAAAACAGTGATAAAGTGACTCCAGGGACATTTATACCCTATTGTTCAATGGCACATGCACAGCTTTGCTTCCATGGGCACCGGGATGCTGTGAAATTCTTTGTGGCAGTCCCAG	114	39	177	chr17:49053262:-,chr17:49054469:-@chr17:49052308:-,chr17:49054469:-
CA	ENSG00000008294	SPAG9	chr17:49053262:-,chr17:49054469:-	chr17:49052308:-,chr17:49054469:-	ENST00000513746	ENST00000510283	0.228304	17_49054469_49054582_-	17_49053224_49053262_-	17_49052231_49052308_-	GTACTGGAAAACTGGGCTTCTCTTTTGTGAGAATTACAGCTCTTATGGTGTCTTGTAATCGTTTGTGGGTGGGGACAGGAAATGGTGTCATTATCTCCATCCCATTGACAGAAA	CCGTAATCCTCCACCAGGGACGTTTACTGGGGCTGAGGG	CAAATAAAACCTCAGGTGTACCAGGAAATCGTCCTGGAAGTGTAATCCGTGTATATGGTGATGAAAACAGTGATAAAG	114	39	78	chr17:49053262:-,chr17:49054469:-@chr17:49052308:-,chr17:49054469:-
CA	ENSG00000198909	MAP3K3	chr17:61710162:+,chr17:61723394:+	chr17:61710162:+,chr17:61712069:+		ENST00000577395,ENST00000361733	0.125507	17_61710041_61710162_+	17_61723394_61723434_+	17_61712069_61712161_+	ACGAACAGGAGGCATTGAACTCAATCATGAACGATCTGGTGGCCCTCCAGATGAACCGACGTCACCGGATGCCTGGATATGAGACCATGAAGAACAAAGACACAGGTCACTCAAATAGGCAG	AGTGACGTCAGAATCAAGTTCGAGCACAACGGGGAGAGGCG	AAAAAACACAACAGCAGCAGCTCAGCCCTTCTGAACAGCCCCACAGTAACAACAAGCTCATGTGCAGGGGCCAGTGAGAAAAAGAAATTTTTG	122	41	93	chr17:61710162:+,chr17:61723394:+@chr17:61710162:+,chr17:61712069:+
CA	ENSG00000129195	FAM64A	chr17:6352727:+,chr17:6353348:+	chr17:6352727:+,chr17:6353682:+	ENST00000572595	ENST00000570337,ENST00000576056,ENST00000572447,ENST00000573557	0.207251	17_6352632_6352727_+	17_6353348_6353392_+	17_6353682_6354375_+	CGAGTCTGACAGTGACCTAGAGCCTGTGGGGGCGGGAATTCAGCATCTCCAGAAGCTGTCCCAAGAGCTAGATGAAGCCATTATGGCGGAAGAGAG	TGGTGACATCGTCTCTCTCATTCATGACTGAGGAAGTGCCTGCAG	GAAACAAGCCCTGTCTGACCGCCAAGGCTTCATACTCAAGGATGTCTATGCTTCCCCGTGAGCTTCCTGGAAAAAACCCCCGGGAGTCGTCAGTACCCCTGGGCCACTGCTAACAAGCACCTAACAAGGGGCCCAGAGCCCCCTGCTCCAGCCACATCTGGACCCATCAGTGACTGCCTGCCATAGCCTGAGAGTGTCTTGGGGAGACCTTGCAGAGGGGGAGAATTGTTCCTTCTGCTTTCCTAGGGGACTCTTGAGCTTAGAAACTCATCGTACACTTGACCTTGAGCCTTCTATTTGCCTCATCTATAACATGAAGTGCTAGCATCAGATATTTGAGAGCTCTTAGCTCTGTACCCGGGTGCCTGGTTTTTGGGGAGTCATCCGCAGAGTCACTCA…	96	45	694	chr17:6352727:+,chr17:6353348:+@chr17:6352727:+,chr17:6353682:+
CA	ENSG00000129195	FAM64A	chr17:6352727:+,chr17:6353348:+	chr17:6352727:+,chr17:6353682:+	ENST00000250056	ENST00000570337,ENST00000576056,ENST00000572447,ENST00000573557	0.207251	17_6352632_6352727_+	17_6353348_6353392_+	17_6353682_6354385_+	CGAGTCTGACAGTGACCTAGAGCCTGTGGGGGCGGGAATTCAGCATCTCCAGAAGCTGTCCCAAGAGCTAGATGAAGCCATTATGGCGGAAGAGAG	TGGTGACATCGTCTCTCTCATTCATGACTGAGGAAGTGCCTGCAG	GAAACAAGCCCTGTCTGACCGCCAAGGCTTCATACTCAAGGATGTCTATGCTTCCCCGTGAGCTTCCTGGAAAAAACCCCCGGGAGTCGTCAGTACCCCTGGGCCACTGCTAACAAGCACCTAACAAGGGGCCCAGAGCCCCCTGCTCCAGCCACATCTGGACCCATCAGTGACTGCCTGCCATAGCCTGAGAGTGTCTTGGGGAGACCTTGCAGAGGGGGAGAATTGTTCCTTCTGCTTTCCTAGGGGACTCTTGAGCTTAGAAACTCATCGTACACTTGACCTTGAGCCTTCTATTTGCCTCATCTATAACATGAAGTGCTAGCATCAGATATTTGAGAGCTCTTAGCTCTGTACCCGGGTGCCTGGTTTTTGGGGAGTCATCCGCAGAGTCACTCA…	96	45	704	chr17:6352727:+,chr17:6353348:+@chr17:6352727:+,chr17:6353682:+
MXE	ENSG00000129195	FAM64A	chr17:6352727:+,chr17:6353348:+	chr17:6352727:+,chr17:6353682:+	ENST00000250056	ENST00000571572	0.207251	17_6352632_6352727_+	17_6353348_6353915_+	17_6353682_6354385_+	CGAGTCTGACAGTGACCTAGAGCCTGTGGGGGCGGGAATTCAGCATCTCCAGAAGCTGTCCCAAGAGCTAGATGAAGCCATTATGGCGGAAGAGAG	TGGTGACATCGTCTCTCTCATTCATGACTGAGGAAGTGCCTGCAGGTAATGCCCACCTCCCAAGAGTCTTTCTCACTGTCCTTCTCCTCCATCTCATGCATGAGCAAGTTAAAGAAAAAGCCCACAGAGCTGATGGGCACAGCAGAGTAGGTAGTACCTACTTGCCGCTTGAAGCCAGAGCTGCTAACCTCACTGACCCCGTCATTAACAGCACGCTGGGGGCCCCAAGTAGCTACAGCCACCTTCCAGCACCCCCCACCCCGCAGTGAGCAGGGAAAGGCATCCCTACTTCTCCTACCTTGAGCACAGTGAAAAAGGCAGCTCTGTCTTGAAGGAAACAAGCCCTGTCTGACCGCCAAGGCTTCATACTCAAGGATGTCTATGCTTCCCCGTGAGCTT…	GAAACAAGCCCTGTCTGACCGCCAAGGCTTCATACTCAAGGATGTCTATGCTTCCCCGTGAGCTTCCTGGAAAAAACCCCCGGGAGTCGTCAGTACCCCTGGGCCACTGCTAACAAGCACCTAACAAGGGGCCCAGAGCCCCCTGCTCCAGCCACATCTGGACCCATCAGTGACTGCCTGCCATAGCCTGAGAGTGTCTTGGGGAGACCTTGCAGAGGGGGAGAATTGTTCCTTCTGCTTTCCTAGGGGACTCTTGAGCTTAGAAACTCATCGTACACTTGACCTTGAGCCTTCTATTTGCCTCATCTATAACATGAAGTGCTAGCATCAGATATTTGAGAGCTCTTAGCTCTGTACCCGGGTGCCTGGTTTTTGGGGAGTCATCCGCAGAGTCACTCA…	96	568	704	chr17:6352727:+,chr17:6353348:+@chr17:6352727:+,chr17:6353682:+
A5SS	ENSG00000185504	C17orf70	chr17:79518229:-,chr17:79518954:-	chr17:79518229:-,chr17:79518758:-	ENST00000443656	ENST00000327787,ENST00000537152	0.253675	17_79517274_79518229_-	17_79518954_79519078_-	17_79518758_79519078_-	GTCTACGAGCCAGGATGACAGGGACAGCGAGGACGGTGACCAGCCTTCCCCCGTGATCCCTGTGGACCCCGATGCCTGCATCCTTCCCGATGCTGCGCTGTGCGCGTTCACCTTGCTGGACAGTGTGCTGGTCACCCTGGTGCAGGGCCCTGCCCGATGGAAGATGCAGCTGTTTGAGCAGCCCTGTCCTGGGGAGGACCCCCGGCCAGGAGGCCAGATCGGTGAGGTGGAGCTGTCCTCCTACACGCCCCCAGCCGGGGTCCCAGGAAAGCCTGCAGCCCCCCACTTCCTTCCAGTGCTGTGCTCTGTGTCACCATCAGGCTCCAGGGTCCCGCACGACCTCCTCGGGGGCTCCGGGGGCTTCACGCTGGAGGACGCCCTCTTCGGGCTCCTCTTTGG…	GCGGCGTTCCGGTTCCCCGACCAGGTGTGGCACCTGGAGCTGCTGGCGCCGCGCAGGTTGCTGTACGCGCTGTGCGCCCGGAGGGGCCTCTACTGCCTGTCGCTGGACCACCCGGGCAGGAGCAG	GCGGCGTTCCGGTTCCCCGACCAGGTGTGGCACCTGGAGCTGCTGGCGCCGCGCAGGTTGCTGTACGCGCTGTGCGCCCGGAGGGGCCTCTACTGCCTGTCGCTGGACCACCCGGGCAGGAGCAGGTGAGGGCGGGCCCGCGGCCTCCCTCCCGCACACTCCTGCTGCCCCCGGACTGCTTCAGAGCGAGCAGCCCCACCTCATCGCGCTTGGGGACCCGGGCTGCCGCCAGCTCTGAAGCCTCGGCCGCCATCCCTGCCCGATTATCTGGAGCCCCTGCCCCCAGCACTCTTTCTGCAAGTGTCTTGCTCACAGTCCTTA	956	125	321	chr17:79518229:-,chr17:79518954:-@chr17:79518229:-,chr17:79518758:-
CA	ENSG00000134490	TMEM241	chr18:20979611:-,chr18:21001331:-	chr18:20965031:-,chr18:21001331:-	ENST00000450466,ENST00000581444,ENST00000580025,ENST00000497608		0.134382	18_21001331_21001408_-	18_20979530_20979611_-	18_20964954_20965031_-	GTGGCAGACGCTCATTGGTGGACTTTTGCTTCATGTGTCCTGGAAACTGGGCTGGGTAGAGATCAACAGCAGTTCAAG	ATCTCATGTTCTTGTGTGGCTTCCTGCTTCAGTGCTGTTTGTGGGTATAATCTATGCTGGGTCCAGAGCATTGTCCAGACTG	GCCATTCCTGTGTTTCTCACTTTGCATAATGTAGCTGAAGTTATCATCTGTGGGTACCAGAAGTGTTTTCAGAAAGAG	78	82	78	chr18:20979611:-,chr18:21001331:-@chr18:20965031:-,chr18:21001331:-
MXE	ENSG00000196628	TCF4	chr18:52946887:-,chr18:52988901:-	chr18:52946887:-,chr18:53017590:-	ENST00000569012,ENST00000356073,ENST00000564228,ENST00000565018,ENST00000566514,ENST00000564999,ENST00000568673,ENST00000354452,ENST00000540999,ENST00000537578,ENST00000562638,ENST00000562680,ENST00000568186,ENST00000566777,ENST00000568169,ENST00000543082,ENST00000562607,ENST00000561992,ENST00000537856,ENST00000544241,ENST00000398339,ENST00000566286,ENST00000565908,ENST00000563686,ENST00000570177…	ENST00000563760	0.16004	18_52946782_52946887_-	18_52988901_52989036_-	18_53017590_53017639_-	GTCTATGCTCCATCAGCAAGCACTGCCGACTACAATAGGGACTCGCCAGGCTATCCTTCCTCCAAACCAGCAACCAGCACTTTCCCTAGCTCCTTCTTCATGCAAG	AAAGGGACAGCGAGTTTGAAATAAAAGTTGTTAGAGTGGTACTGAGGAGAAAAAAGAATCCGAGACCATGTACTGCGCATACACAATCCCGGGCATGGGCGGCAACTCTTTGATGTACTACTATAATGGGAAAGCG	AGGTACAGACAAAGAAAGTTCGAAAAGTTCCTCCAGGTTTGCCATCTTCA	106	136	50	chr18:52946887:-,chr18:52988901:-@chr18:52946887:-,chr18:53017590:-
MXE	ENSG00000196628	TCF4	chr18:52946887:-,chr18:52988901:-	chr18:52946887:-,chr18:53017590:-	ENST00000569012,ENST00000356073,ENST00000564228,ENST00000565018,ENST00000566514,ENST00000564999,ENST00000568673,ENST00000354452,ENST00000540999,ENST00000537578,ENST00000562638,ENST00000562680,ENST00000568186,ENST00000566777,ENST00000568169,ENST00000543082,ENST00000562607,ENST00000561992,ENST00000537856,ENST00000544241,ENST00000398339,ENST00000566286,ENST00000565908,ENST00000563686,ENST00000570177…	ENST00000570287	0.16004	18_52946782_52946887_-	18_52988901_52989217_-	18_53017590_53017639_-	GTCTATGCTCCATCAGCAAGCACTGCCGACTACAATAGGGACTCGCCAGGCTATCCTTCCTCCAAACCAGCAACCAGCACTTTCCCTAGCTCCTTCTTCATGCAAG	ATTAGGATTTCGAGCTCCATCAGGGCCGGGCTGCCTTCCAGCTCCGCTGCGCAAAGTTGAGCGTCTGACAGCAGCGCCGCGGCCTCCCCCGCCCGCCAGGAATGGTCTCTTCCTGCTTTGCATATTCACCACGCTTGGCCCGGCCATATGGGAAAATGCAACTGAAGGAATTGTTGTGAAAAAAGGGACAGCGAGTTTGAAATAAAAGTTGTTAGAGTGGTACTGAGGAGAAAAAAGAATCCGAGACCATGTACTGCGCATACACAATCCCGGGCATGGGCGGCAACTCTTTGATGTACTACTATAATGGGAAAGCG	AGGTACAGACAAAGAAAGTTCGAAAAGTTCCTCCAGGTTTGCCATCTTCA	106	317	50	chr18:52946887:-,chr18:52988901:-@chr18:52946887:-,chr18:53017590:-
MXE	ENSG00000196628	TCF4	chr18:52946887:-,chr18:52988901:-	chr18:52946887:-,chr18:53017590:-	ENST00000569012,ENST00000356073,ENST00000564228,ENST00000565018,ENST00000566514,ENST00000564999,ENST00000568673,ENST00000354452,ENST00000540999,ENST00000537578,ENST00000562638,ENST00000562680,ENST00000568186,ENST00000566777,ENST00000568169,ENST00000543082,ENST00000562607,ENST00000561992,ENST00000537856,ENST00000544241,ENST00000398339,ENST00000566286,ENST00000565908,ENST00000563686,ENST00000570177…	ENST00000457482	0.16004	18_52946782_52946887_-	18_52988901_52989525_-	18_53017590_53017639_-	GTCTATGCTCCATCAGCAAGCACTGCCGACTACAATAGGGACTCGCCAGGCTATCCTTCCTCCAAACCAGCAACCAGCACTTTCCCTAGCTCCTTCTTCATGCAAG	ACTCGCTTTTTAATCAAATTAAAACAAAAAAGAAAGAGAGGGAGAGAGAGAGAGGGGGAGTCAATTAACTGCATTTGTATTCTGCTCAATAATGGACCCTGTTCCACTTTTACCCTAAGGCAGTTGAGTGGAAATTTTAGAGAAGAAAAGGGTGCCTAGAACAAAACAAAACAAAAAAAAAAAAAAAAAGGAAAAAAAAAAAGAAAAGAAAAAGAAAAAAGTGAAGACTGCAGAAATTTGTAAGAATCGGCATTATTCGAGGAACTAATAAAAACCCCTCGGAAAAGTTGAATCGATCTCGCGTATGCATTAGGATTTCGAGCTCCATCAGGGCCGGGCTGCCTTCCAGCTCCGCTGCGCAAAGTTGAGCGTCTGACAGCAGCGCCGCGGCCTCCCCCG…	AGGTACAGACAAAGAAAGTTCGAAAAGTTCCTCCAGGTTTGCCATCTTCA	106	625	50	chr18:52946887:-,chr18:52988901:-@chr18:52946887:-,chr18:53017590:-
CA	ENSG00000172175	MALT1	chr18:56377304:+,chr18:56378153:+	chr18:56377304:+,chr18:56381315:+	ENST00000345724		0.343856	18_56377208_56377304_+	18_56378153_56378185_+	18_56381315_56381341_+	GTGCCTTATGTGGATTTGGAACACCAAGGAACCTACTGGTGTCATGTATATAATGATCGAGACAGTCAAGATAGCAAGAAGGTAGAAATCATCATAG	GAAGAACAGATGAGGCAGTGGAGTGCACTGAAG	ATGAATTAAATAATCTTGGTCATCCTG	97	33	27	chr18:56377304:+,chr18:56378153:+@chr18:56377304:+,chr18:56381315:+
CA	ENSG00000173482	PTPRM	chr18:8247917:+,chr18:8296366:+	chr18:8247917:+,chr18:8253225:+		ENST00000577827,ENST00000577468	0.169827	18_8247843_8247917_+	18_8296366_8296453_+	18_8253225_8253412_+	CTGTGTCTTCACCATCGTCCTTCACAATGAAAACAAATACACTGAGCACATCGGTGCCTAATTCCTATTACCCAG	AGCTTCTTTGAAGGGCAGTCTGCACCATGGGACTCGGCTAAGAAAGATGAGAACAGAATGAAGAACAGATACGGGAATATCATTGCAT	ATGAAACCCACACAATGGCCAGCGATACCAGCAGCCTGGTGCAGTCCCATACTTACAAGAAGCGAGAGCCGGCCGACGTGCCCTATCAGACTGGGCAGCTCCACCCCGCCATCCGGGTGGCAGACCTCCTTCAGCACATCACACAGATGAAGTGTGCGGAGGGCTACGGCTTCAAGGAGGAATACGAG	75	88	188	chr18:8247917:+,chr18:8296366:+@chr18:8247917:+,chr18:8253225:+
CA	ENSG00000168502	SOGA2	chr18:8807058:+,chr18:8812977:+	chr18:8807058:+,chr18:8809446:+		ENST00000359865,ENST00000400050,ENST00000517570,ENST00000306329	0.296719	18_8806891_8807058_+	18_8812977_8813231_+	18_8809446_8809559_+	GTGGTGGAAAACCAGCAGCTGTTCAGCGCCTTCAAGGCCTTGCTGGAGGACTTCCGTGCGGAGCTGCGGGAGGATGAGCGTGCCCGACTACGGCTGCAGCAGCAATATGCCAGCGACAAGGCGGCCTGGGACGTGGAGTGGGCCGTGCTCAAGTGCCGTCTGGAACAG	CTGGAAGAGAAGACTGAGAACAAGTTGGGAGAACTAGGCTCCTCCGCTGAGAGCAAGGGGGCCTTGAAGAAGGAGAGAGAGGTGCACCAGAAGCTCCTGGCAGACAGTCACAGCCTGGTCATGGACCTGCGCTGGCAGATCCATCACAGCGAGAAGAACTGGAACCGGGAGAAGGTGGAACTTCTCGACCGCCTGGACAGAGATCGGCAGGAGTGGGAGCGGCAGAAGAAGGAATTCTTGTGGAGGATAGAGCAG	AATTGTTGTGGATATCCCAGAATTAACATTGAGGAGGAGACTTTAGGCTTCACCAGGCTGCCAGCTGGGTCCACGGTAAAAACGTTGAAGAGCCTTGGGTTGCAGAGATTGGAG	168	255	114	chr18:8807058:+,chr18:8812977:+@chr18:8807058:+,chr18:8809446:+
CA	ENSG00000101745	ANKRD12	chr18:9195696:+,chr18:9204474:+	chr18:9195696:+,chr18:9208655:+	ENST00000546007	ENST00000262126,ENST00000540578	0.189471	18_9195549_9195696_+	18_9204474_9204542_+	18_9208655_9208795_+	AGTAAAGACAAGATTGCATCCTACAGCAAAACTCCAAAAATTGAACGAAGTGATGTGAGCAAGGAGATGAAAGAGAAATCATCCATGAAACGTAAACTTCCTTTTACTATTAGCCCATCAAGAAATGAAGAACGAGATTCAGACACAG	ATTCAGATCCAGGACATACAAGTGAAAATTGGGGGGAGAGACTTATATCTTCTTACAGGACATACTCAG	AGAAAGAAGGTCCAGAAAAGAAGAAGACAAAAAAGGAAGCTGGAAATAAGAAATCCACACCAGTTAGCATTCTTTTTGGTTATCCACTCTCTGAGCGAAAACAGATGGCACTTCTTATGCAGATGACAGCAAGAGACAACA	148	69	141	chr18:9195696:+,chr18:9204474:+@chr18:9195696:+,chr18:9208655:+
CA	ENSG00000101745	ANKRD12	chr18:9195696:+,chr18:9204474:+	chr18:9195696:+,chr18:9208655:+	ENST00000383440,ENST00000400020		0.189471	18_9195549_9195696_+	18_9204474_9204542_+	18_9208655_9208801_+	AGTAAAGACAAGATTGCATCCTACAGCAAAACTCCAAAAATTGAACGAAGTGATGTGAGCAAGGAGATGAAAGAGAAATCATCCATGAAACGTAAACTTCCTTTTACTATTAGCCCATCAAGAAATGAAGAACGAGATTCAGACACAG	ATTCAGATCCAGGACATACAAGTGAAAATTGGGGGGAGAGACTTATATCTTCTTACAGGACATACTCAG	AGAAAGAAGGTCCAGAAAAGAAGAAGACAAAAAAGGAAGCTGGAAATAAGAAATCCACACCAGTTAGCATTCTTTTTGGTTATCCACTCTCTGAGCGAAAACAGATGGCACTTCTTATGCAGATGACAGCAAGAGACAACAGTCCAG	148	69	147	chr18:9195696:+,chr18:9204474:+@chr18:9195696:+,chr18:9208655:+
CA	ENSG00000079805	DNM2	chr19:10916643:+,chr19:10919245:+	chr19:10916643:+,chr19:10922940:+	ENST00000587830	ENST00000355667,ENST00000389253,ENST00000585892	0.207445	19_10916592_10916643_+	19_10919245_10919256_+	19_10922940_10922976_+	TGCCCAGCAGAGGAGCACGCAGCTGAACAAGAAGAGAGCCATCCCCAATCAG	GGGGAGATCCTG	GTGATCCGCAGGGGCTGGCTGACCATCAACAACATCA	52	12	37	chr19:10916643:+,chr19:10919245:+@chr19:10916643:+,chr19:10922940:+
CA	ENSG00000079805	DNM2	chr19:10916643:+,chr19:10919245:+	chr19:10916643:+,chr19:10922940:+	ENST00000314646,ENST00000359692,ENST00000408974		0.207445	19_10916592_10916643_+	19_10919245_10919256_+	19_10922940_10923053_+	TGCCCAGCAGAGGAGCACGCAGCTGAACAAGAAGAGAGCCATCCCCAATCAG	GGGGAGATCCTG	GTGATCCGCAGGGGCTGGCTGACCATCAACAACATCAGCCTGATGAAAGGCGGCTCCAAGGAGTACTGGTTTGTGCTGACTGCCGAGTCACTGTCCTGGTACAAGGATGAGGAG	52	12	114	chr19:10916643:+,chr19:10919245:+@chr19:10916643:+,chr19:10922940:+
A3SS	ENSG00000105726	ATP13A1	chr19:19764883:-,chr19:19765352:-	chr19:19764953:-,chr19:19765352:-	ENST00000291503,ENST00000357324	ENST00000497556,ENST00000473243,ENST00000497156,ENST00000496082	0.274226	19_19765352_19765509_-	19_19764778_19764883_-	19_19764778_19764953_-	AGACGGGAAGGAGGTGACCCCAGTGTCCAGCATCCCTGTAGAAACACACCGGGCCCTGGCCTCGTGCCACTCGCTCATGCAGCTGGACGACGGCACCCTCGTGGGTGACCCTCTAGAGAAGGCCATGCTGACGGCCGTGGACTGGACGCTGACCAAAG	TGCCCTGAAGCGAATGTCCGTGCTTGCCTCGTATGAGAAGCTGGGCTCCACCGACCTCTGCTACATCGCGGCCGTGAAGGGGGCCCCCGAAACTCTGCACTCCATG	ATGAGAAAGTATTCCCCCGAAGTATTAAAACTCAGGGGCTGAAAATTCACCAGCGCTTTCATTTTGCCAGTGCCCTGAAGCGAATGTCCGTGCTTGCCTCGTATGAGAAGCTGGGCTCCACCGACCTCTGCTACATCGCGGCCGTGAAGGGGGCCCCCGAAACTCTGCACTCCATG	158	106	176	chr19:19764883:-,chr19:19765352:-@chr19:19764953:-,chr19:19765352:-
MXE	ENSG00000128626	MRPS12	chr19:39421638:+,chr19:39421916:+	chr19:39421811:+,chr19:39421916:+	ENST00000402029	ENST00000308018	0.337777	19_39421916_39421983_+	19_39421188_39421638_+	19_39421639_39421811_+	GGACGGCCCAGGTGGCAGGATGTCCTGGTCTGGCCTTCTCCATGGCCTCAACACGTCCCTAACTTGTG	GAACCGCTCTATGTCCAGCTGAGGGAGTGCGCTGTAGCCCTCGCGCGCATACTCGTACAGGAGGTTCCGGTTTCGTTTCTCTGTAGTGAAACTTCTCCTTGGACTATCGTTGGAGATGCAGCCTCCCCGGGGCCGGAACCCCCGACGAGTCAGCAAAGGCCACAAGCGCCGCGCCATGGACGCAGCCATCTTGGACCGGGAACAAGGCGGCACTTCGTCCCGCCCACTCCGCGTTTAGACCAATTGCAAGGCAGCGAACCTGACCGTGACGAGCCAATCAGATCCTGAGGAAAGTTGACCGCGATAGAGTCCTTCGTCGCCCAATCGTCGTCTGTGTCCCGCCTCTTCAGTGACGCGAGGCAGAACCAGCCAATCCCTGCACGGATAGCGCCCGGAAGA…	GTCGGTGGAATCCTGGGGTCCTCCAAATCTACCAGGCCATCTCCCCAGTTTCCCAGTTCTTCCTGCGTGCGGGCGAGAGTGGTTGGGCCCTCGGGAACCCACTCAGAGCGAGGCTAAATTTACGGAGGGACTTTCTGTTAGCAGCATGAGGGCCTGTGGTTAGACCTATAGAG	68	451	173	chr19:39421638:+,chr19:39421916:+@chr19:39421811:+,chr19:39421916:+
CA	ENSG00000160570	DEDD2	chr19:42719404:-,chr19:42721784:-	chr19:42719404:-,chr19:42720832:-	ENST00000595337,ENST00000598727,ENST00000596251	ENST00000598090	0.181159	19_42719285_42719404_-	19_42721784_42721864_-	19_42720832_42721197_-	TGTCTCCAGAACGCTATAGCTATGGCACCTCCAGCTCTTCAAAGAGGACAGAGGGTAGCTGCCGTCGCCGTCGGCAGTCAAGCAGTTCTGCAAATTCTCAGCAGGGTCAGTGGGAGACAG	GTAATAATAGAGAAGGTGCCAGAAAGATCCAAAACAAGTGGCTGCGGCCGTCGCCCAGGAGTCATCGGACGCCAGAATCTG	GCCGGGTTCTGAGCTTGTTCCGCCTCCCTCCCCCGGGAATGGCGCTATCCGGGTCGACCCCGGCCCCGTGCTGGGAGGAGGATGAGTGCCTGGACTACTACGGGATGCTGTCGCTTCACCGTATGTTCGAGGTGGTGGGCGGGCAACTGACCGAGTGCGAGCTGGAGCTCCTGGCCTTTCTGCTGGATGAGGCTCCTGGCGCCGCCGGAGGCTTAGCCCGGGCCCGCAGCGGCCTAGAGCTCCTGCTGGAGCTGGAGCGCCGCGGGCAGTGCGACGAGAGCAACCTGCGGCTGCTGGGGCAACTCCTGCGCGTGCTGGCCCGCCACGACCTGCTGCCGCACCTGGCGCGCAAGCGGCGCCGGCCAG	120	81	366	chr19:42719404:-,chr19:42721784:-@chr19:42719404:-,chr19:42720832:-
MXE	ENSG00000007255	TRAPPC6A	chr19:45668452:-,chr19:45681393:-	chr19:45668452:-,chr19:45681351:-	ENST00000587818	ENST00000585934	0.230614	19_45668385_45668452_-	19_45681393_45681495_-	19_45681351_45681469_-	GGACAGAAGATGAGCCTGTCGGTCCTGGAGGGTATGGGGTTCCGTGTGGGCCAGGCTCTAGGCGAGAG	AGGCGTGCGAGGAGGGGGCATGGCGGATACTGTGTTGTTTGAGTTTCTTCACACGGAGATGGTGGCTGAGCTGTGGGCTCACGACCCCGACCCCGGCCCGGGG	ATACTGTGTTGTTTGAGTTTCTTCACACGGAGATGGTGGCTGAGCTGTGGGCTCACGACCCCGACCCCGGCCCGGGGGTGAGCGCCGGGCTCCGTGGGGAGGAAGCGGGGGCCACCAAG	68	103	119	chr19:45668452:-,chr19:45681393:-@chr19:45668452:-,chr19:45681351:-
A5SS	ENSG00000007255	TRAPPC6A	chr19:45668452:-,chr19:45681393:-	chr19:45668452:-,chr19:45681351:-	ENST00000006275	ENST00000585934	0.186669	19_45668385_45668452_-	19_45681393_45681495_-	19_45681351_45681495_-	GGACAGAAGATGAGCCTGTCGGTCCTGGAGGGTATGGGGTTCCGTGTGGGCCAGGCTCTAGGCGAGAG	AGGCGTGCGAGGAGGGGGCATGGCGGATACTGTGTTGTTTGAGTTTCTTCACACGGAGATGGTGGCTGAGCTGTGGGCTCACGACCCCGACCCCGGCCCGGGG	AGGCGTGCGAGGAGGGGGCATGGCGGATACTGTGTTGTTTGAGTTTCTTCACACGGAGATGGTGGCTGAGCTGTGGGCTCACGACCCCGACCCCGGCCCGGGGGTGAGCGCCGGGCTCCGTGGGGAGGAAGCGGGGGCCACCAAG	68	103	145	chr19:45668452:-,chr19:45681393:-@chr19:45668452:-,chr19:45681351:-
A3SS	ENSG00000125503	PPP1R12C	chr19:55606968:-,chr19:55607235:-	chr19:55606971:-,chr19:55607235:-	ENST00000435544,ENST00000376393,ENST00000263433	ENST00000592993	0.198859	19_55607235_55607308_-	19_55606813_55606968_-	19_55606813_55606971_-	AACCACCCCCTGCAGAACCCAGAACCCTCAATGGCGTCTCCTCCCCGCCGCACCCCAGCCCTAAGAGTCCCGTG	CTTGAAGAGGCCCCCTTCTCCAGGCGCTTTGGCCTCCTGAAGACAGGGAGTTCTGGTGCCCTGGGTCCCCCTGAAAGGCGGACAGCGGAGGGAGCCCCTGGGGCTGGGCTGCAGCGCTCGGCTTCCTCCTCCTGGCTGGAAGGGACCTCCACTCAG	CAGCTTGAAGAGGCCCCCTTCTCCAGGCGCTTTGGCCTCCTGAAGACAGGGAGTTCTGGTGCCCTGGGTCCCCCTGAAAGGCGGACAGCGGAGGGAGCCCCTGGGGCTGGGCTGCAGCGCTCGGCTTCCTCCTCCTGGCTGGAAGGGACCTCCACTCAG	74	156	159	chr19:55606968:-,chr19:55607235:-@chr19:55606971:-,chr19:55607235:-
CA	ENSG00000269533,ENSG00000186272	AC003002.6,ZNF17	chr19:57925004:+,chr19:57929280:+	chr19:57922774:+,chr19:57929280:+	ENST00000601808	ENST00000307658	0.121282	19_57929280_57929406_+	19_57924964_57925004_+	19_57922547_57922774_+	GATTATATGGTTTTTGAGGACGTGGCCATACATTTCTCCCAGGAGGAGTGGGGAATTCTTAATGACGTTCAGAGACACCTGCACAGCGATGTGATGCTGGAGAACTTTGCACTTTTGTCCTCAGTAG	GGTTCATAGCAGTGGCAGCAATGCTTATGGATGCTGGACAG	GTCAATATGGCTGCGTTGGGATCTGTTCACCTTCAGGCTGAGTCGAGACTGAGGTGAAAAAGCGGAAAAACGCGAGAAAAGGTTTCCCCGTTGTACAGAGGCTAGAGTGAGGCTCGGTTGAATCGGTTGCAGGCGTTGGTGCCTCTGTCAGCGTCCAGGTCACTGCCGCTCCCGCCCCGCTCTTCCCTGGCTGTGCTGGCGGAGGCTGCGCCGATGAACCTGACTGAG	127	41	228	chr19:57925004:+,chr19:57929280:+@chr19:57922774:+,chr19:57929280:+
MXE	ENSG00000268750,ENSG00000269343	CTD-2583A14.10,ZNF587B	chr19:58350517:+,chr19:58367472:+	chr19:58350517:+,chr19:58352206:+	ENST00000594328	ENST00000604231,ENST00000597134,ENST00000316462	0.0781333	19_58350391_58350517_+	19_58367472_58367601_+	19_58352206_58353487_+	GGCACAGTGACTTTTGAAGACGTGGCTGTGAAATTTACCCAGGAGGAATGGAATCTCCTTAGTGAGGCTCAGAGATGCCTGTACCGTGATGTGACTCTGGAGAACCTGGCACTTATGTCCTCCCTGG	CAGGGCACTGTGACCTTTGAAGATGTGGCTGTGAACTTTTCCCAGGAGGAGTGGTGTCTTCTTAGTGAGGCTCAGAGGTGCTTGTACCGTGATGTGATGCTAGAGAACCTGGCTCTCATATCCTCGCTGG	GTTGTTGGTGTGGAGTGGAAGATGAGGCGGCACCTTCTAAGCAGAGTATTTATATACAAAGAGAGACTCAGGTCAGGACTCCTGTGACAGGTGTGTCTCCCAAGAAGGCCCACCCCTGTGAGATGTGTGGCCCGATCTTGGGAGACATTTTGCATGTGGCAGATCATCAGGGAACACATCACAAGCAGAAACTGCACAGGTGTGAGGCCTGGGGGAATAAATTGTATGACAGTGGAAACTTTCATCAGCACCAGAATGAGCACATTGGAGAGAAACCCTACAGAGGGAGTGTTGAGGAGGCGTTGTTTGTGAAGAGGTGTAAGTTGCATGTGTCAGGGGAGTCATCTGTCTTCAGTGAGAGTGGGAAGGACTTTTTGCCCAGGTCAGGATTACTCCAGC…	127	130	1282	chr19:58350517:+,chr19:58367472:+@chr19:58350517:+,chr19:58352206:+
MXE	ENSG00000268750,ENSG00000269343	CTD-2583A14.10,ZNF587B	chr19:58350517:+,chr19:58367472:+	chr19:58350517:+,chr19:58352206:+	ENST00000594901	ENST00000604231,ENST00000597134,ENST00000316462	0.0781333	19_58350391_58350517_+	19_58367472_58367601_+	19_58352206_58353944_+	GGCACAGTGACTTTTGAAGACGTGGCTGTGAAATTTACCCAGGAGGAATGGAATCTCCTTAGTGAGGCTCAGAGATGCCTGTACCGTGATGTGACTCTGGAGAACCTGGCACTTATGTCCTCCCTGG	CAGGGCACTGTGACCTTTGAAGATGTGGCTGTGAACTTTTCCCAGGAGGAGTGGTGTCTTCTTAGTGAGGCTCAGAGGTGCTTGTACCGTGATGTGATGCTAGAGAACCTGGCTCTCATATCCTCGCTGG	GTTGTTGGTGTGGAGTGGAAGATGAGGCGGCACCTTCTAAGCAGAGTATTTATATACAAAGAGAGACTCAGGTCAGGACTCCTGTGACAGGTGTGTCTCCCAAGAAGGCCCACCCCTGTGAGATGTGTGGCCCGATCTTGGGAGACATTTTGCATGTGGCAGATCATCAGGGAACACATCACAAGCAGAAACTGCACAGGTGTGAGGCCTGGGGGAATAAATTGTATGACAGTGGAAACTTTCATCAGCACCAGAATGAGCACATTGGAGAGAAACCCTACAGAGGGAGTGTTGAGGAGGCGTTGTTTGTGAAGAGGTGTAAGTTGCATGTGTCAGGGGAGTCATCTGTCTTCAGTGAGAGTGGGAAGGACTTTTTGCCCAGGTCAGGATTACTCCAGC…	127	130	1739	chr19:58350517:+,chr19:58367472:+@chr19:58350517:+,chr19:58352206:+
A5SS	ENSG00000071054	MAP4K4	chr2:102483780:+,chr2:102486084:+	chr2:102483771:+,chr2:102486084:+	ENST00000417294,ENST00000421882,ENST00000456652,ENST00000413150,ENST00000425019,ENST00000347699	ENST00000302217,ENST00000350878,ENST00000324219,ENST00000350198	0.208315	2_102486084_102486259_+	2_102483674_102483780_+	2_102483674_102483771_+	GATCTGACCGCACTGGCCAAAGAGCTTCGAGCAGTGGAAGATGTACGGCCACCTCACAAAGTAACGGACTACTCCTCATCCAGTGAGGAGTCGGGGACGACGGATGAGGAGGACGACGATGTGGAGCAGGAAGGGGCTGACGAGTCCACCTCAGGACCAGAGGACACCAGAGCAGC	CATCATCCAAGTCTGAAGGCTCTCCATCTCAGCGCCTGGAAAATGCAGTGAAAAAACCTGAAGATAAAAAGGAAGTTTTCAGACCCCTCAAGCCTGCTGTAAGGATT	CATCATCCAAGTCTGAAGGCTCTCCATCTCAGCGCCTGGAAAATGCAGTGAAAAAACCTGAAGATAAAAAGGAAGTTTTCAGACCCCTCAAGCCTGCT	176	107	98	chr2:102483780:+,chr2:102486084:+@chr2:102483771:+,chr2:102486084:+
MXE	ENSG00000115109	EPB41L5	chr2:120858390:+,chr2:120885264:+	chr2:120858390:+,chr2:120861636:+	ENST00000331393	ENST00000443902,ENST00000263713,ENST00000452780	0.0853825	2_120858275_120858390_+	2_120885264_120885427_+	2_120861636_120861975_+	GCTTGGGGGATGAGATCTGCTCTGCCTGTGAGTCCTTCCATTTCCTCTGCTCCTGTGCCAGTGGAGATAGAGAATCTTCCACAGAGTCCTGGAACAGACCAGCATGACAGGAAATG	CATTCCTCTGAATATTGATTTGCTGAATAGCCCAGACTTATTGGAAGCAACGATTGGTGATGTAATTGGGGCATCTGACACTATGGAAACATCCCAAGCACTGAATGACGTTAATGTAGCCACCAGGCTTCCGGGATTAGGGGAACCTGAAGTTGAATATGAGA	GCTCTCTGCTGCCAGCGACTGCTGTCAACGTGGTGGAAACCAGTGGAACACAAGGGCCTTGCCCCCACCCCAGACCGCACATAGAAACTACACTGACTTTGTTCATGAGCACAATGTGAAGAATGCAGGAATCCGTCATGATGTTCATTTTCCTGGCCATACAGCCATGACTGAGATATGAGTGTTGAGCCTCTTAGGCTTTGGGACTCTTTGTCATGCAAGTTGATGGTATACATTATCTGGTGTTTATAAAGGATTAATCACATTAGGAGTATTTGGGAGAATTTACAGTGAGTCACTAGTTGTTCAGTGCTGTTTGTAATTGAATTCTTCCATGAAA	116	164	340	chr2:120858390:+,chr2:120885264:+@chr2:120858390:+,chr2:120861636:+
CA	ENSG00000136717	BIN1	chr2:127808819:-,chr2:127815049:-	chr2:127808819:-,chr2:127816587:-	ENST00000352848,ENST00000393041,ENST00000357970,ENST00000409400,ENST00000351659,ENST00000466111		0.12839	2_127808730_127808819_-	2_127815049_127815177_-	2_127816587_127816731_-	CCAGCAGAGGCCTCGGAGGTGGCGGGTGGGACCCAACCTGCGGCTGGAGCCCAGGAGCCAGGGGAGACGGCGGCAAGTGAAGCAGCCTCC	CTCCGGAAAGGCCCACCAGTCCCTCCGCCTCCCAAACACACCCCGTCCAAGGAAGTCAAGCAGGAGCAGATCCTCAGCCTGTTTGAGGACACGTTTGTCCCTGAGATCAGCGTGACCACCCCCTCCCAG	TGACAACGCGCCTGCAAAAGGGAACAAGAGCCCTTCGCCTCCAGATGGCTCCCCTGCCGCCACCCCCGAGATCAGAGTCAACCACGAGCCAGAGCCGGCCGGCGGGGCCACGCCCGGGGCCACCCTCCCCAAGTCCCCATCTCAG	90	129	145	chr2:127808819:-,chr2:127815049:-@chr2:127808819:-,chr2:127816587:-
CA	ENSG00000136715	SAP130	chr2:128712918:-,chr2:128744359:-	chr2:128735663:-,chr2:128744359:-		ENST00000259235	0.274018	2_128744359_128744536_-	2_128712560_128712918_-	2_128735559_128735663_-	CAGTGGTGTTGGCAGATGGAGCCACAATTGTGGCCAACCCTATTAGCAATCCATTCAGTGCTGCTCCAGCAGCAACAACCGTGGTGCAGACCCACAGCCAGAGTGCTAGCACCAACGCTCCCGCCCAGGGCTCATCGCCACGGCCAAGCATACTCCGGAAGAAACCTGCCACAGATGG	TGCCAAACCCAAGTCTGAAATCCACGTGTCTATGGCCACTCCGGTCACTGTGTCCATGGAGACTGTATCCAATCAAAATAATGATCAGCCTACCATTGCCGTCCCTCCAACTGCCCAGCAGCCCCCACCGACCATTCCAACTATGATTGCAGCAGCCAGTCCCCCGTCACAACCAGCCGTTGCCCTTTCAACCATTCCTGGAGCGGTCCCCATCACTCCACCCATCACCACCATTGCAGCTGCACCACCTCCATCAGTCACTGTGGGTGGCAGTCTTTCCTCCGTCTTGGGCCCTCCCGTTCCTGAAATTAAAGTGAAAGAAGAAGTAGAACCAATGGATATCATGAGGCCAGTTTCTG	AATGGCAGTTCGGAAAACCCTCATTCCTCCTCAGCCTCCTGATGTTGCTAGTCCTCGAGTGGAAAGCTCTATGCGGAGTACGTCTGGGTCACCTAGGCCTGCAGG	178	359	105	chr2:128712918:-,chr2:128744359:-@chr2:128735663:-,chr2:128744359:-
CA	ENSG00000123636	BAZ2B	chr2:160253611:-,chr2:160253856:-	chr2:160252345:-,chr2:160253856:-	ENST00000355831,ENST00000343439,ENST00000392783,ENST00000392782		0.291731	2_160253856_160253900_-	2_160253585_160253611_-	2_160252280_160252345_-	GAAAAAGAAATGAGAAGACAACAAGCTGTTCTTCTGAAACATCAG	GAGTTGGAGAGGCATAGACTAGATATG	GAACGAGAGCGAAGGCGACAACACATGATGCTTATGAAAGCTATGGAAGCTCGTAAAAAAGCAGAA	45	27	66	chr2:160253611:-,chr2:160253856:-@chr2:160252345:-,chr2:160253856:-
CA	ENSG00000144306	SCRN3	chr2:175260545:+,chr2:175263003:+	chr2:175260545:+,chr2:175264650:+	ENST00000409673		0.196884	2_175260473_175260545_+	2_175263003_175263170_+	2_175264650_175264831_+	TTCCGGCAACTGATGCCTCCACTGGCCACTCCTCCCTCCGTCCACCTGTCACTTCGGGTAGCTGGGAGGCCAG	TTAAAAAAAATGGAACCTTTTTCCTGTGACACTTTCGTGGCATTACCTCCAGCAACAGTCGATAACAGGATTATTTTTGGAAAAAATTCAGATAGACTCTATGATGAAGTACAAGAGGTGGTTTATTTTCCTGCTGTAGTTCATGATAACCTGGGAGAACGTCTTAAG	TGTACATATATAGAAATTGATCAAGTTCCTGAAACATATGCTGTTGTCCTGAGTCGCCCAGCGTGGTTGTGGGGGGCAGAAATGGGAGCCAATGAGCATGGAGTTTGCATTGGGAATGAAGCTGTATGGGGAAGAGAAGAAGTTTGTGATGAAGAAGCACTATTAGGAATGGACCTTGTCAG	73	168	182	chr2:175260545:+,chr2:175263003:+@chr2:175260545:+,chr2:175264650:+
CA	ENSG00000173559	NABP1	chr2:192546743:+,chr2:192547218:+	chr2:192546743:+,chr2:192548455:+	ENST00000425611,ENST00000410026,ENST00000435931,ENST00000409510	ENST00000451500	0.152144	2_192546672_192546743_+	2_192547218_192547321_+	2_192548455_192548530_+	GTATGCATCCATGTGGAAAGGATGTCTGACACTTTATACTGGAAGGGGTGGTGAACTTCAAAAAATTGGGGA	TCTAGGTGCGGTGCAGGCAGCCGCAATGCGAGATTCCATACACTACTACCCTGGTAATGATCTCCACCCTGACCTGGAGGAGCCATCCTCTCTAGGGGTGTAAG	ATTTTGTATGGTTTATTCAGAAGTGCCAAATTTCAGTGAACCCAACCCAGATTATCGAGGACAGCAGAACAAAGGG	72	104	76	chr2:192546743:+,chr2:192547218:+@chr2:192546743:+,chr2:192548455:+
MXE	ENSG00000173559	NABP1	chr2:192546743:+,chr2:192547218:+	chr2:192546743:+,chr2:192548455:+	ENST00000425611,ENST00000410026,ENST00000435931,ENST00000307834,ENST00000409510,ENST00000307849	ENST00000462712	0.152144	2_192546672_192546743_+	2_192547218_192547861_+	2_192548455_192548530_+	GTATGCATCCATGTGGAAAGGATGTCTGACACTTTATACTGGAAGGGGTGGTGAACTTCAAAAAATTGGGGA	TCTAGGTGCGGTGCAGGCAGCCGCAATGCGAGATTCCATACACTACTACCCTGGTAATGATCTCCACCCTGACCTGGAGGAGCCATCCTCTCTAGGGGTGTAAGGTAATTCAGCCTCCATGTTAGCCTAGACATTGGGTTGTATTCATAAAGTATGGTACAGGCAATGAGCCAAATCATCAGTCCATTCTGTTTGGTTAATGCTCTGCCATCTACTTAATGCCTGTCAAATTGGAAGATATTTAAAAAGAGAAGCCACAAATGGCACCAGATAAAAAAGGAAAACTGTTTGCCACTGAGGGAATAAGATGCTTATTTGGAGAACCTGTGGTTAATAATGAAGGAAAAGAAATGATCATGCTAGCTTTTAAAGATCAGAAACACTTAACGCTTTGCCTTT…	ATTTTGTATGGTTTATTCAGAAGTGCCAAATTTCAGTGAACCCAACCCAGATTATCGAGGACAGCAGAACAAAGGG	72	644	76	chr2:192546743:+,chr2:192547218:+@chr2:192546743:+,chr2:192548455:+
CA	ENSG00000115020	PIKFYVE	chr2:209169042:+,chr2:209176960:+	chr2:209169042:+,chr2:209169570:+		ENST00000452564	0.250946	2_209168895_209169042_+	2_209176960_209177019_+	2_209169570_209169737_+	AGTACAGAATTTTCTGAGACGCCTTCTCCCGACAGTGACTCAGTGAACTCCGTGGAAGGACACTCTGAGCCATCCTGGTTTAAAGACATAAAGTTTGATGACAGTGACACAGAACAGATAGCTGAAGAAGGTGACGATAATTTGGCTA	AGTATTTGATTTCTGACACTGGAGGACAACAGCTCTCAATAAGTGACGCTTTCATCAAAG	ATTCTGCCAGTCCTAGCAAGCGCACATCAGTCAGCAGTTTCCAGTCCACAGTGGACAGTGACTCAGCCGCTTCTATCAGCCTGAACGTGGAGCTGGACAACGTGAACTTCCATATCAAGAAGCCCTCCAAGTACCCACATGTGCCCCCTCACCCTGCTGACCAAAAAG	148	60	168	chr2:209169042:+,chr2:209176960:+@chr2:209169042:+,chr2:209169570:+
MXE	ENSG00000115020	PIKFYVE	chr2:209169042:+,chr2:209176960:+	chr2:209169042:+,chr2:209169570:+	ENST00000407449,ENST00000308862	ENST00000264380,ENST00000452564,ENST00000443896	0.348731	2_209168895_209169042_+	2_209176960_209177019_+	2_209169570_209169852_+	AGTACAGAATTTTCTGAGACGCCTTCTCCCGACAGTGACTCAGTGAACTCCGTGGAAGGACACTCTGAGCCATCCTGGTTTAAAGACATAAAGTTTGATGACAGTGACACAGAACAGATAGCTGAAGAAGGTGACGATAATTTGGCTA	AGTATTTGATTTCTGACACTGGAGGACAACAGCTCTCAATAAGTGACGCTTTCATCAAAG	ATTCTGCCAGTCCTAGCAAGCGCACATCAGTCAGCAGTTTCCAGTCCACAGTGGACAGTGACTCAGCCGCTTCTATCAGCCTGAACGTGGAGCTGGACAACGTGAACTTCCATATCAAGAAGCCCTCCAAGTACCCACATGTGCCCCCTCACCCTGCTGACCAAAAAGGTAGGAGGTAGTCACCATCTGGAATCCAAACACAGGCTGGACAGCTGGGCCATAGGATCTCATGCCAGCCTGTCCTTCTGGCTTCCTCTGTCCCACGTGGCTGAGGGTATTTGGT	148	60	283	chr2:209169042:+,chr2:209176960:+@chr2:209169042:+,chr2:209169570:+
MXE	ENSG00000115020	PIKFYVE	chr2:209169042:+,chr2:209176960:+	chr2:209169042:+,chr2:209169570:+	ENST00000392202	ENST00000264380,ENST00000452564,ENST00000443896	0.348731	2_209168895_209169042_+	2_209176960_209177019_+	2_209169570_209170273_+	AGTACAGAATTTTCTGAGACGCCTTCTCCCGACAGTGACTCAGTGAACTCCGTGGAAGGACACTCTGAGCCATCCTGGTTTAAAGACATAAAGTTTGATGACAGTGACACAGAACAGATAGCTGAAGAAGGTGACGATAATTTGGCTA	AGTATTTGATTTCTGACACTGGAGGACAACAGCTCTCAATAAGTGACGCTTTCATCAAAG	ATTCTGCCAGTCCTAGCAAGCGCACATCAGTCAGCAGTTTCCAGTCCACAGTGGACAGTGACTCAGCCGCTTCTATCAGCCTGAACGTGGAGCTGGACAACGTGAACTTCCATATCAAGAAGCCCTCCAAGTACCCACATGTGCCCCCTCACCCTGCTGACCAAAAAGGTAGGAGGTAGTCACCATCTGGAATCCAAACACAGGCTGGACAGCTGGGCCATAGGATCTCATGCCAGCCTGTCCTTCTGGCTTCCTCTGTCCCACGTGGCTGAGGGTATTTGGTGTGGGTTTTGTTCTACCCTTTCTCATTTCTCCCACACCTCCTCCCCATACCTTTTTTGGTTGATTCCTTTTATTTCTTGTTTTCTCCCTCAGCACCACCATGCCCAGTGTAAAGCT…	148	60	704	chr2:209169042:+,chr2:209176960:+@chr2:209169042:+,chr2:209169570:+
CA	ENSG00000115568	ZNF142	chr2:219515249:-,chr2:219520873:-	chr2:219515249:-,chr2:219516424:-		ENST00000449707	0.185745	2_219515082_219515249_-	2_219520873_219521186_-	2_219516424_219516545_-	CTCCCAAACTGCCTCCAGGAGAGAGAGAACCTTCACAGGAAGCAGGTACACCCTTGCCTGGGCAGGAGACAGCTGAAGAGGAGAATGTAGAGAAAGAAGAGAAGAGTGACACCCAGAAGGACTCCCAAAAGGCTGTGGATAAAGGCCAAGGGGCTCAGCGGCTGGAAG	CATTTAAGAAGCCAAAACACACAAGTCGGTGGTGATGACAGACCCCCTTTTGGACTCACAGCCAGCCAGTAGCACCGGGGAGATGGATGGACTGTGCCCTGAGCTATTGCTGATCCCCCCGCCTCTCTCTAACCGTGGAATCCTGGGGCCTGTCCAGAGCCCCTGTCCTTCCCGGGACCCTGCACCTATACCTACTGAGCCAGGCTGCCTGCTGGTAGAGGCCACAGCAACTGAAGAGGGACCAGGGAACATGGAGATCATTGTGGAGACAGTAGCTGGAACCCTGACCCCAGGTGCTCCTGGAGAGACCCCAG	CCACTGCAGCTTCATAGGCTCCAACGTCAAACTCTTCCGGCAGCATCAGCGGAGCCATGGTGCTGGGACACAGGGAGAACTTTCTGCCGTTCAGGGCCTTCCATCCCAGGAGCTGCTGCCAG	168	314	122	chr2:219515249:-,chr2:219520873:-@chr2:219515249:-,chr2:219516424:-
MXE	ENSG00000168958	MFF	chr2:228205096:+,chr2:228211942:+	chr2:228205096:+,chr2:228220393:+	ENST00000409616,ENST00000337110,ENST00000476924,ENST00000409565,ENST00000304593,ENST00000392059,ENST00000460756,ENST00000349901,ENST00000354503,ENST00000524634,ENST00000456345,ENST00000534203,ENST00000353339	ENST00000531278	0.168312	2_228205008_228205096_+	2_228211942_228212095_+	2_228220393_228220477_+	ATCCGAGCAGTTGGCAGACTAAAAAGAGAGCGGTCTATGAGTGAAAATGCTGTTCGCCAAAATGGACAGCTGGTCAGAAATGATTCTCT	TGTGACACCATCGCCACAACAGGCTCGGGTCTGTCCTCCCCATATGTTACCTGAAGATGGAGCTAATCTTTCCTCTGCTCGTGGCATTTTGTCGCTTATCCAGTCTTCTACTCGTAGGGCATACCAGCAGATCTTGGATGTGCTGGATGAAAAT	GTATGGCATTTCAAATATAGATACAACCATTGAAGGAACGTCAGATGACCTGACTGTTGTAGATGCAGCTTCACTAAGACGACAG	89	154	85	chr2:228205096:+,chr2:228211942:+@chr2:228205096:+,chr2:228220393:+
CA	ENSG00000168958	MFF	chr2:228205096:+,chr2:228211942:+	chr2:228205096:+,chr2:228220393:+	ENST00000409616,ENST00000337110,ENST00000476924,ENST00000409565,ENST00000460756,ENST00000349901,ENST00000354503,ENST00000524634,ENST00000534203		0.168312	2_228205008_228205096_+	2_228211942_228212100_+	2_228220393_228220477_+	ATCCGAGCAGTTGGCAGACTAAAAAGAGAGCGGTCTATGAGTGAAAATGCTGTTCGCCAAAATGGACAGCTGGTCAGAAATGATTCTCT	TGTGACACCATCGCCACAACAGGCTCGGGTCTGTCCTCCCCATATGTTACCTGAAGATGGAGCTAATCTTTCCTCTGCTCGTGGCATTTTGTCGCTTATCCAGTCTTCTACTCGTAGGGCATACCAGCAGATCTTGGATGTGCTGGATGAAAATCGCAG	GTATGGCATTTCAAATATAGATACAACCATTGAAGGAACGTCAGATGACCTGACTGTTGTAGATGCAGCTTCACTAAGACGACAG	89	159	85	chr2:228205096:+,chr2:228211942:+@chr2:228205096:+,chr2:228220393:+
MXE	ENSG00000168958	MFF	chr2:228207535:+,chr2:228211942:+	chr2:228207535:+,chr2:228220393:+	ENST00000337110,ENST00000392059,ENST00000534203,ENST00000353339	ENST00000530359	0.155657	2_228207461_228207535_+	2_228211942_228211990_+	2_228220393_228220477_+	GTGGCACAGATCAGATTCTGCCCCAAGAAATAAAATTTCAAGGTTCCAGGCACCGATTTCTGCACCGGAGTACAC	TGTGACACCATCGCCACAACAGGCTCGGGTCTGTCCTCCCCATATGTTA	GTATGGCATTTCAAATATAGATACAACCATTGAAGGAACGTCAGATGACCTGACTGTTGTAGATGCAGCTTCACTAAGACGACAG	75	49	85	chr2:228207535:+,chr2:228211942:+@chr2:228207535:+,chr2:228220393:+
CA	ENSG00000168958	MFF	chr2:228207535:+,chr2:228211942:+	chr2:228207535:+,chr2:228220393:+	ENST00000337110,ENST00000534203		0.240303	2_228207461_228207535_+	2_228211942_228212100_+	2_228220393_228220477_+	GTGGCACAGATCAGATTCTGCCCCAAGAAATAAAATTTCAAGGTTCCAGGCACCGATTTCTGCACCGGAGTACAC	TGTGACACCATCGCCACAACAGGCTCGGGTCTGTCCTCCCCATATGTTACCTGAAGATGGAGCTAATCTTTCCTCTGCTCGTGGCATTTTGTCGCTTATCCAGTCTTCTACTCGTAGGGCATACCAGCAGATCTTGGATGTGCTGGATGAAAATCGCAG	GTATGGCATTTCAAATATAGATACAACCATTGAAGGAACGTCAGATGACCTGACTGTTGTAGATGCAGCTTCACTAAGACGACAG	75	159	85	chr2:228207535:+,chr2:228211942:+@chr2:228207535:+,chr2:228220393:+
CA	ENSG00000168958	MFF	chr2:228212100:+,chr2:228217230:+	chr2:228212100:+,chr2:228220393:+	ENST00000456345		0.106386	2_228211942_228212100_+	2_228217230_228217289_+	2_228220393_228220477_+	TGTGACACCATCGCCACAACAGGCTCGGGTCTGTCCTCCCCATATGTTACCTGAAGATGGAGCTAATCTTTCCTCTGCTCGTGGCATTTTGTCGCTTATCCAGTCTTCTACTCGTAGGGCATACCAGCAGATCTTGGATGTGCTGGATGAAAATCGCAG	ACCTGTGTTGCGTGGTGGGTCTGCTGCCGCCACTTCTAATCCTCATCATGACAACGTCAG	GTATGGCATTTCAAATATAGATACAACCATTGAAGGAACGTCAGATGACCTGACTGTTGTAGATGCAGCTTCACTAAGACGACAG	159	60	85	chr2:228212100:+,chr2:228217230:+@chr2:228212100:+,chr2:228220393:+
MXE	ENSG00000168958	MFF	chr2:228217289:+,chr2:228220393:+	chr2:228205096:+,chr2:228220393:+	ENST00000409616,ENST00000337110,ENST00000476924,ENST00000409565,ENST00000304593,ENST00000392059,ENST00000460756,ENST00000349901,ENST00000354503,ENST00000524634,ENST00000456345,ENST00000534203,ENST00000353339	ENST00000476262	0.132329	2_228220393_228220477_+	2_228216397_228217289_+	2_228205008_228205096_+	GTATGGCATTTCAAATATAGATACAACCATTGAAGGAACGTCAGATGACCTGACTGTTGTAGATGCAGCTTCACTAAGACGACAG	ATTTTAAAAGATAAAACGTATTGGAAAGGTTACTGCTTATCAAAGTAGAAAGCTAACTGTCCTCTAGCGCCAAAGTATATACTGAGAATGAGTGGAAATCCCCACCAAGTTTCCCATTGCACCTTAGTCTTCATTTCCAGCAGCCCTGTATGTCACTCCTGGCTGTCTCAAGATCAGACTCAAATTGTGGATTGCCCTTCCTGTAATGTGCTCTAGCACGTCTCCTGATCTCAGCTTCAGAGTGGAGGCTTGCATTTTCACTCTGGAGAGCTGAGAGTTTGAATGAGACACAGCTGCAACGAGACATCAGGCACTACTCAAAATTAATGAGGTGGGAGGGAAGGAAGTGTGGGAAATGGAGTTTCTTGAAATTTATGAATACGGTTTTTGAGATAGAGC…	ATCCGAGCAGTTGGCAGACTAAAAAGAGAGCGGTCTATGAGTGAAAATGCTGTTCGCCAAAATGGACAGCTGGTCAGAAATGATTCTCT	85	893	89	chr2:228217289:+,chr2:228220393:+@chr2:228205096:+,chr2:228220393:+
A3SS	ENSG00000153827	TRIP12	chr2:230670518:-,chr2:230672424:-	chr2:230670599:-,chr2:230672424:-	ENST00000389045	ENST00000283943,ENST00000389044	0.143742	2_230672424_230672580_-	2_230670446_230670518_-	2_230670446_230670599_-	TGAACTTATGCCATGTTTACCAAAAGAAGGCATTTTTGCAGTTGATACCATGTTGAAGAAGGGAAATGCACAGAACACAGATGGTGCGATATGGCAGTGGCGTGATGATCGGGGCCTCTGGCATCCATATAACAGGATTGACAGCCGGATCATTGAG	CAAATCAATGAGGACACGGGAACAGCACGTGCCATTCAGAGAAAACCTAACCCGTTAGCCAATAGTAACACTA	GCAGCCCATCAGGTCGGTGAGGATGAGATAAGCTTGTCCACTCTGGGACGAGTTTATACTATTGATTTTAATTCTATGCAGCAAATCAATGAGGACACGGGAACAGCACGTGCCATTCAGAGAAAACCTAACCCGTTAGCCAATAGTAACACTA	157	73	154	chr2:230670518:-,chr2:230672424:-@chr2:230670599:-,chr2:230672424:-
MXE	ENSG00000144524	COPS7B	chr2:232646593:+,chr2:232653265:+	chr2:232651248:+,chr2:232653265:+	ENST00000350033	ENST00000410024	0.314244	2_232653265_232653442_+	2_232646381_232646593_+	2_232651124_232651248_+	ATTTCAAGGCCAGAGAATGGCAGGGGAACAGAAACCCTCAAGTAATCTCCTGGAGCAGTTTATTTTACTAGCCAAAGGTACCAGTGGCTCAGCCCTCACTGCTCTCATAAGCCAGGTCTTAGAGGCTCCCGGAGTGTATGTCTTTGGAGAACTTCTGGAGCTGGCCAACGTGCAGGAG	TCCCAGCATCCCCTGCACTCGGTTCCTCTGTAACTTAGACTCCAGTGTGCCGCGCAGTGTGCGCAAATTCACAAACCCGCCCGCTGAGTTGGTCGTTTCGGAATCCCGAGACTTGAAACCCAACGGGAAGACCCTTCTCACCCTCAAAAGAAGATGACAGCCCGCAGAGAGTTAACTTCTGTTTACATGGAACTCAGACATCTGCAAATCATG	GGCGACGGGTCGGCGGAGACAGAAAAGCGCCGGACGCCGGGGTGATCATGGACGCTTGACAACCTGCGGGCAGGCGCCGGGAGGCCGAGCCAGCGACTAAGAGGACCGAGAGGTGGCGTGGACAG	178	213	125	chr2:232646593:+,chr2:232653265:+@chr2:232651248:+,chr2:232653265:+
MXE	ENSG00000144524	COPS7B	chr2:232646593:+,chr2:232653265:+	chr2:232651248:+,chr2:232653265:+	ENST00000413197,ENST00000412591	ENST00000410024	0.314244	2_232653265_232653442_+	2_232646381_232646593_+	2_232651144_232651248_+	ATTTCAAGGCCAGAGAATGGCAGGGGAACAGAAACCCTCAAGTAATCTCCTGGAGCAGTTTATTTTACTAGCCAAAGGTACCAGTGGCTCAGCCCTCACTGCTCTCATAAGCCAGGTCTTAGAGGCTCCCGGAGTGTATGTCTTTGGAGAACTTCTGGAGCTGGCCAACGTGCAGGAG	TCCCAGCATCCCCTGCACTCGGTTCCTCTGTAACTTAGACTCCAGTGTGCCGCGCAGTGTGCGCAAATTCACAAACCCGCCCGCTGAGTTGGTCGTTTCGGAATCCCGAGACTTGAAACCCAACGGGAAGACCCTTCTCACCCTCAAAAGAAGATGACAGCCCGCAGAGAGTTAACTTCTGTTTACATGGAACTCAGACATCTGCAAATCATG	AGAAAAGCGCCGGACGCCGGGGTGATCATGGACGCTTGACAACCTGCGGGCAGGCGCCGGGAGGCCGAGCCAGCGACTAAGAGGACCGAGAGGTGGCGTGGACAG	178	213	105	chr2:232646593:+,chr2:232653265:+@chr2:232651248:+,chr2:232653265:+
MXE	ENSG00000144524	COPS7B	chr2:232646593:+,chr2:232653265:+	chr2:232651248:+,chr2:232653265:+	ENST00000412922,ENST00000410017	ENST00000410024	0.314244	2_232653265_232653442_+	2_232646381_232646593_+	2_232651155_232651248_+	ATTTCAAGGCCAGAGAATGGCAGGGGAACAGAAACCCTCAAGTAATCTCCTGGAGCAGTTTATTTTACTAGCCAAAGGTACCAGTGGCTCAGCCCTCACTGCTCTCATAAGCCAGGTCTTAGAGGCTCCCGGAGTGTATGTCTTTGGAGAACTTCTGGAGCTGGCCAACGTGCAGGAG	TCCCAGCATCCCCTGCACTCGGTTCCTCTGTAACTTAGACTCCAGTGTGCCGCGCAGTGTGCGCAAATTCACAAACCCGCCCGCTGAGTTGGTCGTTTCGGAATCCCGAGACTTGAAACCCAACGGGAAGACCCTTCTCACCCTCAAAAGAAGATGACAGCCCGCAGAGAGTTAACTTCTGTTTACATGGAACTCAGACATCTGCAAATCATG	GGACGCCGGGGTGATCATGGACGCTTGACAACCTGCGGGCAGGCGCCGGGAGGCCGAGCCAGCGACTAAGAGGACCGAGAGGTGGCGTGGACAG	178	213	94	chr2:232646593:+,chr2:232653265:+@chr2:232651248:+,chr2:232653265:+
MXE	ENSG00000085978	ATG16L1	chr2:234181698:+,chr2:234182367:+	chr2:234181698:+,chr2:234183322:+	ENST00000392021,ENST00000419681,ENST00000347464,ENST00000392017,ENST00000373525,ENST00000498620,ENST00000392020,ENST00000392018,ENST00000479942	ENST00000417017	0.144381	2_234181612_234181698_+	2_234182367_234182385_+	2_234183322_234183424_+	GGATGATGACATTGAGGTCATTGTGGATGAAACTTCTGATCACACAGAAGAGACCTCTCCTGTGCGAGCCATCAGCAGAGCAGCCAC	TAAGCGACTCTCGCAGCCT	GAGACGCTCTGTCTCTTCCTTCCCAGTCCCCCAGGACAATGTGGATACTCATCCTGGTTCTGGTAAAGAAGTGAGGGTACCAGCTACTGCCTTGTGTGTCTTC	87	19	103	chr2:234181698:+,chr2:234182367:+@chr2:234181698:+,chr2:234183322:+
CA	ENSG00000085978	ATG16L1	chr2:234181698:+,chr2:234182367:+	chr2:234181698:+,chr2:234183322:+	ENST00000419681,ENST00000347464,ENST00000498620,ENST00000392020	ENST00000444735	0.231241	2_234181612_234181698_+	2_234182367_234182423_+	2_234183322_234183424_+	GGATGATGACATTGAGGTCATTGTGGATGAAACTTCTGATCACACAGAAGAGACCTCTCCTGTGCGAGCCATCAGCAGAGCAGCCAC	TAAGCGACTCTCGCAGCCTGCTGGAGGCCTTCTGGATTCTATCACTAATATCTTTGG	GAGACGCTCTGTCTCTTCCTTCCCAGTCCCCCAGGACAATGTGGATACTCATCCTGGTTCTGGTAAAGAAGTGAGGGTACCAGCTACTGCCTTGTGTGTCTTC	87	57	103	chr2:234181698:+,chr2:234182367:+@chr2:234181698:+,chr2:234183322:+
CA	ENSG00000084693	AGBL5	chr2:27291612:+,chr2:27291916:+	chr2:27291612:+,chr2:27292441:+	ENST00000360131		0.198794	2_27291500_27291612_+	2_27291916_27291962_+	2_27292441_27292574_+	GGAGCAGTTGCTCACTCTTGTCCTCTGGAGACAAACCAGAGGCTGTCATGGTAATCGGGAAAGGTCTGCTAGGGACTGGAGCTCGGATGCCCTGCATCAAGACTCGATTGCAG	ACCTGTCCGAGGAGAGTTTCCGCCAGGAGGGGTCCCGGATTCCCCAG	GCTAGGCCCAGGTTGGGCCGGGGCTCACCGCCGACTCGCAGAGGGATGAAAGGCTCTTCAGGCCCCACATCCCCTACCCCCCGGACCAGGGAGAGCAGTGAGCTGGAGCTGGGATCCTGCTCTGCTACACCAGG	113	47	134	chr2:27291612:+,chr2:27291916:+@chr2:27291612:+,chr2:27292441:+
CA	ENSG00000084774	CAD	chr2:27448794:+,chr2:27449393:+	chr2:27449187:+,chr2:27449393:+		ENST00000403525	0.15036	2_27449393_27449517_+	2_27448573_27448794_+	2_27448999_27449187_+	TATTACATCATTGAAGTGAATGCCAGGCTCTCTCGCAGCTCTGCCCTGGCCAGTAAGGCCACAGGTTATCCACTGGCTTATGTGGCAGCCAAGCTAGCATTGGGCATCCCTTTGCCTGAGCTCAG	GCCCAGGCAGCCGCTGAACGGCTGGGGTACCCTGTGCTAGTGCGTGCAGCCTTTGCCCTGGGTGGCCTGGGCTCTGGCTTTGCCTCTAACAGGGAGGAGCTCTCTGCTCTCGTGGCCCCAGCTTTTGCCCATACCAGCCAAGTGCTAGTAGACAAGTCTCTGAAGGGATGGAAGGAGATTGAGTACGAGGTGGTGAGAGACGCCTATGGCAACTGTGTCACG	GTGTGTAACATGGAGAACTTGGACCCACTGGGCATCCACACTGGTGAGTCCATAGTGGTGGCCCCTAGCCAGACACTGAATGACAGGGAGTATCAGCTCCTGAGGCAGACAGCTATCAAGGTGACCCAGCACCTGGGAATTGTTGGGGAGTGCAATGTGCAGTATGCCTTGAACCCTGAGTCTGAGCAG	125	222	189	chr2:27448794:+,chr2:27449393:+@chr2:27449187:+,chr2:27449393:+
CA	ENSG00000115355	CCDC88A	chr2:55530288:-,chr2:55535945:-	chr2:55529208:-,chr2:55535945:-	ENST00000412148,ENST00000456975,ENST00000263630		0.153232	2_55535945_55536159_-	2_55530205_55530288_-	2_55529008_55529208_-	GAGAGGCAACTGGATTACTCTAAAAATGAGAAAATTGATAAAGTCTAAGAAAGATATTAATCGGGAACGCCAGAAATCTCTAACATTAACACCCACCCGCTCAGACTCCAGTGAAGGATTTCTTCAGCTCCCTCATCAAGACAGTCAAGATAGTTCTTCAGTAGGTTCAAACTCTTTAGAAGATGGCCAGACCTTGGGGACCAAGAAAAGCAGCA	TGGTTGCACTGAAAAGACTGCCCTTTTTGAGGAACAGACCGAAGGATAAAGACAAAATGAAGGCCTGCTACCGTCGTTCCATGT	CCATGAATGACCTGGTGCAGTCCATGGTCCTAGCAGGACAGTGGACAGGTAGTACTGAGAATTTGGAGGTTCCTGATGATATTTCAACGGGTAAAAGGAGAAAAGAATTGGGAGCTATGGCCTTCTCTACTACAGCCATCAACTTTTCAACTGTCAACTCTTCTGCAGGCTTCAGATCCAAGCAGTTGGTTAATAATAAAG	215	84	201	chr2:55530288:-,chr2:55535945:-@chr2:55529208:-,chr2:55535945:-
CA	ENSG00000170264	FAM161A	chr2:62063244:-,chr2:62066556:-	chr2:62065840:-,chr2:62066556:-		ENST00000405894	0.372652	2_62066556_62067716_-	2_62063145_62063244_-	2_62065673_62065840_-	ATCTGTATCAGAAAAGAACTCCTATCACCCTGTCTCATTAATGACATCATTTTCAGAGCCTGATTTAGGCCAGTCTTCCTCCTTGTATGTGTCCTCCTCTGAAGAGGAGTTACCCAACCTAGAAAAAGAGTATCCTAGGAAAAACAGAATGATGACCTATGCTAAGGAGCTCATCAACAATATGTGGACAGACTTTTGTGTTGAGGATTATATTCGCTGTAAAGATACTGGCTTCCATGCAGCTGAAAAAAGAAGGAAGAAACGAAAAGAATGGGTGCCCACAATTACAGTACCGGAGCCTTTTCAAATGATGATAAGAGAACAGAAGAAAAAAGAAGAGTCCATGAAATCTAAATCAGATATCGAAATGGTACATAAAGCGCTCAAAAAACAAGAAGA…	AAAGAGCGAAAAGGAAAGGATGAGAGAATACCAACGAGAACTAGAAGAAAGAGAAGAAAAATTAAAAAAGAGGCCACTGCTATTTGAAAGAGTTGCTCAG	GAGATCACTTGAGGAAAAGAAAATGTTGGAAGAAGAGAGAAATCGGATCCTAACTAAACAGAAGCAAAGAATGAAAGAATTGCAGAAACTCCTGACAACCCGGGCTAAGGCTTATGACTCACATCAAAGTTTAGCTCAAATATCTAAATCCAGAGTAAAATGTCTCAG	1161	100	168	chr2:62063244:-,chr2:62066556:-@chr2:62065840:-,chr2:62066556:-
CA	ENSG00000135976	ANKRD36	chr2:97913365:+,chr2:97914881:+	chr2:97913365:+,chr2:97915289:+	ENST00000357042		0.269136	2_97913213_97913365_+	2_97914881_97914951_+	2_97915289_97915382_+	GTAGCTGTGAGACAGCTTCAACAAAAACGAGATGATGTCTTAAACAAAGGATCAGCAACAAAAGCTCTGCTGGATGCTTCATCGCGTCACTGCACCTATTTAGAAAATGGGATGCAGGATTCAAGGAAGAAATTAGACCAGATGAGAAGTCAA	TTTCAAGAAATACAGGATCAACTTACAGCTACTATAAGATGTACTAAGGAGATGGAAGGCGACACACAAAA	GCTTGAAGTAGAACATGTGATGATGAGAAAAATTATTAAAAAACAGGATGACCAAATTGAGCGGCTTGAGAAAATCCTGCAGCATTCAAGTTTG	153	71	94	chr2:97913365:+,chr2:97914881:+@chr2:97913365:+,chr2:97915289:+
A3SS	ENSG00000135976	ANKRD36	chr2:97913365:+,chr2:97914881:+	chr2:97913365:+,chr2:97915289:+	ENST00000461153,ENST00000357042,ENST00000420699	ENST00000494336	0.269136	2_97913213_97913365_+	2_97914881_97915382_+	2_97915289_97915382_+	GTAGCTGTGAGACAGCTTCAACAAAAACGAGATGATGTCTTAAACAAAGGATCAGCAACAAAAGCTCTGCTGGATGCTTCATCGCGTCACTGCACCTATTTAGAAAATGGGATGCAGGATTCAAGGAAGAAATTAGACCAGATGAGAAGTCAA	TTTCAAGAAATACAGGATCAACTTACAGCTACTATAAGATGTACTAAGGAGATGGAAGGCGACACACAAAAGTAAAATTTGAAGCAGCACACAAAATAACTTGAGTATTTATAAAGCAAAAGAGCACTGTAGTATGAAAATTGTATCAGTTATGATAATTAGTATGTCTTTGTGAAGCCAAAAAAGTTTCATTTGTAAGCTATATCGAAATACATCATTTTTCTACATTATTCCTAAATTTTGCATATTATCACCAAAACACAGGTAGAAAATGACACAGTAGCCCAATCGTCTACTTTTGTGATTGCTAAGAATTTGTGTAATTATACCTTCAGAAGTTTGTTTAGAATTTACATGATTTAAAAAAAATTACGTGTGAGAGTAATTATTTTAAAATGC…	GCTTGAAGTAGAACATGTGATGATGAGAAAAATTATTAAAAAACAGGATGACCAAATTGAGCGGCTTGAGAAAATCCTGCAGCATTCAAGTTTG	153	502	94	chr2:97913365:+,chr2:97914881:+@chr2:97913365:+,chr2:97915289:+
CA	ENSG00000132670	PTPRA	chr20:2903931:+,chr20:2928628:+	chr20:2903931:+,chr20:2944918:+	ENST00000425918		0.158679	20_2903853_2903931_+	20_2928628_2928670_+	20_2944918_2944996_+	GTGACACAACTAAAAAAAAACAAAGGTATTTATGGAATTCCACTGAGTGGTAATGGATGATGCAGTTCAAATAACTAAG	GACACATGTTCAAAGAGCATAATTAACTTTTTAAAAGAAGCTA	ATAAGCATGGATTCCTGGTTCATTCTTGTTCTGCTCGGCAGTGGTCTGATATGTGTCAGTGCCAACAATGCTACCACAG	79	43	79	chr20:2903931:+,chr20:2928628:+@chr20:2903931:+,chr20:2944918:+
A3SS	ENSG00000170471	RALGAPB	chr20:37191340:+,chr20:37194002:+	chr20:37191340:+,chr20:37193999:+	ENST00000438490,ENST00000397038,ENST00000397042	ENST00000397040,ENST00000262879	0.115747	20_37191175_37191340_+	20_37194002_37194121_+	20_37193999_37194121_+	ATTTTAAAGAATGTGGAGTCTTCCAGAACTGTTCAGCCACATTTCCTAGAATTTTTGCTTTCCCTTGGCTGGTCAGTAGATGTGGGCAGACACCCTGGTTGGACTGGGCATGTTTCTACCAGTTGGTCTATTAATTGTTGTGATGATGGTGAAGGATCTCAACAAG	AAGTGATTTCCTCTGAAGATATTGGAGCTAGCATTTTCAATGGACAGAAGAAGGTGCTGTATTATGCTGATGCCCTTACAGAAATTGCTTTTGTGGTTCCTTCTCCTGTGGAGTCCTTAA	AAGAAGTGATTTCCTCTGAAGATATTGGAGCTAGCATTTTCAATGGACAGAAGAAGGTGCTGTATTATGCTGATGCCCTTACAGAAATTGCTTTTGTGGTTCCTTCTCCTGTGGAGTCCTTAA	166	120	123	chr20:37191340:+,chr20:37194002:+@chr20:37191340:+,chr20:37193999:+
CA	ENSG00000125826	RBCK1	chr20:390669:+,chr20:398170:+	chr20:389423:+,chr20:398170:+	ENST00000353660	ENST00000356286,ENST00000415942,ENST00000382214,ENST00000411647	0.1198	20_398170_398263_+	20_390525_390669_+	20_388815_389423_+	GCTGTGGGTGAGCGTGGAGGATGCTCAGATGCACACCGTCACCATCTGGCTCACAGTGCGCCCTGATATGACAGTGGCGTCTCTCAAGGACATG	CAGAGGAAATGGCCCTGAGCCTCACCCGAGCAGTGGCGGGCGGGGATGAACAGGTGGCAATGAAGTGTGCCATCTGGCTGGCAGAGCAACGGGTGCCCCTGAGTGTGCAACTGAAGCCTGAGGTCTCCCCAACGCAGGACATCAG	GCGCCGGGACCGCTGGGACCCCGCACTCGGCGTCCGCCGCCGCCGGGTAGCCGGGCAGTGGAGGTCCCGGATGAGGCGACAATTTTTCCGGCCCCCCCTCCCAGTCCCGCCCCACTTCCGGGGCCGCCACTTTCACTTTCTCTTCCGCCGAAGCCGCTCCCCTTGCGAAGAACTGGGGCCTCCCGGGAGGAGAGAGGGCTTTGCCTTGAAACCCGGGACGCCAGGGGCGCTCCCGCAAGTGGGGGTCCTCCGGGACTTGGAACGCCCCGGCTGGGTGGTGTCCGGGCGTCCTTTCCCCGCTTCTTCCCACCTCGGCTGGTCCCGTTTCCTCCTGCGCCCAGTGCGGACCTGTCTCGGCGCCCGCTGCCCTCTCACCGCCCCACGCAGGATCCCGGCCTG…	94	145	609	chr20:390669:+,chr20:398170:+@chr20:389423:+,chr20:398170:+
CA	ENSG00000125826	RBCK1	chr20:390669:+,chr20:398170:+	chr20:389423:+,chr20:398170:+	ENST00000382181	ENST00000356286,ENST00000415942,ENST00000382214,ENST00000411647	0.1198	20_398170_398263_+	20_390525_390669_+	20_388957_389423_+	GCTGTGGGTGAGCGTGGAGGATGCTCAGATGCACACCGTCACCATCTGGCTCACAGTGCGCCCTGATATGACAGTGGCGTCTCTCAAGGACATG	CAGAGGAAATGGCCCTGAGCCTCACCCGAGCAGTGGCGGGCGGGGATGAACAGGTGGCAATGAAGTGTGCCATCTGGCTGGCAGAGCAACGGGTGCCCCTGAGTGTGCAACTGAAGCCTGAGGTCTCCCCAACGCAGGACATCAG	TTCCGCCGAAGCCGCTCCCCTTGCGAAGAACTGGGGCCTCCCGGGAGGAGAGAGGGCTTTGCCTTGAAACCCGGGACGCCAGGGGCGCTCCCGCAAGTGGGGGTCCTCCGGGACTTGGAACGCCCCGGCTGGGTGGTGTCCGGGCGTCCTTTCCCCGCTTCTTCCCACCTCGGCTGGTCCCGTTTCCTCCTGCGCCCAGTGCGGACCTGTCTCGGCGCCCGCTGCCCTCTCACCGCCCCACGCAGGATCCCGGCCTGGTCACCGGGCAGTGTGATGCTTCCCGACTGCCGCGGGGACAGCGAGGCACACACAGGGCTTGGGCCGCGCCGGAGGCCACACGGCCTGGCTGAGTTGCTCCTGGTCTCCCGCCTCTCCCAGGCGACCCGGAGGTAGCATTTC…	94	145	467	chr20:390669:+,chr20:398170:+@chr20:389423:+,chr20:398170:+
A3SS	ENSG00000224905	AP001347.6	chr21:15456465:+,chr21:15515830:+	chr21:15456465:+,chr21:15516078:+	ENST00000432621	ENST00000428809	0.113757	21_15456271_15456465_+	21_15515830_15516789_+	21_15516078_15516789_+	AAATCCCAAGTTGACCGTCAAGTCCAACGCTCGCTGCAGACATCTAGTGGACCCGGCGCTCGCGGACGGAAGCGGACAGACCTAGTTGGATCCTTATCCCACCAATCTGGCCCACCTTTGCTGCCATCTAACTCCGCTGACCGGCCCACCGTTCCTCCACTGTTCGCTGGTTGACCCGGGCAGCGGAGAGAGGAG	GTTCTTGTGTACTATGTTTAACATTGACAAGAAGATAATTAGGAAATAAATATATATAAATACAGGAACATAAAGAGAAATAAAGAGGAAGCACCACAGTCAACTAAAAAAGAGAGATTCCCAGCAACCTACACAACCATTTCTATAGGCTCTCAGCTGATGCTTAGTGTTTGGACAACTCACACATGCAGATTGACAGATGACCAACTTATAAAAGAGATTTTTAATAATTCTTAATGATTTCACAGGGTGTTGTCAATGGAAATATGGATTCTTCTACAGCAAACATGTACATCTATATCATGTGGAACAAGGATAGTGGGAAAACCTCTGATTGTGAGGACGTAGAACTGAGAAGAGCATATGAAATGTCATAAGAAAAACACTTCTGGAGCATGT…	GGTGTTGTCAATGGAAATATGGATTCTTCTACAGCAAACATGTACATCTATATCATGTGGAACAAGGATAGTGGGAAAACCTCTGATTGTGAGGACGTAGAACTGAGAAGAGCATATGAAATGTCATAAGAAAAACACTTCTGGAGCATGTCGTCTTCAAGAAAATGGTGCCCAGACAGTCAGGATTGTGTTACATTTTAATAGGAATGGGGATATTTGTGATATACTGACAAACCAAGACAGGTGACTATAAAACTGCAATGTAAAGTGTCAGCTTCTCCTCACACCTTTATAGTAGACATCTGAGAACCTCACTCCTGTCAGCATATTCTTGGGGTTGAATCTCAAGTGATCCATAGAATCTTAGATAAAGCAGATGAAAATAGGCTTTTCTGTCTT…	195	960	712	chr21:15456465:+,chr21:15515830:+@chr21:15456465:+,chr21:15516078:+
MXE	ENSG00000142192	APP	chr21:27369731:-,chr21:27372330:-	chr21:27354790:-,chr21:27372330:-	ENST00000440126,ENST00000358918,ENST00000346798,ENST00000439274,ENST00000448850,ENST00000357903	ENST00000491395	0.158729	21_27372330_27372497_-	21_27369503_27369731_-	21_27354657_27354790_-	AGGTGTGCTCTGAACAAGCCGAGACGGGGCCGTGCCGAGCAATGATCTCCCGCTGGTACTTTGATGTGACTGAAGGGAAGTGTGCCCCATTCTTTTACGGCGGATGTGGCGGCAACCGGAACAACTTTGACACAGAAGAGTACTGCATGGCCGTGTGTGGCAGCGCCA	TGTCCCAAAGTTTACTCAAGACTACCCAGGAACCTCTTGCCCGAGATCCTGTTAAACGTACGTTGTCATTCACCTGAGGGAAGGGAAGAGGGGAGGAGGATGCTGCTTGGTTCACATAACTCCAGCATCATCACCTTCTTTGCATGGTTTTGTGTTTCTTGAACACCTGTCTTAGTAAAATGTTTCTTCCCATTACCTTGCTTGTAATTACATCTGATTTTGCCAGACA	TTCCTACAACAGCAGCCAGTACCCCTGATGCCGTTGACAAGTATCTCGAGACACCTGGGGATGAGAATGAACATGCCCATTTCCAGAAAGCCAAAGAGAGGCTTGAGGCCAAGCACCGAGAGAGAATGTCCCAG	168	229	134	chr21:27369731:-,chr21:27372330:-@chr21:27354790:-,chr21:27372330:-
CA	ENSG00000142192	APP	chr21:27369731:-,chr21:27372330:-	chr21:27354790:-,chr21:27372330:-	ENST00000440126,ENST00000448850,ENST00000357903		0.158729	21_27372330_27372497_-	21_27369675_27369731_-	21_27354657_27354790_-	AGGTGTGCTCTGAACAAGCCGAGACGGGGCCGTGCCGAGCAATGATCTCCCGCTGGTACTTTGATGTGACTGAAGGGAAGTGTGCCCCATTCTTTTACGGCGGATGTGGCGGCAACCGGAACAACTTTGACACAGAAGAGTACTGCATGGCCGTGTGTGGCAGCGCCA	TGTCCCAAAGTTTACTCAAGACTACCCAGGAACCTCTTGCCCGAGATCCTGTTAAAC	TTCCTACAACAGCAGCCAGTACCCCTGATGCCGTTGACAAGTATCTCGAGACACCTGGGGATGAGAATGAACATGCCCATTTCCAGAAAGCCAAAGAGAGGCTTGAGGCCAAGCACCGAGAGAGAATGTCCCAG	168	57	134	chr21:27369731:-,chr21:27372330:-@chr21:27354790:-,chr21:27372330:-
CA	ENSG00000185917	SETD4	chr21:37429775:-,chr21:37431114:-	chr21:37429502:-,chr21:37431114:-	ENST00000481477,ENST00000399207,ENST00000429161,ENST00000332131		0.338186	21_37431114_37431222_-	21_37429682_37429775_-	21_37429407_37429502_-	AACTGTATTTCAGAAAAAAGAAACTACAGTTTTAGCATGCAGAAAGGAAAAGGGAGAACAAGCCGGATCAGAAGACGAAAACTCTGCGGAAGTTCTGAATCAAGAGGAG	AGATGGGGTCTTTCTGTGTTGGGCAGGCTGGGCTCAAACTCCTGGCCTCAAGCAGTCCTCCCGCCTTGGCCTCCCAAATGCTGGGAATACAGAA	TGAATGAGAGCCACAAGTCTGAATTTATAGAGCTGAGGAAGTGGCTGAAAGCTAGGAAGTTTCAAGATTCAAACTTAGCGCCTGCTTGTTTTCCAG	109	94	96	chr21:37429775:-,chr21:37431114:-@chr21:37429502:-,chr21:37431114:-
CA	ENSG00000185917	SETD4	chr21:37429775:-,chr21:37431114:-	chr21:37429502:-,chr21:37431114:-	ENST00000399208,ENST00000424303,ENST00000443703		0.338186	21_37431114_37431271_-	21_37429682_37429775_-	21_37429407_37429502_-	ATTGAGCATTTCCACAGAAATTACAGTTTTGTCCTTTTTGAAAAAATAGAACTGTATTTCAGAAAAAAGAAACTACAGTTTTAGCATGCAGAAAGGAAAAGGGAGAACAAGCCGGATCAGAAGACGAAAACTCTGCGGAAGTTCTGAATCAAGAGGAG	AGATGGGGTCTTTCTGTGTTGGGCAGGCTGGGCTCAAACTCCTGGCCTCAAGCAGTCCTCCCGCCTTGGCCTCCCAAATGCTGGGAATACAGAA	TGAATGAGAGCCACAAGTCTGAATTTATAGAGCTGAGGAAGTGGCTGAAAGCTAGGAAGTTTCAAGATTCAAACTTAGCGCCTGCTTGTTTTCCAG	158	94	96	chr21:37429775:-,chr21:37431114:-@chr21:37429502:-,chr21:37431114:-
CA	ENSG00000205581	HMGN1	chr21:40717200:-,chr21:40719173:-	chr21:40717884:-,chr21:40719173:-		ENST00000482192,ENST00000490032	0.198413	21_40719173_40719218_-	21_40717072_40717200_-	21_40717756_40717884_-	AAAGTTCTGTTTTTGTGATCCTTTTAAAAATAAAGCTTCACGGAAG	GATAAATCTTCAGACAAAAAAGTGCAAACAAAAGGGAAAAGGGGAGCAAAGGGAAAACAGGCCGAAGTGGCTAACCAAGAAACTAAAGAAGACTTACCTGCGGAAAACGGGGAAACGAAGACTGAGGAG	ATTCTTCAAACACCTAAATGAAAGTGATAAATTCAAAACTGATCCTTTTAGTTCCTCATTATATGATATGAAGGGATTAACTGTAGCAGGATAGTCAACCTGACCGTACGGCATGGTGCTTTTTTTCAG	46	129	129	chr21:40717200:-,chr21:40719173:-@chr21:40717884:-,chr21:40719173:-
MXE	ENSG00000182093	WRB	chr21:40759781:+,chr21:40762624:+	chr21:40752412:+,chr21:40762624:+	ENST00000333781	ENST00000380708	0.149483	21_40762624_40762789_+	21_40759691_40759781_+	21_40752170_40752412_+	ATGTCCAGGGTGCTGCAGAAGGACGCGGAGCAGGAGTCACAGATGAGAGCGGAGATCCAGGACATGAAGCAGGAGCTCTCCACAGTCAACATGATGGACGAGTTTGCCAGATATGCCAGGCTGGAAAGAAAGATCAACAAGATGACGGATAAGCTCAAAACCCATG	ATGCGCAGACACCCTCAGGCGACTGGCGGGTCGCGGCTTCCAAGCTCTAAATGGAGAGTTGTCCCTACTGTGCGGCAGGCGGAGGAGACCT	CGCGAGGGCGACGCAGTTCGCAGGCGCGTCGGCGCGCCTGTTCTGGGGCGCTTGGCTTCACCGCGCAGGCGCGGTCGCCGCTGTTGTTGTGGTCCCCATGGAGCTGCCGTAGCGGACCCAGCACAGCCAGGAGCGTCCGGGATGAGCTCAGCCGCGGCCGACCACTGGGCGTGGTTGCTGGTGCTCAGCTTCGTGTTTGGATGCAATGTTCTTAGGATCCTCCTCCCGTCCTTCTCATCCTTC	166	91	243	chr21:40759781:+,chr21:40762624:+@chr21:40752412:+,chr21:40762624:+
MXE	ENSG00000182093	WRB	chr21:40759781:+,chr21:40762624:+	chr21:40752412:+,chr21:40762624:+	ENST00000541890	ENST00000380708	0.149483	21_40762624_40762789_+	21_40759691_40759781_+	21_40752280_40752412_+	ATGTCCAGGGTGCTGCAGAAGGACGCGGAGCAGGAGTCACAGATGAGAGCGGAGATCCAGGACATGAAGCAGGAGCTCTCCACAGTCAACATGATGGACGAGTTTGCCAGATATGCCAGGCTGGAAAGAAAGATCAACAAGATGACGGATAAGCTCAAAACCCATG	ATGCGCAGACACCCTCAGGCGACTGGCGGGTCGCGGCTTCCAAGCTCTAAATGGAGAGTTGTCCCTACTGTGCGGCAGGCGGAGGAGACCT	AGCGGACCCAGCACAGCCAGGAGCGTCCGGGATGAGCTCAGCCGCGGCCGACCACTGGGCGTGGTTGCTGGTGCTCAGCTTCGTGTTTGGATGCAATGTTCTTAGGATCCTCCTCCCGTCCTTCTCATCCTTC	166	91	133	chr21:40759781:+,chr21:40762624:+@chr21:40752412:+,chr21:40762624:+
MXE	ENSG00000182093	WRB	chr21:40759781:+,chr21:40762624:+	chr21:40752412:+,chr21:40762624:+	ENST00000487869	ENST00000380708	0.149483	21_40762624_40762789_+	21_40759691_40759781_+	21_40752320_40752412_+	ATGTCCAGGGTGCTGCAGAAGGACGCGGAGCAGGAGTCACAGATGAGAGCGGAGATCCAGGACATGAAGCAGGAGCTCTCCACAGTCAACATGATGGACGAGTTTGCCAGATATGCCAGGCTGGAAAGAAAGATCAACAAGATGACGGATAAGCTCAAAACCCATG	ATGCGCAGACACCCTCAGGCGACTGGCGGGTCGCGGCTTCCAAGCTCTAAATGGAGAGTTGTCCCTACTGTGCGGCAGGCGGAGGAGACCT	GCCGCGGCCGACCACTGGGCGTGGTTGCTGGTGCTCAGCTTCGTGTTTGGATGCAATGTTCTTAGGATCCTCCTCCCGTCCTTCTCATCCTTC	166	91	93	chr21:40759781:+,chr21:40762624:+@chr21:40752412:+,chr21:40762624:+
CA	ENSG00000160310	PRMT2	chr21:48080874:+,chr21:48081712:+	chr21:48069651:+,chr21:48081712:+	ENST00000440086		0.164064	21_48081712_48081848_+	21_48080745_48080874_+	21_48069487_48069651_+	ACCCTGAGGGGCGAGCTGCGCTTCGACATCAGGAAGGCGGGGACCCTGCACGGCTTCACGGCCTGGTTTAGCGTCCACTTCCAGAGCCTGCAGGAGGGGCAGCCGCCGCAGGTGCTCAGCACCGGGCCCTTCCACCC	ATCTTTAGCAGTTAAGGAGTTTTTTTCAAAGCCCAAGTATAACCACATTTTGAAACCAGAAGACTGTCTCTCTGAACCGTGCACTATATTGCAGTTGGACATGAGAACCGTGCAAATTTCTGATCTAGAG	GTGTACGCGGTGGAGGCCAGTGAGATGGCACAGCACACGGGGCAGCTGGTCCTGCAGAACGGCTTTGCTGACATCATCACCGTGTACCAGCAGAAGGTGGAGGATGTGGTGCTGCCCGAGAAGGTGGACGTGCTGGTGTCTGAGTGGATGGGGACCTGCCTGCTG	137	130	165	chr21:48080874:+,chr21:48081712:+@chr21:48069651:+,chr21:48081712:+
CA	ENSG00000070371	CLTCL1	chr22:19175240:-,chr22:19175493:-	chr22:19171124:-,chr22:19175493:-	ENST00000353891		0.546165	22_19175493_19175603_-	22_19175070_19175240_-	22_19170903_19171124_-	GCAGGTCAGCTGCCCCTGGTGAAGCCTTACCTGCGGTCAGTCCAGAGCCACAACAACAAGAGTGTGAATGAGGCACTCAACCACCTGCTGACAGAGGAGGAGGACTATCAG	GGCTTAAGGGCATCTATCGATGCCTATGACAACTTTGACAACATCAGCCTGGCTCAGCAGCTGGAGAAGCATCAGCTGATGGAGTTCAGGTGCATTGCGGCCTATCTGTACAAGGGCAATAACTGGTGGGCCCAGAGCGTGGAGCTCTGCAAGAAGGATCATCTCTACAAG	GATGCCATGCAGCATGCTGCAGAGTCGCGGGATGCTGAGCTGGCCCAGAAGTTGCTGCAGTGGTTCCTGGAGGAAGGCAAGAGGGAGTGCTTCGCAGCTTGTCTCTTCACCTGCTATGACCTGCTTCGCCCAGACATGGTGCTTGAGCTGGCCTGGAGGCACAACCTCGTGGACTTGGCCATGCCCTACTTCATCCAGGTGATGAGGGAGTACCTGAGCAAG	111	171	222	chr22:19175240:-,chr22:19175493:-@chr22:19171124:-,chr22:19175493:-
CA	ENSG00000100330	MTMR3	chr22:30353077:+,chr22:30366965:+	chr22:30353077:+,chr22:30374431:+	ENST00000323630	ENST00000495098	0.137252	22_30353025_30353077_+	22_30366965_30367051_+	22_30374431_30374520_+	ACTTCCTTGTGAAACCTCCTAGTAGAAAAAGTTCTTGGGACAAACTTCATTTG	ACTTCACCATAAGGGAAAGAAGAGAGCCTTGTTGGACACTGAAGAAGGGACGGGGATTTCTCCTCCTAATCTGGGCCTCTTGTCATG	GATGAAGAGACTCGGCACAGCCTTGAGTGCATCCAGGCCAATCAGATCTTTCCCAGGAAGCAGCTGATCCGGGAGGATGAGAATCTTCAG	53	87	90	chr22:30353077:+,chr22:30366965:+@chr22:30353077:+,chr22:30374431:+
MXE	ENSG00000100330	MTMR3	chr22:30367051:+,chr22:30374431:+	chr22:30353077:+,chr22:30374431:+	ENST00000401950,ENST00000415511,ENST00000323630,ENST00000333027,ENST00000351488	ENST00000406629	0.131535	22_30374431_30374520_+	22_30367040_30367051_+	22_30353025_30353077_+	GATGAAGAGACTCGGCACAGCCTTGAGTGCATCCAGGCCAATCAGATCTTTCCCAGGAAGCAGCTGATCCGGGAGGATGAGAATCTTCAG	CCTCTTGTCATG	ACTTCCTTGTGAAACCTCCTAGTAGAAAAAGTTCTTGGGACAAACTTCATTTG	90	12	53	chr22:30367051:+,chr22:30374431:+@chr22:30353077:+,chr22:30374431:+
CA	ENSG00000100241	SBF1	chr22:50895540:-,chr22:50897684:-	chr22:50895102:-,chr22:50897684:-	ENST00000348911,ENST00000390679		0.188077	22_50897684_50897821_-	22_50895463_50895540_-	22_50894921_50895102_-	GCCAGTCCCAGGCGGACTCGAGTAGCCTGGAGCAGGAGAAGTACCTGCAGGCTGTGGTCAGCTCCATGCCCCGCTACGCCGACGCGTCGGGACGCAACACGCTTAGCGGCTTCTCCTCAGCCCACATGGGCAGTCACG	TTCCCAGCCCCAGAGCCAGGGTCACCACGCTGTCCAACCCCATGGCGGCCTCGGCCTCCAGACGGACCGCACCCCGAG	GTAAGTGGGGCAGTGTCCGGACCAGTGGACGCAGCAGTGGCCTTGGCACCGATGTGGGCTCCCGGCTAGCTGGCAGAGACGCGCTGGCCCCACCCCAGGCCAACGGGGGCCCTCCCGACCCGGGCTTCCTGCGTCCGCAGCGAGCAGCCCTCTATATCCTTGGGGACAAAGCCCAGCTCAAG	138	78	182	chr22:50895540:-,chr22:50897684:-@chr22:50895102:-,chr22:50897684:-
CA	ENSG00000196776	CD47	chr3:107768498:-,chr3:107769425:-	chr3:107766139:-,chr3:107769425:-	ENST00000517766	ENST00000361309	0.231401	3_107769425_107769449_-	3_107768466_107768498_-	3_107765926_107766139_-	AAAGCTGTAGAGGAACCCCTTAATG	CATTCAAAGAATCAAAAGGAATGATGAATGATG	AATAACTGAAGTGAAGTGATGGACTCCGATTTGGAGAGTAGTAAGACGTGAAAGGAATACACTTGTGTTTAAGCACCATGGCCTTGATGATTCACTGTTGGGGAGAAGAAACAAGAAAAGTAACTGGTTGTCACCTATGAGACCCTTACGTGATTGTTAGTTAAGTTTTTATTCAAAGCAGCTGTAATTTAGTTAATAAAATAATTATGATCTA	25	33	214	chr3:107768498:-,chr3:107769425:-@chr3:107766139:-,chr3:107769425:-
CA	ENSG00000114120	SLC25A36	chr3:140682069:+,chr3:140685190:+	chr3:140682069:+,chr3:140689769:+	ENST00000502594,ENST00000324194,ENST00000453248,ENST00000446041,ENST00000512506		0.393874	3_140681969_140682069_+	3_140685190_140685276_+	3_140689769_140689835_+	AGCAATATACTTTGCTGCTTATTCAAACTGCAAGGAAAAGTTGAATGATGTATTTGATCCTGATTCTACCCAAGTACATATGATTTCAGCTGCAATGGCAG	AACACAAGAAATTAAATACAAAATAATGCAAAATATTTCATAAGTATGGATGTGCAATATTACTGGCCATAGTGCAAAAGGTGAAAG	GTTTTACTGCAATCACAGCAACCAACCCCATTTGGCTTATAAAGACTCGGTTACAGCTTGATGCAAG	101	87	67	chr3:140682069:+,chr3:140685190:+@chr3:140682069:+,chr3:140689769:+
CA	ENSG00000131375	CAPN7	chr3:15282360:+,chr3:15283685:+	chr3:15282360:+,chr3:15282960:+		ENST00000443567	0.177178	3_15282261_15282360_+	3_15283685_15283760_+	3_15282960_15283095_+	GAATATTTTGGATTTCCTGGGATGATCTCTGCCAGTATTATGATGTGATTTATTTGAGTTGGAATCCAGGTCTTTTTAAAGAATCAACATGTATTCACAG	GATGATTTTGCGAATAATCGAGAATTTATCACAATGGTTGTATACAAGACTGATGGGAAAAAAGTTTATTACCCAG	TACTTGGGATGCTAAGCAAGGACCTGTGAAAGATGCCTATAGCCTGGCCAACAACCCCCAGTACAAACTGGAGGTGCAGTGTCCACAGGGGGGTGCTGCAGTTTGGGTTTTGCTTAGTAGACACATAACAGACAAG	100	76	136	chr3:15282360:+,chr3:15283685:+@chr3:15282360:+,chr3:15282960:+
CA	ENSG00000163660	CCNL1	chr3:156870945:-,chr3:156876655:-	chr3:156874872:-,chr3:156876655:-	ENST00000476367,ENST00000479596,ENST00000475298	ENST00000467081	0.134526	3_156876655_156876764_-	3_156870529_156870945_-	3_156874800_156874872_-	ATTGTTGCTATGGCTTGTATTAATCTTGCATCAAAAATCGAAGAAGCACCTAGAAGAATAAGAGATGTGATTAATGTATTCCACCACCTCCGCCAGTTAAGAGGAAAAAG	GACTCCAAGCCCCCTGATCCTTGATCAGAACTACATTAACACCAAAAATCAAGTTATCAAAGCAGAGAGGAGGGTGCTAAAGGAGTTGGGATTTTGTGTTCATGTCAAGCATCCTCATAAGGTGAGTTGTAGAGTACAGAAATTGGGTTCGTAAGTATTAGGACTTTTCTAAAAATTTTATTTTATATGAATTTATGTTTCTATCTGAGTGTTAACCTTGGTTTTAAAAAGCATTCTTTTAAAGGTTCAGGCTTCATCGAAAAACATTCTTTTGGATGTTGAGATTTATCAGTAAAATGACAGTCAAAAATGTAGGTTCAAATCTTAAATCTTAATTGTGTGCTCATAGAGAAGTTATTTTTGTTTCTGTGGTTAAAGTCCCAGTTTTTCCACCTAGAA…	CGACCAGCTACATTTACCAAAGCCTGGGTGATGTGGAGTGGTACATAGAGATGAAGCTGTCGTCATGGCAACA	110	417	73	chr3:156870945:-,chr3:156876655:-@chr3:156874872:-,chr3:156876655:-
CA	ENSG00000163660	CCNL1	chr3:156870945:-,chr3:156876655:-	chr3:156874872:-,chr3:156876655:-		ENST00000461804,ENST00000476367,ENST00000479596,ENST00000295926,ENST00000470121,ENST00000475298,ENST00000465947	0.134526	3_156876655_156876764_-	3_156870825_156870945_-	3_156874725_156874872_-	ATTGTTGCTATGGCTTGTATTAATCTTGCATCAAAAATCGAAGAAGCACCTAGAAGAATAAGAGATGTGATTAATGTATTCCACCACCTCCGCCAGTTAAGAGGAAAAAG	GACTCCAAGCCCCCTGATCCTTGATCAGAACTACATTAACACCAAAAATCAAGTTATCAAAGCAGAGAGGAGGGTGCTAAAGGAGTTGGGATTTTGTGTTCATGTCAAGCATCCTCATAAG	CGACCAGCTACATTTACCAAAGCCTGGGTGATGTGGAGTGGTACATAGAGATGAAGCTGTCGTCATGGCAACAGTGAGTGAAGTATCGAAAATCCCCAAGGAGAAGCCAGTGCTCTGAGAATAGGTCACTGGAATCGGGGACTAACAG	110	121	148	chr3:156870945:-,chr3:156876655:-@chr3:156874872:-,chr3:156876655:-
CA	ENSG00000163660	CCNL1	chr3:156870945:-,chr3:156876655:-	chr3:156874872:-,chr3:156876655:-		ENST00000461804,ENST00000477127,ENST00000476367,ENST00000479596,ENST00000295926,ENST00000470121,ENST00000475298	0.134526	3_156876655_156876764_-	3_156870825_156870945_-	3_156874796_156874872_-	ATTGTTGCTATGGCTTGTATTAATCTTGCATCAAAAATCGAAGAAGCACCTAGAAGAATAAGAGATGTGATTAATGTATTCCACCACCTCCGCCAGTTAAGAGGAAAAAG	GACTCCAAGCCCCCTGATCCTTGATCAGAACTACATTAACACCAAAAATCAAGTTATCAAAGCAGAGAGGAGGGTGCTAAAGGAGTTGGGATTTTGTGTTCATGTCAAGCATCCTCATAAG	CGACCAGCTACATTTACCAAAGCCTGGGTGATGTGGAGTGGTACATAGAGATGAAGCTGTCGTCATGGCAACAGTGA	110	121	77	chr3:156870945:-,chr3:156876655:-@chr3:156874872:-,chr3:156876655:-
CA	ENSG00000163660	CCNL1	chr3:156870945:-,chr3:156876655:-	chr3:156874872:-,chr3:156876655:-		ENST00000461804,ENST00000477127,ENST00000295926,ENST00000470121,ENST00000465947	0.134526	3_156876655_156876764_-	3_156870825_156870945_-	3_156874800_156874872_-	ATTGTTGCTATGGCTTGTATTAATCTTGCATCAAAAATCGAAGAAGCACCTAGAAGAATAAGAGATGTGATTAATGTATTCCACCACCTCCGCCAGTTAAGAGGAAAAAG	GACTCCAAGCCCCCTGATCCTTGATCAGAACTACATTAACACCAAAAATCAAGTTATCAAAGCAGAGAGGAGGGTGCTAAAGGAGTTGGGATTTTGTGTTCATGTCAAGCATCCTCATAAG	CGACCAGCTACATTTACCAAAGCCTGGGTGATGTGGAGTGGTACATAGAGATGAAGCTGTCGTCATGGCAACA	110	121	73	chr3:156870945:-,chr3:156876655:-@chr3:156874872:-,chr3:156876655:-
MXE	ENSG00000163660	CCNL1	chr3:156870945:-,chr3:156876655:-	chr3:156874872:-,chr3:156876655:-	ENST00000295925	ENST00000461804,ENST00000477127,ENST00000476367,ENST00000479596,ENST00000295926,ENST00000470121,ENST00000475298,ENST00000465947	0.134526	3_156876655_156876764_-	3_156870825_156870945_-	3_156874842_156874872_-	ATTGTTGCTATGGCTTGTATTAATCTTGCATCAAAAATCGAAGAAGCACCTAGAAGAATAAGAGATGTGATTAATGTATTCCACCACCTCCGCCAGTTAAGAGGAAAAAG	GACTCCAAGCCCCCTGATCCTTGATCAGAACTACATTAACACCAAAAATCAAGTTATCAAAGCAGAGAGGAGGGTGCTAAAGGAGTTGGGATTTTGTGTTCATGTCAAGCATCCTCATAAG	CGACCAGCTACATTTACCAAAGCCTGGGTGA	110	121	31	chr3:156870945:-,chr3:156876655:-@chr3:156874872:-,chr3:156876655:-
CA	ENSG00000114416	FXR1	chr3:180688146:+,chr3:180693101:+	chr3:180688146:+,chr3:180693910:+	ENST00000491062	ENST00000357559,ENST00000480918,ENST00000475315,ENST00000305586,ENST00000482125	0.207889	3_180687946_180688146_+	3_180693101_180693192_+	3_180693910_180694206_+	TGCTCAAAGATCCAGACAGCAATCCATACAGCTTACTTGATAATACAGAATCAGATCAGACTGCAGACACTGATGCCAGCGAATCTCATCACAGTACTAACCGTCGTAGGCGGTCTCGTAGACGAAGGACTGATGAAGATGCTGTTCTGATGGATGGAATGACTGAATCTGATACAGCTTCAGTTAATGAAAATGGGCTAG	TCACAGTTGCAGATTATATTTCTAGAGCTGAGTCTCAGAGCAGACAAAGAAACCTCCCAAGGGAAACTTTGGCTAAAAACAAGAAAGAAATG	GCAAAAGATGTGATTGAAGAGCATGGTCCTTCAGAAAAGGCAATAAACGGCCCAACTAGTGCTTCTGGCGATGACATTTCTAAGCTACAGCGTACTCCAGGAGAAGAAAAGATTAATACCTTAAAAGAAGAAAACACTCAAGAAGCAGCAGTCCTGAATGGTGTTTCATAAACTGAAGAAGTTCCTAGTTTACAGTTCTTTTACATTACATTTACAATAGTGCTTGTACAAGCTTGCCAAAGATAGAATATGGATCGCCAGTCTTTACATCGCACTTTCAGTTCCTCCATTTGGAAT	201	92	297	chr3:180688146:+,chr3:180693101:+@chr3:180688146:+,chr3:180693910:+
CA	ENSG00000114416	FXR1	chr3:180688146:+,chr3:180693101:+	chr3:180688146:+,chr3:180693910:+	ENST00000468861	ENST00000357559,ENST00000480918,ENST00000475315,ENST00000305586,ENST00000482125	0.207889	3_180687946_180688146_+	3_180693101_180693192_+	3_180693910_180694333_+	TGCTCAAAGATCCAGACAGCAATCCATACAGCTTACTTGATAATACAGAATCAGATCAGACTGCAGACACTGATGCCAGCGAATCTCATCACAGTACTAACCGTCGTAGGCGGTCTCGTAGACGAAGGACTGATGAAGATGCTGTTCTGATGGATGGAATGACTGAATCTGATACAGCTTCAGTTAATGAAAATGGGCTAG	TCACAGTTGCAGATTATATTTCTAGAGCTGAGTCTCAGAGCAGACAAAGAAACCTCCCAAGGGAAACTTTGGCTAAAAACAAGAAAGAAATG	GCAAAAGATGTGATTGAAGAGCATGGTCCTTCAGAAAAGGCAATAAACGGCCCAACTAGTGCTTCTGGCGATGACATTTCTAAGCTACAGCGTACTCCAGGAGAAGAAAAGATTAATACCTTAAAAGAAGAAAACACTCAAGAAGCAGCAGTCCTGAATGGTGTTTCATAAACTGAAGAAGTTCCTAGTTTACAGTTCTTTTACATTACATTTACAATAGTGCTTGTACAAGCTTGCCAAAGATAGAATATGGATCGCCAGTCTTTACATCGCACTTTCAGTTCCTCCATTTGGAATTCAAAAAGGGGAGGGATCCTGAAGAAATCATATGTTAAACATACTTTGACACCTACTGTGTTATAAAATATATCATCAGATGTGCCTTGAGAATAGTATATG…	201	92	424	chr3:180688146:+,chr3:180693101:+@chr3:180688146:+,chr3:180693910:+
CA	ENSG00000114416	FXR1	chr3:180688146:+,chr3:180693101:+	chr3:180688146:+,chr3:180693910:+	ENST00000472339	ENST00000357559,ENST00000480918,ENST00000475315,ENST00000305586,ENST00000482125	0.207889	3_180687946_180688146_+	3_180693101_180693192_+	3_180693910_180694341_+	TGCTCAAAGATCCAGACAGCAATCCATACAGCTTACTTGATAATACAGAATCAGATCAGACTGCAGACACTGATGCCAGCGAATCTCATCACAGTACTAACCGTCGTAGGCGGTCTCGTAGACGAAGGACTGATGAAGATGCTGTTCTGATGGATGGAATGACTGAATCTGATACAGCTTCAGTTAATGAAAATGGGCTAG	TCACAGTTGCAGATTATATTTCTAGAGCTGAGTCTCAGAGCAGACAAAGAAACCTCCCAAGGGAAACTTTGGCTAAAAACAAGAAAGAAATG	GCAAAAGATGTGATTGAAGAGCATGGTCCTTCAGAAAAGGCAATAAACGGCCCAACTAGTGCTTCTGGCGATGACATTTCTAAGCTACAGCGTACTCCAGGAGAAGAAAAGATTAATACCTTAAAAGAAGAAAACACTCAAGAAGCAGCAGTCCTGAATGGTGTTTCATAAACTGAAGAAGTTCCTAGTTTACAGTTCTTTTACATTACATTTACAATAGTGCTTGTACAAGCTTGCCAAAGATAGAATATGGATCGCCAGTCTTTACATCGCACTTTCAGTTCCTCCATTTGGAATTCAAAAAGGGGAGGGATCCTGAAGAAATCATATGTTAAACATACTTTGACACCTACTGTGTTATAAAATATATCATCAGATGTGCCTTGAGAATAGTATATG…	201	92	432	chr3:180688146:+,chr3:180693101:+@chr3:180688146:+,chr3:180693910:+
CA	ENSG00000114416	FXR1	chr3:180688146:+,chr3:180693101:+	chr3:180688146:+,chr3:180693910:+	ENST00000445140	ENST00000357559,ENST00000480918,ENST00000475315,ENST00000482125	0.207889	3_180687946_180688146_+	3_180693101_180693192_+	3_180693910_180694943_+	TGCTCAAAGATCCAGACAGCAATCCATACAGCTTACTTGATAATACAGAATCAGATCAGACTGCAGACACTGATGCCAGCGAATCTCATCACAGTACTAACCGTCGTAGGCGGTCTCGTAGACGAAGGACTGATGAAGATGCTGTTCTGATGGATGGAATGACTGAATCTGATACAGCTTCAGTTAATGAAAATGGGCTAG	TCACAGTTGCAGATTATATTTCTAGAGCTGAGTCTCAGAGCAGACAAAGAAACCTCCCAAGGGAAACTTTGGCTAAAAACAAGAAAGAAATG	GCAAAAGATGTGATTGAAGAGCATGGTCCTTCAGAAAAGGCAATAAACGGCCCAACTAGTGCTTCTGGCGATGACATTTCTAAGCTACAGCGTACTCCAGGAGAAGAAAAGATTAATACCTTAAAAGAAGAAAACACTCAAGAAGCAGCAGTCCTGAATGGTGTTTCATAAACTGAAGAAGTTCCTAGTTTACAGTTCTTTTACATTACATTTACAATAGTGCTTGTACAAGCTTGCCAAAGATAGAATATGGATCGCCAGTCTTTACATCGCACTTTCAGTTCCTCCATTTGGAATTCAAAAAGGGGAGGGATCCTGAAGAAATCATATGTTAAACATACTTTGACACCTACTGTGTTATAAAATATATCATCAGATGTGCCTTGAGAATAGTATATG…	201	92	1034	chr3:180688146:+,chr3:180693101:+@chr3:180688146:+,chr3:180693910:+
CA	ENSG00000186001	LRCH3	chr3:197581316:+,chr3:197585705:+	chr3:197581316:+,chr3:197592294:+	ENST00000414675,ENST00000433298		0.163524	3_197581263_197581316_+	3_197585705_197585776_+	3_197592294_197592342_+	TGCCCCTTCCCATCCAGAAGGTCTCAGCACACTGATGATAGTGCCTTGTGCATG	TCGCTGTCAGGGTTGAATCAAGTGGGCTGTGCTGCTACCCTGCCTCATTCTTCTGCCTTCACGCCTCTTAAG	AGTGATGACAGACCTAATGCTCTATTAAGTTCACCTGCAACAGAAACAG	54	72	49	chr3:197581316:+,chr3:197585705:+@chr3:197581316:+,chr3:197592294:+
CA	ENSG00000114857	NKTR	chr3:42661200:+,chr3:42661508:+	chr3:42661200:+,chr3:42662921:+	ENST00000232978	ENST00000445842	0.183998	3_42661156_42661200_+	3_42661508_42661535_+	3_42662921_42663008_+	GTAATGGAAAAGGTGGAGAATCAATTTATGGTGGATATTTTAAAG	AGAATGTGGTCTTTTGCAAAATGAAAAG	ATGAAAACTTTATTCTCAAACATGACAGAGCGTTCCTTTTATCAATGGCAAATCGAGGGAAACATACCAATGGTTCCCAGTTTTTCAT	45	28	88	chr3:42661200:+,chr3:42661508:+@chr3:42661200:+,chr3:42662921:+
MXE	ENSG00000114857	NKTR	chr3:42661200:+,chr3:42661508:+	chr3:42661200:+,chr3:42662921:+	ENST00000478488,ENST00000429888,ENST00000232978	ENST00000442970	0.183998	3_42661156_42661200_+	3_42661508_42661808_+	3_42662921_42663008_+	GTAATGGAAAAGGTGGAGAATCAATTTATGGTGGATATTTTAAAG	AGAATGTGGTCTTTTGCAAAATGAAAAGGTAAGAGAACGAAGCTCAGTAACACAAACTCCAATTCTGTTCCCTTGCACCCTTCCTAATAAATTTATGGACAGTCTGGGTCAGGTTGTGGCTGGATTTCTATATTGCTTGAAGACTTGGAAAATTCTGTGTATTATTTCATACATGCTTCTGTATCTTTTTTCATTTCCCAATGGGTTATTAATTTCACATCAGAGAAAAGAGTCTAGTTGTGGGGTTTTTTTTCCCCTAAACCAAGCAATTTCTTTGAATAAAAGTTGAAATTTCGTTTTT	ATGAAAACTTTATTCTCAAACATGACAGAGCGTTCCTTTTATCAATGGCAAATCGAGGGAAACATACCAATGGTTCCCAGTTTTTCAT	45	301	88	chr3:42661200:+,chr3:42661508:+@chr3:42661200:+,chr3:42662921:+
CA	ENSG00000023330	ALAS1	chr3:52232271:+,chr3:52233237:+	chr3:52232864:+,chr3:52233237:+	ENST00000394965	ENST00000310271	0.142857	3_52233237_52233456_+	3_52232148_52232271_+	3_52232688_52232864_+	GAGCCAGCATACTTCCTGAACATGGAGAGTGTTGTTCGCCGCTGCCCATTCTTATCCCGAGTCCCCCAGGCCTTTCTGCAGAAAGCAGGCAAATCTCTGTTGTTCTATGCCCAAAACTGCCCCAAGATGATGGAAGTTGGGGCCAAGCCAGCCCCTCGGGCATTGTCCACTGCAGCAGTACACTACCAACAGATCAAAGAAACCCCTCCGGCCAGTGAGA	ATATTAAGGCGCCGGCGATCGCGGCCTGAGGCTGCTCCCGGACAAGGGCAACGAGCGTTTCGTTTGGACTTCTCGACTTGAGTGCCCGCCTCCTTCGCCGCCGCCTCTGCAGTCCTCAGCGCAG	TTATGCCCAGTTCTTCCCGCTGTGGGGACACGACCACGGAGGAATCCTTGCTTCAGGGACTCGGGACCCTGCTGGACCCCTTCCTCGGGTTTAGGGGATGTGGGGACCAGGAGAAAGTCAGGATCCCTAAGAGTCTTCCCTGCCTGGATGGATGAGTGGCTTCTTCTCCACCTAGAT	220	124	177	chr3:52232271:+,chr3:52233237:+@chr3:52232864:+,chr3:52233237:+
MXE	ENSG00000163684	RPP14	chr3:58292378:+,chr3:58296036:+	chr3:58292144:+,chr3:58296036:+	ENST00000295959	ENST00000445193	0.234695	3_58296036_58296133_+	3_58291989_58292378_+	3_58292002_58292144_+	GTGTGATCAGCACTGGAAAAGATGCCTGCCCCTGCTGCCACATATGAAAGAGTAGTTTACAAAAACCCTTCCGAGTACCACTACATGAAAGTCTGCCT	ACGCTTCGTGGGGCGGGACGAGGAGAAGCCAAACGTAAAGACACCAGGAGTTTCTCGGGCCCAGCTGTGGCTGCTGCCGGGGAGCCCCAAGCCTTGGCGGGTCCTTGCGGCGAATAGGAGTCTGGTCAGGCGTCAGGCTAGTCCGACGAAGAGTGGGTAGGTGGAAGCCTTCCAAAGAGCGGCGGTTGTCTGGGAGCCGTCTCAGTTGGCCGCGACCCGGGCGCATGCGCGGGGCGGGCGGTGCGCCTTGGGTAGCTTGTCCTCTCCGACCCCGGGCGCTGAGGGCCTCTGTACGGCGCCGCGTAGGGTCTCGGCCGCAGAACGTGGCCGAGAGGCCCGGGCGAGACTTCGGGACCGTGTCCTGAGCGCTCTCCATGCGCCCGGCGCGAG	CGGGACGAGGAGAAGCCAAACGTAAAGACACCAGGAGTTTCTCGGGCCCAGCTGTGGCTGCTGCCGGGGAGCCCCAAGCCTTGGCGGGTCCTTGCGGCGAATAGGAGTCTGGTCAGGCGTCAGGCTAGTCCGACGAAGAGTGG	98	390	143	chr3:58292378:+,chr3:58296036:+@chr3:58292144:+,chr3:58296036:+
MXE	ENSG00000151276	MAGI1	chr3:65428524:-,chr3:65433697:-	chr3:65428524:-,chr3:65438933:-	ENST00000483466,ENST00000497477,ENST00000463103,ENST00000472257,ENST00000479287,ENST00000460329,ENST00000470990,ENST00000402939,ENST00000330909	ENST00000494271	0.11881	3_65428467_65428524_-	3_65433697_65433912_-	3_65438933_65439015_-	AACTGCCTGCTGGTTGGGAAAAGATTGAAGACCCTGTCTATGGTATCTACTATGTAGA	TTTACACTGAGGTCGCAAGTTTACTATCCAAGCCAATGAAATAAGCCACAATGCAGGTAAGGATGAACTAGAGTGATGTGTTTGCTGCTGTTTTCCTGAGGAGATTTCCTTTCTTGGTGCTGGTGTCTGAATTTTGCTTTCTCTCTTTTCTGTCTCATTCCTGCTATTCCTTTGGAGAAGAAGGGGTACACACCGAGGAGCTGGACAGTGAACTAG	CCATAACACGAAAACAACATCTTGGTTAGACCCTCGGTGCCTAAACAAGCAGCAGAAGCCACTGGAAGAGTGTGAAGATGATG	58	216	83	chr3:65428524:-,chr3:65433697:-@chr3:65428524:-,chr3:65438933:-
CA	ENSG00000188517	COL25A1	chr4:109774081:-,chr4:109780812:-	chr4:109773436:-,chr4:109780812:-	ENST00000399127		0.351852	4_109780812_109780889_-	4_109774058_109774081_-	4_109773392_109773436_-	GGTCCACCTGGTCAAAAAGGGGATCAAGGAGCCACTGAGATCATAGACTACAACGGCAACCTCCACGAAGCCTTACAG	AGGATTACCACCTTAACTGTCACG	GGTCCCCCTGGACCTCCTGGACCTCAAGGACTACAAGGGCCAAAG	78	24	45	chr4:109774081:-,chr4:109780812:-@chr4:109773436:-,chr4:109780812:-
CA	ENSG00000052795	FNIP2	chr4:159754780:+,chr4:159754953:+	chr4:159754780:+,chr4:159756557:+	ENST00000379346,ENST00000264433,ENST00000512986		0.215146	4_159754680_159754780_+	4_159754953_159755042_+	4_159756557_159756628_+	CTTGCAAGACAGCTTTGAGTACATCAACCAAGATCCTAATTTGGGAAAACTGAACACAAATCAAAATAGTTTGGGTCCTTGTCGTACTGGAAGTAACCTAG	GTCTGCTGCAAGCATGCAGCAGCAAACTGCTGCAGGGGGTAGCTGAAGGAGGACCTCTCCGGCTCACCCGGAGTGCTTCTTTCTTTGCAG	CACACAGCACACCAGTTGATATGCCAAGCAGAGGACAGAATGAAGACAGGGACAGTGGCATTGCTCGATCAG	101	90	72	chr4:159754780:+,chr4:159754953:+@chr4:159754780:+,chr4:159756557:+
CA	ENSG00000109756	RAPGEF2	chr4:160271441:+,chr4:160272211:+	chr4:160271441:+,chr4:160273837:+	ENST00000264431		0.119849	4_160271289_160271441_+	4_160272211_160272285_+	4_160273837_160274062_+	GCATAAACTCTCCACAAGCTTTAAAAAAAATTCTTTCTTTGTCTGAAGAAGGAAGTTTGGAACGTCACAAGAAACAGGCTGAAGATACAATATCAAATGCATCTTCGCAGCTTTCTTCTCCTCCTACTTCTCCACAGAGTTCTCCAAGGAAAG	GTGGCAGTGGCAATCAGCTGAGATCTTTTGGCTCCGGGCAGTTGGACTTAACCAGTTCCTCCTCTTCTCTTGGAA	GCTATACTTTGGCTCCCAGTGGTACTGTGGATAATTTTTCAGATTCTGGTCACAGTGAAATTTCTTCACGATCCAGTATTGTTAGCAATTCGTCTTTTGACTCAGTGCCAGTCTCACTGCACGATGAGAGGCGCCAGAGGCATTCTGTCAGCATCGTGGAAACAAACCTAGGGATGGGCAGGATGGAGAGGCGGACCATGATTGAACCTGATCAGTATAGCTTGGG	153	75	226	chr4:160271441:+,chr4:160272211:+@chr4:160271441:+,chr4:160273837:+
CA	ENSG00000121897	LIAS	chr4:39466962:+,chr4:39471639:+	chr4:39466962:+,chr4:39469138:+		ENST00000381846	0.160928	4_39466905_39466962_+	4_39471639_39471784_+	4_39469138_39469266_+	ATATGCCTGATGGGGGAGCTGAACACATTGCAAAGACCGTATCATATTTAAAGGAAAG	TAAGGTTCGTGATCCTCGGGCCAATTTTGATCAGTCCCTACGTGTACTGAAACATGCCAAGAAGGTTCAGCCTGATGTTATTTCTAAAACATCTATAATGTTGGGTTTAGGCGAGAATGATGAGCAAGTATATGCAACAATGAAAG	GAATCCAAAAATCCTTGTGGAGTGTCTTACTCCTGATTTTCGAGGTGATCTCAAAGCAATAGAAAAAGTTGCTCTGTCAGGATTAGATGTGTATGCACATAATGTAGAAACAGTCCCGGAATTACAGAG	58	146	129	chr4:39466962:+,chr4:39471639:+@chr4:39466962:+,chr4:39469138:+
A5SS	ENSG00000132406	TMEM128	chr4:4248070:-,chr4:4249833:-	chr4:4248070:-,chr4:4249328:-	ENST00000254742	ENST00000382753	0.166806	4_4247929_4248070_-	4_4249833_4249939_-	4_4249328_4249939_-	AAACCTCCACAGCTGTTGAGAAAAAGGAGAAACCTCTTCCAAGACTTAATATCCATTCTGGATTCTGGATTTTGGCATCCATTGTTGTGACCTATTATGTTGACTTCTTTAAAACCCTTAAAGAAAACTTCCACACTAGCAG	CGGTACCAAGATGGACTCCTCGCGGGCCCGGCAGCAGCTCCGGCGGCGATTCCTCCTCCTGCCGGACGCCGAGGCCCAGCTGGACCGCGAGGGTGACGCCGGGCCGG	CGGTACCAAGATGGACTCCTCGCGGGCCCGGCAGCAGCTCCGGCGGCGATTCCTCCTCCTGCCGGACGCCGAGGCCCAGCTGGACCGCGAGGGTGACGCCGGGCCGGGTGAGGCGCGCACCAAGCCGCCCCGAGGTTCTCAGAGGCGAGGCGTCGGAAAACGGCCGGCCTCCGGCAGCCCTGGCCCAGTCTGGAAGGACTGAGTTTCGGCTTTGCAAGTCGAATATTTAATGTCAGGGAAGATCCTTAGAATCGCGGAGTGCTGTGCATCGTCATTTCAGCTGCGCTTCAGAATTCTCTGGAGAGCTGATTTGACACCTATTTGGAAATAGCGATTAAAATTAAAAATACCCACCAGTTTTAAGTCTTAAGGATTTACCAGAAACATGCGTGTACCGCA…	142	107	612	chr4:4248070:-,chr4:4249833:-@chr4:4248070:-,chr4:4249328:-
CA	ENSG00000109184	DCUN1D4	chr4:52765544:+,chr4:52775086:+	chr4:52765544:+,chr4:52777236:+	ENST00000510587	ENST00000505634,ENST00000477560	0.275935	4_52765436_52765544_+	4_52775086_52775141_+	4_52777236_52777280_+	ATGTGATACAACAGAAAAACTCAGAAATACTTTGGATTACTTAAGATCATTCTTAAATGATTCTACAAACTTTAAACTTATTTACAGATATGCGTTTGACTTTGCACGG	GCCGAAGATGGTGTTAGTGATTGCGAGCTGCTGGCTGGCACCCTTGCAGAGCAGGA	GAAAAGGACCAGCGCAGCCTAGACATAAACACTGCCAAGTGCATG	109	56	45	chr4:52765544:+,chr4:52775086:+@chr4:52765544:+,chr4:52777236:+
CA	ENSG00000109184	DCUN1D4	chr4:52765544:+,chr4:52775086:+	chr4:52765544:+,chr4:52777236:+	ENST00000507659,ENST00000381437,ENST00000334635,ENST00000451288,ENST00000507741		0.275935	4_52765436_52765544_+	4_52775086_52775141_+	4_52777236_52777340_+	ATGTGATACAACAGAAAAACTCAGAAATACTTTGGATTACTTAAGATCATTCTTAAATGATTCTACAAACTTTAAACTTATTTACAGATATGCGTTTGACTTTGCACGG	GCCGAAGATGGTGTTAGTGATTGCGAGCTGCTGGCTGGCACCCTTGCAGAGCAGGA	GAAAAGGACCAGCGCAGCCTAGACATAAACACTGCCAAGTGCATGTTGGGACTGTTATTAGGAAAAATCTGGCCCCTTTTTCCAGTTTTTCACCAATTCTTAGAG	109	56	105	chr4:52765544:+,chr4:52775086:+@chr4:52765544:+,chr4:52777236:+
CA	ENSG00000090989	EXOC1	chr4:56750094:+,chr4:56756389:+	chr4:56750094:+,chr4:56755054:+		ENST00000349598	0.309841	4_56749989_56750094_+	4_56756389_56756552_+	4_56755054_56755098_+	AATTACATGGATTATTTATCCCGACTATATGAAAGAGAAATCAAAGATTTCTTTGAAGTTGCAAAGATCAAGATGACTGGCACAACTAAAGAAAGCAAGAAGTTTG	GTCTTCATGGAAGTTCGGGGAAATTAACTGGATCTACTTCTAGTCTAAATAAGCTCAGTGTTCAGAGTTCAGGGAATCGCAGATCTCAGTCATCTTCCCTGTTGGATATGGGAAACATGTCTGCCTCTGATCTCGATGTTGCTGACAGGACCAAATTTGATAAG	CTACACTGCCTCGAAAAGAAAGTGCTGTCAAACAGGAAACAGAGA	106	164	45	chr4:56750094:+,chr4:56756389:+@chr4:56750094:+,chr4:56755054:+
CA	ENSG00000163319	MRPS18C	chr4:84378111:+,chr4:84380893:+	chr4:84378111:+,chr4:84379499:+	ENST00000505719	ENST00000509970,ENST00000507019	0.254269	4_84378062_84378111_+	4_84380893_84380950_+	4_84379499_84379582_+	TGCTTTGGAGAAGAGGTTGTTCACAACAGGTATCCAGCAATGAGGACCTG	CTTTTGTCCCAGTTTGTTTCTCCATTTACTGGATGCATTTATGGAAGGCACATTACAG	CCCATTTCAATGGAAAATCCTTATAAAGAACCTCTTAAGAAATGTATCTTGTGTGGAAAGCATGTAGATTATAAGAATGTACAG	50	58	84	chr4:84378111:+,chr4:84380893:+@chr4:84378111:+,chr4:84379499:+
CA	ENSG00000163322	FAM175A	chr4:84403397:-,chr4:84406139:-	chr4:84405319:-,chr4:84406139:-		ENST00000475656	0.278056	4_84406139_84406256_-	4_84403307_84403397_-	4_84405145_84405319_-	GTCCTCTTGTGTAGCCTGAGGCGGCGGTAGCATGGAGGGGGAGAGTACGTCGGCGGTGCTCTCGGGCTTTGTGCTCGGCGCACTCGCTTTCCAGCACCTCAACACGGACTCGGACACG	GAAGGTTTTCTTCTTGGGGAAGTAAAAGGTGAAGCCAAGAACAGCATTACTGATTCCCAAATGGATGATGTTGAAGTTGTTTATACAATTG	GTCGGGCGCGGTGGCTCACGCCTGTAATTCCAGCCCTTTGGGAAGCCGAGGCGGGTGAATCACCTGAGCCCACGAGTTCGAGACCATCGGGGACAACGTAGTGAGACCCGGTCTCTACAAAATCTAAACATTACAAAATTGCTCTTTGGCACAATCCTAATAAAGGTTGGAATTG	118	91	175	chr4:84403397:-,chr4:84406139:-@chr4:84405319:-,chr4:84406139:-
CA	ENSG00000163629	PTPN13	chr4:87672277:+,chr4:87679413:+	chr4:87672277:+,chr4:87674162:+		ENST00000427191	0.145567	4_87672180_87672277_+	4_87679413_87679502_+	4_87674162_87674218_+	TTCAAAGTCTGTTGCGAGTTTAAATAGAAGTCCTGAAAGGAGGAAACATGAATCAGACTCCTCATCCATTGAAGACCCTGGGCAAGCATATGTTCTAG	ATGTGCTACACAAAAGATGGAGCATAGTATCTTCACCAGAAAGGGAGATCACCTTAGTGAACCTGAAAAAAGATGCAAAGTATGGCTTGG	GAATGACTATGCATAGTTCTGGAAACTCTTCATCCCAAGTACCCTTAAAAGAAAATG	98	90	57	chr4:87672277:+,chr4:87679413:+@chr4:87672277:+,chr4:87674162:+
CA	ENSG00000138641	HERC3	chr4:89591403:+,chr4:89597369:+	chr4:89591403:+,chr4:89597485:+	ENST00000512194		0.236695	4_89591290_89591403_+	4_89597369_89597392_+	4_89597485_89597574_+	GTAAATCTTAAAGTGAAGCATGTGGAATATGATACATTTTACATTCCTGAGATTTCCAATCTCGTGGACATTCAGGAAGACTACCTCATGTGGTTCTTGCATCAAGCAGGGATG	AAGGCTAGACCATCAATAATACAG	GATACTGTAACACTTTGTTCCTACCCTTTCATCTTTGATGCCCAAGCCAAGACCAAAATGTTACAGACAGATGCTGAACTACAGATGCAG	114	24	90	chr4:89591403:+,chr4:89597369:+@chr4:89591403:+,chr4:89597485:+
CA	ENSG00000145730	PAM	chr5:102296933:+,chr5:102309820:+	chr5:102296933:+,chr5:102325976:+	ENST00000348126		0.228204	5_102296862_102296933_+	5_102309820_102310140_+	5_102325976_102326105_+	AAACAGAATATAAAGATAAGATTCCTTTACTACAGCAGCCAAAACGAGAAGAAGAAGAAGTGTTAGACCAGG	GTGATTTCTATTCACTACTTTCCAAGCTGCTAGGAGAAAGGGAAGATGTTGTTCATGTGCACAAATATAATCCTACAGAAAAGGCAGAATCAGAGTCAGACCTGGTAGCTGAGATTGCAAATGTAGTCCAAAAAAAGGATCTTGGTCGATCTGATGCCAGAGAGGGTGCAGAACATGAGAGGGGTAATGCTATTCTTGTCAGAGACAGAATTCACAAATTCCACAGACTAGTATCTACCTTGAGGCCACCAGAGAGCAGAGTTTTCTCATTACAGCAGCCCCCACCTGGTGAAGGCACCTGGGAACCAGAACACACAGGAG	ATTTCCACATGGAAGAGGCACTGGATTGGCCTGGAGTATACTTGTTACCAGGCCAGGTTTCTGGGGTGGCTCTAGACCCTAAGAATAACCTGGTGATTTTCCACAGAGGTGACCATGTCTGGGATGGAAA	72	321	130	chr5:102296933:+,chr5:102309820:+@chr5:102296933:+,chr5:102325976:+
MXE	ENSG00000145730	PAM	chr5:102296933:+,chr5:102309820:+	chr5:102296933:+,chr5:102325976:+	ENST00000379799,ENST00000455264,ENST00000304400,ENST00000274392,ENST00000345721,ENST00000348126,ENST00000379787,ENST00000438793,ENST00000346918	ENST00000505372	0.228204	5_102296862_102296933_+	5_102309820_102310541_+	5_102325976_102326105_+	AAACAGAATATAAAGATAAGATTCCTTTACTACAGCAGCCAAAACGAGAAGAAGAAGAAGTGTTAGACCAGG	GTGATTTCTATTCACTACTTTCCAAGCTGCTAGGAGAAAGGGAAGATGTTGTTCATGTGCACAAATATAATCCTACAGAAAAGGCAGAATCAGAGTCAGACCTGGTAGCTGAGATTGCAAATGTAGTCCAAAAAAAGGATCTTGGTCGATCTGATGCCAGAGAGGGTGCAGAACATGAGAGGGGTAATGCTATTCTTGTCAGAGACAGAATTCACAAATTCCACAGACTAGTATCTACCTTGAGGCCACCAGAGAGCAGAGTTTTCTCATTACAGCAGCCCCCACCTGGTGAAGGCACCTGGGAACCAGAACACACAGGAGGTGCGTGTAGGGTTTCTTTTAAGCAGTAAAGTGTGAAATGCTACAATCCACGTTAGCAAAACCTGAAGGGAATAAGAA…	ATTTCCACATGGAAGAGGCACTGGATTGGCCTGGAGTATACTTGTTACCAGGCCAGGTTTCTGGGGTGGCTCTAGACCCTAAGAATAACCTGGTGATTTTCCACAGAGGTGACCATGTCTGGGATGGAAA	72	722	130	chr5:102296933:+,chr5:102309820:+@chr5:102296933:+,chr5:102325976:+
CA	ENSG00000151292	CSNK1G3	chr5:122940524:+,chr5:122941033:+	chr5:122940524:+,chr5:122950036:+	ENST00000515322	ENST00000521364,ENST00000345990,ENST00000360683,ENST00000512718,ENST00000510842,ENST00000511130,ENST00000395412	0.303119	5_122940418_122940524_+	5_122941033_122941056_+	5_122950036_122950711_+	GTTGTAAGTTCTACAAATGGAGAGTTAAACACAGATGACCCCACCGCAGGACGTTCAAATGCACCCATCACAGCCCCTACTGAAGTAGAAGTGATGGATGAAACCAA	CTGCCAGAAAGTGTTGAACATGTG	GTGCTGCTGTTTTTTCAAACGAAGGAAAAGGAAAACCATACAGCGCCACAAATGACTCTGGACACAGACAGATCCTGGGGAGTTACTTACATGTTCATCTGCTGTCTTGTGATTAAAATCATCTCTGTAGTGACCACGTATATTTTCAAGGACTCACTCTTAGAAACAAAAATGTCATACTTTCATACTTCATTTTGTGGTTGTCTTACATTCTTTTTCTTTTTTTTTTTTTCTCTAATTTAACCTTTATGGAAGCTTTAAAGTTTTGTCAAAACATGAGTGCTTTGCCCATCAGTGAATGGAATGGACCAATGAGGTGGTATCAATGAATATAGTTCCATAGAACATTTTCCAGAAGTTCTTCTGTTGTAGAAAGCAGTACAGTATCTTAAGTGTCAA…	107	24	676	chr5:122940524:+,chr5:122941033:+@chr5:122940524:+,chr5:122950036:+
CA	ENSG00000151292	CSNK1G3	chr5:122940524:+,chr5:122941033:+	chr5:122940524:+,chr5:122950036:+	ENST00000361991	ENST00000521364,ENST00000345990,ENST00000360683,ENST00000512718,ENST00000510842,ENST00000511130,ENST00000395412	0.300283	5_122940418_122940524_+	5_122941033_122941056_+	5_122950036_122951140_+	GTTGTAAGTTCTACAAATGGAGAGTTAAACACAGATGACCCCACCGCAGGACGTTCAAATGCACCCATCACAGCCCCTACTGAAGTAGAAGTGATGGATGAAACCAA	CTGCCAGAAAGTGTTGAACATGTG	GTGCTGCTGTTTTTTCAAACGAAGGAAAAGGAAAACCATACAGCGCCACAAATGACTCTGGACACAGACAGATCCTGGGGAGTTACTTACATGTTCATCTGCTGTCTTGTGATTAAAATCATCTCTGTAGTGACCACGTATATTTTCAAGGACTCACTCTTAGAAACAAAAATGTCATACTTTCATACTTCATTTTGTGGTTGTCTTACATTCTTTTTCTTTTTTTTTTTTTCTCTAATTTAACCTTTATGGAAGCTTTAAAGTTTTGTCAAAACATGAGTGCTTTGCCCATCAGTGAATGGAATGGACCAATGAGGTGGTATCAATGAATATAGTTCCATAGAACATTTTCCAGAAGTTCTTCTGTTGTAGAAAGCAGTACAGTATCTTAAGTGTCAA…	107	24	1105	chr5:122940524:+,chr5:122941033:+@chr5:122940524:+,chr5:122950036:+
CA	ENSG00000151292	CSNK1G3	chr5:122940524:+,chr5:122941033:+	chr5:122940524:+,chr5:122950036:+	ENST00000395411	ENST00000521364,ENST00000360683,ENST00000512718,ENST00000510842,ENST00000511130	0.303119	5_122940418_122940524_+	5_122941033_122941056_+	5_122950036_122952465_+	GTTGTAAGTTCTACAAATGGAGAGTTAAACACAGATGACCCCACCGCAGGACGTTCAAATGCACCCATCACAGCCCCTACTGAAGTAGAAGTGATGGATGAAACCAA	CTGCCAGAAAGTGTTGAACATGTG	GTGCTGCTGTTTTTTCAAACGAAGGAAAAGGAAAACCATACAGCGCCACAAATGACTCTGGACACAGACAGATCCTGGGGAGTTACTTACATGTTCATCTGCTGTCTTGTGATTAAAATCATCTCTGTAGTGACCACGTATATTTTCAAGGACTCACTCTTAGAAACAAAAATGTCATACTTTCATACTTCATTTTGTGGTTGTCTTACATTCTTTTTCTTTTTTTTTTTTTCTCTAATTTAACCTTTATGGAAGCTTTAAAGTTTTGTCAAAACATGAGTGCTTTGCCCATCAGTGAATGGAATGGACCAATGAGGTGGTATCAATGAATATAGTTCCATAGAACATTTTCCAGAAGTTCTTCTGTTGTAGAAAGCAGTACAGTATCTTAAGTGTCAA…	107	24	2430	chr5:122940524:+,chr5:122941033:+@chr5:122940524:+,chr5:122950036:+
CA	ENSG00000031003	FAM13B	chr5:137354203:-,chr5:137356720:-	chr5:137354835:-,chr5:137356720:-	ENST00000505961,ENST00000509596,ENST00000502471,ENST00000508403	ENST00000425075	0.154918	5_137356720_137356886_-	5_137353991_137354203_-	5_137354644_137354835_-	ATTAACTGCTGAAGTACTGATCGAGTTCTGCATTTCTTCAATGAGGAACTACAGGCTGATCTTCTGCCATAATCTCAAACAGCCATAAATGACAAAAGAATGCTTGCTCAGTGAGGGTAGCTGGTGCAGAAGCCATTTTTTAAACTTAGGTATTTAAGTACTGAAAG	GAGGTCTGGAGCAACAAGGACTTTTTCAAGTCAATGGAAATGCTGAGACAGTGGAGTGGCTTCGGCAGAGATACGACAGCGGAGAAGAGGTGGATTTGGTTAAGGAAGCAGATGTTCCCTCAGCTATTAGCCTTCTTAGATTTTTTCTTCAAGAACTTCCTGAACCTGTTATCCCTGGCAGTTTACATATTCACTTGATGCAGCTTTCTCAAG	AAAAGACAGCTTTGATTTCTGGCTGCAAAAAAGATATGAGGAAGAGCTCCTCCCCTTCCTTGAGTAACTGCAACTCCGTTCTTGCTAACAAAATATTTGGAATTCCACTTGATGAGCTGCAGCAGGGAGGACATCCAGACAATGAGGTTCCATTCATAGTCCGCCACGTTGTGGACTATATTGAGGAACATG	167	213	192	chr5:137354203:-,chr5:137356720:-@chr5:137354835:-,chr5:137356720:-
CA	ENSG00000112983	BRD8	chr5:137495288:-,chr5:137495758:-	chr5:137492956:-,chr5:137495758:-	ENST00000441656,ENST00000418329,ENST00000454473	ENST00000512140,ENST00000455658,ENST00000254900	0.229558	5_137495758_137495862_-	5_137495244_137495288_-	5_137492571_137492956_-	CAATTCTTGGCCACGCAGTTGATTATGCAAACATCCGAGTCTGGGATCAGTGCTAAAAGTCTTCGAGGGAGAGATTCTACCCGCAAACAGGATGCTTCAGAGAAG	GACAGTGTCCCAATGGGCTCTCCTGCCTTCCTTCTCTCTCTCTTT	GATGGAGGAACCAGGGGACGCCGCTGTGCCATTGAAGCAGATATGAAGATGAAAAAGTGAAGCCTCAGAGTTACCCTCTTTGAGCCGAACCTAAAATAAAAGTAAACAAGATAGAGCTTGGGCTTGCGGGCCCAGTTCCAGAGGTGGAAGTTACAGAAGAGGAGGTACCTGGGCCACACGACATGAGCTGGAAAATCTCTCTTAGAGAGTTGGAGTAGCACAATTGCCTGTTTTAGGGCAGAAACCATGGGCTATGTTAATGTCCTAATGTGTAGCTAGCAGATCGTAGCTAGTTTGTATTGTCTTGTCAATTGTACAGACTTTTTAAAAAAAACAACCACCAGTGAAATGTGTGTGTATACAATAAACTGAAAAAAAAAACTAGC	105	45	386	chr5:137495288:-,chr5:137495758:-@chr5:137492956:-,chr5:137495758:-
CA	ENSG00000112983	BRD8	chr5:137495288:-,chr5:137495758:-	chr5:137492956:-,chr5:137495758:-	ENST00000411594	ENST00000230901,ENST00000512140,ENST00000455658,ENST00000254900,ENST00000402931	0.172156	5_137495758_137495862_-	5_137495244_137495288_-	5_137492586_137492956_-	CAATTCTTGGCCACGCAGTTGATTATGCAAACATCCGAGTCTGGGATCAGTGCTAAAAGTCTTCGAGGGAGAGATTCTACCCGCAAACAGGATGCTTCAGAGAAG	GACAGTGTCCCAATGGGCTCTCCTGCCTTCCTTCTCTCTCTCTTT	GATGGAGGAACCAGGGGACGCCGCTGTGCCATTGAAGCAGATATGAAGATGAAAAAGTGAAGCCTCAGAGTTACCCTCTTTGAGCCGAACCTAAAATAAAAGTAAACAAGATAGAGCTTGGGCTTGCGGGCCCAGTTCCAGAGGTGGAAGTTACAGAAGAGGAGGTACCTGGGCCACACGACATGAGCTGGAAAATCTCTCTTAGAGAGTTGGAGTAGCACAATTGCCTGTTTTAGGGCAGAAACCATGGGCTATGTTAATGTCCTAATGTGTAGCTAGCAGATCGTAGCTAGTTTGTATTGTCTTGTCAATTGTACAGACTTTTTAAAAAAAACAACCACCAGTGAAATGTGTGTGTATACAATAAACTG	105	45	371	chr5:137495288:-,chr5:137495758:-@chr5:137492956:-,chr5:137495758:-
A3SS	ENSG00000113645	WWC1	chr5:167891967:+,chr5:167894848:+	chr5:167891967:+,chr5:167894845:+	ENST00000521089	ENST00000524038,ENST00000393895	0.133063	5_167891716_167891967_+	5_167894848_167894969_+	5_167894845_167894969_+	CCGTCCCCACCCCCACAGCCTTCCTCGGTCAAGTCGCTGCGCTCCGAGCGTCTGATCCGTACCTCGCTGGACCTGGAGTTAGACCTGCAGGCGACAAGAACCTGGCACAGCCAATTGACCCAGGAGATCTCGGTGCTGAAGGAGCTCAAGGAGCAGCTGGAACAAGCCAAGAGCCACGGGGAGAAGGAGCTGCCACAGTGGTTGCGTGAGGACGAGCGTTTCCGCCTGCTGCTGAGGATGCTGGAGAAGCGG	ATGGACCGAGCGGAGCACAAGGGTGAGCTTCAGACAGACAAGATGATGAGGGCAGCTGCCAAGGATGTGCACAGGCTCCGAGGCCAGAGCTGTAAGGAACCCCCAGAAGTTCAGTCTTTCAG	CAGATGGACCGAGCGGAGCACAAGGGTGAGCTTCAGACAGACAAGATGATGAGGGCAGCTGCCAAGGATGTGCACAGGCTCCGAGGCCAGAGCTGTAAGGAACCCCCAGAAGTTCAGTCTTTCAG	252	122	125	chr5:167891967:+,chr5:167894848:+@chr5:167891967:+,chr5:167894845:+
MXE	ENSG00000145604	SKP2	chr5:36177394:+,chr5:36183942:+	chr5:36177394:+,chr5:36181920:+	ENST00000274255	ENST00000504386	0.30441	5_36177287_36177394_+	5_36183942_36184131_+	5_36181920_36184421_+	TGATAGTGTCATGCTAAAGAATGACTGCTTTCAGGAATTTTTCCAGCTCAACTACCTCCAACACCTATCACTCAGTCGGTGCTATGATATAATACCTGAAACTTTACT	ATTAGTGACAAGAGCTGGGGTTAGGATCCGGTTGGACTCTGACATCGGATGCCCTCAAACATACAGAACTTCCAAACTCAAGTCCAGCCATAAGCTATTTTGCCAACATGTCAGAGTAATCTGTATTTTTGTATGTGATTTCTACTTTTATAGACTTGTTTTAAAACAATAAAACACATTTTTATAAAAA	TGAACTTGGAGAAATTCCCACACTAAAAACACTACAAGTTTTTGGAATCGTGCCAGATGGTACCCTTCAACTGTTAAAGGAAGCCCTTCCTCATCTACAGATTAATTGCTCCCATTTCACCACCATTGCCAGGCCAACTATTGGCAACAAAAAGAACCAGGAGATATGGGGCATCAAATGCCGACTGACACTGCAAAAGCCCAGTTGTCTATGAAGTATTTATTGCAGGATGGTGTCTCTTCTTTAGAACAGGGAAAATAGGCAGGAAGCCCAATTGCTGGAGTACTTAGCTAGTTTTATTCTTGGTTTTCCCTTTGCCTTCATTCTGCAAGTATACTAGGGAGCCATTTGAGAGGGAAAACTATGAAATCTTGCTTTTTGAAATGATTCTAAAAGCTT…	108	190	2502	chr5:36177394:+,chr5:36183942:+@chr5:36177394:+,chr5:36181920:+
MXE	ENSG00000145604	SKP2	chr5:36177394:+,chr5:36183942:+	chr5:36177394:+,chr5:36181920:+	ENST00000508514	ENST00000274254	0.30441	5_36177287_36177394_+	5_36183942_36184143_+	5_36181920_36182159_+	TGATAGTGTCATGCTAAAGAATGACTGCTTTCAGGAATTTTTCCAGCTCAACTACCTCCAACACCTATCACTCAGTCGGTGCTATGATATAATACCTGAAACTTTACT	ATTAGTGACAAGAGCTGGGGTTAGGATCCGGTTGGACTCTGACATCGGATGCCCTCAAACATACAGAACTTCCAAACTCAAGTCCAGCCATAAGCTATTTTGCCAACATGTCAGAGTAATCTGTATTTTTGTATGTGATTTCTACTTTTATAGACTTGTTTTAAAACAATAAAACACATTTTTATAAAAATGAGTGCTTAAA	TGAACTTGGAGAAATTCCCACACTAAAAACACTACAAGTTTTTGGAATCGTGCCAGATGGTACCCTTCAACTGTTAAAGGAAGCCCTTCCTCATCTACAGATTAATTGCTCCCATTTCACCACCATTGCCAGGCCAACTATTGGCAACAAAAAGAACCAGGAGATATGGGGCATCAAATGCCGACTGACACTGCAAAAGCCCAGTTGTCTATGAAGTATTTATTGCAGGATGGTGTCTCT	108	202	240	chr5:36177394:+,chr5:36183942:+@chr5:36177394:+,chr5:36181920:+
MXE	ENSG00000145604	SKP2	chr5:36177394:+,chr5:36183942:+	chr5:36177394:+,chr5:36181920:+	ENST00000509692,ENST00000546211	ENST00000274254	0.30441	5_36177287_36177394_+	5_36183942_36184143_+	5_36181920_36182616_+	TGATAGTGTCATGCTAAAGAATGACTGCTTTCAGGAATTTTTCCAGCTCAACTACCTCCAACACCTATCACTCAGTCGGTGCTATGATATAATACCTGAAACTTTACT	ATTAGTGACAAGAGCTGGGGTTAGGATCCGGTTGGACTCTGACATCGGATGCCCTCAAACATACAGAACTTCCAAACTCAAGTCCAGCCATAAGCTATTTTGCCAACATGTCAGAGTAATCTGTATTTTTGTATGTGATTTCTACTTTTATAGACTTGTTTTAAAACAATAAAACACATTTTTATAAAAATGAGTGCTTAAA	TGAACTTGGAGAAATTCCCACACTAAAAACACTACAAGTTTTTGGAATCGTGCCAGATGGTACCCTTCAACTGTTAAAGGAAGCCCTTCCTCATCTACAGATTAATTGCTCCCATTTCACCACCATTGCCAGGCCAACTATTGGCAACAAAAAGAACCAGGAGATATGGGGCATCAAATGCCGACTGACACTGCAAAAGCCCAGTTGTCTATGAAGTATTTATTGCAGGATGGTGTCTCTTCTTTAGAACAGGGAAAATAGGCAGGAAGCCCAATTGCTGGAGTACTTAGCTAGTTTTATTCTTGGTTTTCCCTTTGCCTTCATTCTGCAAGTATACTAGGGAGCCATTTGAGAGGGAAAACTATGAAATCTTGCTTTTTGAAATGATTCTAAAAGCTT…	108	202	697	chr5:36177394:+,chr5:36183942:+@chr5:36177394:+,chr5:36181920:+
MXE	ENSG00000145604	SKP2	chr5:36177394:+,chr5:36183942:+	chr5:36177394:+,chr5:36181920:+	ENST00000274255	ENST00000274254	0.30441	5_36177287_36177394_+	5_36183942_36184143_+	5_36181920_36184421_+	TGATAGTGTCATGCTAAAGAATGACTGCTTTCAGGAATTTTTCCAGCTCAACTACCTCCAACACCTATCACTCAGTCGGTGCTATGATATAATACCTGAAACTTTACT	ATTAGTGACAAGAGCTGGGGTTAGGATCCGGTTGGACTCTGACATCGGATGCCCTCAAACATACAGAACTTCCAAACTCAAGTCCAGCCATAAGCTATTTTGCCAACATGTCAGAGTAATCTGTATTTTTGTATGTGATTTCTACTTTTATAGACTTGTTTTAAAACAATAAAACACATTTTTATAAAAATGAGTGCTTAAA	TGAACTTGGAGAAATTCCCACACTAAAAACACTACAAGTTTTTGGAATCGTGCCAGATGGTACCCTTCAACTGTTAAAGGAAGCCCTTCCTCATCTACAGATTAATTGCTCCCATTTCACCACCATTGCCAGGCCAACTATTGGCAACAAAAAGAACCAGGAGATATGGGGCATCAAATGCCGACTGACACTGCAAAAGCCCAGTTGTCTATGAAGTATTTATTGCAGGATGGTGTCTCTTCTTTAGAACAGGGAAAATAGGCAGGAAGCCCAATTGCTGGAGTACTTAGCTAGTTTTATTCTTGGTTTTCCCTTTGCCTTCATTCTGCAAGTATACTAGGGAGCCATTTGAGAGGGAAAACTATGAAATCTTGCTTTTTGAAATGATTCTAAAAGCTT…	108	202	2502	chr5:36177394:+,chr5:36183942:+@chr5:36177394:+,chr5:36181920:+
CA	ENSG00000062194	GPBP1	chr5:56531859:+,chr5:56542127:+	chr5:56531859:+,chr5:56532940:+		ENST00000511209,ENST00000538707,ENST00000514387,ENST00000264779,ENST00000506184	0.161692	5_56531793_56531859_+	5_56542127_56542311_+	5_56532940_56532999_+	CCGTCTTTAAATCCTGAGTATGAGAGAGAACCAAATCACAATAAGTCTTTAGCTGCAGGTGTGTGGG	AATATCCTCCGAATCCTAAATCTAGAGCTCCAAGGATGCTGGTCATTAAGAAAGGTAATACAAAAGACTTACAGCTATCTGGATTCCCAGTAGTAGGAAATCTTCCGTCACAGCCAGTTAAGAATGGAACTGGTCCAAGTGTTTATAAAGGTTTAGTCCCTAAACCTGCTGCTCCACCTACAAAA	GCCTACACGCCCAGACACACACATACCCAACCAAAAAAATCTCCCAAGCTCCTCTCTTAG	67	185	60	chr5:56531859:+,chr5:56542127:+@chr5:56531859:+,chr5:56532940:+
CA	ENSG00000124275	MTRR	chr5:7871036:+,chr5:7875371:+	chr5:7871036:+,chr5:7873486:+		ENST00000511461,ENST00000503550,ENST00000510525,ENST00000502550,ENST00000440940,ENST00000341013,ENST00000514369,ENST00000264668,ENST00000510279	0.136558	5_7870883_7871036_+	5_7875371_7875488_+	5_7873486_7873625_+	TTTCACTGTTACATGCCTTGAAGTGATGAGGAGGTTTCTGTTACTATATGCTACACAGCAGGGACAGGCAAAGGCCATCGCAGAAGAAATATGTGAGCAAGCTGTGGTACATGGATTTTCTGCAGATCTTCACTGTATTAGTGAATCCGATAAG	GTCTCGGTGATTCAGAATACACCTACTTTTGCAATGGGGGGAAGATAATTGATAAACGACTTCAAGAGCTTGGAGCCCGGCATTTCTATGACACTGGACATGCAGATGACTGTGTAGG	TATGACCTAAAAACCGAAACAGCTCCTCTTGTTGTTGTGGTTTCTACCACGGGCACCGGAGACCCACCCGACACAGCCCGCAAGTTTGTTAAGGAAATACAGAACCAAACACTGCCGGTTGATTTCTTTGCTCACCTGCG	154	118	140	chr5:7871036:+,chr5:7875371:+@chr5:7871036:+,chr5:7873486:+
CA	ENSG00000111907	TPD52L1	chr6:125569529:+,chr6:125574863:+	chr6:125569529:+,chr6:125583980:+	ENST00000532423	ENST00000528193,ENST00000532429,ENST00000368402,ENST00000534000,ENST00000304877,ENST00000530868	0.247239	6_125569428_125569529_+	6_125574863_125574901_+	6_125583980_125584184_+	CTACAAGAAAACACATGAAACCCTGAGTCACGCAGGGCAAAAGGCAACTGCAGCTTTCAGCAACGTTGGAACGGCCATCAGCAAGAAGTTCGGAGACATGAG	TTACTCCATTCGCCATTCCATAAGTATGCCTGCTATGAG	ACGAAAGTAGGCGGTACGAACCCTAATGGAGGCAGTTTTGAGGAGGTCCTCAGCTCCACGGCCCATGCCAGTGCCCAGAGCTTGGCAGGAGGCTCCCGGCGGACCAAGGAGGAGGAGCTGCAGTGCTAAGTCCAGCCAGCGTGCAGCTGCATCCAGAAACCGGCCACTACCCAGCCCATCTCTGCCTGTGCTTATCCAGATAAGA	102	39	205	chr6:125569529:+,chr6:125574863:+@chr6:125569529:+,chr6:125583980:+
CA	ENSG00000111907	TPD52L1	chr6:125569529:+,chr6:125574863:+	chr6:125569529:+,chr6:125583980:+	ENST00000534199	ENST00000528193,ENST00000532429,ENST00000368402,ENST00000534000,ENST00000304877,ENST00000530868	0.247239	6_125569428_125569529_+	6_125574863_125574901_+	6_125583980_125584271_+	CTACAAGAAAACACATGAAACCCTGAGTCACGCAGGGCAAAAGGCAACTGCAGCTTTCAGCAACGTTGGAACGGCCATCAGCAAGAAGTTCGGAGACATGAG	TTACTCCATTCGCCATTCCATAAGTATGCCTGCTATGAG	ACGAAAGTAGGCGGTACGAACCCTAATGGAGGCAGTTTTGAGGAGGTCCTCAGCTCCACGGCCCATGCCAGTGCCCAGAGCTTGGCAGGAGGCTCCCGGCGGACCAAGGAGGAGGAGCTGCAGTGCTAAGTCCAGCCAGCGTGCAGCTGCATCCAGAAACCGGCCACTACCCAGCCCATCTCTGCCTGTGCTTATCCAGATAAGAAGACCAAAATCCCGCTGGGAAAAACCCAGGCCTTGACATTGTTATTCAAATGGCCCCTCCAGAAAGTTTAATGATTTCCATTTGTAT	102	39	292	chr6:125569529:+,chr6:125574863:+@chr6:125569529:+,chr6:125583980:+
CA	ENSG00000111907	TPD52L1	chr6:125569529:+,chr6:125574863:+	chr6:125569529:+,chr6:125583980:+	ENST00000524679	ENST00000528193,ENST00000532429,ENST00000368402,ENST00000534000,ENST00000304877,ENST00000530868	0.247239	6_125569428_125569529_+	6_125574863_125574901_+	6_125583980_125584294_+	CTACAAGAAAACACATGAAACCCTGAGTCACGCAGGGCAAAAGGCAACTGCAGCTTTCAGCAACGTTGGAACGGCCATCAGCAAGAAGTTCGGAGACATGAG	TTACTCCATTCGCCATTCCATAAGTATGCCTGCTATGAG	ACGAAAGTAGGCGGTACGAACCCTAATGGAGGCAGTTTTGAGGAGGTCCTCAGCTCCACGGCCCATGCCAGTGCCCAGAGCTTGGCAGGAGGCTCCCGGCGGACCAAGGAGGAGGAGCTGCAGTGCTAAGTCCAGCCAGCGTGCAGCTGCATCCAGAAACCGGCCACTACCCAGCCCATCTCTGCCTGTGCTTATCCAGATAAGAAGACCAAAATCCCGCTGGGAAAAACCCAGGCCTTGACATTGTTATTCAAATGGCCCCTCCAGAAAGTTTAATGATTTCCATTTGTATTTGTGTTGATGATGGACCACTTG	102	39	315	chr6:125569529:+,chr6:125574863:+@chr6:125569529:+,chr6:125583980:+
CA	ENSG00000111907	TPD52L1	chr6:125569529:+,chr6:125574863:+	chr6:125569529:+,chr6:125583980:+	ENST00000392482	ENST00000528193,ENST00000532429,ENST00000368402,ENST00000534000,ENST00000304877,ENST00000530868	0.247239	6_125569428_125569529_+	6_125574863_125574901_+	6_125583980_125584638_+	CTACAAGAAAACACATGAAACCCTGAGTCACGCAGGGCAAAAGGCAACTGCAGCTTTCAGCAACGTTGGAACGGCCATCAGCAAGAAGTTCGGAGACATGAG	TTACTCCATTCGCCATTCCATAAGTATGCCTGCTATGAG	ACGAAAGTAGGCGGTACGAACCCTAATGGAGGCAGTTTTGAGGAGGTCCTCAGCTCCACGGCCCATGCCAGTGCCCAGAGCTTGGCAGGAGGCTCCCGGCGGACCAAGGAGGAGGAGCTGCAGTGCTAAGTCCAGCCAGCGTGCAGCTGCATCCAGAAACCGGCCACTACCCAGCCCATCTCTGCCTGTGCTTATCCAGATAAGAAGACCAAAATCCCGCTGGGAAAAACCCAGGCCTTGACATTGTTATTCAAATGGCCCCTCCAGAAAGTTTAATGATTTCCATTTGTATTTGTGTTGATGATGGACCACTTGACCATCACATTTCAGTATTCATAGATGACTGTCACATTTTAAAATGTTCCCACTTGAGCAGGTACACAACTGGTCATAATTCCT…	102	39	659	chr6:125569529:+,chr6:125574863:+@chr6:125569529:+,chr6:125583980:+
CA	ENSG00000111907	TPD52L1	chr6:125569529:+,chr6:125574863:+	chr6:125569529:+,chr6:125583980:+	ENST00000368388	ENST00000528193,ENST00000532429,ENST00000368402,ENST00000304877,ENST00000530868	0.247239	6_125569428_125569529_+	6_125574863_125574901_+	6_125583980_125585553_+	CTACAAGAAAACACATGAAACCCTGAGTCACGCAGGGCAAAAGGCAACTGCAGCTTTCAGCAACGTTGGAACGGCCATCAGCAAGAAGTTCGGAGACATGAG	TTACTCCATTCGCCATTCCATAAGTATGCCTGCTATGAG	ACGAAAGTAGGCGGTACGAACCCTAATGGAGGCAGTTTTGAGGAGGTCCTCAGCTCCACGGCCCATGCCAGTGCCCAGAGCTTGGCAGGAGGCTCCCGGCGGACCAAGGAGGAGGAGCTGCAGTGCTAAGTCCAGCCAGCGTGCAGCTGCATCCAGAAACCGGCCACTACCCAGCCCATCTCTGCCTGTGCTTATCCAGATAAGAAGACCAAAATCCCGCTGGGAAAAACCCAGGCCTTGACATTGTTATTCAAATGGCCCCTCCAGAAAGTTTAATGATTTCCATTTGTATTTGTGTTGATGATGGACCACTTGACCATCACATTTCAGTATTCATAGATGACTGTCACATTTTAAAATGTTCCCACTTGAGCAGGTACACAACTGGTCATAATTCCT…	102	39	1574	chr6:125569529:+,chr6:125574863:+@chr6:125569529:+,chr6:125583980:+
CA	ENSG00000111907	TPD52L1	chr6:125574901:+,chr6:125578244:+	chr6:125569529:+,chr6:125578244:+	ENST00000527711		0.123266	6_125578244_125578304_+	6_125574863_125574901_+	6_125569428_125569529_+	GAATTCTCCTACTTTCAAATCATTTGAGGAGAGGGTTGAGACAACTGTCACAAGCCTCAAG	TTACTCCATTCGCCATTCCATAAGTATGCCTGCTATGAG	CTACAAGAAAACACATGAAACCCTGAGTCACGCAGGGCAAAAGGCAACTGCAGCTTTCAGCAACGTTGGAACGGCCATCAGCAAGAAGTTCGGAGACATGAG	61	39	102	chr6:125574901:+,chr6:125578244:+@chr6:125569529:+,chr6:125578244:+
MXE	ENSG00000093144	ECHDC1	chr6:127636041:-,chr6:127648147:-	chr6:127637647:-,chr6:127648147:-	ENST00000474240	ENST00000479525,ENST00000430841,ENST00000531967,ENST00000474289,ENST00000528402,ENST00000454859,ENST00000436638,ENST00000368292,ENST00000454591,ENST00000368291,ENST00000368289	0.252997	6_127648147_127648289_-	6_127635961_127636041_-	6_127637401_127637647_-	GTGTTATGATGCTACAACTTCTGGAAAAAGTAATTGAATTGGAAAATTGGACAGAGGGGAAAGGCCTCATTGTCCGTGGGGCAAAAAATACTTTCTCTTCAGGATCTGATCTGAATGCTGTGAAATCACTAGGAACTCCAGAG	ACTTCCTTTAATAAGTGTTGCGCTGGTTCAAGGTTGGGCATTGGGTGGAGGAGCAGAATTTACTACAGCATGTGATTTCAG	GATGGAATGGCCGTATGCATGTTCATGCAAAACACCTTAACAAGATTTATGAGGTAATGCAGCCTTCTTTTTAAAATATGATTTCTAAAAGACCAAAAATAGCTTTTTGCTATTCCATTATTTGTACTAGTTAAGAAATAATAGCTAATTTTCAAATTACATCTATTCTAATGATGTACTATTTTTTTGTGCCGTAGAGGATAATCATTTAATTACATGTTAATGAAGTATATACATATGTATTTTA	143	81	247	chr6:127636041:-,chr6:127648147:-@chr6:127637647:-,chr6:127648147:-
CA	ENSG00000093144	ECHDC1	chr6:127636041:-,chr6:127648147:-	chr6:127637647:-,chr6:127648147:-	ENST00000525745,ENST00000526299,ENST00000534442	ENST00000479525,ENST00000528402,ENST00000368291,ENST00000368289	0.252997	6_127648147_127648289_-	6_127635961_127636041_-	6_127637595_127637647_-	GTGTTATGATGCTACAACTTCTGGAAAAAGTAATTGAATTGGAAAATTGGACAGAGGGGAAAGGCCTCATTGTCCGTGGGGCAAAAAATACTTTCTCTTCAGGATCTGATCTGAATGCTGTGAAATCACTAGGAACTCCAGAG	ACTTCCTTTAATAAGTGTTGCGCTGGTTCAAGGTTGGGCATTGGGTGGAGGAGCAGAATTTACTACAGCATGTGATTTCAG	GATGGAATGGCCGTATGCATGTTCATGCAAAACACCTTAACAAGATTTATGAG	143	81	53	chr6:127636041:-,chr6:127648147:-@chr6:127637647:-,chr6:127648147:-
MXE	ENSG00000093144	ECHDC1	chr6:127636041:-,chr6:127648147:-	chr6:127637647:-,chr6:127648147:-	ENST00000531582	ENST00000479525,ENST00000430841,ENST00000531967,ENST00000474289,ENST00000528402,ENST00000454859,ENST00000436638,ENST00000368292,ENST00000454591,ENST00000368291,ENST00000368289	0.252997	6_127648147_127648289_-	6_127635961_127636041_-	6_127637604_127637647_-	GTGTTATGATGCTACAACTTCTGGAAAAAGTAATTGAATTGGAAAATTGGACAGAGGGGAAAGGCCTCATTGTCCGTGGGGCAAAAAATACTTTCTCTTCAGGATCTGATCTGAATGCTGTGAAATCACTAGGAACTCCAGAG	ACTTCCTTTAATAAGTGTTGCGCTGGTTCAAGGTTGGGCATTGGGTGGAGGAGCAGAATTTACTACAGCATGTGATTTCAG	GATGGAATGGCCGTATGCATGTTCATGCAAAACACCTTAACAAG	143	81	44	chr6:127636041:-,chr6:127648147:-@chr6:127637647:-,chr6:127648147:-
CA	ENSG00000079819	EPB41L2	chr6:131191266:-,chr6:131199244:-	chr6:131191266:-,chr6:131206236:-	ENST00000527411,ENST00000529208	ENST00000527423,ENST00000524581	0.414731	6_131190703_131191266_-	6_131199244_131199390_-	6_131206236_131206408_-	AGTTCACATGAGACTCTGAATATAGTGGAGGAGAAGAAGCGGGCAGAGGTTGGGAAAGACGAAAGAGTAATCACAGAAGAAATGAATGGTAAAGAGATATCACCTGGGAGTGGTCCTGGGGAGATTCGTAAGGTGGAGCCTGTGACACAAAAAGACTCCACCTCCCTGTCTTCTGAGAGCAGCAGCAGCAGCAGTGAGAGTGAGGAGGAAGACGTGGGAGAGTACCGTCCCCACCACCGAGTGACCGAGGGCACCATCAGGGAGGAACAGGAGTATGAAGAAGAGGTGGAGGAAGAACCCCGCCCGGCAGCCAAGGTAGTAGAGAGGGAGGAAGCAGTGCCCGAAGCCAGCCCAGTCACACAAGCAGGTGCCAGTGTAATCACAGTAGAAACAGTGATC…	GAACTGGATAAGGCCCAGGAGGACATACTGAAACATCAGGCTAGCATTAGTGAACTCAAGCGCAATTTTATGGAATCCACACCTGAGCCGCGCCCTAATGAATGGGAAAAACGACGTATCACACCTCTGTCCCTACAGACACAAGGG	CTCCGATTGGTGTCATGGACCAAAGTCTTATGAAGGATTTTCCTGGCGCTGCTGGGGAGATTTCAGCCTATGGACCTGGACTTGTCAGCATTGCCGTGGTACAAGATGGGGACGGCAGGAGGGAAGTGAGAAGCCCAACTAAAGCCCCACATTTGCAGCTCATTGAAGGAAAG	564	147	173	chr6:131191266:-,chr6:131199244:-@chr6:131191266:-,chr6:131206236:-
MXE	ENSG00000078269	SYNJ2	chr6:158450058:+,chr6:158454487:+	chr6:158450058:+,chr6:158451440:+	ENST00000367113	ENST00000367122,ENST00000449859,ENST00000355585,ENST00000367121	0.112823	6_158449788_158450058_+	6_158454487_158454712_+	6_158451440_158451529_+	GTGGCACGTCTCTGAGCTTCCTGGTGTTGGTGACAGGCTGCACATCTGTGGGCAGAATTCCAGATGCTGAAATCTACAAAATCACTGCCACTGACTTTTACCCTCTTCAGGAAGAGGCCAAGGAGGAGGAACGCCTCATAGCTTTGAAGAAAATCCTCAGCTCGGGGGTGTTCTATTTCTCATGGCCAAACGATGGGTCTCGCTTTGACCTGACTGTCCGCACGCAGAAGCAGGGGGATGACAGCTCTGAATGGGGGAACTCCTTCTTCTG	GAACCAGCTGTTGCACGTGCCCTTGAGGCAGCACCAGGTGAGCTGCTGTGACTGGCTGCTGAAGATCATCTGCGGGGTGGTCACCATCCGCACCGTGTATGCCTCCCACAAGCAGGCCAAGGCCTGCCTCGTCTCTCGCGTTAGCTGTGAGCGCACAGGCACTCGCTTCCACACCCGTGGCGTGAACGACGACGGCCATGTGTCCAACTTCGTGGAGACAGAGCAG	AGGCAGCCACAGGTTTTCATCTGGCCTTGGTGCTTTGGATTCCCCAGAAGTGAATTCCTGATTTCTGCCGGAAGAAGGGGACCCTCCCCA	271	226	90	chr6:158450058:+,chr6:158454487:+@chr6:158450058:+,chr6:158451440:+
CA	ENSG00000137177	KIF13A	chr6:17790141:-,chr6:17794480:-	chr6:17788106:-,chr6:17794480:-	ENST00000514714,ENST00000378843,ENST00000378814,ENST00000502297		0.327776	6_17794480_17794626_-	6_17790103_17790141_-	6_17788007_17788106_-	GGTCATTCCCGTAGAGTACAAGTCACGGTGAAACCTGTGCAGCATTCAGGGACACTGCCACTTATGGTTGAAGCCATCCTGTCAGTATCCATCGGCTGTGTAACTGCCAGGTCCACCAAACTCCAAAGAGGGCTGGACAGTTACCAG	AGAGATGATGAGGATGGTGATGATATGGATAGTTATCAG	GAAGAAGACTTAAACTGCGTAAGGGAGAGGTGGTCAGATGCACTCATTAAACGACGAGAATACCTGGATGAACAGATAAAAAAAGTCAGCAATAAAACAG	147	39	100	chr6:17790141:-,chr6:17794480:-@chr6:17788106:-,chr6:17794480:-
CA	ENSG00000082269	FAM135A	chr6:71191857:+,chr6:71200737:+	chr6:71191857:+,chr6:71195870:+		ENST00000505769,ENST00000505868,ENST00000361499,ENST00000515323,ENST00000418814	0.136582	6_71191704_71191857_+	6_71200737_71200786_+	6_71195870_71195947_+	GGTTGTAGCTTCATCATTGCAGACTCCTTCCTACATCATGCGTATCGTTTTCATTATACACTTTGTGCCACTTTGCTGCTAGCCTTCAAGGGATTGCACAGCTACTTCATTACAGTAACAGAAGAGATTCCTTCTTGTCAGAAACTAGAACTGG	AGGAAATGGATGTAGAAGCTCGACTTACTGAACTATGTGAAGAAGTTAAG	CCAAGGCCAACATGCAGCTCCTATATGAGCGTCTTCTCAGAAGAAAACAGCTACGAACACAGAAAGACAACCATCTAG	154	50	78	chr6:71191857:+,chr6:71200737:+@chr6:71191857:+,chr6:71195870:+
CA	ENSG00000135317	SNX14	chr6:86248582:-,chr6:86251703:-	chr6:86246642:-,chr6:86251703:-	ENST00000515216,ENST00000508980,ENST00000506182,ENST00000346348,ENST00000369627		0.287246	6_86251703_86251761_-	6_86248556_86248582_-	6_86246510_86246642_-	TATTTCAGACAACTTTTAAGAGGTGCAGAATCACCAACACGCAATTCAAAATTGAACAG	AGGTAGCCTAAGTTTGGATGATTTTCG	GAACACACAGAAAAGGGGAGAATCATTTGGAATCAGCAGAATAGGTAGCAAAATTAAAGGAGTATTCAAAAGTACCACAATGGAGGGAGCTATGTTGCCTAATTATGGTGTAGCTGAAGGTGAAGATGATTTT	59	27	133	chr6:86248582:-,chr6:86251703:-@chr6:86246642:-,chr6:86251703:-
CA	ENSG00000087077	TRIP6	chr7:100465228:+,chr7:100465730:+	chr7:100465610:+,chr7:100465730:+	ENST00000200457	ENST00000437505	0.104647	7_100465730_100465855_+	7_100465016_100465228_+	7_100465483_100465610_+	GGGCTCCCTGCAGACAGGGGGGGCCTTCGCCCTGGAAGCCTGGACGCCGAGATAGACTTGCTGAGCAGCACGCTGGCCGAGCTGAATGGGGGTCGGGGTCATGCGTCACGGCGACCAGACCGACAG	GTTTTCTTTTCTGGAGTCCCAAACGAGGTGCGGGACGGAAGAGGGGGTGAAGGCCAGAGGCTCGGGGCTTCAAGACCGCTGTCTGGAGTCCCCCTTTCCAGGCCATGTCGGGGCCCACCTGGCTGCCCCCGAAGCAGCCGGAGCCCGCCAGAGCCCCTCAGGGGAGGGCGATCCCCCGCGGCACCCCGGGGCCACCACCGGCCCACGGAGCAG	CACTCCAGCCCCACCCCAGGGTCAATTTTTGCCCCCTTCCATCTGAGCAGTGTTACCAGGCCCCAGGGGGACCGGAGGATCGGGGGCCGGCGTGGGTGGGGTCCCATGGAGTACTCCAGCACACGCAG	126	213	128	chr7:100465228:+,chr7:100465730:+@chr7:100465610:+,chr7:100465730:+
MXE	ENSG00000087077	TRIP6	chr7:100465228:+,chr7:100465730:+	chr7:100465610:+,chr7:100465730:+	ENST00000417475,ENST00000476870	ENST00000437505	0.104647	7_100465730_100465855_+	7_100465016_100465228_+	7_100465533_100465610_+	GGGCTCCCTGCAGACAGGGGGGGCCTTCGCCCTGGAAGCCTGGACGCCGAGATAGACTTGCTGAGCAGCACGCTGGCCGAGCTGAATGGGGGTCGGGGTCATGCGTCACGGCGACCAGACCGACAG	GTTTTCTTTTCTGGAGTCCCAAACGAGGTGCGGGACGGAAGAGGGGGTGAAGGCCAGAGGCTCGGGGCTTCAAGACCGCTGTCTGGAGTCCCCCTTTCCAGGCCATGTCGGGGCCCACCTGGCTGCCCCCGAAGCAGCCGGAGCCCGCCAGAGCCCCTCAGGGGAGGGCGATCCCCCGCGGCACCCCGGGGCCACCACCGGCCCACGGAGCAG	TGTTACCAGGCCCCAGGGGGACCGGAGGATCGGGGGCCGGCGTGGGTGGGGTCCCATGGAGTACTCCAGCACACGCAG	126	213	78	chr7:100465228:+,chr7:100465730:+@chr7:100465610:+,chr7:100465730:+
MXE	ENSG00000257923	CUX1	chr7:101838883:+,chr7:101916637:+	chr7:101838883:+,chr7:101839914:+	ENST00000360264,ENST00000549414,ENST00000292535,ENST00000550008	ENST00000393824,ENST00000437600,ENST00000558836,ENST00000547394,ENST00000425244,ENST00000292538,ENST00000560541	0.204045	7_101838787_101838883_+	7_101916637_101916764_+	7_101839914_101840585_+	GATGCGGCCAAGCCCCTGGAGGTGCTGTTGCTGGAGAAGAACCGCTCGCTGCAGTCCGAGAACGCCGCGCTGCGCATCTCCAACAGCGACCTGAGCG	GACGCTGTGCAGAGCTGCAAGTCCGTATCACTGAGGCTGTGGCCACAGCCACTGAGCAGAGAGAGCTGATCGCCCGCCTGGAGCAGGACCTGAGCATCATTCAGTCCATCCAGCGGCCCGATGCCGAG	GGTCAGCCAGGAGGAAAGGGAAAGACCAGCCTGAAAGTCGGCGCCCGGGATCTTTGCCGGCCCCCCCTCCTTCTCAGTTGCCCCGCAACCCGGGGGAGCAGGCTTCCAATACTAATGGTACACACCAGTTCTCACCAGCGGGGTTAAGTCAAGACTTTTTCAGCTCATCCCTGGCAAGCCCCAGCCTACCCCTGGCTTCTACAGGAAAATTTGCACTAAACTCTCTTCTCCAGCGGCAGCTAATGCAGTCCTTCTACTCCAAGGCTATGCAGGAAGCCGGAAGCACAAGCATGATTTTTTCAACAGGTCCATACAGCACAAACTCCATATCTTCCCAAAGTCCATTACAACAAAGCCCAGATGTCAATGGCATGGCCCCATCCCCCAGCCAGTCAGAAA…	97	128	672	chr7:101838883:+,chr7:101916637:+@chr7:101838883:+,chr7:101839914:+
CA	ENSG00000170632	ARMC10	chr7:102715858:+,chr7:102716224:+	chr7:102715858:+,chr7:102724129:+	ENST00000454559,ENST00000541300,ENST00000441711,ENST00000425331		0.188875	7_102715328_102715858_+	7_102716224_102716328_+	7_102724129_102724277_+	ACCGCCCCGCGCTCCGCTGCCAGGGGCGGGAGGGAGGAATGGTTGCTTCACGCCCCGGGGGAAGAGACGGGAAGCTCGGCTCTGGGTTGCGGGCCCCGGCGTCTCCGCGTGGGGCGCACCGTCCGACCCCCCCCTCCCGGTGTGCAGCGCCCCGCACCGCCCCGCCTCGCCTGGGAGAAGCCGCCGGGACGCGCCGGGCTGGAGTGGGCGGTTATAGGCTTTGAGCTAGGCCGTTTCCGGGAGGCGGAGCTCAGACCCCATTTCCTTTCTCCACATCCAGGTCAGGTGGCGTTTGCTGTGGCGGCTAGGCCCGCGTGCGCTGGAGACCTCCGCGCTGGCCCCCGCGAGCCTCCTGCCCTGGCCCGGCGCTGCGGCTCTGCCGCGGCGGCAGCATGGGTG…	GTGCCCTGGAAGAAGGGACGTCAGAGGGTCAGTTGTGCGGGCGCTCGGCCCGGCCTCAGACGGGAGGTACCTGGGAGTCACAGTGGTCCAAGACCTCGCAGCCTG	AAGACTTAACTGATGGTTCATATGATGATGTTCTAAATGCTGAACAACTTCAGAAACTCCTTTACCTGCTGGAGTCAACGGAGGATCCTGTAATTATTGAAAGAGCTTTGATTACTTTGGGTAACAATGCAGCCTTTTCAGTTAACCAA	531	105	149	chr7:102715858:+,chr7:102716224:+@chr7:102715858:+,chr7:102724129:+
CA	ENSG00000170632	ARMC10	chr7:102727211:+,chr7:102732924:+	chr7:102727211:+,chr7:102737724:+	ENST00000454559,ENST00000323735,ENST00000428183	ENST00000425331	0.156728	7_102727077_102727211_+	7_102732924_102733100_+	7_102737724_102737795_+	GCTATTATTCGTGAATTGGGTGGTATTCCAATTGTTGCAAACAAAATCAACCATTCCAACCAGAGTATTAAAGAGAAAGCTTTAAATGCACTAAATAACCTGAGTGTGAATGTTGAAAATCAAATCAAGATAAAG	ATATACATCAGTCAAGTATGTGAGGATGTCTTCTCTGGTCCTCTGAACTCTGCTGTGCAGCTGGCTGGACTGACATTGTTGACAAACATGACTGTTACCAATGACCACCAGCACATGCTTCACAGTTACATTACAGACCTGTTCCAGGTGTTACTTACTGGAAATGGAAACACGAAG	GTGCAAGTTTTGAAACTGCTTTTGAATTTGTCTGAAAATCCAGCCATGACAGAAGGACTTCTCCGTGCCCAA	135	177	72	chr7:102727211:+,chr7:102732924:+@chr7:102727211:+,chr7:102737724:+
MXE	ENSG00000146540	C7orf50	chr7:1049779:-,chr7:1067894:-	chr7:1049779:-,chr7:1166893:-	ENST00000397100,ENST00000397098,ENST00000357429,ENST00000491163	ENST00000412051	0.180742	7_1049586_1049779_-	7_1067894_1067975_-	7_1166893_1167022_-	GGCGAAGCTGTGCTCAGGCCCGGGCTGGACGCAGAGCCAGAGCTGTCCCCAGAGGAGCAGAGGGTCCTGGAAAGGAAGCTGAAAAAGGAACGGAAGAAAGAGGAGAGGCAGCGTCTGCGGGAGGCAGGCCTTGTGGCCCAGCACCCGCCTGCCAGGCGCTCGGGGGCCGAACTGGCCCTGGACTACCTCTGCAG	CGCGGGCCGGGCGGTGCGCACTGCGGGCGCATCCCTGCCCCGGCGCCGTCCGTGCCCGCGGGACCTGACAGCCGGGTCAGAG	GATGGCAAAACAGAAGAGAAAAGTTCCTGAAGTGACAGAGAAAAAGAACAAAAAGCTGAAGAAGGCGTCAGCAGAGGGGCCACTGCTGGGCCCTGAGGCTGCACCAAGTGGCGAAGGAGCCGGCTCCAAG	194	82	130	chr7:1049779:-,chr7:1067894:-@chr7:1049779:-,chr7:1166893:-
CA	ENSG00000004866	ST7	chr7:116772014:+,chr7:116774178:+	chr7:116772014:+,chr7:116776135:+	ENST00000489293,ENST00000422922,ENST00000438863,ENST00000393443,ENST00000393444,ENST00000446490,ENST00000393451,ENST00000393446		0.297639	7_116771939_116772014_+	7_116774178_116774246_+	7_116776135_116776289_+	TAATGCAGAAAGCCTGGAGAGAGAGAAACCCCCAAGCTAGGATTTCTGCAGCTCATGAAGCCTTGGAGATAAATGA	AATTAGGTCCAGAGTTGAAGTTCCCCTAATTGCTTCCTCTACCATCTGGGAGATAAAATTGTTACCAAA	GTGTGCAACTGCTTATATTCTCTTGGCTGAAGAGGAAGCAACAACCATTGCTGAAGCAGAAAAATTATTTAAGCAGGCCCTGAAGGCTGGAGATGGCTGTTACCGACGCTCTCAGCAGCTACAACATCATGGATCCCAGTATGAAGCCCAACATA	76	69	155	chr7:116772014:+,chr7:116774178:+@chr7:116772014:+,chr7:116776135:+
CA	ENSG00000004866	ST7	chr7:116772014:+,chr7:116774178:+	chr7:116772014:+,chr7:116776135:+	ENST00000465133	ENST00000490039,ENST00000393449,ENST00000265437,ENST00000432298,ENST00000323984,ENST00000487459,ENST00000393447	0.297639	7_116771939_116772014_+	7_116774178_116774246_+	7_116776135_116777396_+	TAATGCAGAAAGCCTGGAGAGAGAGAAACCCCCAAGCTAGGATTTCTGCAGCTCATGAAGCCTTGGAGATAAATGA	AATTAGGTCCAGAGTTGAAGTTCCCCTAATTGCTTCCTCTACCATCTGGGAGATAAAATTGTTACCAAA	GTGTGCAACTGCTTATATTCTCTTGGCTGAAGAGGAAGCAACAACCATTGCTGAAGCAGAAAAATTATTTAAGCAGGCCCTGAAGGCTGGAGATGGCTGTTACCGACGCTCTCAGCAGCTACAACATCATGGATCCCAGTATGAAGCCCAACATAGTAAGGTTTCCTGCAGGTTGATGCATTGGGGGATCAGAATTGTAAAAATTATTAATCAGAGCAAATTTTTAGTCCAGTTCAAAATATGATTCTCCTAGACAAGAGAAAATATTGGCTTTTGCTTTGTTTTTATTAATTTTCTTCTTTCCTATAAGTGCAGTTAGTAAATAATTAACTTACAGCTTCATTGCTGTTTATATTCACATTCTCTTTCCTGCCCATAGATTCCTAACCGCAGAAATAA…	76	69	1262	chr7:116772014:+,chr7:116774178:+@chr7:116772014:+,chr7:116776135:+
CA	ENSG00000081803	CADPS2	chr7:122026363:-,chr7:122027080:-	chr7:122019496:-,chr7:122027080:-	ENST00000462699,ENST00000397721,ENST00000449022,ENST00000334010		0.261532	7_122027080_122027227_-	7_122026349_122026363_-	7_122019422_122019496_-	AACAAGAACTGCATTTGAACTCAAGCTACAAAAGGCAAGCAAAACAACTGACTTGCGCATTCCAGCTTCCGTTTGCACTATGTTTAATGTATTAGTCGATGCCAAAAAGCAAAGCACCAAACTCTGTGCCCTGGATGGAGGACAAGAG	TTTGGTAGTCAATGG	CAACAGTACCATTCAAAAATAGATGATCTGATCGACAACAGTGTAAAAGAAATCATTTCACTGTTAGTTTCAAAG	148	15	75	chr7:122026363:-,chr7:122027080:-@chr7:122019496:-,chr7:122027080:-
MXE	ENSG00000122550	KLHL7	chr7:23164791:+,chr7:23165380:+	chr7:23164791:+,chr7:23180388:+	ENST00000521082,ENST00000539124,ENST00000322231,ENST00000409689,ENST00000339077,ENST00000545443	ENST00000479700	0.203356	7_23164667_23164791_+	7_23165380_23165506_+	7_23180388_23180563_+	AATTTCCGTGAATAGCAACAATGTTCAGTCTTTGCTGGATGCAGCAAACCAATATCAGATTGAACCTGTGAAGAAAATGTGTGTTGATTTTTTGAAAGAACAAGTTGATGCTTCAAATTGTCTTG	GAGAAGCAGAAAAAGTTGATCAGAGCCTTCCAGAGTGTGGTATGCTTTTCACTGTGTGATGATCCTTAGTGGCACATGAATGAACGTCCAGATGTTTGTGCAGTAGCCCACCCTTATCTGCAGGATA	GTATAAGTGTGCTAGCGGAGTGTCTAGATTGTCCTGAATTGAAAGCAACTGCAGATGACTTTATTCATCAGCACTTTACTGAAGTTTACAAAACTGATGAATTTCTTCAACTTGATGTCAAGCGAGTAACACATCTTCTCAACCAGGACACTCTGACTGTGAGAGCAGAGGATCAG	125	127	176	chr7:23164791:+,chr7:23165380:+@chr7:23164791:+,chr7:23180388:+
MXE	ENSG00000122550	KLHL7	chr7:23164791:+,chr7:23165380:+	chr7:23164791:+,chr7:23180388:+	ENST00000521082,ENST00000539124,ENST00000322231,ENST00000409689,ENST00000339077,ENST00000545443	ENST00000410047	0.203356	7_23164667_23164791_+	7_23165380_23165662_+	7_23180388_23180563_+	AATTTCCGTGAATAGCAACAATGTTCAGTCTTTGCTGGATGCAGCAAACCAATATCAGATTGAACCTGTGAAGAAAATGTGTGTTGATTTTTTGAAAGAACAAGTTGATGCTTCAAATTGTCTTG	GAGAAGCAGAAAAAGTTGATCAGAGCCTTCCAGAGTGTGGTATGCTTTTCACTGTGTGATGATCCTTAGTGGCACATGAATGAACGTCCAGATGTTTGTGCAGTAGCCCACCCTTATCTGCAGGATACGTTCCAAGACCCCCAGTGAATGCCTGAAACTGCAGATAGTACTGAATCCTATATATACTGTGTTTTTTATGATACATACATGCCTATGATGAAGTTTAATTTCTAAATTAGACAGTAAAAGATTAACAACAATAATAATAAAATAGAACAACTTT	GTATAAGTGTGCTAGCGGAGTGTCTAGATTGTCCTGAATTGAAAGCAACTGCAGATGACTTTATTCATCAGCACTTTACTGAAGTTTACAAAACTGATGAATTTCTTCAACTTGATGTCAAGCGAGTAACACATCTTCTCAACCAGGACACTCTGACTGTGAGAGCAGAGGATCAG	125	283	176	chr7:23164791:+,chr7:23165380:+@chr7:23164791:+,chr7:23180388:+
MXE	ENSG00000122550	KLHL7	chr7:23164791:+,chr7:23165380:+	chr7:23164791:+,chr7:23180388:+	ENST00000459661	ENST00000322275	0.203356	7_23164667_23164791_+	7_23165380_23165664_+	7_23180388_23180403_+	AATTTCCGTGAATAGCAACAATGTTCAGTCTTTGCTGGATGCAGCAAACCAATATCAGATTGAACCTGTGAAGAAAATGTGTGTTGATTTTTTGAAAGAACAAGTTGATGCTTCAAATTGTCTTG	GAGAAGCAGAAAAAGTTGATCAGAGCCTTCCAGAGTGTGGTATGCTTTTCACTGTGTGATGATCCTTAGTGGCACATGAATGAACGTCCAGATGTTTGTGCAGTAGCCCACCCTTATCTGCAGGATACGTTCCAAGACCCCCAGTGAATGCCTGAAACTGCAGATAGTACTGAATCCTATATATACTGTGTTTTTTATGATACATACATGCCTATGATGAAGTTTAATTTCTAAATTAGACAGTAAAAGATTAACAACAATAATAATAAAATAGAACAACTTTAA	GTATAAGTGTGCTAGC	125	285	16	chr7:23164791:+,chr7:23165380:+@chr7:23164791:+,chr7:23180388:+
MXE	ENSG00000122550	KLHL7	chr7:23164791:+,chr7:23165380:+	chr7:23164791:+,chr7:23180388:+	ENST00000521082,ENST00000539124,ENST00000322231,ENST00000409689,ENST00000339077,ENST00000545443	ENST00000322275	0.203356	7_23164667_23164791_+	7_23165380_23165664_+	7_23180388_23180563_+	AATTTCCGTGAATAGCAACAATGTTCAGTCTTTGCTGGATGCAGCAAACCAATATCAGATTGAACCTGTGAAGAAAATGTGTGTTGATTTTTTGAAAGAACAAGTTGATGCTTCAAATTGTCTTG	GAGAAGCAGAAAAAGTTGATCAGAGCCTTCCAGAGTGTGGTATGCTTTTCACTGTGTGATGATCCTTAGTGGCACATGAATGAACGTCCAGATGTTTGTGCAGTAGCCCACCCTTATCTGCAGGATACGTTCCAAGACCCCCAGTGAATGCCTGAAACTGCAGATAGTACTGAATCCTATATATACTGTGTTTTTTATGATACATACATGCCTATGATGAAGTTTAATTTCTAAATTAGACAGTAAAAGATTAACAACAATAATAATAAAATAGAACAACTTTAA	GTATAAGTGTGCTAGCGGAGTGTCTAGATTGTCCTGAATTGAAAGCAACTGCAGATGACTTTATTCATCAGCACTTTACTGAAGTTTACAAAACTGATGAATTTCTTCAACTTGATGTCAAGCGAGTAACACATCTTCTCAACCAGGACACTCTGACTGTGAGAGCAGAGGATCAG	125	285	176	chr7:23164791:+,chr7:23165380:+@chr7:23164791:+,chr7:23180388:+
CA	ENSG00000164828	SUN1	chr7:856310:+,chr7:878435:+	chr7:856310:+,chr7:872142:+		ENST00000427969,ENST00000389574	0.482434	7_856252_856310_+	7_878435_878623_+	7_872142_872238_+	AGAGCGTCTTCTCGGGCCTGGGCGGCGCAGACGAGGCCTGAGGCGGCGGCGCGAGGCAG	TTCCAGCTATTCTTCAGATGCTCTGGATTTTGAGACGGAGCACAAATTGGACCCTGTATTTGATTCTCCACGGATGTCCCGCCGTAGTTTGCGCCTGGCCACGACAGCATGCACCCTGGGGGATGGTGAGGCTGTGGGTGCCGACAGCGGCACCAGCAGCGCTGTCTCCCTGAAGAACCGAGCGGCCAG	TATGGTTTGAAGTGGTGAACATGGATTTTTCTCGGCTTCACATGTACAGTCCTCCCCAGTGTGTGCCGGAGAACACGGGCTACACGTATGCGCTCAG	59	189	97	chr7:856310:+,chr7:878435:+@chr7:856310:+,chr7:872142:+
CA	ENSG00000196652	ZKSCAN5	chr7:99117532:+,chr7:99123436:+	chr7:99117532:+,chr7:99117792:+		ENST00000454175	0.129805	7_99117450_99117532_+	7_99123436_99124041_+	7_99117792_99117927_+	CCCTTCCTGTTCTCCAAGTTCCTTCCCTTCCCCTGAAGGACAGCCAGGAGCTGACAGCTTCACTTCTCTCAACTGGGTCCCAG	GTTATGAGTCCAGGGACAATATGGAGCTCATAGTGAAGCAGATTTCTGATGACTCTGAATCACACTGGGTGGCGCCAGAACACACCGAAAGGAGCGTTCCTCAGGATCCAGACTTTGCAGAAGTCAGTGACCTTAAAGGCATGGTACAAAGGTGGCAGGTCAACCCCACTGTGGGGAAATCAAGGCAGAATCCTTCCCAGAAAAGGGATCTGGATGCAATCACAGACATCAGCCCTAAGCAAAGCACACATGGCGAGAGAGGGCACAGATGCAGCGATTGTGGCAAATTCTTCCTCCAAGCCTCAAACTTTATTCAGCATCGGCGCATCCACACTGGAGAAAAACCGTTTAAGTGCGGAGAATGTGGGAAGAGCTACAATCAGCGGGTGCACCTCACCC…	AAGTTGGTGAAAATTGAAGAGGTGGCTGATGTGGCTGTATCCTTCATCCTGGAGGAATGGGGGCATTTGGACCAGTCCCAGAAGTCCCTTTATAGGGATGACAGGAAGGAGAACTATGGGAGTATTACTTCCATGG	83	606	136	chr7:99117532:+,chr7:99123436:+@chr7:99117532:+,chr7:99117792:+
CA	ENSG00000253161	RP11-150O12.1	chr8:37386708:-,chr8:37388830:-	chr8:37386708:-,chr8:37411540:-	ENST00000517363	ENST00000519738	0.092292	8_37386615_37386708_-	8_37388830_37388916_-	8_37411540_37411585_-	TAGCCAGTCCTGCCAGGGTTCTGGCTGTGCCGGGACAGTGAATGGCCACTCCGTCCCAGATGAGCTGCAGGAAGCGTTTCGATGTCATGTGGAG	AGAAAAGATTTTGCCACGTTGGCTAGGCTGCTCTGGAACTCTTGACCTCAGGTGATCTGCCTGCCACCCAACCTACTGGGATTACAG	TGCAGTCTTCAGGCCTGGAGCAGAGAAGGGAGAGTTCCTGCTCTAG	94	87	46	chr8:37386708:-,chr8:37388830:-@chr8:37386708:-,chr8:37411540:-
MXE	ENSG00000147548	WHSC1L1	chr8:38173560:-,chr8:38176413:-	chr8:38175556:-,chr8:38176413:-	ENST00000316985	ENST00000527502,ENST00000317025,ENST00000433384	0.222085	8_38176413_38176458_-	8_38173430_38173560_-	8_38173935_38175556_-	GTTGAAACAGTTCCTCAGGCTACAGTGAAGACTGGATTACAGAAAG	GTGCCAGCGAGATTTCAGATTCCTGTAAACCTCTAAAGAAAAGGAGTCGCGCCTCAACTGATGTAGAAATGACTAGTTCAGCATACAGAGACACATCTGACTCCGATTCTAGAGGACTGAGTGACCTGCAG	GGTCGGCGGACCGGGGAGTGCAGGGCTCTGTCAGATTCAGTGACAGCTCCGTCTCCGCAGCGATTGAGGAAACTGTGGACTGAGATTCCTGTACAATTTCATCCCAGAAACTCCAGACTTGTAGTCTCCATGCAAGATTTCTTTGTCGGCGGCTTGATAAACAGTTTCTTTGTTTTCGATTTTGATTTCGCCAATCATCATTATTGGCATTTTCCTGCCTGGTTTCTTCTTCAAGACTCTGAACAATTGCTTTAACAGTCAAATGATTTTTTTTTTTCGGTTTGAGCTGGATGGGTACAGCTTAAATCATGGGTCCAGCCTAAAAACCACCATTTAACTTACACTGATCAATTTCAACATGGACTGTTTTTGGTTTTTTGTTTTTAAATAAAGCATCAT…	46	131	1622	chr8:38173560:-,chr8:38176413:-@chr8:38175556:-,chr8:38176413:-
MXE	ENSG00000168300	PCMTD1	chr8:52733278:-,chr8:52744004:-	chr8:52739921:-,chr8:52744004:-	ENST00000519554	ENST00000544451,ENST00000360540	0.272077	8_52744004_52744127_-	8_52730140_52733278_-	8_52739489_52739921_-	TTAACACAGATTATGCGAACTGGACAGAACACTTGGGAAAGTAAAAATATCCTTGCTGTTTCATTTGCTCCACTTGTGCAACCAAGTAAGAATGATAATGGCAAACCAGATTCTGTGGGACTCC	CTCCCTGTGCTGTCAGGAATCTACAGGACTTGGCTCGTATTTACATTCGACGCACACTTAGAAATTTCATAAATGATGAGATGCAGGCCAAGGGGATTCCTCAAAGGGCTCCACCCAAAAGGAAAAGAAAGAGAGTTAAACAGAGAATTAACACTTACGTATTTGTGGGTAATCAGCTTATTCCTCAGCCTCTAGACAGTGAAGAGGATGAAAAAATGGAAGAGGATAACAAAGAAGAGGAGGAAAAAGATCACAATGAAGCAATGAAGCCAGAGGAGCCACCTCAAAATTTACTGAGAGAAAAAATCATGAAGCTGCCCCTCCCTGAATCTTTAAAAGCTTACTTGACATATTTTAGAGACAAATAACTTAGATCAAGAAGAAAAATGCCTACTGATA…	ACCTTGGTTGACCATAGAAAGCGGAAACCGTGGAAAGTGAAACTGTGCATAAAGGGAGACTACTGTACTTGAAATTCTACAATAAGGAGAAAAGTCATCAGTAACCAACAGTAACTTATAAAAATAAGTCAGGAATTATGTGAATTTCTAAAAAATAAAAGCTTCATATAGTAATATTCAGAGCATGAAAATAGTTTTGAAAATTGATATTTGCCAAAATTTAATAGGATGTATGGAGAATAAGTTTTTGTGGGTGTGTAGAAGTAAGTTAAAATAGCTTTCTGTTGAGAGGACATTATTCCTTAATTGCAGGAAATTAAAATATGAAAGAACGCGACTCCAAAAATCCCAAAAATAATATATATATAAATTATTTGCCAAATGTATCTTGTAGTAATC…	124	3139	433	chr8:52733278:-,chr8:52744004:-@chr8:52739921:-,chr8:52744004:-
MXE	ENSG00000168300	PCMTD1	chr8:52733278:-,chr8:52744004:-	chr8:52739921:-,chr8:52744004:-	ENST00000519554	ENST00000519559	0.272077	8_52744004_52744127_-	8_52732707_52733278_-	8_52739489_52739921_-	TTAACACAGATTATGCGAACTGGACAGAACACTTGGGAAAGTAAAAATATCCTTGCTGTTTCATTTGCTCCACTTGTGCAACCAAGTAAGAATGATAATGGCAAACCAGATTCTGTGGGACTCC	CTCCCTGTGCTGTCAGGAATCTACAGGACTTGGCTCGTATTTACATTCGACGCACACTTAGAAATTTCATAAATGATGAGATGCAGGCCAAGGGGATTCCTCAAAGGGCTCCACCCAAAAGGAAAAGAAAGAGAGTTAAACAGAGAATTAACACTTACGTATTTGTGGGTAATCAGCTTATTCCTCAGCCTCTAGACAGTGAAGAGGATGAAAAAATGGAAGAGGATAACAAAGAAGAGGAGGAAAAAGATCACAATGAAGCAATGAAGCCAGAGGAGCCACCTCAAAATTTACTGAGAGAAAAAATCATGAAGCTGCCCCTCCCTGAATCTTTAAAAGCTTACTTGACATATTTTAGAGACAAATAACTTAGATCAAGAAGAAAAATGCCTACTGATA…	ACCTTGGTTGACCATAGAAAGCGGAAACCGTGGAAAGTGAAACTGTGCATAAAGGGAGACTACTGTACTTGAAATTCTACAATAAGGAGAAAAGTCATCAGTAACCAACAGTAACTTATAAAAATAAGTCAGGAATTATGTGAATTTCTAAAAAATAAAAGCTTCATATAGTAATATTCAGAGCATGAAAATAGTTTTGAAAATTGATATTTGCCAAAATTTAATAGGATGTATGGAGAATAAGTTTTTGTGGGTGTGTAGAAGTAAGTTAAAATAGCTTTCTGTTGAGAGGACATTATTCCTTAATTGCAGGAAATTAAAATATGAAAGAACGCGACTCCAAAAATCCCAAAAATAATATATATATAAATTATTTGCCAAATGTATCTTGTAGTAATC…	124	572	433	chr8:52733278:-,chr8:52744004:-@chr8:52739921:-,chr8:52744004:-
MXE	ENSG00000168300	PCMTD1	chr8:52733278:-,chr8:52744004:-	chr8:52739921:-,chr8:52744004:-	ENST00000519554	ENST00000522514	0.272077	8_52744004_52744127_-	8_52732900_52733278_-	8_52739489_52739921_-	TTAACACAGATTATGCGAACTGGACAGAACACTTGGGAAAGTAAAAATATCCTTGCTGTTTCATTTGCTCCACTTGTGCAACCAAGTAAGAATGATAATGGCAAACCAGATTCTGTGGGACTCC	CTCCCTGTGCTGTCAGGAATCTACAGGACTTGGCTCGTATTTACATTCGACGCACACTTAGAAATTTCATAAATGATGAGATGCAGGCCAAGGGGATTCCTCAAAGGGCTCCACCCAAAAGGAAAAGAAAGAGAGTTAAACAGAGAATTAACACTTACGTATTTGTGGGTAATCAGCTTATTCCTCAGCCTCTAGACAGTGAAGAGGATGAAAAAATGGAAGAGGATAACAAAGAAGAGGAGGAAAAAGATCACAATGAAGCAATGAAGCCAGAGGAGCCACCTCAAAATTTACTGAGAGAAAAAATCATGAAGCTGCCCCTCCCTGAATCTTTAAAAGCTTACTTGACATATTTTAGAGACAAATAACTTAGATCAAG	ACCTTGGTTGACCATAGAAAGCGGAAACCGTGGAAAGTGAAACTGTGCATAAAGGGAGACTACTGTACTTGAAATTCTACAATAAGGAGAAAAGTCATCAGTAACCAACAGTAACTTATAAAAATAAGTCAGGAATTATGTGAATTTCTAAAAAATAAAAGCTTCATATAGTAATATTCAGAGCATGAAAATAGTTTTGAAAATTGATATTTGCCAAAATTTAATAGGATGTATGGAGAATAAGTTTTTGTGGGTGTGTAGAAGTAAGTTAAAATAGCTTTCTGTTGAGAGGACATTATTCCTTAATTGCAGGAAATTAAAATATGAAAGAACGCGACTCCAAAAATCCCAAAAATAATATATATATAAATTATTTGCCAAATGTATCTTGTAGTAATC…	124	379	433	chr8:52733278:-,chr8:52744004:-@chr8:52739921:-,chr8:52744004:-
CA	ENSG00000104231	ZFAND1	chr8:82627349:-,chr8:82630417:-	chr8:82629523:-,chr8:82630417:-	ENST00000519820,ENST00000517353,ENST00000518419,ENST00000523096,ENST00000521742,ENST00000519464,ENST00000519523,ENST00000220669	ENST00000520635,ENST00000517450	0.211948	8_82630417_82630459_-	8_82627039_82627349_-	8_82629484_82629523_-	ATTTTCTTCCATTTGTGTGTGATGATTGTTCAGGAATATTTTG	GTGACTGTAATCAATGAGAGACTGAAGACAGATCAACATACATCTTACCCATGCTCTTTCAAAGACTGTGCTGAGAGAGAACTTGTGGCAGTTATATGTCCTTATTGTGAGAAGAATTTTTGCCTGAGGTGATTGATCACTTAGGCTGTTCACACTTTGTATATCTGTTTAAGTGCTATACAAACACATGAACTAGTGTCACTCTTCTGTTGCTCATAGACACCGTCATCAGTCAGATCATGAGTGTGAAAAACTGGAAATCCCAAAGCCTCGAATGGCTGCCACTCAGAAACTTGTTAAAGACATTATTG	CCTTGAACACAGAAGCAGGGAGTCTCATGGTTGTCCTGAG	43	311	40	chr8:82627349:-,chr8:82630417:-@chr8:82629523:-,chr8:82630417:-
CA	ENSG00000104231	ZFAND1	chr8:82627349:-,chr8:82630417:-	chr8:82629523:-,chr8:82630417:-		ENST00000520604,ENST00000523431,ENST00000517588,ENST00000524339,ENST00000521895,ENST00000523361,ENST00000521287,ENST00000520941,ENST00000521885,ENST00000520076,ENST00000522520	0.211948	8_82630417_82630459_-	8_82627222_82627349_-	8_82629484_82629523_-	ATTTTCTTCCATTTGTGTGTGATGATTGTTCAGGAATATTTTG	GTGACTGTAATCAATGAGAGACTGAAGACAGATCAACATACATCTTACCCATGCTCTTTCAAAGACTGTGCTGAGAGAGAACTTGTGGCAGTTATATGTCCTTATTGTGAGAAGAATTTTTGCCTGAG	CCTTGAACACAGAAGCAGGGAGTCTCATGGTTGTCCTGAG	43	128	40	chr8:82627349:-,chr8:82630417:-@chr8:82629523:-,chr8:82630417:-
MXE	ENSG00000104231	ZFAND1	chr8:82627349:-,chr8:82630417:-	chr8:82629523:-,chr8:82630417:-	ENST00000523012	ENST00000520604,ENST00000519820,ENST00000517353,ENST00000523431,ENST00000517588,ENST00000524339,ENST00000521895,ENST00000518419,ENST00000523361,ENST00000521287,ENST00000523096,ENST00000520941,ENST00000521885,ENST00000520076,ENST00000521742,ENST00000522520,ENST00000519464,ENST00000519523,ENST00000220669	0.211948	8_82630417_82630459_-	8_82627222_82627349_-	8_82629487_82629523_-	ATTTTCTTCCATTTGTGTGTGATGATTGTTCAGGAATATTTTG	GTGACTGTAATCAATGAGAGACTGAAGACAGATCAACATACATCTTACCCATGCTCTTTCAAAGACTGTGCTGAGAGAGAACTTGTGGCAGTTATATGTCCTTATTGTGAGAAGAATTTTTGCCTGAG	CCTTGAACACAGAAGCAGGGAGTCTCATGGTTGTCCT	43	128	37	chr8:82627349:-,chr8:82630417:-@chr8:82629523:-,chr8:82630417:-
CA	ENSG00000156170	NDUFAF6	chr8:95970407:+,chr8:96044223:+	chr8:95970407:+,chr8:95993083:+		ENST00000396113,ENST00000519136	0.111575	8_95970223_95970407_+	8_96044223_96044326_+	8_95993083_95993201_+	GTCTCTTCTTCGGCCTTTCTGACATGGTGCCAGCCCTACTGGAGTCAGCAGGAGTCCAGCACAACAGATGGTGGTCAGTGGTGACTTCGGCACAGGCAGTTCGTGAGGAGTGGTTGGTGGCCATGGAGTCCTGACTGGAGTAGGTTAAAAAGAAGGAGGAAAATCACAAGAAAGAGAGACTGGAG	GAAACGGGATTATGAAGGTTATTTATGCTCCCTGCTGCTCCCTGCAGAATCCCGAAGCTCTGTTTTTGCACTGAGGGCCTTTAATGTGGAACTGGCTCAGGCTG	GCAGCCACCTCTCAACAACCCATGAAGTGTCTGGAGCTCCACCCTCTGCTCAAGAGGAACGGCACATGACCCAGGCCTATGCCAATCAGCATTTCACATTCCTCATGGTTGGTTCAAAG	185	104	119	chr8:95970407:+,chr8:96044223:+@chr8:95970407:+,chr8:95993083:+
CA	ENSG00000167110	GOLGA2	chr9:131035144:-,chr9:131036129:-	chr9:131030803:-,chr9:131036129:-	ENST00000421699,ENST00000609374		0.257515	9_131036129_131036251_-	9_131035064_131035144_-	9_131030699_131030803_-	TTGAGAGAATATCAGCAGAGGAATAGCCCTGGTGTTCCTACAGGAGCGAAAAAGAAGAAGAAAATAAAAAATGGCAGTAACCCTGAGACAACCACTTCTGGTGGTTGCCACTCACCTGAGGAT	ATTCAGGACATTCTGAAGGTGCTGGTGTCCGACCTTAACCGTTCCAATGGGGTAGCGCTCCCCCCATTGGACAAGTGGAAG	ACACCCAAGGACAATGCTGCTACTCTACAACCATCTGATGACACCGTGTTACCTGGCGGTGTCCCTTCCCCTGGTGCCAGTCTCACTAGCATGGCGGCATCTCAG	123	81	105	chr9:131035144:-,chr9:131036129:-@chr9:131030803:-,chr9:131036129:-
MXE	ENSG00000172785	CBWD1	chr9:135030:-,chr9:152034:-	chr9:135030:-,chr9:146102:-	ENST00000475990	ENST00000495302,ENST00000356521,ENST00000382447,ENST00000487575,ENST00000314367,ENST00000377400,ENST00000465014	0.18083	9_134979_135030_-	9_152034_152078_-	9_146102_146140_-	TTTGCAGAAAAAACTTCAGCATGTGCCAGGAACACAACCTCACCTTGATCAG	ATCCATAAATGGACTAGGACAAATCTTAGAAACACAAAGATCAAG	ATTAGATCTTCATGCCTTTGATAGTCTCTCTGGAATAAG	52	45	39	chr9:135030:-,chr9:152034:-@chr9:135030:-,chr9:146102:-
MXE	ENSG00000172785	CBWD1	chr9:135030:-,chr9:152034:-	chr9:135030:-,chr9:146102:-	ENST00000462513	ENST00000495302,ENST00000356521,ENST00000382447,ENST00000487575,ENST00000314367,ENST00000377400,ENST00000465014	0.18083	9_134979_135030_-	9_152034_152078_-	9_146102_146154_-	TTTGCAGAAAAAACTTCAGCATGTGCCAGGAACACAACCTCACCTTGATCAG	ATCCATAAATGGACTAGGACAAATCTTAGAAACACAAAGATCAAG	GATCTCTCTAATGTATTAGATCTTCATGCCTTTGATAGTCTCTCTGGAATAAG	52	45	53	chr9:135030:-,chr9:152034:-@chr9:135030:-,chr9:146102:-
CA	ENSG00000172785	CBWD1	chr9:135030:-,chr9:152034:-	chr9:135030:-,chr9:146102:-		ENST00000382447,ENST00000377400	0.18083	9_134979_135030_-	9_152034_152078_-	9_146102_146158_-	TTTGCAGAAAAAACTTCAGCATGTGCCAGGAACACAACCTCACCTTGATCAG	ATCCATAAATGGACTAGGACAAATCTTAGAAACACAAAGATCAAG	AGTTGATCTCTCTAATGTATTAGATCTTCATGCCTTTGATAGTCTCTCTGGAATAAG	52	45	57	chr9:135030:-,chr9:152034:-@chr9:135030:-,chr9:146102:-
MXE	ENSG00000172785	CBWD1	chr9:135030:-,chr9:152034:-	chr9:135030:-,chr9:146102:-	ENST00000475411	ENST00000495302,ENST00000356521,ENST00000382447,ENST00000487575,ENST00000314367,ENST00000377400,ENST00000465014	0.18083	9_134979_135030_-	9_152034_152078_-	9_146102_149446_-	TTTGCAGAAAAAACTTCAGCATGTGCCAGGAACACAACCTCACCTTGATCAG	ATCCATAAATGGACTAGGACAAATCTTAGAAACACAAAGATCAAG	TTTTACAGATGGAGTAGGGTAGGGATAACTTTCCAGGTATAAGGAAGATTTTGTATTCCAGGGACCTTTGAATTTTTTAGAATGGCTAGAAAACTTGGTATTATGTAGCACAGAAAAAGTGGTATGACTGAAGAGATAGAGAACTTACCACAAAGGGTCTTGAATGCCATGATACATAGTTTGGATTTTCTTCTGTAGGGAGCAAGGAGTTAGTGAAGGATTTTAAAAGCAACATGCCTCTTGGGAGGTAGATTCAATGTGAGGCTAATCTCCGAGGTATAGGAAATACAGGAAGGAGGAGCAACAGGTCGGGTAGTGGTGGAAGCAGGTTTGGAAAATGTGATTAGTTTTGTAAGCGTTTTTGAGTTTGAAGTGCCACTGGGGAAGGCTTTTGGAAAT…	52	45	3345	chr9:135030:-,chr9:152034:-@chr9:135030:-,chr9:146102:-
CA	ENSG00000165304	MELK	chr9:36589649:+,chr9:36597219:+	chr9:36589649:+,chr9:36594625:+		ENST00000536987,ENST00000495529,ENST00000536860	0.157807	9_36589533_36589649_+	9_36597219_36597287_+	9_36594625_36594768_+	AGTGATTTGCCCCGGATCAAAACGGAGATTGAGGCCTTGAAGAACCTGAGACATCAGCATATATGTCAACTCTACCATGTGCTAGAGACAGCCAACAAAATATTCATGGTTCTTGAG	GAAAATTTGCTGTTTGATGAATATCATAAATTAAAGCTGATTGACTTTGGTCTCTGTGCAAAACCCAAG	TACTGCCCTGGAGGAGAGCTGTTTGACTATATAATTTCCCAGGATCGCCTGTCAGAAGAGGAGACCCGGGTTGTCTTCCGTCAGATAGTATCTGCTGTTGCTTATGTGCACAGCCAGGGCTATGCTCACAGGGACCTCAAGCCA	117	69	144	chr9:36589649:+,chr9:36597219:+@chr9:36589649:+,chr9:36594625:+
CA	ENSG00000122741	DCAF10	chr9:37854979:+,chr9:37860045:+	chr9:37854979:+,chr9:37857238:+	ENST00000461549	ENST00000242323	0.174653	9_37854777_37854979_+	9_37860045_37860190_+	9_37857238_37857348_+	GTATACAGAAGATGGGTGTCCACATAAGAAATTCTTTCACACACGTTTTCTCATGCGAATGAGGTTAACACCAGATTGTTCCAAAATGTTGATTTCAACGTCCTCTGGATATCTCTTAATTTTGCATGACCTTGACTTAACTAAGTCTTTAGAAGTAGGCAGCTATCCCATTTTAAGAGCAAGAAGAACTACTTCAAGTTCAG	GAGTTTCACCACGAAATAGTCTTGAAGTCGTAACCCCTGAAGTTCTTGGTGAGAGTGACCACGGAAACTGCATCACGTCCTTACAGCTGCACCCAAAAGGCTGGGCCACTCTTCTTCGGTGCTCAAGCAACAGTGATGATGAGGAG	ATTTGACCACTTCATCAAGTTCATCTGGTCCTAGAGTTTCTGGCTCACCTTGTCATCATAGTGATTCTAATTCTTCTGAGAAACACATGTCACGAGCCTCTCAAAGAGAAG	203	146	111	chr9:37854979:+,chr9:37860045:+@chr9:37854979:+,chr9:37857238:+
CA	ENSG00000204790	CBWD6	chr9:69245163:-,chr9:69245941:-	chr9:69240059:-,chr9:69245941:-	ENST00000382399,ENST00000485382,ENST00000377445,ENST00000461037,ENST00000377449,ENST00000377457		0.180586	9_69245941_69245978_-	9_69245076_69245163_-	9_69240013_69240059_-	GTATCATAACTATTGTGGATTCAAAATATGGATTAAAA	GTGAAATACCACTAAAGGCAGAAGAGAATGAAATCATCCCACCCACTGACCCGTTCCCAATCTGAGCATATGGATAGGGCCCAAAGCA	CATTTAACAGAAGAGAAACCTGATGGCCTTATCAATGAAGCTACTAG	38	88	47	chr9:69245163:-,chr9:69245941:-@chr9:69240059:-,chr9:69245941:-
MXE	ENSG00000147996	CBWD5	chr9:70467530:-,chr9:70472572:-	chr9:70467530:-,chr9:70473437:-	ENST00000382405,ENST00000476797,ENST00000472916,ENST00000377389,ENST00000480229,ENST00000468198,ENST00000497250,ENST00000429800,ENST00000496364,ENST00000377392,ENST00000377395,ENST00000469921,ENST00000430059,ENST00000465474,ENST00000476161,ENST00000486221,ENST00000382404	ENST00000471620	0.238397	9_70467484_70467530_-	9_70472572_70472652_-	9_70473437_70473474_-	CATTTAACAGAAGAGAAACCTGATGGCCTTATCAATGAAGCTACTAG	ACCACTAAAGGCAGAAGAGAATGAAATCATCCCACCCACTGACCCGTTCCCAATCTGAGCATATGGATAGGGCCCAAAGCA	GTATCATAACTATTGTGGATTCAAAATATGGATTAAAA	47	81	38	chr9:70467530:-,chr9:70472572:-@chr9:70467530:-,chr9:70473437:-
CA	ENSG00000147996	CBWD5	chr9:70467530:-,chr9:70472572:-	chr9:70467530:-,chr9:70473437:-	ENST00000382405,ENST00000377389,ENST00000429800,ENST00000496364,ENST00000377392,ENST00000377395,ENST00000469921,ENST00000430059,ENST00000465474,ENST00000486221,ENST00000382404	ENST00000495615	0.223212	9_70467484_70467530_-	9_70472572_70472659_-	9_70473437_70473474_-	CATTTAACAGAAGAGAAACCTGATGGCCTTATCAATGAAGCTACTAG	GTGAAATACCACTAAAGGCAGAAGAGAATGAAATCATCCCACCCACTGACCCGTTCCCAATCTGAGCATATGGATAGGGCCCAAAGCA	GTATCATAACTATTGTGGATTCAAAATATGGATTAAAA	47	88	38	chr9:70467530:-,chr9:70472572:-@chr9:70467530:-,chr9:70473437:-
A5SS	ENSG00000196781	TLE1	chr9:84249216:-,chr9:84267129:-	chr9:84249216:-,chr9:84267099:-	ENST00000418319	ENST00000376472,ENST00000376499	0.137785	9_84249012_84249216_-	9_84267129_84267203_-	9_84267099_84267203_-	CAGCAGCAGTTGCAAGCTCAGCATCTTTCTCATGGCCACGGACCCCCAGTTCCCCTTACGCCTCACCCTTCGGGACTTCAGCCTCCTGGAATCCCGCCCCTCGGGGGCAGTGCCGGCCTTCTTGCGCTGTCTAGTGCTCTGAGTGGGCAGTCTCACTTGGCAATAAAAGATGACAAGAAGCACCACGATGCAGAGCACCACAGAG	CATCAACAACAGGTGGCCCAGGCTGTTGAACGTGCCAAACAGGTGACCATGGCAGAATTGAATGCCATCATCGGG	CATCAACAACAGGTGGCCCAGGCTGTTGAACGTGCCAAACAGGTGACCATGGCAGAATTGAATGCCATCATCGGGGTACGTGGCCTACCAGGTCTACCTCCTACA	205	75	105	chr9:84249216:-,chr9:84267129:-@chr9:84249216:-,chr9:84267099:-
CA	ENSG00000101972	STAG2	chrX:123094716:+,chrX:123156381:+	chrX:123094716:+,chrX:123155217:+		ENST00000455404	0.228204	X_123094369_123094716_+	X_123156381_123156521_+	X_123155217_123155281_+	GTGGCCGACAGATGGCGCCTGCGCGTTCCATTCGCCTCCAAGTCGCCGAAGAGCGAACACCCCAAACAATCCCGAAGCGCCACCAAAAAAAAAAAAAAAAAAAAAAAAAAAAAAAAAAAAAAAAAGAAAAAAAACCCCGCCGGATCCGACCGCCACTTTCAAAACCCCCCACCGCTCTAGAACCGCGGGAGCTTCCGTCCCTGAGTAGAATTCGAGGGTGTAAAGAAGAGGAAGGGGAAAAATATCTTGTACCAGCCCAGGGGTGAAGAAGCCCCCGGCCTGAGAAAGAAGGAGGAGTGGGGGAGGCGAACAGTCTCGTTGCTGCCTCTGTGTACGCTGAGGGGGGAG	GAATTGTCTTAGAAGAAAGAAGGCAAGCCACCATTTTACCCACGTAAATATATGAATATATTTCTGACATTGAGGTGTTCCAGAAGATGATAAAGAAATGATAGCAGCTCCAGAAATACCAACTGATTTTAATCTACTACA	GTGGCCACCGAGTACTAAATTCACTTGGGAATAAAAGAAAAACATAAGAAAATTATAAGAGAAAG	348	141	65	chrX:123094716:+,chrX:123156381:+@chrX:123094716:+,chrX:123155217:+
CA	ENSG00000122126	OCRL	chrX:128710529:+,chrX:128718321:+	chrX:128710529:+,chrX:128720979:+	ENST00000357121		0.137711	X_128710294_128710529_+	X_128718321_128718344_+	X_128720979_128721095_+	ATGAGACAGTGGACATTTCTCTTGATGTGTATGTCAGCAAAGACTCTGTAACCATCCTGAACTCGGGAGAAGATAAGATTGAAGATATTCTCGTCCTTCACCTGGATCGAGGCAAAGATTACTTCTTGACTATCAGTGGAAATTACCTCCCAAGTTGTTTTGGCACATCCTTAGAGGCTCTGTGCCGTATGAAAAGACCAATCCGAGAAGTTCCTGTTACCAAACTCATAGACTTG	GAAGAAGACAGCTTCCTAGAAAAG	GAGAAATCCCTTCTGCAAATGGTTCCTTTGGATGAAGGTGCCAGTGAGAGACCCCTTCAGGTTCCCAAGGAGATCTGGCTTCTAGTAGATCACCTATTCAAATACGCCTGTCACCAG	236	24	117	chrX:128710529:+,chrX:128718321:+@chrX:128710529:+,chrX:128720979:+
CA	ENSG00000101928	MOSPD1	chrX:134025670:-,chrX:134030847:-	chrX:134023222:-,chrX:134030847:-	ENST00000370779	ENST00000491609,ENST00000370783	0.0771594	X_134030847_134031064_-	X_134025509_134025670_-	X_134023045_134023222_-	TGTGATTCGTCATCGAGATGTTCGATCCTGTCACTATGGTGTAATAGACAAATTCCGTCTCCAAGTTTCCGAGCAAAGCCAAAGGAAGGCTTTGGGAAGAAAAGAGGTTGTTGCTACTCTTCTCCCATCAGCAAAAGAACAACAAAAGGAAGAAGAGGAAAAAAGATTAAAGGAACATTTAACTGAAAGTTTATTTTTTGAGCAGTCGTTTCAACCAG	AAAACAGAGCTGTATCCTCAGGACCTAGTTTACTAACTGTCTTCCTGGGAGTGGTGTGCATTGCAGCCCTGATGCTGCCTACACTGGGGGATGTGGAATCGCTGGTGCCTCTCTACCTCCACTTAAGTGTGAATCAAAAATTAGTGGCTGCTTATATCTTAG	GTCTTATCACAATGGCCATACTTAGAACATGAGCAAGGATTTCAATTGACTTCTGAAGTAAATCTGTCTTGAAAATATGAATGTGGACTGCCTTTTATCTCTATTTCACTCCATTAACATGCAACAAACTATTGAATGATTTCAAATAATTGCAAATGTATAATATATATTTTAAATT	218	162	178	chrX:134025670:-,chrX:134030847:-@chrX:134023222:-,chrX:134030847:-
CA	ENSG00000101928	MOSPD1	chrX:134025670:-,chrX:134030847:-	chrX:134023222:-,chrX:134030847:-	ENST00000480721	ENST00000491609,ENST00000370783	0.0771594	X_134030847_134031064_-	X_134025509_134025670_-	X_134023047_134023222_-	TGTGATTCGTCATCGAGATGTTCGATCCTGTCACTATGGTGTAATAGACAAATTCCGTCTCCAAGTTTCCGAGCAAAGCCAAAGGAAGGCTTTGGGAAGAAAAGAGGTTGTTGCTACTCTTCTCCCATCAGCAAAAGAACAACAAAAGGAAGAAGAGGAAAAAAGATTAAAGGAACATTTAACTGAAAGTTTATTTTTTGAGCAGTCGTTTCAACCAG	AAAACAGAGCTGTATCCTCAGGACCTAGTTTACTAACTGTCTTCCTGGGAGTGGTGTGCATTGCAGCCCTGATGCTGCCTACACTGGGGGATGTGGAATCGCTGGTGCCTCTCTACCTCCACTTAAGTGTGAATCAAAAATTAGTGGCTGCTTATATCTTAG	GTCTTATCACAATGGCCATACTTAGAACATGAGCAAGGATTTCAATTGACTTCTGAAGTAAATCTGTCTTGAAAATATGAATGTGGACTGCCTTTTATCTCTATTTCACTCCATTAACATGCAACAAACTATTGAATGATTTCAAATAATTGCAAATGTATAATATATATTTTAAA	218	162	176	chrX:134025670:-,chrX:134030847:-@chrX:134023222:-,chrX:134030847:-
MXE	ENSG00000173275	ZNF449	chrX:134481397:+,chrX:134482679:+	chrX:134481397:+,chrX:134483035:+	ENST00000339249	ENST00000370760	0.148717	X_134480944_134481397_+	X_134482679_134482708_+	X_134483035_134483239_+	CTGTAGGTGGCTCCCTCCCACCCCAACGATTTCAGAGAGAAACAAGTCGGAATCTGAGAAGTGAGGCTCCAGATAAACTGTAAACTGCTGGAAGGGGGCGATGGCTGTGGCCCTGGGTTGTGCAATCCAGGCATCCTTGAATCAAGGCTCTGTGTTTCAAGAATATGATACTGACTGTGAAGTTTTCCGTCAGCGCTTCAGGCAGTTCCAGTACAGAGAAGCAGCTGGGCCTCATGAAGCATTTAACAAACTCTGGGAGCTTTGCTGTCAATGGCTGAAGCCAAAGATGCGCTCTAAGGAACAAATCCTGGAGCTGCTAGTGTTGGAGCAATTCCTAACTATCCTGCCCACAGAGATAGAGACCTGGGTGAGGGAGCACTGCCCAGAGAATAGAGAAAG…	ACATTTGCTGCTGAATACAGTCACTACTAG	GTTGATATGCATGACATGCTCTTGGAAGAACTGGCACCAGTGGGAACGGCACACATACCACCAACCATGCACCTAGAGTCACCTGCACTCCAGGTAATGGGACCTGCCCAGGAGGCCCCAGTAGCAGAGGCATGGATCCCACAGGCAGGGCCACCGGAGCTGAACTATGGTGCTACTGGAGAATGTCAGAACTTTCTGGACCCTG	454	30	205	chrX:134481397:+,chrX:134482679:+@chrX:134481397:+,chrX:134483035:+
CA	ENSG00000046651	OFD1	chrX:13780563:+,chrX:13785246:+	chrX:13780563:+,chrX:13781864:+		ENST00000464463	0.102151	X_13780463_13780563_+	X_13785246_13785403_+	X_13781864_13781974_+	TCTTTATCGAAGACAAACTGAACTTCAAGACAAAAGTGAATTTTCAGATGTGGACAAGCTAGCTTTTAAGGATAATGAGGAGTTTGAATCATCTTTTGAAT	GTGTAGATCAGAAACAAATTGAAGAACAAAAGGAAGAAGAAAAAATACGGGAACAGCAAGTGAAAGAACGAAGGCAGAGAGAAGAAAGAAGGCAGAGTAACCTACAAGAAGTTTTAGAAAGGGAACGAAGAGAACTAGAAAAACTGTATCAGGAAAGG	CTGCAGGGAACATGCCAAGGCAGTTGGAAATGGGCGGGCTTTCTCCTGCCGGGGATATGTCTCATGTGGACGCTGCTGCAGCTGCTGTGCCCCTCTCATATCAGCACCCAA	101	158	111	chrX:13780563:+,chrX:13785246:+@chrX:13780563:+,chrX:13781864:+
MXE	ENSG00000197620	CXorf40A	chrX:148622344:+,chrX:148623564:+	chrX:148622888:+,chrX:148623564:+	ENST00000423421	ENST00000450602	0.0811129	X_148623564_148623611_+	X_148622175_148622344_+	X_148622520_148622888_+	GTAAAGAAGCTAAGTGGAAGAGTGTTTCCTCCTCTGGCCGTAAAGCAG	TGCTGGTATAGCAGCTCTGGGCCCAAAACTCCTGCCTGGTGTCCTCGTCCCACCCTTCCACTTACTCTTCCTCCCTCCCGTTCCTTTTCCTCCTTCCGGTTCTTCGTCGAGGCTGCCGGTCTCGAGGTCCCCTGGCCTTGGCCTGGTTGGCTGGCGCGCATCAGGGCCAG	TTCTTCGTGAAAGGGATGACGGGAGCTGTATGAAAGCGGAAGAGTTATAGACCGCTAACACCTGTCACTGGCCACTGGTTTCCCGGAGTTAGCGGCAACGACCTTGCAGCCTGGACACTAGCCAGGCGCTCCCTCTTCTCACAGCGGCCCACGTCTCCTTGCTTGGGAGCCCATCGTCCTGGCTCCGGTGGCCTCGCTGGGTCTCGGGGAGGCAGAGGACTGTTCTTTCCTGTGGCGAAAAGCCGGAGTCGGCCCTAGACACCCACGACTCGCAGGGTCCATGGTTCCGGAGGCCGTGAGACCTGCCGGGGCTGACAGGTGCCAGGGCCCATGCTGCGGGAGCCTGTGTGCTCAGCCTTCTTGCGGACG	48	170	369	chrX:148622344:+,chrX:148623564:+@chrX:148622888:+,chrX:148623564:+
MXE	ENSG00000147382	FAM58A	chrX:152853852:-,chrX:152857964:-	chrX:152853912:-,chrX:152857964:-	ENST00000370175	ENST00000370171,ENST00000370173	0.245805	X_152857964_152858191_-	X_152853390_152853852_-	X_152853377_152853912_-	TACCTGCTCCACTACCTGGTTTCCCTCCAGAACTGGCTGAACCGCCACAGCTGGCAGCGGACCCCTGTTGCCGTCACCGCCTGGGCCCTGCTGCGGGACAGCTACCATGGGGCGCTGTGCCTCCGCTTCCAGGCCCAGCACATCGCCGTGGCGGTGCTCTACCTGGCCCTGCAGGTCTACGGAGTTGAGGTGCCCGCCGAGGTCGAGGCTGAGAAGCCGTGGTGGCAG	ATTTATACCATGGACACAGAGATCCCCTAAGGTCCTGGCCCAGGCCTGCCCAAAGAGAAGCCCAGGATGGTCGGCTGCCTGGGGACATTGTCACCACGTCGCCATGACGGCTGGTCCCCACAGGACCAGCTGGGAGGACTGGTTGTGCTGCTGGAGAAGGGCTGGAGAAGGCAATGGCATGCTGCCGCTTTGCCAGTCCCTAGAAGTCGCGGTGCAGGTGATGGTGGGAGCCGCGCCTCCAGCGGGCAGGCCGGGAGTGTACTGTGTGCAGCTGACCCAAGGCAGCCACATCTGCGTTTGTCCTTTGAGAGGACTTTGACTACAATACAGGCATGACATCAATGAAAGGAAAGTCATGAAATCGATGAGACTGAATCCCTACGGATTTCTTAAAAGCCA…	GTGTTTAATGACGACCTTACCAAGCCAATCATTGATAATATTGTGTCTGATCTCATTCAGATTTATACCATGGACACAGAGATCCCCTAAGGTCCTGGCCCAGGCCTGCCCAAAGAGAAGCCCAGGATGGTCGGCTGCCTGGGGACATTGTCACCACGTCGCCATGACGGCTGGTCCCCACAGGACCAGCTGGGAGGACTGGTTGTGCTGCTGGAGAAGGGCTGGAGAAGGCAATGGCATGCTGCCGCTTTGCCAGTCCCTAGAAGTCGCGGTGCAGGTGATGGTGGGAGCCGCGCCTCCAGCGGGCAGGCCGGGAGTGTACTGTGTGCAGCTGACCCAAGGCAGCCACATCTGCGTTTGTCCTTTGAGAGGACTTTGACTACAATACAGGCATGACAT…	228	463	536	chrX:152853852:-,chrX:152857964:-@chrX:152853912:-,chrX:152857964:-
MXE	ENSG00000147382	FAM58A	chrX:152853852:-,chrX:152857964:-	chrX:152853912:-,chrX:152857964:-	ENST00000406277,ENST00000470284	ENST00000370171,ENST00000370173	0.245805	X_152857964_152858191_-	X_152853390_152853852_-	X_152853385_152853912_-	TACCTGCTCCACTACCTGGTTTCCCTCCAGAACTGGCTGAACCGCCACAGCTGGCAGCGGACCCCTGTTGCCGTCACCGCCTGGGCCCTGCTGCGGGACAGCTACCATGGGGCGCTGTGCCTCCGCTTCCAGGCCCAGCACATCGCCGTGGCGGTGCTCTACCTGGCCCTGCAGGTCTACGGAGTTGAGGTGCCCGCCGAGGTCGAGGCTGAGAAGCCGTGGTGGCAG	ATTTATACCATGGACACAGAGATCCCCTAAGGTCCTGGCCCAGGCCTGCCCAAAGAGAAGCCCAGGATGGTCGGCTGCCTGGGGACATTGTCACCACGTCGCCATGACGGCTGGTCCCCACAGGACCAGCTGGGAGGACTGGTTGTGCTGCTGGAGAAGGGCTGGAGAAGGCAATGGCATGCTGCCGCTTTGCCAGTCCCTAGAAGTCGCGGTGCAGGTGATGGTGGGAGCCGCGCCTCCAGCGGGCAGGCCGGGAGTGTACTGTGTGCAGCTGACCCAAGGCAGCCACATCTGCGTTTGTCCTTTGAGAGGACTTTGACTACAATACAGGCATGACATCAATGAAAGGAAAGTCATGAAATCGATGAGACTGAATCCCTACGGATTTCTTAAAAGCCA…	GTGTTTAATGACGACCTTACCAAGCCAATCATTGATAATATTGTGTCTGATCTCATTCAGATTTATACCATGGACACAGAGATCCCCTAAGGTCCTGGCCCAGGCCTGCCCAAAGAGAAGCCCAGGATGGTCGGCTGCCTGGGGACATTGTCACCACGTCGCCATGACGGCTGGTCCCCACAGGACCAGCTGGGAGGACTGGTTGTGCTGCTGGAGAAGGGCTGGAGAAGGCAATGGCATGCTGCCGCTTTGCCAGTCCCTAGAAGTCGCGGTGCAGGTGATGGTGGGAGCCGCGCCTCCAGCGGGCAGGCCGGGAGTGTACTGTGTGCAGCTGACCCAAGGCAGCCACATCTGCGTTTGTCCTTTGAGAGGACTTTGACTACAATACAGGCATGACAT…	228	463	528	chrX:152853852:-,chrX:152857964:-@chrX:152853912:-,chrX:152857964:-
A3SS	ENSG00000147382	FAM58A	chrX:152853852:-,chrX:152857964:-	chrX:152853912:-,chrX:152857964:-	ENST00000276345	ENST00000370171,ENST00000370173	0.245805	X_152857964_152858191_-	X_152853390_152853852_-	X_152853390_152853912_-	TACCTGCTCCACTACCTGGTTTCCCTCCAGAACTGGCTGAACCGCCACAGCTGGCAGCGGACCCCTGTTGCCGTCACCGCCTGGGCCCTGCTGCGGGACAGCTACCATGGGGCGCTGTGCCTCCGCTTCCAGGCCCAGCACATCGCCGTGGCGGTGCTCTACCTGGCCCTGCAGGTCTACGGAGTTGAGGTGCCCGCCGAGGTCGAGGCTGAGAAGCCGTGGTGGCAG	ATTTATACCATGGACACAGAGATCCCCTAAGGTCCTGGCCCAGGCCTGCCCAAAGAGAAGCCCAGGATGGTCGGCTGCCTGGGGACATTGTCACCACGTCGCCATGACGGCTGGTCCCCACAGGACCAGCTGGGAGGACTGGTTGTGCTGCTGGAGAAGGGCTGGAGAAGGCAATGGCATGCTGCCGCTTTGCCAGTCCCTAGAAGTCGCGGTGCAGGTGATGGTGGGAGCCGCGCCTCCAGCGGGCAGGCCGGGAGTGTACTGTGTGCAGCTGACCCAAGGCAGCCACATCTGCGTTTGTCCTTTGAGAGGACTTTGACTACAATACAGGCATGACATCAATGAAAGGAAAGTCATGAAATCGATGAGACTGAATCCCTACGGATTTCTTAAAAGCCA…	GTGTTTAATGACGACCTTACCAAGCCAATCATTGATAATATTGTGTCTGATCTCATTCAGATTTATACCATGGACACAGAGATCCCCTAAGGTCCTGGCCCAGGCCTGCCCAAAGAGAAGCCCAGGATGGTCGGCTGCCTGGGGACATTGTCACCACGTCGCCATGACGGCTGGTCCCCACAGGACCAGCTGGGAGGACTGGTTGTGCTGCTGGAGAAGGGCTGGAGAAGGCAATGGCATGCTGCCGCTTTGCCAGTCCCTAGAAGTCGCGGTGCAGGTGATGGTGGGAGCCGCGCCTCCAGCGGGCAGGCCGGGAGTGTACTGTGTGCAGCTGACCCAAGGCAGCCACATCTGCGTTTGTCCTTTGAGAGGACTTTGACTACAATACAGGCATGACAT…	228	463	523	chrX:152853852:-,chrX:152857964:-@chrX:152853912:-,chrX:152857964:-
CA	ENSG00000196924	FLNA	chrX:153583440:-,chrX:153585802:-	chrX:153585642:-,chrX:153585802:-		ENST00000344736,ENST00000422373,ENST00000369856,ENST00000360319,ENST00000490936	0.183532	X_153585802_153585991_-	X_153583193_153583440_-	X_153585619_153585642_-	GATCCCGAAGGCAAGCCGAAGAAGACACACATCCAAGACAACCATGACGGCACGTATACAGTGGCCTACGTGCCAGACGTGACAGGTCGCTACACCATCCTCATCAAGTACGGTGGTGACGAGATCCCCTTCTCCCCGTACCGCGTGCGTGCCGTGCCCACCGGGGACGCCAGCAAGTGCACTGTCACAG	GTGCTGGCATCGGCCCCACCATTCAGATTGGGGAGGAGACGGTGATCACTGTGGACACTAAGGCGGCAGGCAAAGGCAAAGTGACGTGCACCGTGTGCACGCCTGATGGCTCAGAGGTGGATGTGGACGTGGTGGAGAATGAGGACGGCACTTTCGACATCTTCTACACGGCCCCCCAGCCGGGCAAATACGTCATCTGTGTGCGCTTTGGTGGCGAGCACGTGCCCAACAGCCCCTTCCAAGTGACG	TGTCAATCGGAGGTCACGGGCTAG	190	248	24	chrX:153583440:-,chrX:153585802:-@chrX:153585642:-,chrX:153585802:-
MXE	ENSG00000073009	IKBKG	chrX:153786865:+,chrX:153788622:+	chrX:153786865:+,chrX:153789903:+	ENST00000369602,ENST00000369601,ENST00000369606,ENST00000369607,ENST00000369609,ENST00000263518	ENST00000422680	0.135839	X_153786747_153786865_+	X_153788622_153788720_+	X_153789903_153789999_+	CAGATGGCTGAGGACAAGGCCTCTGTGAAAGCCCAGGTGACGTCCTTGCTCGGGGAGCTGCAGGAGAGCCAGAGTCGCTTGGAGGCTGCCACTAAGGAATGCCAGGCTCTGGAGGGTCG	GGCCCGGGCGGCCAGCGAGCAGGCGCGGCAGCTGGAGAGTGAGCGCGAGGCGCTGCAGCAGCAGCACAGCGTGCAGGTGGACCAGCTGCGCATGCAGGG	GAGGAAGCTGGCCCAGTTGCAGGTGGCCTATCACCAGCTCTTCCAAGAATACGACAACCACATCAAGAGCAGCGTGGTGGGCAGTGAGCGGAAGCGA	119	99	97	chrX:153786865:+,chrX:153788622:+@chrX:153786865:+,chrX:153789903:+
MXE	ENSG00000073009	IKBKG	chrX:153786865:+,chrX:153788622:+	chrX:153786865:+,chrX:153789903:+	ENST00000369602,ENST00000369601,ENST00000369606,ENST00000369607,ENST00000369609,ENST00000263518	ENST00000413620	0.135839	X_153786747_153786865_+	X_153788622_153788726_+	X_153789903_153789999_+	CAGATGGCTGAGGACAAGGCCTCTGTGAAAGCCCAGGTGACGTCCTTGCTCGGGGAGCTGCAGGAGAGCCAGAGTCGCTTGGAGGCTGCCACTAAGGAATGCCAGGCTCTGGAGGGTCG	GGCCCGGGCGGCCAGCGAGCAGGCGCGGCAGCTGGAGAGTGAGCGCGAGGCGCTGCAGCAGCAGCACAGCGTGCAGGTGGACCAGCTGCGCATGCAGGGCCAGAG	GAGGAAGCTGGCCCAGTTGCAGGTGGCCTATCACCAGCTCTTCCAAGAATACGACAACCACATCAAGAGCAGCGTGGTGGGCAGTGAGCGGAAGCGA	119	105	97	chrX:153786865:+,chrX:153788622:+@chrX:153786865:+,chrX:153789903:+
CA	ENSG00000123130	ACOT9	chrX:23751334:-,chrX:23754036:-	chrX:23752484:-,chrX:23754036:-		ENST00000379295,ENST00000336430	0.187789	X_23754036_23754133_-	X_23751289_23751334_-	X_23752458_23752484_-	GCTTTGTGCCTTGGGCAAAGGGCAGCTTACTCCTGGAAGAGGACTGACTCAAGGACCCCAGAACCCCAAGAAACAGGGAATCTTCCACATTCATGAAG	TTCGAGATAAGTTGCGGGAGATAGTAGGAGCATCCACAAACTGGAG	CATGTTCATCTATACATGTGAATCATG	98	46	27	chrX:23751334:-,chrX:23754036:-@chrX:23752484:-,chrX:23754036:-
CA	ENSG00000198814	GK	chrX:30714800:+,chrX:30715849:+	chrX:30714800:+,chrX:30718531:+	ENST00000378943,ENST00000488296,ENST00000378945		0.279148	X_30714734_30714800_+	X_30715849_30715866_+	X_30718531_30718566_+	ATTTTTTGGAATTCCAATGGAAATTCTTCCAAATGTCCGGAGTTCTTCTGAGATCTATGGCCTAATG	AAAATCTCTCATAGCGTG	AAAGCTGGGGCCTTGGAAGGTGTGCCAATATCTGGG	67	18	36	chrX:30714800:+,chrX:30715849:+@chrX:30714800:+,chrX:30718531:+
CA	ENSG00000198947	DMD	chrX:31196087:-,chrX:31196786:-	chrX:31191721:-,chrX:31196786:-	ENST00000359836,ENST00000361471,ENST00000358062		0.1655	X_31196786_31196922_-	X_31196049_31196087_-	X_31191656_31191721_-	ACTACATCAGGAGAAGATGTTCGAGACTTTGCCAAGGTACTAAAAAACAAATTTCGAACCAAAAGGTATTTTGCGAAGCATCCCCGAATGGGCTACCTGCCAGTGCAGACTGTCTTAGAGGGGGACAACATGGAAAC	TCCCGTTACTCTGATCAACTTCTGGCCAGTAGATTCTGC	GCCTGCCTCGTCCCCTCAGCTTTCACACGATGATACTCATTCACGCATTGAACATTATGCTAGCAG	137	39	66	chrX:31196087:-,chrX:31196786:-@chrX:31191721:-,chrX:31196786:-
MXE	ENSG00000102225	CDK16	chrX:47078063:+,chrX:47082951:+	chrX:47078504:+,chrX:47082951:+	ENST00000357227	ENST00000457458	0.20627	X_47082951_47083158_+	X_47077632_47078063_+	X_47078087_47078504_+	ATCGCCATGGATCGGATGAAGAAGATCAAACGGCAGCTGTCAATGACACTCCGAGGTGGCCGAGGCATAGACAAGACCAATGGTGCCCCTGAGCAGATAGGCCTGGATGAGAGTGGTGGTGGTGGCGGCAGTGACCCTGGAGAGGCCCCCACACGTGCTGCTCCTGGGGAACTTCGTTCTGCACGGGGCCCACTCAGCTCTGCACCAG	GGAGGGGGCAGTTGGGCGGGGATAGGCCGTCCTAGCTAAGGTGGTAAAGGCCAATAACTCTTCAGGCTGCCTCTCCTCGAAAAGTCATCTTCTCGCGAACCTTTAAAATGCCTTCCTCCCCAAGCACCTCAAGGGACTAGAACTGAGTGCTTCATTTGTCTTTTTTCCTCCTTGCAAAAGTCCCGTTTGCCACCATGGGGATGTACCAAGTGAGACCGAGTAGGGGGAACGAGTGGTGATTGACGCGCCAGGTTACTGGCCACTGCTCACCTAGGCGCTAGCAAACTTCTGCCAAGATCGGAACTGAGTACTAAACAGCCTCCACAGTTCTCCCTGGTGCCGTCTCCGGCTTGGCGCCGCATCCTCCTCTGGGCTCGCGATGGCCGCGTCCCCTCCCGC…	ACCCTTCCGAGCGCCTGCGTGCGCATGCGCGGAGCGCGGCGCGCGCGGCGGTTGGGCCGTTGGCTGTTCGGCCCTGGGATCCGCCGCCACTCCGCGATCAGACCGCTCTGTGCCGCGAGCCGCCGTGAGCACTCGGATTCAAGCCGGCGCCAACGAGTCCGGGGGCATCGCCCGCAGCGGCCAAGCTCATGGCCGGCTGAGCGGGACGCCGCCTCCGCCTCAGCCACCGCCGCCGCCGCCGCCTCCTCCTCCTCAGCCGGCGGCGGCCCGGGCCCAGCAACCATGGCTGAAGACTACTGGGACGGGCGCCTGCGGCGAACAGGAGGAGAAGGAGGTCGCGCGGCCTCATCCCGGGCCGCCGCCCCAGGCGCCGCCGCGCCGGCCCCGCGGCTCTGAGGT…	208	432	418	chrX:47078063:+,chrX:47082951:+@chrX:47078504:+,chrX:47082951:+
MXE	ENSG00000102225	CDK16	chrX:47078063:+,chrX:47082951:+	chrX:47078504:+,chrX:47082951:+	ENST00000517426	ENST00000457458	0.20627	X_47082951_47083158_+	X_47077632_47078063_+	X_47078117_47078504_+	ATCGCCATGGATCGGATGAAGAAGATCAAACGGCAGCTGTCAATGACACTCCGAGGTGGCCGAGGCATAGACAAGACCAATGGTGCCCCTGAGCAGATAGGCCTGGATGAGAGTGGTGGTGGTGGCGGCAGTGACCCTGGAGAGGCCCCCACACGTGCTGCTCCTGGGGAACTTCGTTCTGCACGGGGCCCACTCAGCTCTGCACCAG	GGAGGGGGCAGTTGGGCGGGGATAGGCCGTCCTAGCTAAGGTGGTAAAGGCCAATAACTCTTCAGGCTGCCTCTCCTCGAAAAGTCATCTTCTCGCGAACCTTTAAAATGCCTTCCTCCCCAAGCACCTCAAGGGACTAGAACTGAGTGCTTCATTTGTCTTTTTTCCTCCTTGCAAAAGTCCCGTTTGCCACCATGGGGATGTACCAAGTGAGACCGAGTAGGGGGAACGAGTGGTGATTGACGCGCCAGGTTACTGGCCACTGCTCACCTAGGCGCTAGCAAACTTCTGCCAAGATCGGAACTGAGTACTAAACAGCCTCCACAGTTCTCCCTGGTGCCGTCTCCGGCTTGGCGCCGCATCCTCCTCTGGGCTCGCGATGGCCGCGTCCCCTCCCGC…	GGAGCGCGGCGCGCGCGGCGGTTGGGCCGTTGGCTGTTCGGCCCTGGGATCCGCCGCCACTCCGCGATCAGACCGCTCTGTGCCGCGAGCCGCCGTGAGCACTCGGATTCAAGCCGGCGCCAACGAGTCCGGGGGCATCGCCCGCAGCGGCCAAGCTCATGGCCGGCTGAGCGGGACGCCGCCTCCGCCTCAGCCACCGCCGCCGCCGCCGCCTCCTCCTCCTCAGCCGGCGGCGGCCCGGGCCCAGCAACCATGGCTGAAGACTACTGGGACGGGCGCCTGCGGCGAACAGGAGGAGAAGGAGGTCGCGCGGCCTCATCCCGGGCCGCCGCCCCAGGCGCCGCCGCGCCGGCCCCGCGGCTCTGAGGTTGCTCGCGCGCCCCCGCCG	208	432	388	chrX:47078063:+,chrX:47082951:+@chrX:47078504:+,chrX:47082951:+
MXE	ENSG00000102225	CDK16	chrX:47078063:+,chrX:47082951:+	chrX:47078504:+,chrX:47082951:+	ENST00000522234	ENST00000457458	0.20627	X_47082951_47083158_+	X_47077632_47078063_+	X_47078175_47078504_+	ATCGCCATGGATCGGATGAAGAAGATCAAACGGCAGCTGTCAATGACACTCCGAGGTGGCCGAGGCATAGACAAGACCAATGGTGCCCCTGAGCAGATAGGCCTGGATGAGAGTGGTGGTGGTGGCGGCAGTGACCCTGGAGAGGCCCCCACACGTGCTGCTCCTGGGGAACTTCGTTCTGCACGGGGCCCACTCAGCTCTGCACCAG	GGAGGGGGCAGTTGGGCGGGGATAGGCCGTCCTAGCTAAGGTGGTAAAGGCCAATAACTCTTCAGGCTGCCTCTCCTCGAAAAGTCATCTTCTCGCGAACCTTTAAAATGCCTTCCTCCCCAAGCACCTCAAGGGACTAGAACTGAGTGCTTCATTTGTCTTTTTTCCTCCTTGCAAAAGTCCCGTTTGCCACCATGGGGATGTACCAAGTGAGACCGAGTAGGGGGAACGAGTGGTGATTGACGCGCCAGGTTACTGGCCACTGCTCACCTAGGCGCTAGCAAACTTCTGCCAAGATCGGAACTGAGTACTAAACAGCCTCCACAGTTCTCCCTGGTGCCGTCTCCGGCTTGGCGCCGCATCCTCCTCTGGGCTCGCGATGGCCGCGTCCCCTCCCGC…	ACTCCGCGATCAGACCGCTCTGTGCCGCGAGCCGCCGTGAGCACTCGGATTCAAGCCGGCGCCAACGAGTCCGGGGGCATCGCCCGCAGCGGCCAAGCTCATGGCCGGCTGAGCGGGACGCCGCCTCCGCCTCAGCCACCGCCGCCGCCGCCGCCTCCTCCTCCTCAGCCGGCGGCGGCCCGGGCCCAGCAACCATGGCTGAAGACTACTGGGACGGGCGCCTGCGGCGAACAGGAGGAGAAGGAGGTCGCGCGGCCTCATCCCGGGCCGCCGCCCCAGGCGCCGCCGCGCCGGCCCCGCGGCTCTGAGGTTGCTCGCGCGCCCCCGCCG	208	432	330	chrX:47078063:+,chrX:47082951:+@chrX:47078504:+,chrX:47082951:+
MXE	ENSG00000102225	CDK16	chrX:47078063:+,chrX:47082951:+	chrX:47078504:+,chrX:47082951:+	ENST00000357227	ENST00000520295	0.20627	X_47082951_47083158_+	X_47077786_47078063_+	X_47078087_47078504_+	ATCGCCATGGATCGGATGAAGAAGATCAAACGGCAGCTGTCAATGACACTCCGAGGTGGCCGAGGCATAGACAAGACCAATGGTGCCCCTGAGCAGATAGGCCTGGATGAGAGTGGTGGTGGTGGCGGCAGTGACCCTGGAGAGGCCCCCACACGTGCTGCTCCTGGGGAACTTCGTTCTGCACGGGGCCCACTCAGCTCTGCACCAG	TTTGTCTTTTTTCCTCCTTGCAAAAGTCCCGTTTGCCACCATGGGGATGTACCAAGTGAGACCGAGTAGGGGGAACGAGTGGTGATTGACGCGCCAGGTTACTGGCCACTGCTCACCTAGGCGCTAGCAAACTTCTGCCAAGATCGGAACTGAGTACTAAACAGCCTCCACAGTTCTCCCTGGTGCCGTCTCCGGCTTGGCGCCGCATCCTCCTCTGGGCTCGCGATGGCCGCGTCCCCTCCCGCTGCGGACGGGTCCTTTGGTACATGCAGTCCGAG	ACCCTTCCGAGCGCCTGCGTGCGCATGCGCGGAGCGCGGCGCGCGCGGCGGTTGGGCCGTTGGCTGTTCGGCCCTGGGATCCGCCGCCACTCCGCGATCAGACCGCTCTGTGCCGCGAGCCGCCGTGAGCACTCGGATTCAAGCCGGCGCCAACGAGTCCGGGGGCATCGCCCGCAGCGGCCAAGCTCATGGCCGGCTGAGCGGGACGCCGCCTCCGCCTCAGCCACCGCCGCCGCCGCCGCCTCCTCCTCCTCAGCCGGCGGCGGCCCGGGCCCAGCAACCATGGCTGAAGACTACTGGGACGGGCGCCTGCGGCGAACAGGAGGAGAAGGAGGTCGCGCGGCCTCATCCCGGGCCGCCGCCCCAGGCGCCGCCGCGCCGGCCCCGCGGCTCTGAGGT…	208	278	418	chrX:47078063:+,chrX:47082951:+@chrX:47078504:+,chrX:47082951:+
MXE	ENSG00000102225	CDK16	chrX:47078063:+,chrX:47082951:+	chrX:47078504:+,chrX:47082951:+	ENST00000517426	ENST00000520295	0.20627	X_47082951_47083158_+	X_47077786_47078063_+	X_47078117_47078504_+	ATCGCCATGGATCGGATGAAGAAGATCAAACGGCAGCTGTCAATGACACTCCGAGGTGGCCGAGGCATAGACAAGACCAATGGTGCCCCTGAGCAGATAGGCCTGGATGAGAGTGGTGGTGGTGGCGGCAGTGACCCTGGAGAGGCCCCCACACGTGCTGCTCCTGGGGAACTTCGTTCTGCACGGGGCCCACTCAGCTCTGCACCAG	TTTGTCTTTTTTCCTCCTTGCAAAAGTCCCGTTTGCCACCATGGGGATGTACCAAGTGAGACCGAGTAGGGGGAACGAGTGGTGATTGACGCGCCAGGTTACTGGCCACTGCTCACCTAGGCGCTAGCAAACTTCTGCCAAGATCGGAACTGAGTACTAAACAGCCTCCACAGTTCTCCCTGGTGCCGTCTCCGGCTTGGCGCCGCATCCTCCTCTGGGCTCGCGATGGCCGCGTCCCCTCCCGCTGCGGACGGGTCCTTTGGTACATGCAGTCCGAG	GGAGCGCGGCGCGCGCGGCGGTTGGGCCGTTGGCTGTTCGGCCCTGGGATCCGCCGCCACTCCGCGATCAGACCGCTCTGTGCCGCGAGCCGCCGTGAGCACTCGGATTCAAGCCGGCGCCAACGAGTCCGGGGGCATCGCCCGCAGCGGCCAAGCTCATGGCCGGCTGAGCGGGACGCCGCCTCCGCCTCAGCCACCGCCGCCGCCGCCGCCTCCTCCTCCTCAGCCGGCGGCGGCCCGGGCCCAGCAACCATGGCTGAAGACTACTGGGACGGGCGCCTGCGGCGAACAGGAGGAGAAGGAGGTCGCGCGGCCTCATCCCGGGCCGCCGCCCCAGGCGCCGCCGCGCCGGCCCCGCGGCTCTGAGGTTGCTCGCGCGCCCCCGCCG	208	278	388	chrX:47078063:+,chrX:47082951:+@chrX:47078504:+,chrX:47082951:+
CA	ENSG00000147180	ZNF711	chrX:84501028:+,chrX:84502553:+	chrX:84501028:+,chrX:84501936:+		ENST00000395402,ENST00000373165	0.186231	X_84500909_84501028_+	X_84502553_84502657_+	X_84501936_84502189_+	GTAAAGAGAGCGTTTTCCCAAAGAAAATAACATAGCACAGAAGGAAAAATAAAAAGAAATTGCTGCAGATTTTACTTTATGTGAGAAAATCTACAATTTCTTCGAGACACTCATATAAAG	ATATTGGTGAATGAACTTTGCTAAGTATGGATTCAGGCGGTGGAAGTCTTGGATTGCACACGCCAGACTCTAGAATGGCCCATACCATGATTATGCAAGATTTTG	GAAGCAGTCATGTTTCATGAGTCCTCAAAACTGAGACAAGAGAATGTAGTAGAGTGAGGCCAGAAGTCCTTACTGGTTCAAAGAACTCCGGGGAAACTGGGATAGAACATTTTACATTATAAGTAGAACCCTGGGAGCCAGAGGTGAATACAAGTTTATCTGCAGAGCTCCGCTGCAGGGCTGATCTGGGTCTGGAAGAAATGGATGAGAGCCAGTGGATGAAATTCACTAATACTAGACATCTGAGTCCTCTA	120	105	254	chrX:84501028:+,chrX:84502553:+@chrX:84501028:+,chrX:84501936:+
A3SS	ENSG00000147180	ZNF711	chrX:84501028:+,chrX:84502553:+	chrX:84501028:+,chrX:84501936:+	ENST00000360700	ENST00000395402,ENST00000276123,ENST00000373165	0.186231	X_84500909_84501028_+	X_84502553_84502657_+	X_84501936_84502657_+	GTAAAGAGAGCGTTTTCCCAAAGAAAATAACATAGCACAGAAGGAAAAATAAAAAGAAATTGCTGCAGATTTTACTTTATGTGAGAAAATCTACAATTTCTTCGAGACACTCATATAAAG	ATATTGGTGAATGAACTTTGCTAAGTATGGATTCAGGCGGTGGAAGTCTTGGATTGCACACGCCAGACTCTAGAATGGCCCATACCATGATTATGCAAGATTTTG	GAAGCAGTCATGTTTCATGAGTCCTCAAAACTGAGACAAGAGAATGTAGTAGAGTGAGGCCAGAAGTCCTTACTGGTTCAAAGAACTCCGGGGAAACTGGGATAGAACATTTTACATTATAAGTAGAACCCTGGGAGCCAGAGGTGAATACAAGTTTATCTGCAGAGCTCCGCTGCAGGGCTGATCTGGGTCTGGAAGAAATGGATGAGAGCCAGTGGATGAAATTCACTAATACTAGACATCTGAGTCCTCTAGTAATGTATAAATATCCTAACTATTGTTTGTTGTCATCTCGTTCTTCTTTTATAACCTATGTTTTAACTGGAACTTTTAGCACTGCAGTTTTGTTGTTTTGCTTTCTTCTACCACTTCCCTATGGCTCATCAGCTTGACTGTGCC…	120	105	722	chrX:84501028:+,chrX:84502553:+@chrX:84501028:+,chrX:84501936:+
