# Supplementary material for: Nuclear PTEN safeguards pre-mRNA splicing to link Golgi apparatus for its tumor suppressive role
Source: Nat Commun. 2018 Jun 19;9:2392. doi: 10.1038/s41467-018-04760-1 (PMC6008332; doi:10.1038/s41467-018-04760-1)
Supplement: Supplementary file 5 — Supplementary Data 2 [file 41467_2018_4760_MOESM5_ESM.xlsx]

## Sheet: Sheet1
Supplementary Data 2. Tumour prevalence of PTEN-regulated ASEs identified in 293T cells in TCGA datasets. In this table, 80 out of 262 PTEN-regulated ASEs (sample frequencies > 5%) are shown. Table column explanation: disease, TCGA study abbreviations; GeneName, official gene symbols; Skipping junction, junction of decreased splicing ratio in compare with that in normal samples; Inclusion junctio…
Disease	GeneName	Skipping junction	Inclusion junction	Sample count	frequency	genename_ASE_ID
CESC	GOLGA2	chr9:131035144:-,chr9:131036129:-	chr9:131030803:-,chr9:131036129:-	257	0.85	GOLGA2
GBMLGG	GOLGA2	chr9:131035144:-,chr9:131036129:-	chr9:131030803:-,chr9:131036129:-	229	0.34	GOLGA2
CESC	ATG16L1	chr2:234181698:+,chr2:234182367:+	chr2:234181698:+,chr2:234183322:+	187	0.62	ATG16L1
CHOL	ATG16L1	chr2:234181698:+,chr2:234182367:+	chr2:234181698:+,chr2:234183322:+	2	0.06	ATG16L1
GBMLGG	ATG16L1	chr2:234181698:+,chr2:234182367:+	chr2:234181698:+,chr2:234183322:+	133	0.2	ATG16L1
KICH	ATG16L1	chr2:234181698:+,chr2:234182367:+	chr2:234181698:+,chr2:234183322:+	15	0.23	ATG16L1
CESC	SPAG9	chr17:49053262:-,chr17:49054469:-	chr17:49052308:-,chr17:49054469:-	290	0.96	SPAG9
CESC	PLEKHA1	chr10:124186547:+,chr10:124187792:+	chr10:124186547:+,chr10:124189140:+	283	0.93	PLEKHA1
CESC	CSNK1G3	chr5:122940524:+,chr5:122941033:+	chr5:122940524:+,chr5:122950036:+	278	0.92	CSNK1G3
CESC	C2CD5	chr12:22612476:-,chr12:22622643:-	chr12:22610095:-,chr12:22622643:-	236	0.78	C2CD5
GBMLGG	C2CD5	chr12:22612476:-,chr12:22622643:-	chr12:22610095:-,chr12:22622643:-	62	0.09	C2CD5
COADREAD	PTBP2	chr1:97270495:+,chr1:97271975:+	chr1:97270495:+,chr1:97272422:+	166	0.27	PTBP2
ESCA	PTBP2	chr1:97270495:+,chr1:97271975:+	chr1:97270495:+,chr1:97272422:+	64	0.35	PTBP2
KICH	PTBP2	chr1:97270495:+,chr1:97271975:+	chr1:97270495:+,chr1:97272422:+	4	0.06	PTBP2
GBMLGG	PTBP2	chr1:97270495:+,chr1:97271975:+	chr1:97270495:+,chr1:97272422:+	109	0.16	PTBP2
CESC	LPHN2	chr1:82417826:+,chr1:82418671:+	chr1:82417826:+,chr1:82421561:+	54	0.18	LPHN2
GBMLGG	LPHN2	chr1:82417826:+,chr1:82418671:+	chr1:82417826:+,chr1:82421561:+	418	0.62	LPHN2
GBMLGG	FAM135A	chr6:71191857:+,chr6:71200737:+	chr6:71191857:+,chr6:71195870:+	487	0.72	FAM135A
CHOL	EXOC1	chr4:56750094:+,chr4:56756389:+	chr4:56750094:+,chr4:56755054:+	25	0.71	EXOC1
GBMLGG	OCRL	chrX:128710529:+,chrX:128718321:+	chrX:128710529:+,chrX:128720979:+	463	0.69	OCRL
CESC	SNX14	chr6:86248582:-,chr6:86251703:-	chr6:86246642:-,chr6:86251703:-	162	0.53	SNX14
ESCA	SNX14	chr6:86248582:-,chr6:86251703:-	chr6:86246642:-,chr6:86251703:-	21	0.11	SNX14
CESC	RPP14	chr3:58292378:+,chr3:58296036:+	chr3:58292144:+,chr3:58296036:+	83	0.27	RPP14
ESCA	RPP14	chr3:58292378:+,chr3:58296036:+	chr3:58292144:+,chr3:58296036:+	60	0.33	RPP14
CESC	CAD	chr2:27448794:+,chr2:27449393:+	chr2:27449187:+,chr2:27449393:+	177	0.58	CAD
CHOL	FL	chrX:153583440:-,chrX:153585802:-	chrX:153585642:-,chrX:153585802:-	2	0.06	FL
COADREAD	FL	chrX:153583440:-,chrX:153585802:-	chrX:153585642:-,chrX:153585802:-	64	0.1	FL
ESCA	FL	chrX:153583440:-,chrX:153585802:-	chrX:153585642:-,chrX:153585802:-	78	0.42	FL
CHOL	CBWD1	chr9:135030:-,chr9:152034:-	chr9:135030:-,chr9:146102:-	20	0.57	CBWD1
CESC	PAM	chr5:102296933:+,chr5:102309820:+	chr5:102296933:+,chr5:102325976:+	35	0.12	PAM
GBMLGG	PAM	chr5:102296933:+,chr5:102309820:+	chr5:102296933:+,chr5:102325976:+	285	0.42	PAM
CESC	EPB41L2	chr6:131191266:-,chr6:131199244:-	chr6:131191266:-,chr6:131206236:-	27	0.09	EPB41L2
ESCA	EPB41L2	chr6:131191266:-,chr6:131199244:-	chr6:131191266:-,chr6:131206236:-	62	0.34	EPB41L2
KICH	EPB41L2	chr6:131191266:-,chr6:131199244:-	chr6:131191266:-,chr6:131206236:-	7	0.11	EPB41L2
GBMLGG	FGFR1OP2	chr12:27110676:+,chr12:27116275:+	chr12:27110676:+,chr12:27113448:+	356	0.53	FGFR1OP2
CESC	CCDC88A	chr2:55530288:-,chr2:55535945:-	chr2:55529208:-,chr2:55535945:-	92	0.3	CCDC88A
ESCA	CCDC88A	chr2:55530288:-,chr2:55535945:-	chr2:55529208:-,chr2:55535945:-	33	0.18	CCDC88A
CESC	MAGI3	chr1:114223958:+,chr1:114224834:+	chr1:114223958:+,chr1:114225519:+	143	0.47	MAGI3
CESC	ST7	chr7:116772014:+,chr7:116774178:+	chr7:116772014:+,chr7:116776135:+	110	0.36	ST7
CHOL	ST7	chr7:116772014:+,chr7:116774178:+	chr7:116772014:+,chr7:116776135:+	3	0.09	ST7
ESCA	ODF2L	chr1:86822285:-,chr1:86824470:-	chr1:86820542:-,chr1:86824470:-	40	0.22	ODF2L
CESC	ODF2L	chr1:86822285:-,chr1:86824470:-	chr1:86820542:-,chr1:86824470:-	67	0.22	ODF2L
CESC	ARHGEF12	chr11:120278532:+,chr11:120280103:+	chr11:120278532:+,chr11:120291462:+	60	0.2	ARHGEF12_1
GBMLGG	ARHGEF12	chr11:120278532:+,chr11:120280103:+	chr11:120278532:+,chr11:120291462:+	162	0.24	ARHGEF12_1
CHOL	ARHGEF12	chr11:120280159:+,chr11:120291462:+	chr11:120278532:+,chr11:120291462:+	8	0.23	ARHGEF12_2
GBMLGG	ARHGEF12	chr11:120280159:+,chr11:120291462:+	chr11:120278532:+,chr11:120291462:+	136	0.2	ARHGEF12_2
CESC	ARMC10	chr7:102715858:+,chr7:102716224:+	chr7:102715858:+,chr7:102724129:+	28	0.09	ARMC10_2
CHOL	ARMC10	chr7:102715858:+,chr7:102716224:+	chr7:102715858:+,chr7:102724129:+	5	0.14	ARMC10_2
GBMLGG	ARMC10	chr7:102715858:+,chr7:102716224:+	chr7:102715858:+,chr7:102724129:+	46	0.07	ARMC10_2
KICH	ARMC10	chr7:102715858:+,chr7:102716224:+	chr7:102715858:+,chr7:102724129:+	7	0.11	ARMC10_2
CESC	BP1	chr2:192546743:+,chr2:192547218:+	chr2:192546743:+,chr2:192548455:+	32	0.11	BP1
KICH	BP1	chr2:192546743:+,chr2:192547218:+	chr2:192546743:+,chr2:192548455:+	16	0.25	BP1
CHOL	SBF1	chr22:50895540:-,chr22:50897684:-	chr22:50895102:-,chr22:50897684:-	2	0.06	SBF1
ESCA	SBF1	chr22:50895540:-,chr22:50897684:-	chr22:50895102:-,chr22:50897684:-	10	0.05	SBF1
KICH	SBF1	chr22:50895540:-,chr22:50897684:-	chr22:50895102:-,chr22:50897684:-	15	0.23	SBF1
CESC	ANKRD12	chr18:9195696:+,chr18:9204474:+	chr18:9195696:+,chr18:9208655:+	50	0.17	ANKRD12
GBMLGG	ANKRD12	chr18:9195696:+,chr18:9204474:+	chr18:9195696:+,chr18:9208655:+	42	0.06	ANKRD12
KICH	ANKRD12	chr18:9195696:+,chr18:9204474:+	chr18:9195696:+,chr18:9208655:+	6	0.09	ANKRD12
ESCA	NKTR	chr3:42661200:+,chr3:42661508:+	chr3:42661200:+,chr3:42662921:+	24	0.13	NKTR
KICH	NKTR	chr3:42661200:+,chr3:42661508:+	chr3:42661200:+,chr3:42662921:+	12	0.18	NKTR
KICH	GK	chrX:30714800:+,chrX:30715849:+	chrX:30714800:+,chrX:30718531:+	19	0.29	GK
KICH	PSPC1	chr13:20249793:-,chr13:20251864:-	chr13:20249124:-,chr13:20251864:-	11	0.17	PSPC1
CHOL	PSPC1	chr13:20249793:-,chr13:20251864:-	chr13:20249124:-,chr13:20251864:-	4	0.11	PSPC1
CESC	NHLRC3	chr13:39613848:+,chr13:39618227:+	chr13:39613848:+,chr13:39616242:+	41	0.14	NHLRC3
CHOL	NHLRC3	chr13:39613848:+,chr13:39618227:+	chr13:39613848:+,chr13:39616242:+	5	0.14	NHLRC3
ESCA	TTC12	chr11:113235782:+,chr11:113238909:+	chr11:113235782:+,chr11:113236947:+	17	0.09	TTC12
KICH	TTC12	chr11:113235782:+,chr11:113238909:+	chr11:113235782:+,chr11:113236947:+	12	0.18	TTC12
GBMLGG	RBM26	chr13:79918929:-,chr13:79927288:-	chr13:79918929:-,chr13:79928574:-	180	0.27	RBM26
ESCA	SOGA2	chr18:8807058:+,chr18:8812977:+	chr18:8807058:+,chr18:8809446:+	49	0.27	SOGA2
CESC	TRAPPC2L	chr16:88925197:+,chr16:88925753:+	chr16:88925197:+,chr16:88926301:+	21	0.07	TRAPPC2L
ESCA	TRAPPC2L	chr16:88925197:+,chr16:88925753:+	chr16:88925197:+,chr16:88926301:+	35	0.19	TRAPPC2L
KICH	WSB1	chr17:25633908:+,chr17:25634770:+	chr17:25633908:+,chr17:25636126:+	16	0.25	WSB1
COADREAD	ARMC10	chr7:102727211:+,chr7:102732924:+	chr7:102727211:+,chr7:102737724:+	104	0.17	ARMC10
KICH	ARMC10	chr7:102727211:+,chr7:102732924:+	chr7:102727211:+,chr7:102737724:+	5	0.08	ARMC10
CHOL	ZNF410	chr14:74388909:+,chr14:74390098:+	chr14:74387808:+,chr14:74390098:+	3	0.09	ZNF410
ESCA	ZNF410	chr14:74388909:+,chr14:74390098:+	chr14:74387808:+,chr14:74390098:+	28	0.15	ZNF410
CHOL	ZFAND1	chr8:82627349:-,chr8:82630417:-	chr8:82629523:-,chr8:82630417:-	8	0.23	ZFAND1
KICH	NIPAL3	chr1:24790610:+,chr1:24795476:+	chr1:24790610:+,chr1:24792494:+	6	0.09	NIPAL3
ESCA	NIPAL3	chr1:24790610:+,chr1:24795476:+	chr1:24790610:+,chr1:24792494:+	25	0.14	NIPAL3
CESC	PPP1R12A	chr12:80199548:-,chr12:80199946:-	chr12:80199548:-,chr12:80201006:-	27	0.09	PPP1R12A
GBMLGG	PPP1R12A	chr12:80199548:-,chr12:80199946:-	chr12:80199548:-,chr12:80201006:-	88	0.13	PPP1R12A
CESC	AGBL5	chr2:27291612:+,chr2:27291916:+	chr2:27291612:+,chr2:27292441:+	18	0.06	AGBL5
ESCA	AGBL5	chr2:27291612:+,chr2:27291916:+	chr2:27291612:+,chr2:27292441:+	17	0.09	AGBL5
KICH	AGBL5	chr2:27291612:+,chr2:27291916:+	chr2:27291612:+,chr2:27292441:+	4	0.06	AGBL5
CHOL	DMD	chrX:31196087:-,chrX:31196786:-	chrX:31191721:-,chrX:31196786:-	2	0.06	DMD
KICH	DMD	chrX:31196087:-,chrX:31196786:-	chrX:31191721:-,chrX:31196786:-	9	0.14	DMD
GBMLGG	PARP11	chr12:3939184:-,chr12:3982378:-	chr12:3973123:-,chr12:3982378:-	126	0.19	PARP11_2
CHOL	ABI1	chr10:27044670:-,chr10:27047991:-	chr10:27040712:-,chr10:27047991:-	3	0.09	ABI1
CESC	ABI1	chr10:27044670:-,chr10:27047991:-	chr10:27040712:-,chr10:27047991:-	27	0.09	ABI1
CHOL	TPD52L1	chr6:125569529:+,chr6:125574863:+	chr6:125569529:+,chr6:125583980:+	3	0.09	TPD52L1
ESCA	TPD52L1	chr6:125569529:+,chr6:125574863:+	chr6:125569529:+,chr6:125583980:+	16	0.09	TPD52L1
KICH	KIF23	chr15:69732826:+,chr15:69733107:+	chr15:69732826:+,chr15:69737129:+	11	0.17	KIF23
ESCA	CBWD6	chr9:69245163:-,chr9:69245941:-	chr9:69240059:-,chr9:69245941:-	31	0.17	CBWD6
CHOL	TRAPPC6A	chr19:45668452:-,chr19:45681393:-	chr19:45668452:-,chr19:45681351:-	3	0.09	TRAPPC6A
ESCA	TRAPPC6A	chr19:45668452:-,chr19:45681393:-	chr19:45668452:-,chr19:45681351:-	15	0.08	TRAPPC6A
ESCA	FAM161A	chr2:62063244:-,chr2:62066556:-	chr2:62065840:-,chr2:62066556:-	30	0.16	FAM161A
GBMLGG	PARP11	chr12:3935399:-,chr12:3939056:-	chr12:3938196:-,chr12:3939056:-	105	0.16	PARP11
ESCA	ALAS1	chr3:52232271:+,chr3:52233237:+	chr3:52232864:+,chr3:52233237:+	14	0.08	ALAS1
GBMLGG	ALAS1	chr3:52232271:+,chr3:52233237:+	chr3:52232864:+,chr3:52233237:+	51	0.08	ALAS1
CHOL	STAG2	chrX:123094716:+,chrX:123156381:+	chrX:123094716:+,chrX:123155217:+	5	0.14	STAG2
CESC	CD46	chr1:207959027:+,chr1:207963598:+	chr1:207959027:+,chr1:207966864:+	42	0.14	CD46
KICH	CCNL2	chr1:1328183:-,chr1:1328776:-	chr1:1326245:-,chr1:1328776:-	9	0.14	CCNL2
CESC	RHOT1	chr17:30536464:+,chr17:30538135:+	chr17:30536464:+,chr17:30551635:+	22	0.07	RHOT1
KICH	RHOT1	chr17:30536464:+,chr17:30538135:+	chr17:30536464:+,chr17:30551635:+	4	0.06	RHOT1
CESC	RBBP5	chr1:205057943:-,chr1:205064115:-	chr1:205057943:-,chr1:205064001:-	40	0.13	RBBP5
CESC	CBWD5	chr9:70467530:-,chr9:70472572:-	chr9:70467530:-,chr9:70473437:-	37	0.12	CBWD5
CHOL	TMEM25	chr11:118405070:+,chr11:118416834:+	chr11:118405070:+,chr11:118405222:+	4	0.11	TMEM25
ESCA	ANKRD36	chr2:97913365:+,chr2:97914881:+	chr2:97913365:+,chr2:97915289:+	21	0.11	ANKRD36
KICH	MLLT10	chr10:21970305:+,chr10:21971154:+	chr10:21970305:+,chr10:22002701:+	7	0.11	MLLT10
CESC	ZNF207	chr17:30692506:+,chr17:30693684:+	chr17:30692506:+,chr17:30694791:+	32	0.11	ZNF207
KICH	CLTCL1	chr22:19175240:-,chr22:19175493:-	chr22:19171124:-,chr22:19175493:-	6	0.09	CLTCL1
KICH	YIPF1	chr1:54355136:-,chr1:54355386:-	chr1:54354659:-,chr1:54355386:-	6	0.09	YIPF1
CESC	BIN1	chr2:127808819:-,chr2:127815049:-	chr2:127808819:-,chr2:127816587:-	27	0.09	BIN1
CHOL	KLHL7	chr7:23164791:+,chr7:23165380:+	chr7:23164791:+,chr7:23180388:+	3	0.09	KLHL7
CESC	SKP2	chr5:36177394:+,chr5:36183942:+	chr5:36177394:+,chr5:36181920:+	24	0.08	SKP2
KICH	C17orf70	chr17:79518229:-,chr17:79518954:-	chr17:79518229:-,chr17:79518758:-	5	0.08	C17orf70
GBMLGG	KIF21A	chr12:39724064:-,chr12:39724548:-	chr12:39720126:-,chr12:39724548:-	50	0.07	KIF21A
CESC	MFF	chr2:228217289:+,chr2:228220393:+	chr2:228205096:+,chr2:228220393:+	22	0.07	MFF_1
ESCA	CADPS2	chr7:122026363:-,chr7:122027080:-	chr7:122019496:-,chr7:122027080:-	13	0.07	CADPS2
ESCA	PIKFYVE	chr2:209169042:+,chr2:209176960:+	chr2:209169042:+,chr2:209169570:+	12	0.07	PIKFYVE
COADREAD	DEDD2	chr19:42719404:-,chr19:42721784:-	chr19:42719404:-,chr19:42720832:-	40	0.06	DEDD2
CESC	ARHGAP12	chr10:32128247:-,chr10:32128565:-	chr10:32120728:-,chr10:32128565:-	19	0.06	ARHGAP12
ESCA	IKBKG	chrX:153786865:+,chrX:153788622:+	chrX:153786865:+,chrX:153789903:+	11	0.06	IKBKG
COADREAD	UCHL5	chr1:192987950:-,chr1:192989437:-	chr1:192987950:-,chr1:192990227:-	36	0.06	UCHL5
GBMLGG	MFF	chr2:228205096:+,chr2:228211942:+	chr2:228205096:+,chr2:228220393:+	36	0.05	MFF_2
CESC	SRRM1	chr1:24989295:+,chr1:24989674:+	chr1:24989295:+,chr1:24993306:+	16	0.05	SRRM1
