# Supplementary material for: Nuclear PTEN safeguards pre-mRNA splicing to link Golgi apparatus for its tumor suppressive role
Source: Nat Commun. 2018 Jun 19;9:2392. doi: 10.1038/s41467-018-04760-1 (PMC6008332; doi:10.1038/s41467-018-04760-1)
Supplement: Supplementary file 6 — Supplementary Data 3 [file 41467_2018_4760_MOESM6_ESM.xls]

## Sheet: Supplementary data 2
Supplementary Data 3. Splicing ratio values of skipping junctions of ASEs induced by shPTEN#1 were increased by the ectopic expression of PTEN-WT and PTEN-C124S. Table column explanation: splicingEventID, it is constructed from both skipping junction (before the symbol @) and inclusion junction (after the symbol @); splicingEventType, types of splicing event; Skipping junction, junction of decrea…
splicingEventID	splicingEventType	skipping junction	5sr_PTENC124S	5sr_PTENWT	5sr_shPTEN#1	3sr_PTENC124S	3sr_PTENWT	3sr_shPTEN#1
chr1:111492745:-,chr1:111506243:-@chr1:111492745:-,chr1:111493910:-	CA	chr1:111492745:-,chr1:111506243:-	0.59375	0.421053	0.387097	0.357143	0.243243	0.292683
chr1:111962348:-,chr1:111963898:-@chr1:111962348:-,chr1:111965549:-	CA	chr1:111962348:-,chr1:111963898:-	1	1	1	1	1	1
chr1:113500344:+,chr1:113503099:+@chr1:113499578:+,chr1:113503099:+	MXE	chr1:113500344:+,chr1:113503099:+	1	1	1	0.322581	0.171429	0.205882
chr1:113503197:+,chr1:113506594:+@chr1:113503197:+,chr1:113541552:+	MXE	chr1:113503197:+,chr1:113506594:+	0.136364	0.0625	0.181818	1	1	1
chr1:114223958:+,chr1:114224834:+@chr1:114223958:+,chr1:114225519:+	MXE	chr1:114223958:+,chr1:114224834:+	0.5	0.521739	0.529412	1	1	1
chr1:114223958:+,chr1:114224834:+@chr1:114223958:+,chr1:114225519:+	CA	chr1:114223958:+,chr1:114224834:+	0.5	0.521739	0.529412	1	1	1
chr1:114242865:-,chr1:114243416:-@chr1:114242421:-,chr1:114243416:-	MXE	chr1:114242865:-,chr1:114243416:-	0.416667	0.481481	0.0769231	1	1	1
chr1:118420463:-,chr1:118420631:-@chr1:118413238:-,chr1:118420631:-	CA	chr1:118420463:-,chr1:118420631:-	0.0857143	0.166667	0.1	1	1	1
chr1:1328183:-,chr1:1328776:-@chr1:1326245:-,chr1:1328776:-	CA	chr1:1328183:-,chr1:1328776:-	0.962121	0.989362	0.910256	1	1	1
chr1:1328183:-,chr1:1328776:-@chr1:1326245:-,chr1:1328776:-	MXE	chr1:1328183:-,chr1:1328776:-	0.962121	0.989362	0.910256	1	1	1
chr1:1328183:-,chr1:1328776:-@chr1:1326245:-,chr1:1328776:-	A3SS	chr1:1328183:-,chr1:1328776:-	0.962121	0.989362	0.910256	1	1	1
chr1:144618296:+,chr1:144619883:+@chr1:144618296:+,chr1:144619347:+	CA	chr1:144618296:+,chr1:144619883:+	NA	NA	NA	NA	NA	NA
chr1:145811443:-,chr1:145811896:-@chr1:145811463:-,chr1:145811896:-	A3SS	chr1:145811443:-,chr1:145811896:-	NA	NA	NA	NA	NA	NA
chr1:150249040:+,chr1:150252054:+@chr1:150249040:+,chr1:150253246:+	CA	chr1:150249040:+,chr1:150252054:+	0.431818	0.482759	0.204082	1	1	1
chr1:150469384:+,chr1:150470006:+@chr1:150464965:+,chr1:150470006:+	CA	chr1:150469384:+,chr1:150470006:+	1	1	1	0.80597	0.757576	0.803571
chr1:150990380:+,chr1:150997087:+@chr1:150990380:+,chr1:150990943:+	CA	chr1:150990380:+,chr1:150997087:+	0.222222	0.35	0.115385	0.133333	0.304348	0.2
chr1:150999803:+,chr1:151001262:+@chr1:150999803:+,chr1:151006282:+	CA	chr1:150999803:+,chr1:151001262:+	0.863636	0.875	0.769231	1	1	1
chr1:150999803:+,chr1:151001262:+@chr1:150999803:+,chr1:151006282:+	MXE	chr1:150999803:+,chr1:151001262:+	0.863636	0.875	0.769231	1	1	1
chr1:151297393:-,chr1:151298648:-@chr1:151297393:-,chr1:151299747:-	CA	chr1:151297393:-,chr1:151298648:-	0.325581	0.538462	0.311111	0.64	0.636364	0.482759
chr1:151413562:-,chr1:151414557:-@chr1:151403317:-,chr1:151414557:-	CA	chr1:151413562:-,chr1:151414557:-	0.965517	0.866667	0.9	1	1	1
chr1:151413562:-,chr1:151414557:-@chr1:151403317:-,chr1:151414557:-	MXE	chr1:151413562:-,chr1:151414557:-	0.965517	0.866667	0.9	1	1	1
chr1:151665959:+,chr1:151666069:+@chr1:151665959:+,chr1:151666846:+	MXE	chr1:151665959:+,chr1:151666069:+	0.5	0.333333	0.0588235	1	1	1
chr1:154186422:-,chr1:154186933:-@chr1:154185100:-,chr1:154186933:-	CA	chr1:154186422:-,chr1:154186933:-	0.784483	0.835821	0.848739	0.991453	1	0.990196
chr1:154187050:-,chr1:154192312:-@chr1:154187050:-,chr1:154192818:-	CA	chr1:154187050:-,chr1:154192312:-	0.979798	1	0.98	0.82906	0.886076	0.863309
chr1:154241430:+,chr1:154241838:+@chr1:154241430:+,chr1:154243357:+	MXE	chr1:154241430:+,chr1:154241838:+	0.16129	0.25	0.121212	1	1	1
chr1:154241430:+,chr1:154242676:+@chr1:154241430:+,chr1:154243357:+	MXE	chr1:154241430:+,chr1:154242676:+	0.875	0.818182	0.703704	0.875	0.9	0.76
chr1:154575102:-,chr1:154600331:-@chr1:154575102:-,chr1:154580468:-	MXE	chr1:154575102:-,chr1:154600331:-	1	1	0.928571	0.491228	0.522727	0.575
chr1:154938553:-,chr1:154938638:-@chr1:154938556:-,chr1:154938638:-	A3SS	chr1:154938553:-,chr1:154938638:-	0.333333	0.5625	0.185185	1	1	1
chr1:155238150:-,chr1:155238499:-@chr1:155238150:-,chr1:155239279:-	CA	chr1:155238150:-,chr1:155238499:-	#NAME?	#NAME?	Inf	#NAME?	#NAME?	Inf
chr1:155581082:+,chr1:155581531:+@chr1:155581082:+,chr1:155581340:+	MXE	chr1:155581082:+,chr1:155581531:+	0.333333	0.333333	0.333333	1	1	1
chr1:155823597:-,chr1:155826950:-@chr1:155823597:-,chr1:155826938:-	MXE	chr1:155823597:-,chr1:155826950:-	1	1	0.928571	0.323529	0.210526	0.295455
chr1:16046415:+,chr1:16047824:+@chr1:16046415:+,chr1:16051812:+	CA	chr1:16046415:+,chr1:16047824:+	0.533333	0.333333	0.0952381	1	1	1
chr1:161137917:+,chr1:161138222:+@chr1:161137917:+,chr1:161138783:+	CA	chr1:161137917:+,chr1:161138222:+	0.655172	0.785714	0.529412	1	1	0.9
chr1:161137917:+,chr1:161138222:+@chr1:161137917:+,chr1:161138783:+	MXE	chr1:161137917:+,chr1:161138222:+	0.655172	0.785714	0.529412	1	1	0.9
chr1:161138366:+,chr1:161138783:+@chr1:161137917:+,chr1:161138783:+	MXE	chr1:161138366:+,chr1:161138783:+	1	1	1	0.72973	0.764706	0.5
chr1:161138366:+,chr1:161138783:+@chr1:161137917:+,chr1:161138783:+	CA	chr1:161138366:+,chr1:161138783:+	1	1	1	0.72973	0.764706	0.5
chr1:162560301:+,chr1:162562522:+@chr1:162560301:+,chr1:162567582:+	CA	chr1:162560301:+,chr1:162562522:+	0.694118	0.651163	0.425287	1	1	1
chr1:162562572:+,chr1:162567582:+@chr1:162560301:+,chr1:162567582:+	CA	chr1:162562572:+,chr1:162567582:+	1	1	0.979592	0.825	0.844444	0.545455
chr1:163291856:+,chr1:163295822:+@chr1:163292002:+,chr1:163295822:+	MXE	chr1:163291856:+,chr1:163295822:+	0.962963	0.954545	0.891892	0.27957	0.238636	0.251908
chr1:166896417:-,chr1:166925970:-@chr1:166896417:-,chr1:166904538:-	CA	chr1:166896417:-,chr1:166925970:-	0.4	0.25	0.25	0.25	0.166667	0.142857
chr1:167742605:+,chr1:167745301:+@chr1:167742605:+,chr1:167757057:+	CA	chr1:167742605:+,chr1:167745301:+	0.902439	0.877551	0.633333	1	0.98	0.966667
chr1:167985189:+,chr1:167992226:+@chr1:167974031:+,chr1:167992226:+	CA	chr1:167985189:+,chr1:167992226:+	0.777778	1	0.818182	0.155556	0.0888889	0.0769231
chr1:16895731:-,chr1:16899637:-@chr1:16894525:-,chr1:16899637:-	CA	chr1:16895731:-,chr1:16899637:-	1	1	1	1	1	1
chr1:16895731:-,chr1:16899637:-@chr1:16894525:-,chr1:16899637:-	MXE	chr1:16895731:-,chr1:16899637:-	1	1	1	1	1	1
chr1:171557644:+,chr1:171558508:+@chr1:171557644:+,chr1:171560726:+	CA	chr1:171557644:+,chr1:171558508:+	0.097561	0.0630631	0.0793651	1	1	1
chr1:171557644:+,chr1:171560291:+@chr1:171557644:+,chr1:171560726:+	MXE	chr1:171557644:+,chr1:171560291:+	0.528455	0.558559	0.555556	0.986667	0.961538	0.971429
chr1:171557644:+,chr1:171560291:+@chr1:171557644:+,chr1:171560726:+	CA	chr1:171557644:+,chr1:171560291:+	0.528455	0.558559	0.555556	0.986667	0.961538	0.971429
chr1:173840286:+,chr1:173842605:+@chr1:173840286:+,chr1:173854774:+	CA	chr1:173840286:+,chr1:173842605:+	0.896552	0.789474	0.7	1	0.9375	0.869565
chr1:181019422:+,chr1:181022709:+@chr1:181019422:+,chr1:181021371:+	CA	chr1:181019422:+,chr1:181022709:+	0.642857	0.75	0.487179	0.658537	0.575758	0.431373
chr1:185274775:-,chr1:185276146:-@chr1:185275757:-,chr1:185276146:-	CA	chr1:185274775:-,chr1:185276146:-	0.861702	0.755556	0.745763	0.887324	0.890625	0.863158
chr1:192987950:-,chr1:192989437:-@chr1:192987950:-,chr1:192990227:-	CA	chr1:192987950:-,chr1:192989437:-	0.3125	0.173913	0.3	0.625	0.8	0.5
chr1:201804192:+,chr1:201816407:+@chr1:201798500:+,chr1:201816407:+	CA	chr1:201804192:+,chr1:201816407:+	1	1	1	0.25	0.352941	0.261682
chr1:203770756:+,chr1:203772085:+@chr1:203770756:+,chr1:203771780:+	A3SS	chr1:203770756:+,chr1:203772085:+	0.75	0.714286	0.666667	0.888889	0.909091	0.857143
chr1:204103716:-,chr1:204106232:-@chr1:204103822:-,chr1:204106232:-	A3SS	chr1:204103716:-,chr1:204106232:-	0.973684	1	0.906977	1	1	1
chr1:204103716:-,chr1:204106232:-@chr1:204103822:-,chr1:204106232:-	MXE	chr1:204103716:-,chr1:204106232:-	0.973684	1	0.906977	1	1	1
chr1:205057943:-,chr1:205064115:-@chr1:205057943:-,chr1:205064001:-	A5SS	chr1:205057943:-,chr1:205064115:-	1	1	0.933333	0.46875	0.466667	0.375
chr1:207940540:+,chr1:207943666:+@chr1:207940540:+,chr1:207941124:+	CA	chr1:207940540:+,chr1:207943666:+	0.45045	0.467742	0.355556	0.343891	0.405594	0.272727
chr1:207959027:+,chr1:207963598:+@chr1:207959027:+,chr1:207966864:+	CA	chr1:207959027:+,chr1:207963598:+	0.693939	0.635983	0.650246	1	1	1
chr1:211477482:+,chr1:211485697:+@chr1:211477482:+,chr1:211486062:+	CA	chr1:211477482:+,chr1:211485697:+	0.472222	0.409091	0.291667	1	1	0.888889
chr1:211485829:+,chr1:211486062:+@chr1:211477482:+,chr1:211486062:+	MXE	chr1:211485829:+,chr1:211486062:+	1	1	1	0.512821	0.6	0.37037
chr1:213186760:-,chr1:213188568:-@chr1:213186760:-,chr1:213188955:-	MXE	chr1:213186760:-,chr1:213188568:-	0.972973	1	1	0.409091	0.346154	0.277778
chr1:217783534:-,chr1:217783663:-@chr1:217688231:-,chr1:217783663:-	MXE	chr1:217783534:-,chr1:217783663:-	0.52	0.535714	0.4	1	1	1
chr1:222750985:-,chr1:222757470:-@chr1:222750985:-,chr1:222753101:-	CA	chr1:222750985:-,chr1:222757470:-	0.111111	0.166667	0.0909091	0.129032	0.142857	0.111111
chr1:225156576:+,chr1:225157336:+@chr1:225156576:+,chr1:225161793:+	MXE	chr1:225156576:+,chr1:225157336:+	0.129771	0.0877193	0.0752688	1	1	1
chr1:225971070:+,chr1:225974564:+@chr1:225971070:+,chr1:225976942:+	CA	chr1:225971070:+,chr1:225974564:+	0.28215	0.318021	0.228346	1	1	1
chr1:225974687:+,chr1:225976942:+@chr1:225971070:+,chr1:225976942:+	CA	chr1:225974687:+,chr1:225976942:+	0.930818	0.903509	0.826087	0.29899	0.333333	0.247672
chr1:228296722:-,chr1:228296962:-@chr1:228296019:-,chr1:228296962:-	CA	chr1:228296722:-,chr1:228296962:-	0.648649	0.642857	0.384615	0.347826	0.285714	0.175439
chr1:234743598:-,chr1:234744241:-@chr1:234743598:-,chr1:234744193:-	A5SS	chr1:234743598:-,chr1:234744241:-	1	1	1	0.473118	0.535211	0.533333
chr1:235658138:-,chr1:235659496:-@chr1:235658138:-,chr1:235667441:-	CA	chr1:235658138:-,chr1:235659496:-	#NAME?	1	Inf	#NAME?	1	Inf
chr1:24123076:-,chr1:24123187:-@chr1:24122755:-,chr1:24123187:-	CA	chr1:24123076:-,chr1:24123187:-	0.944444	0.866667	0.69697	1	1	1
chr1:242012329:+,chr1:242013711:+@chr1:242012518:+,chr1:242013711:+	CA	chr1:242012329:+,chr1:242013711:+	0.310345	0.252632	0.224719	0.32	0.266667	0.20354
chr1:243456521:+,chr1:243468015:+@chr1:243456521:+,chr1:243456701:+	CA	chr1:243456521:+,chr1:243468015:+	0.3	0.384615	0.0769231	0.2	0.318182	0.0769231
chr1:245005360:+,chr1:245005497:+@chr1:244999058:+,chr1:245005497:+	MXE	chr1:245005360:+,chr1:245005497:+	0.973684	1	0.944444	0.916667	1	0.85
chr1:24790610:+,chr1:24795476:+@chr1:24790610:+,chr1:24792494:+	MXE	chr1:24790610:+,chr1:24795476:+	0.925926	1	0.833333	1	1	1
chr1:249152058:-,chr1:249152330:-@chr1:249152233:-,chr1:249152330:-	A3SS	chr1:249152058:-,chr1:249152330:-	0.933333	0.857143	0.75	1	1	1
chr1:24989295:+,chr1:24989674:+@chr1:24989295:+,chr1:24993306:+	CA	chr1:24989295:+,chr1:24989674:+	0.5	0.533333	0.444444	1	1	1
chr1:26612528:-,chr1:26623410:-@chr1:26620822:-,chr1:26623410:-	MXE	chr1:26612528:-,chr1:26623410:-	0.173913	0.0714286	0.0357143	0.210526	0.1	0.05
chr1:28906099:-,chr1:28906424:-@chr1:28906099:-,chr1:28906454:-	MXE	chr1:28906099:-,chr1:28906424:-	1	1	1	0.881356	0.866667	0.538462
chr1:28906099:-,chr1:28906424:-@chr1:28906099:-,chr1:28906454:-	A5SS	chr1:28906099:-,chr1:28906424:-	1	1	1	0.881356	0.866667	0.538462
chr1:29487029:-,chr1:29508158:-@chr1:29487029:-,chr1:29492402:-	MXE	chr1:29487029:-,chr1:29508158:-	0.857143	0.925926	0.915254	0.533333	0.409836	0.707317
chr1:32193682:-,chr1:32193783:-@chr1:32193206:-,chr1:32193783:-	CA	chr1:32193682:-,chr1:32193783:-	0.709677	0.666667	0.535714	1	1	1
chr1:32193682:-,chr1:32193783:-@chr1:32193206:-,chr1:32193783:-	MXE	chr1:32193682:-,chr1:32193783:-	0.709677	0.666667	0.535714	1	1	1
chr1:35734686:+,chr1:35790961:+@chr1:35761589:+,chr1:35790961:+	CA	chr1:35734686:+,chr1:35790961:+	0.517857	0.5	0.413043	0.591549	0.512821	0.387755
chr1:38262492:+,chr1:38265516:+@chr1:38262492:+,chr1:38265239:+	A3SS	chr1:38262492:+,chr1:38265516:+	0.440678	0.5	0.384615	0.78125	0.916667	0.681818
chr1:38262492:+,chr1:38265516:+@chr1:38262492:+,chr1:38265239:+	MXE	chr1:38262492:+,chr1:38265516:+	0.440678	0.5	0.384615	0.78125	0.916667	0.681818
chr1:38357126:-,chr1:38397585:-@chr1:38357126:-,chr1:38397345:-	A5SS	chr1:38357126:-,chr1:38397585:-	1	1	1	0.619048	0.666667	0.529412
chr1:38357126:-,chr1:38397585:-@chr1:38357126:-,chr1:38397345:-	MXE	chr1:38357126:-,chr1:38397585:-	1	1	1	0.619048	0.666667	0.529412
chr1:44364935:+,chr1:44365213:+@chr1:44364935:+,chr1:44365181:+	A3SS	chr1:44364935:+,chr1:44365213:+	0.944444	0.966667	0.833333	1	1	1
chr1:46033849:+,chr1:46034157:+@chr1:46033849:+,chr1:46034599:+	MXE	chr1:46033849:+,chr1:46034157:+	0.666667	0.68	0.565217	1	1	1
chr1:46033849:+,chr1:46034157:+@chr1:46033849:+,chr1:46034599:+	CA	chr1:46033849:+,chr1:46034157:+	0.666667	0.68	0.565217	1	1	1
chr1:46072263:+,chr1:46072993:+@chr1:46072263:+,chr1:46078841:+	CA	chr1:46072263:+,chr1:46072993:+	0.525	0.383333	0.456954	1	1	1
chr1:46072263:+,chr1:46072993:+@chr1:46072263:+,chr1:46078841:+	MXE	chr1:46072263:+,chr1:46072993:+	0.525	0.383333	0.456954	1	1	1
chr1:52820126:-,chr1:52820280:-@chr1:52819319:-,chr1:52820280:-	CA	chr1:52820126:-,chr1:52820280:-	0.107143	0.025641	0.0777778	1	1	1
chr1:52820126:-,chr1:52820280:-@chr1:52819319:-,chr1:52820280:-	MXE	chr1:52820126:-,chr1:52820280:-	0.107143	0.025641	0.0777778	1	1	1
chr1:53320302:+,chr1:53326403:+@chr1:53323421:+,chr1:53326403:+	CA	chr1:53320302:+,chr1:53326403:+	0.157895	0.170732	0.205882	0.155172	0.166667	0.2
chr1:54355136:-,chr1:54355386:-@chr1:54354659:-,chr1:54355386:-	CA	chr1:54355136:-,chr1:54355386:-	0.227273	0.1875	0.192308	1	1	0.833333
chr1:59133593:-,chr1:59134102:-@chr1:59133593:-,chr1:59134304:-	MXE	chr1:59133593:-,chr1:59134102:-	1	1	1	0.358974	0.365079	0.236842
chr1:70697658:+,chr1:70697951:+@chr1:70694238:+,chr1:70697951:+	MXE	chr1:70697658:+,chr1:70697951:+	1	1	1	0.70229	0.779412	0.595092
chr1:75172888:-,chr1:75175782:-@chr1:75172678:-,chr1:75175782:-	CA	chr1:75172888:-,chr1:75175782:-	0.891304	0.88	0.8	1	1	1
chr1:75172888:-,chr1:75175782:-@chr1:75172678:-,chr1:75175782:-	MXE	chr1:75172888:-,chr1:75175782:-	0.891304	0.88	0.8	1	1	1
chr1:75669518:-,chr1:75677153:-@chr1:75672404:-,chr1:75677153:-	MXE	chr1:75669518:-,chr1:75677153:-	0.214286	0.119048	0.116667	1	1	1
chr1:76252482:+,chr1:76253182:+@chr1:76251959:+,chr1:76253182:+	MXE	chr1:76252482:+,chr1:76253182:+	1	1	1	0.116667	0.181818	0.131148
chr1:76252482:+,chr1:76253182:+@chr1:76251959:+,chr1:76253182:+	CA	chr1:76252482:+,chr1:76253182:+	1	1	1	0.116667	0.181818	0.131148
chr1:78107340:-,chr1:78148270:-@chr1:78107340:-,chr1:78148947:-	MXE	chr1:78107340:-,chr1:78148270:-	1	1	0.9	0.152381	0.152778	0.0655738
chr1:82417826:+,chr1:82418671:+@chr1:82417826:+,chr1:82421561:+	CA	chr1:82417826:+,chr1:82418671:+	0.137255	0.182796	0.168675	1	1	1
chr1:85724744:-,chr1:85725041:-@chr1:85724405:-,chr1:85725041:-	CA	chr1:85724744:-,chr1:85725041:-	0.621951	0.640625	0.659794	1	1	1
chr1:86822285:-,chr1:86824470:-@chr1:86820542:-,chr1:86824470:-	CA	chr1:86822285:-,chr1:86824470:-	0.843137	0.880952	0.795455	1	1	1
chr1:86822285:-,chr1:86824470:-@chr1:86820542:-,chr1:86824470:-	MXE	chr1:86822285:-,chr1:86824470:-	0.843137	0.880952	0.795455	1	1	1
chr1:874792:+,chr1:876524:+@chr1:874840:+,chr1:876524:+	A5SS	chr1:874792:+,chr1:876524:+	0.88	0.885714	0.722222	0.77193	0.756098	0.722222
chr1:89435150:-,chr1:89458268:-@chr1:89435150:-,chr1:89453935:-	CA	chr1:89435150:-,chr1:89458268:-	0.304348	0.290323	0.385965	0.269231	0.28125	0.289474
chr1:89435150:-,chr1:89458268:-@chr1:89435150:-,chr1:89453935:-	MXE	chr1:89435150:-,chr1:89458268:-	0.304348	0.290323	0.385965	0.269231	0.28125	0.289474
chr1:91383711:-,chr1:91447867:-@chr1:91383711:-,chr1:91403042:-	CA	chr1:91383711:-,chr1:91447867:-	0.0609756	0.031746	0.0506329	0.0510204	0.027027	0.0430108
chr1:91383711:-,chr1:91447867:-@chr1:91406866:-,chr1:91447867:-	MXE	chr1:91383711:-,chr1:91447867:-	0.0609756	0.031746	0.0506329	0.0510204	0.027027	0.0430108
chr1:91383711:-,chr1:91447867:-@chr1:91406866:-,chr1:91447867:-	CA	chr1:91383711:-,chr1:91447867:-	0.0609756	0.031746	0.0506329	0.0510204	0.027027	0.0430108
chr1:97270495:+,chr1:97271975:+@chr1:97270495:+,chr1:97272422:+	CA	chr1:97270495:+,chr1:97271975:+	0.134615	0.216216	0.16129	1	1	1
chr10:100190427:-,chr10:100190888:-@chr10:100190427:-,chr10:100193740:-	MXE	chr10:100190427:-,chr10:100190888:-	1	1	0.979592	0.901639	0.97619	0.909091
chr10:101945394:-,chr10:101945661:-@chr10:101945394:-,chr10:101945719:-	MXE	chr10:101945394:-,chr10:101945661:-	1	1	1	0.636364	0.75	0.483871
chr10:103343438:-,chr10:103344359:-@chr10:103343438:-,chr10:103347003:-	MXE	chr10:103343438:-,chr10:103344359:-	0.923077	0.894737	1	0.95	0.857143	0.733333
chr10:103343438:-,chr10:103344359:-@chr10:103343438:-,chr10:103347003:-	CA	chr10:103343438:-,chr10:103344359:-	0.923077	0.894737	1	0.95	0.857143	0.733333
chr10:103871293:-,chr10:103879843:-@chr10:103871293:-,chr10:103874163:-	MXE	chr10:103871293:-,chr10:103879843:-	1	1	1	0.444444	0.416667	0.361111
chr10:104161916:+,chr10:104162012:+@chr10:104161916:+,chr10:104162009:+	A3SS	chr10:104161916:+,chr10:104162012:+	0.7	0.55	0.578947	1	1	1
chr10:104488286:+,chr10:104489076:+@chr10:104488286:+,chr10:104489480:+	MXE	chr10:104488286:+,chr10:104489076:+	0.47619	0.428571	0.416667	1	1	1
chr10:104488286:+,chr10:104489076:+@chr10:104488286:+,chr10:104489480:+	CA	chr10:104488286:+,chr10:104489076:+	0.47619	0.428571	0.416667	1	1	1
chr10:104860700:-,chr10:104860802:-@chr10:104859776:-,chr10:104860802:-	MXE	chr10:104860700:-,chr10:104860802:-	0.105263	0.214286	0.0769231	1	1	1
chr10:104860700:-,chr10:104860802:-@chr10:104859776:-,chr10:104860802:-	CA	chr10:104860700:-,chr10:104860802:-	0.105263	0.214286	0.0769231	1	1	1
chr10:104871562:-,chr10:104899163:-@chr10:104866463:-,chr10:104899163:-	CA	chr10:104871562:-,chr10:104899163:-	0.191489	0.322581	0.162162	1	0.833333	0.75
chr10:104929206:-,chr10:104934615:-@chr10:104899236:-,chr10:104934615:-	MXE	chr10:104929206:-,chr10:104934615:-	0.0217391	0.0322581	0.0333333	1	1	1
chr10:111890244:+,chr10:111893084:+@chr10:111890244:+,chr10:111892063:+	MXE	chr10:111890244:+,chr10:111893084:+	0.463158	0.391892	0.142857	0.463158	0.353659	0.192308
chr10:111890244:+,chr10:111893084:+@chr10:111890244:+,chr10:111892063:+	CA	chr10:111890244:+,chr10:111893084:+	0.463158	0.391892	0.142857	0.463158	0.353659	0.192308
chr10:112677971:-,chr10:112678879:-@chr10:112661370:-,chr10:112678879:-	CA	chr10:112677971:-,chr10:112678879:-	0.918919	1	0.875	1	0.933333	0.933333
chr10:120863709:+,chr10:120867480:+@chr10:120863709:+,chr10:120867460:+	A3SS	chr10:120863709:+,chr10:120867480:+	0.413793	0.318182	0.387097	0.705882	0.833333	0.769231
chr10:121342069:-,chr10:121347664:-@chr10:121342120:-,chr10:121347664:-	A3SS	chr10:121342069:-,chr10:121347664:-	0.653061	0.69697	0.485714	1	1	1
chr10:121342069:-,chr10:121347664:-@chr10:121342120:-,chr10:121347664:-	MXE	chr10:121342069:-,chr10:121347664:-	0.653061	0.69697	0.485714	1	1	1
chr10:12191960:+,chr10:12198906:+@chr10:12191960:+,chr10:12197777:+	CA	chr10:12191960:+,chr10:12198906:+	0.147059	0.0625	0.0444444	0.128205	0.0555556	0.0606061
chr10:124134322:+,chr10:124152697:+@chr10:124151888:+,chr10:124152697:+	CA	chr10:124134322:+,chr10:124152697:+	0.475	0.62963	0.378378	0.345455	0.395349	0.2
chr10:124186547:+,chr10:124187792:+@chr10:124186547:+,chr10:124189140:+	CA	chr10:124186547:+,chr10:124187792:+	0.75	0.764706	0.586207	1	1	1
chr10:126186697:+,chr10:126205749:+@chr10:126186697:+,chr10:126186897:+	MXE	chr10:126186697:+,chr10:126205749:+	1	1	0.75	1	1	1
chr10:126186697:+,chr10:126301833:+@chr10:126186697:+,chr10:126186897:+	MXE	chr10:126186697:+,chr10:126301833:+	0	0	Inf	0	0	Inf
chr10:127414407:+,chr10:127417927:+@chr10:127414407:+,chr10:127417572:+	CA	chr10:127414407:+,chr10:127417927:+	0.047619	0	0	0.0444444	0	0
chr10:15151214:-,chr10:15151701:-@chr10:15148697:-,chr10:15151701:-	MXE	chr10:15151214:-,chr10:15151701:-	0.783784	0.88	0.565217	1	1	0.928571
chr10:21970305:+,chr10:21971154:+@chr10:21970305:+,chr10:22002701:+	CA	chr10:21970305:+,chr10:21971154:+	0.913043	0.9	0.526316	1	1	1
chr10:27044670:-,chr10:27047991:-@chr10:27040712:-,chr10:27047991:-	CA	chr10:27044670:-,chr10:27047991:-	0.828571	0.821429	0.608696	0.935484	1	1
chr10:32128247:-,chr10:32128565:-@chr10:32120728:-,chr10:32128565:-	CA	chr10:32128247:-,chr10:32128565:-	0.625	0.653846	0.529412	1	1	1
chr10:35360267:-,chr10:35379107:-@chr10:35360267:-,chr10:35379358:-	MXE	chr10:35360267:-,chr10:35379107:-	1	1	1	0.433333	0.470588	0.441176
chr10:35416121:+,chr10:35467817:+@chr10:35437419:+,chr10:35467817:+	CA	chr10:35416121:+,chr10:35467817:+	0.176471	0.133333	0.04	0.272727	0.181818	0.08
chr10:35416121:+,chr10:35467817:+@chr10:35437419:+,chr10:35467817:+	MXE	chr10:35416121:+,chr10:35467817:+	0.176471	0.133333	0.04	0.272727	0.181818	0.08
chr10:46147481:-,chr10:46158990:-@chr10:46147481:-,chr10:46148432:-	CA	chr10:46147481:-,chr10:46158990:-	0.15	0.1	0.181818	0.2	0.0666667	0.125
chr10:49514864:+,chr10:49609655:+@chr10:49516331:+,chr10:49609655:+	MXE	chr10:49514864:+,chr10:49609655:+	0.212121	0.2	0.125	0.186047	0.172414	0.103448
chr10:49639313:+,chr10:49642927:+@chr10:49639313:+,chr10:49642922:+	A3SS	chr10:49639313:+,chr10:49642927:+	0.25	0.473684	0.243243	1	1	1
chr10:49639313:+,chr10:49642927:+@chr10:49639313:+,chr10:49642922:+	MXE	chr10:49639313:+,chr10:49642927:+	0.25	0.473684	0.243243	1	1	1
chr10:52502770:+,chr10:52509103:+@chr10:52502770:+,chr10:52504962:+	CA	chr10:52502770:+,chr10:52509103:+	0.2	#NAME?	Inf	0.333333	#NAME?	Inf
chr10:58118448:-,chr10:58118670:-@chr10:58118448:-,chr10:58118566:-	A5SS	chr10:58118448:-,chr10:58118670:-	0.954545	0.888889	0.869565	0.567568	0.6	0.55814
chr10:70097753:+,chr10:70098260:+@chr10:70097090:+,chr10:70098260:+	MXE	chr10:70097753:+,chr10:70098260:+	1	1	1	0.714286	0.8	0.694915
chr10:70098444:+,chr10:70098897:+@chr10:70098399:+,chr10:70098897:+	A5SS	chr10:70098444:+,chr10:70098897:+	1	1	1	0.507042	0.590909	0.52381
chr10:70098444:+,chr10:70098897:+@chr10:70098399:+,chr10:70098897:+	MXE	chr10:70098444:+,chr10:70098897:+	1	1	1	0.507042	0.590909	0.52381
chr10:71627561:+,chr10:71647212:+@chr10:71627561:+,chr10:71631940:+	CA	chr10:71627561:+,chr10:71647212:+	0.461538	0.571429	0.25	0.461538	0.571429	0.333333
chr10:71631966:+,chr10:71647212:+@chr10:71631966:+,chr10:71634884:+	CA	chr10:71631966:+,chr10:71647212:+	0.75	0.333333	0.666667	0.428571	0.142857	0.222222
chr10:73048489:+,chr10:73048715:+@chr10:73048489:+,chr10:73050672:+	CA	chr10:73048489:+,chr10:73048715:+	0.913043	0.894737	0.8125	1	1	1
chr10:81932625:-,chr10:81965099:-@chr10:81935911:-,chr10:81965099:-	CA	chr10:81932625:-,chr10:81965099:-	0.264706	0.470588	0.162162	0.3	0.411765	0.230769
chr10:93719039:+,chr10:93719542:+@chr10:93718911:+,chr10:93719542:+	A5SS	chr10:93719039:+,chr10:93719542:+	1	1	0.986486	0.654255	0.641667	0.584337
chr10:98711953:+,chr10:98714710:+@chr10:98711953:+,chr10:98740550:+	MXE	chr10:98711953:+,chr10:98714710:+	0.55	0.509091	0.605263	1	1	1
chr10:99212260:+,chr10:99213375:+@chr10:99212260:+,chr10:99212652:+	MXE	chr10:99212260:+,chr10:99213375:+	0.0792079	0.0555556	0.03125	1	1	1
chr11:107424699:-,chr11:107427492:-@chr11:107424704:-,chr11:107427492:-	MXE	chr11:107424699:-,chr11:107427492:-	0.1	0.137931	0.111111	1	1	1
chr11:107424699:-,chr11:107427492:-@chr11:107424704:-,chr11:107427492:-	A3SS	chr11:107424699:-,chr11:107427492:-	0.1	0.137931	0.111111	1	1	1
chr11:113085233:+,chr11:113092018:+@chr11:113085233:+,chr11:113102367:+	CA	chr11:113085233:+,chr11:113092018:+	0.28125	0.138889	0.0526316	1	1	1
chr11:113235782:+,chr11:113238909:+@chr11:113235782:+,chr11:113236947:+	MXE	chr11:113235782:+,chr11:113238909:+	0.181818	0.375	0.0769231	1	1	1
chr11:118405070:+,chr11:118416834:+@chr11:118405070:+,chr11:118405222:+	MXE	chr11:118405070:+,chr11:118416834:+	0.571429	0.72	0.6	1	1	0.941176
chr11:118897398:-,chr11:118897647:-@chr11:118896790:-,chr11:118897647:-	CA	chr11:118897398:-,chr11:118897647:-	0	0	0	#NAME?	#NAME?	Inf
chr11:119042182:+,chr11:119043610:+@chr11:119042182:+,chr11:119043065:+	CA	chr11:119042182:+,chr11:119043610:+	0.1	0.136364	0.217391	0.08	0.130435	0.208333
chr11:120278532:+,chr11:120280103:+@chr11:120278532:+,chr11:120291462:+	CA	chr11:120278532:+,chr11:120280103:+	0.297619	0.216216	0.241379	1	1	1
chr11:120280159:+,chr11:120291462:+@chr11:120278532:+,chr11:120291462:+	CA	chr11:120280159:+,chr11:120291462:+	1	1	0.851852	0.298851	0.272727	0.168675
chr11:120918376:+,chr11:120924339:+@chr11:120918376:+,chr11:120924260:+	A3SS	chr11:120918376:+,chr11:120924339:+	0.133333	0.142857	0.122807	1	1	1
chr11:124495799:+,chr11:124496709:+@chr11:124495799:+,chr11:124496369:+	MXE	chr11:124495799:+,chr11:124496709:+	0.222222	0.333333	0.0434783	1	1	1
chr11:124495799:+,chr11:124496800:+@chr11:124495799:+,chr11:124496369:+	CA	chr11:124495799:+,chr11:124496800:+	0.785714	0.583333	0.555556	0.956522	0.769231	0.689655
chr11:124972213:-,chr11:124972630:-@chr11:124972213:-,chr11:124972533:-	A5SS	chr11:124972213:-,chr11:124972630:-	0.903226	0.923077	0.9375	0.717949	0.571429	0.714286
chr11:124972247:-,chr11:124972533:-@chr11:124972247:-,chr11:124972630:-	A5SS	chr11:124972247:-,chr11:124972533:-	0.0769231	0	0.125	0.5	0	0.5
chr11:129762765:-,chr11:129765391:-@chr11:129762765:-,chr11:129764254:-	MXE	chr11:129762765:-,chr11:129765391:-	0.125	0.230769	0.037037	0.12	0.1875	0.03125
chr11:129763280:-,chr11:129764254:-@chr11:129762765:-,chr11:129764254:-	CA	chr11:129763280:-,chr11:129764254:-	0.2	0.266667	0.115385	1	1	1
chr11:130007186:+,chr11:130010293:+@chr11:130005610:+,chr11:130010293:+	CA	chr11:130007186:+,chr11:130010293:+	1	1	1	0.0985577	0.097561	0.135531
chr11:134118853:-,chr11:134119061:-@chr11:134118378:-,chr11:134119061:-	CA	chr11:134118853:-,chr11:134119061:-	0.676768	0.7	0.465909	0.981818	1	0.983333
chr11:13443385:-,chr11:13484639:-@chr11:13443385:-,chr11:13466571:-	CA	chr11:13443385:-,chr11:13484639:-	0.482143	0.484848	0.313725	0.45	0.410256	0.216216
chr11:14520531:-,chr11:14521288:-@chr11:14520531:-,chr11:14521253:-	MXE	chr11:14520531:-,chr11:14521288:-	1	1	1	0.201754	0.112676	0.0877193
chr11:14900753:-,chr11:14907322:-@chr11:14900753:-,chr11:14901682:-	CA	chr11:14900753:-,chr11:14907322:-	0.0555556	0.0909091	Inf	0.133333	0.25	Inf
chr11:3000467:-,chr11:3013484:-@chr11:3000467:-,chr11:3010359:-	MXE	chr11:3000467:-,chr11:3013484:-	0.25	0	0	0.111111	0	0
chr11:3000467:-,chr11:3013484:-@chr11:3000467:-,chr11:3010359:-	CA	chr11:3000467:-,chr11:3013484:-	0.25	0	0	0.111111	0	0
chr11:31455117:-,chr11:31531066:-@chr11:31455117:-,chr11:31477807:-	MXE	chr11:31455117:-,chr11:31531066:-	0.166667	0.0789474	0.12	0.470588	0.333333	0.3
chr11:31484852:-,chr11:31531066:-@chr11:31484852:-,chr11:31491287:-	MXE	chr11:31484852:-,chr11:31531066:-	0.375	0.37037	0.432432	0.367347	0.357143	0.483871
chr11:31823460:-,chr11:31824252:-@chr11:31823324:-,chr11:31824252:-	CA	chr11:31823460:-,chr11:31824252:-	0.309524	0.272727	0.217391	1	1	0.833333
chr11:3832654:+,chr11:3844139:+@chr11:3832654:+,chr11:3845113:+	CA	chr11:3832654:+,chr11:3844139:+	0.166667	#NAME?	0.25	1	#NAME?	1
chr11:47182741:+,chr11:47182997:+@chr11:47182741:+,chr11:47183015:+	MXE	chr11:47182741:+,chr11:47182997:+	0.142857	0	0.181818	1	#NAME?	1
chr11:47317118:+,chr11:47317448:+@chr11:47317130:+,chr11:47317448:+	A5SS	chr11:47317118:+,chr11:47317448:+	1	1	1	0.4	0.310345	0.242424
chr11:47587538:+,chr11:47591252:+@chr11:47587538:+,chr11:47593023:+	CA	chr11:47587538:+,chr11:47591252:+	0.681034	0.671053	0.6375	1	1	1
chr11:47753771:-,chr11:47754089:-@chr11:47753113:-,chr11:47754089:-	MXE	chr11:47753771:-,chr11:47754089:-	0.522388	0.472222	0.4375	1	1	1
chr11:61183991:-,chr11:61187421:-@chr11:61183991:-,chr11:61187394:-	A5SS	chr11:61183991:-,chr11:61187421:-	1	1	1	0.545455	0.659091	0.568627
chr11:62105639:+,chr11:62123797:+@chr11:62105639:+,chr11:62124459:+	CA	chr11:62105639:+,chr11:62123797:+	0.846154	0.772727	0.777778	1	1	1
chr11:63996816:+,chr11:63996950:+@chr11:63994604:+,chr11:63996950:+	MXE	chr11:63996816:+,chr11:63996950:+	1	1	1	0.941176	0.888889	0.75
chr11:63996816:+,chr11:63996950:+@chr11:63994604:+,chr11:63996950:+	CA	chr11:63996816:+,chr11:63996950:+	1	1	1	0.941176	0.888889	0.75
chr11:65156999:+,chr11:65161044:+@chr11:65156999:+,chr11:65161512:+	MXE	chr11:65156999:+,chr11:65161044:+	0.857143	1	0.733333	1	1	0.875
chr11:65156999:+,chr11:65161044:+@chr11:65156999:+,chr11:65161512:+	CA	chr11:65156999:+,chr11:65161044:+	0.857143	1	0.733333	1	1	0.875
chr11:65480529:+,chr11:65480819:+@chr11:65480529:+,chr11:65481064:+	CA	chr11:65480529:+,chr11:65480819:+	0.390625	0.357143	0.254545	1	1	1
chr11:66052437:-,chr11:66052852:-@chr11:66052437:-,chr11:66053172:-	CA	chr11:66052437:-,chr11:66052852:-	1	1	1	0.921348	0.921053	0.768293
chr11:66052437:-,chr11:66052852:-@chr11:66052437:-,chr11:66053172:-	MXE	chr11:66052437:-,chr11:66052852:-	1	1	1	0.921348	0.921053	0.768293
chr11:67263819:-,chr11:67264702:-@chr11:67263816:-,chr11:67264702:-	A3SS	chr11:67263819:-,chr11:67264702:-	0.846154	0.8	0.363636	1	1	0.8
chr11:68228295:+,chr11:68286969:+@chr11:68228295:+,chr11:68272613:+	CA	chr11:68228295:+,chr11:68286969:+	0.670103	0.615385	0.371795	0.532787	0.5	0.303797
chr11:68343511:+,chr11:68355413:+@chr11:68350597:+,chr11:68355413:+	CA	chr11:68343511:+,chr11:68355413:+	0.026087	0.0384615	0.019802	0.428571	0.444444	0.375
chr11:70266616:+,chr11:70267576:+@chr11:70266616:+,chr11:70269046:+	CA	chr11:70266616:+,chr11:70267576:+	0.746753	0.69863	0.639535	1	1	1
chr11:85339732:+,chr11:85342189:+@chr11:85339732:+,chr11:85340176:+	MXE	chr11:85339732:+,chr11:85342189:+	0.395062	0.413043	0.343284	0.864865	0.833333	0.71875
chr11:85340306:+,chr11:85342731:+@chr11:85340306:+,chr11:85342189:+	CA	chr11:85340306:+,chr11:85342731:+	0.636364	0.666667	0.2	0.0823529	0.115385	0.0153846
chr11:85372793:-,chr11:85373433:-@chr11:85371641:-,chr11:85373433:-	MXE	chr11:85372793:-,chr11:85373433:-	0.266667	0.2	0.363636	1	1	1
chr11:9005671:-,chr11:9007258:-@chr11:9005671:-,chr11:9009095:-	MXE	chr11:9005671:-,chr11:9007258:-	1	1	1	0.8	0.8	0.818182
chr11:93435803:+,chr11:93435942:+@chr11:93435803:+,chr11:93439911:+	CA	chr11:93435803:+,chr11:93435942:+	0.710145	0.679245	0.592105	1	1	0.978261
chr11:94501726:+,chr11:94532556:+@chr11:94501726:+,chr11:94528177:+	CA	chr11:94501726:+,chr11:94532556:+	0.166667	0.254545	0.2	0.142857	0.28	0.176471
chr11:95521727:-,chr11:95523320:-@chr11:95521727:-,chr11:95522556:-	MXE	chr11:95521727:-,chr11:95523320:-	1	1	1	0.390244	0.466667	0.333333
chr12:102542241:+,chr12:102544042:+@chr12:102542241:+,chr12:102547647:+	MXE	chr12:102542241:+,chr12:102544042:+	0.209302	0.192308	0.119048	1	1	1
chr12:102542241:+,chr12:102545348:+@chr12:102542241:+,chr12:102547647:+	MXE	chr12:102542241:+,chr12:102545348:+	0.027027	0.192308	0.0571429	0.2	0.625	0.285714
chr12:102542241:+,chr12:102545348:+@chr12:102542241:+,chr12:102547647:+	CA	chr12:102542241:+,chr12:102545348:+	0.027027	0.192308	0.0571429	0.2	0.625	0.285714
chr12:102547754:+,chr12:102548605:+@chr12:102547754:+,chr12:102558216:+	MXE	chr12:102547754:+,chr12:102548605:+	0.264706	0.25	0.181818	0.9	1	1
chr12:110386651:-,chr12:110388972:-@chr12:110385309:-,chr12:110388972:-	MXE	chr12:110386651:-,chr12:110388972:-	0.185185	0.172414	0.135135	1	0.833333	0.833333
chr12:110386651:-,chr12:110388972:-@chr12:110385309:-,chr12:110388972:-	A3SS	chr12:110386651:-,chr12:110388972:-	0.185185	0.172414	0.135135	1	0.833333	0.833333
chr12:110437589:+,chr12:110449810:+@chr12:110437124:+,chr12:110449810:+	MXE	chr12:110437589:+,chr12:110449810:+	1	1	1	0.933333	0.966667	0.71875
chr12:111078954:+,chr12:111082772:+@chr12:111080194:+,chr12:111082772:+	CA	chr12:111078954:+,chr12:111082772:+	0.0752688	0.0408163	0.0232558	0.132075	0.0869565	0.0555556
chr12:111078954:+,chr12:111082772:+@chr12:111080194:+,chr12:111082772:+	MXE	chr12:111078954:+,chr12:111082772:+	0.0752688	0.0408163	0.0232558	0.132075	0.0869565	0.0555556
chr12:111951343:-,chr12:111953958:-@chr12:111951343:-,chr12:111956053:-	MXE	chr12:111951343:-,chr12:111953958:-	1	1	1	0.909091	0.923077	0.923077
chr12:112165947:+,chr12:112171727:+@chr12:112167760:+,chr12:112171727:+	CA	chr12:112165947:+,chr12:112171727:+	0.212121	0.1875	0	0.166667	0.214286	0
chr12:112429693:-,chr12:112443061:-@chr12:112441667:-,chr12:112443061:-	CA	chr12:112429693:-,chr12:112443061:-	0.5	0.315789	0.230769	0.444444	0.315789	0.1875
chr12:120653076:-,chr12:120659426:-@chr12:120653464:-,chr12:120659426:-	CA	chr12:120653076:-,chr12:120659426:-	0.818182	0.75	0.666667	0.842105	1	0.8
chr12:120789203:-,chr12:120791102:-@chr12:120785317:-,chr12:120791102:-	CA	chr12:120789203:-,chr12:120791102:-	1	1	0.956522	1	1	1
chr12:121660846:+,chr12:121666336:+@chr12:121659969:+,chr12:121666336:+	MXE	chr12:121660846:+,chr12:121666336:+	1	0.95	1	0.947368	0.904762	0.666667
chr12:121686537:-,chr12:121687590:-@chr12:121683043:-,chr12:121687590:-	CA	chr12:121686537:-,chr12:121687590:-	0.904762	0.611111	0.727273	1	1	1
chr12:121838021:+,chr12:121853962:+@chr12:121840610:+,chr12:121853962:+	CA	chr12:121838021:+,chr12:121853962:+	0.844828	0.925	0.612245	0.739726	0.902439	0.612245
chr12:123003576:-,chr12:123005051:-@chr12:123003598:-,chr12:123005051:-	A3SS	chr12:123003576:-,chr12:123005051:-	0.625	0.631579	0.525	0.277778	0.375	0.2375
chr12:123003576:-,chr12:123005051:-@chr12:123003598:-,chr12:123005051:-	MXE	chr12:123003576:-,chr12:123005051:-	0.625	0.631579	0.525	0.277778	0.375	0.2375
chr12:123003598:-,chr12:123005932:-@chr12:123003598:-,chr12:123005051:-	CA	chr12:123003598:-,chr12:123005932:-	0.00746269	0.021978	0.00813008	0.0714286	0.142857	0.0555556
chr12:123868755:+,chr12:123875177:+@chr12:123874101:+,chr12:123875177:+	MXE	chr12:123868755:+,chr12:123875177:+	0.35	0.133333	0.0588235	0.116667	0.0571429	0.0232558
chr12:129294018:-,chr12:129299320:-@chr12:129294018:-,chr12:129294488:-	CA	chr12:129294018:-,chr12:129299320:-	0.0833333	0.181818	0.0789474	0.0681818	0.129032	0.0714286
chr12:132569861:+,chr12:132569950:+@chr12:132569861:+,chr12:132575394:+	MXE	chr12:132569861:+,chr12:132569950:+	0.0909091	0.571429	0.181818	1	1	1
chr12:133266962:+,chr12:133277836:+@chr12:133266962:+,chr12:133272470:+	CA	chr12:133266962:+,chr12:133277836:+	0.0238095	0.0769231	0.0289855	0.0163934	0.047619	0.0176991
chr12:133266962:+,chr12:133281205:+@chr12:133266962:+,chr12:133272470:+	CA	chr12:133266962:+,chr12:133281205:+	0.0595238	0.025641	0	0.0471698	0.0126582	0
chr12:22612476:-,chr12:22622643:-@chr12:22610095:-,chr12:22622643:-	CA	chr12:22612476:-,chr12:22622643:-	0.5	0.365854	0.333333	1	1	1
chr12:27110676:+,chr12:27116275:+@chr12:27110676:+,chr12:27113448:+	CA	chr12:27110676:+,chr12:27116275:+	0.282828	0.288462	0.28	0.363636	0.283019	0.368421
chr12:27110676:+,chr12:27116275:+@chr12:27110676:+,chr12:27113448:+	MXE	chr12:27110676:+,chr12:27116275:+	0.282828	0.288462	0.28	0.363636	0.283019	0.368421
chr12:27521345:+,chr12:27533180:+@chr12:27521345:+,chr12:27523062:+	CA	chr12:27521345:+,chr12:27533180:+	0.583333	0.666667	0.5	0.777778	0.857143	0.55
chr12:27944834:+,chr12:27950180:+@chr12:27944834:+,chr12:27950648:+	CA	chr12:27944834:+,chr12:27950180:+	0.233333	0.5	0.461538	1	1	1
chr12:2974565:-,chr12:2975559:-@chr12:2973918:-,chr12:2975559:-	CA	chr12:2974565:-,chr12:2975559:-	0.513158	0.661538	0.322034	1	1	0.95
chr12:30884444:-,chr12:30887902:-@chr12:30886645:-,chr12:30887902:-	CA	chr12:30884444:-,chr12:30887902:-	0.852941	0.837838	0.568966	0.8	0.815789	0.690476
chr12:3121398:+,chr12:3126564:+@chr12:3121398:+,chr12:3127711:+	CA	chr12:3121398:+,chr12:3126564:+	1	1	0.941176	1	1	0.916667
chr12:31226903:+,chr12:31231397:+@chr12:31227025:+,chr12:31231397:+	MXE	chr12:31226903:+,chr12:31231397:+	0.4	0.5	0	0.75	0.25	0
chr12:32891230:+,chr12:32892998:+@chr12:32890095:+,chr12:32892998:+	MXE	chr12:32891230:+,chr12:32892998:+	1	1	1	0.785714	0.804348	0.8125
chr12:3935399:-,chr12:3939056:-@chr12:3938196:-,chr12:3939056:-	CA	chr12:3935399:-,chr12:3939056:-	0.5	0.47619	0.307692	0.348837	0.526316	0.266667
chr12:3935399:-,chr12:3939056:-@chr12:3938196:-,chr12:3939056:-	MXE	chr12:3935399:-,chr12:3939056:-	0.5	0.47619	0.307692	0.348837	0.526316	0.266667
chr12:3939184:-,chr12:3982378:-@chr12:3973123:-,chr12:3982378:-	CA	chr12:3939184:-,chr12:3982378:-	0.36	0.5	0.217391	0.375	0.48	0.3125
chr12:39705355:-,chr12:39713708:-@chr12:39712003:-,chr12:39713708:-	CA	chr12:39705355:-,chr12:39713708:-	0.52	0.636364	0.416667	0.619048	0.823529	0.238095
chr12:39724064:-,chr12:39724548:-@chr12:39720126:-,chr12:39724548:-	CA	chr12:39724064:-,chr12:39724548:-	0.423077	0.409091	0.227273	1	1	1
chr12:39724064:-,chr12:39724548:-@chr12:39720126:-,chr12:39724548:-	MXE	chr12:39724064:-,chr12:39724548:-	0.423077	0.409091	0.227273	1	1	1
chr12:44162075:+,chr12:44165983:+@chr12:44162075:+,chr12:44165023:+	CA	chr12:44162075:+,chr12:44165983:+	0.416667	0.6	0.2	0.227273	0.166667	0.133333
chr12:44162075:+,chr12:44165983:+@chr12:44162075:+,chr12:44165023:+	MXE	chr12:44162075:+,chr12:44165983:+	0.416667	0.6	0.2	0.227273	0.166667	0.133333
chr12:44162075:+,chr12:44165983:+@chr12:44162075:+,chr12:44164841:+	CA	chr12:44162075:+,chr12:44165983:+	0.416667	0.6	0.2	0.227273	0.166667	0.133333
chr12:44338145:+,chr12:44605073:+@chr12:44338145:+,chr12:44537328:+	CA	chr12:44338145:+,chr12:44605073:+	0.190476	0.0625	0.0909091	0.222222	0.111111	0.142857
chr12:4653077:+,chr12:4654385:+@chr12:4653077:+,chr12:4655475:+	CA	chr12:4653077:+,chr12:4654385:+	0.307692	0.444444	0.133333	0.266667	0.363636	0.166667
chr12:4653077:+,chr12:4654385:+@chr12:4653070:+,chr12:4654385:+	A5SS	chr12:4653077:+,chr12:4654385:+	0.307692	0.444444	0.133333	0.266667	0.363636	0.166667
chr12:53714476:-,chr12:53715255:-@chr12:53714476:-,chr12:53715127:-	MXE	chr12:53714476:-,chr12:53715255:-	1	1	1	0.244898	0.28125	0.128205
chr12:53895492:+,chr12:53895799:+@chr12:53895245:+,chr12:53895799:+	MXE	chr12:53895492:+,chr12:53895799:+	0.863636	0.928571	0.789474	0.512195	0.361111	0.277778
chr12:56110501:+,chr12:56110717:+@chr12:56109980:+,chr12:56110717:+	MXE	chr12:56110501:+,chr12:56110717:+	0.5	0.7	0.560976	0.166667	0.183099	0.214286
chr12:56297264:-,chr12:56320860:-@chr12:56297264:-,chr12:56321509:-	MXE	chr12:56297264:-,chr12:56320860:-	0.75	0.666667	0.6	0.230769	0.2	0.0909091
chr12:57682823:-,chr12:57686355:-@chr12:57682823:-,chr12:57689182:-	MXE	chr12:57682823:-,chr12:57686355:-	0.947368	1	0.888889	0.964286	0.92	0.823529
chr12:57682823:-,chr12:57686355:-@chr12:57682823:-,chr12:57689182:-	CA	chr12:57682823:-,chr12:57686355:-	0.947368	1	0.888889	0.964286	0.92	0.823529
chr12:58112965:+,chr12:58113882:+@chr12:58112965:+,chr12:58114189:+	CA	chr12:58112965:+,chr12:58113882:+	0.33	0.258278	0.211823	1	1	1
chr12:58114046:+,chr12:58114189:+@chr12:58112965:+,chr12:58114189:+	A5SS	chr12:58114046:+,chr12:58114189:+	1	1	1	0.324219	0.337278	0.215686
chr12:62959160:+,chr12:62960102:+@chr12:62959160:+,chr12:62959794:+	CA	chr12:62959160:+,chr12:62960102:+	0.105263	0.1875	0.176471	0.1	0.176471	0.171429
chr12:64174954:+,chr12:64176321:+@chr12:64174954:+,chr12:64178750:+	CA	chr12:64174954:+,chr12:64176321:+	0.127273	0.21875	0.0666667	1	1	1
chr12:6677088:-,chr12:6677373:-@chr12:6677088:-,chr12:6677305:-	MXE	chr12:6677088:-,chr12:6677373:-	1	1	1	0.810345	0.857143	0.684211
chr12:69202271:+,chr12:69202988:+@chr12:69202866:+,chr12:69202988:+	MXE	chr12:69202271:+,chr12:69202988:+	1	1	0.985714	0.278443	0.225	0.14094
chr12:6942808:+,chr12:6942908:+@chr12:6942808:+,chr12:6943089:+	CA	chr12:6942808:+,chr12:6942908:+	0.142857	0.3	0	1	1	1
chr12:70194117:+,chr12:70195389:+@chr12:70194112:+,chr12:70195389:+	A5SS	chr12:70194117:+,chr12:70195389:+	1	1	1	0.85	0.842105	0.538462
chr12:80199548:-,chr12:80199946:-@chr12:80199548:-,chr12:80201006:-	CA	chr12:80199548:-,chr12:80199946:-	1	1	1	0.786667	0.837209	0.672727
chr12:971436:+,chr12:987381:+@chr12:971436:+,chr12:980431:+	CA	chr12:971436:+,chr12:987381:+	0.0869565	0.0697674	0.0724638	0.3125	0.346154	0.25
chr12:987527:+,chr12:990858:+@chr12:987527:+,chr12:989887:+	MXE	chr12:987527:+,chr12:990858:+	0.655914	0.55914	0.275862	0.628866	0.608696	0.47619
chr12:987527:+,chr12:990858:+@chr12:987527:+,chr12:989887:+	CA	chr12:987527:+,chr12:990858:+	0.655914	0.55914	0.275862	0.628866	0.608696	0.47619
chr13:103301836:+,chr13:103309406:+@chr13:103303747:+,chr13:103309406:+	CA	chr13:103301836:+,chr13:103309406:+	0.8	0.71875	0.714286	0.762712	0.657895	0.7
chr13:113883833:+,chr13:113883956:+@chr13:113883833:+,chr13:113887491:+	MXE	chr13:113883833:+,chr13:113883956:+	0.204082	0.384615	0.380952	1	1	1
chr13:20249793:-,chr13:20251864:-@chr13:20249124:-,chr13:20251864:-	MXE	chr13:20249793:-,chr13:20251864:-	0.6	0.75	0.285714	1	1	1
chr13:26795467:-,chr13:26796140:-@chr13:26795467:-,chr13:26795919:-	MXE	chr13:26795467:-,chr13:26796140:-	1	1	1	0.423077	0.454545	0.410256
chr13:28942800:-,chr13:28959022:-@chr13:28931822:-,chr13:28959022:-	MXE	chr13:28942800:-,chr13:28959022:-	0.25	0.125	0.363636	1	1	1
chr13:37622073:-,chr13:37625625:-@chr13:37622736:-,chr13:37625625:-	CA	chr13:37622073:-,chr13:37625625:-	0.111111	0.142857	0.0465116	0.0816327	0.15	0.0454545
chr13:39613848:+,chr13:39618227:+@chr13:39613848:+,chr13:39616242:+	CA	chr13:39613848:+,chr13:39618227:+	0.352941	0.227273	0.148148	0.146341	0.217391	0.137931
chr13:41831932:-,chr13:41834629:-@chr13:41828756:-,chr13:41834629:-	CA	chr13:41831932:-,chr13:41834629:-	0.1	0.25	0.16	1	1	1
chr13:41936295:+,chr13:41936867:+@chr13:41936295:+,chr13:41941575:+	MXE	chr13:41936295:+,chr13:41936867:+	0.708333	0.764706	0.5	1	1	1
chr13:41937009:+,chr13:41941575:+@chr13:41936295:+,chr13:41941575:+	MXE	chr13:41937009:+,chr13:41941575:+	1	1	1	0.681818	0.826087	0.6
chr13:41937009:+,chr13:41941575:+@chr13:41936295:+,chr13:41941575:+	A5SS	chr13:41937009:+,chr13:41941575:+	1	1	1	0.681818	0.826087	0.6
chr13:50035298:+,chr13:50042000:+@chr13:50035298:+,chr13:50038157:+	CA	chr13:50035298:+,chr13:50042000:+	0.8	0.888889	0.777778	0.923077	1	0.875
chr13:61141784:+,chr13:61147750:+@chr13:61141784:+,chr13:61147747:+	MXE	chr13:61141784:+,chr13:61147750:+	0.5	0.666667	0.285714	1	1	1
chr13:77700677:-,chr13:77703291:-@chr13:77700677:-,chr13:77713331:-	CA	chr13:77700677:-,chr13:77703291:-	1	1	1	0.142857	0.272727	0.235294
chr13:79918929:-,chr13:79927288:-@chr13:79918929:-,chr13:79928574:-	CA	chr13:79918929:-,chr13:79927288:-	1	1	1	0.133803	0.141026	0.0652174
chr13:97999321:+,chr13:98009736:+@chr13:98009103:+,chr13:98009736:+	CA	chr13:97999321:+,chr13:98009736:+	0.444444	0.363636	0.142857	0.380952	0.133333	0.142857
chr14:102718332:-,chr14:102749815:-@chr14:102718332:-,chr14:102729883:-	CA	chr14:102718332:-,chr14:102749815:-	0.357143	0.222222	0.133333	0.322581	0.222222	0.266667
chr14:102729953:-,chr14:102749815:-@chr14:102729953:-,chr14:102732160:-	CA	chr14:102729953:-,chr14:102749815:-	0.285714	0.296296	0.05	0.333333	0.533333	0.0833333
chr14:102974886:-,chr14:102974978:-@chr14:102974886:-,chr14:102975866:-	MXE	chr14:102974886:-,chr14:102974978:-	1	1	1	0.5	0.576923	0.609756
chr14:104145855:+,chr14:104151323:+@chr14:104145882:+,chr14:104151323:+	A5SS	chr14:104145855:+,chr14:104151323:+	0.30303	0.354839	0.193548	0.5	0.611111	0.230769
chr14:104145855:+,chr14:104166992:+@chr14:104145882:+,chr14:104166992:+	A5SS	chr14:104145855:+,chr14:104166992:+	0.151515	0.1	0.193548	0.277778	0.272727	0.25
chr14:104153548:+,chr14:104166992:+@chr14:104153548:+,chr14:104158696:+	CA	chr14:104153548:+,chr14:104166992:+	0.222222	0.0645161	0.185185	0.444444	0.181818	0.357143
chr14:105911848:+,chr14:105915696:+@chr14:105911848:+,chr14:105916395:+	CA	chr14:105911848:+,chr14:105915696:+	0.468085	0.428571	0.315789	1	1	0.947368
chr14:105915746:+,chr14:105916395:+@chr14:105911848:+,chr14:105916395:+	MXE	chr14:105915746:+,chr14:105916395:+	1	1	1	0.505155	0.426667	0.230769
chr14:105960270:+,chr14:105963694:+@chr14:105960270:+,chr14:105962217:+	CA	chr14:105960270:+,chr14:105963694:+	0.809524	0.875	0.666667	0.73913	0.714286	0.857143
chr14:19680685:+,chr14:19683692:+@chr14:19680685:+,chr14:19683027:+	MXE	chr14:19680685:+,chr14:19683692:+	0.0588235	0.25	0	1	1	0
chr14:19680685:+,chr14:19683692:+@chr14:19680685:+,chr14:19691355:+	MXE	chr14:19680685:+,chr14:19683692:+	0.0588235	0.25	0	1	1	0
chr14:21555264:+,chr14:21555479:+@chr14:21555264:+,chr14:21556127:+	CA	chr14:21555264:+,chr14:21555479:+	0.647059	0.642857	0.666667	1	1	1
chr14:23777408:+,chr14:23778025:+@chr14:23777408:+,chr14:23788944:+	MXE	chr14:23777408:+,chr14:23778025:+	0.423077	0.6	0.266667	1	1	0.8
chr14:23777408:+,chr14:23791390:+@chr14:23777408:+,chr14:23788944:+	MXE	chr14:23777408:+,chr14:23791390:+	0.0384615	0.2	0	0.00520833	0.00694444	0
chr14:24031802:-,chr14:24032409:-@chr14:24031802:-,chr14:24032589:-	MXE	chr14:24031802:-,chr14:24032409:-	1	1	1	0.138462	0.0447761	0.0625
chr14:24032491:-,chr14:24032589:-@chr14:24031802:-,chr14:24032589:-	MXE	chr14:24032491:-,chr14:24032589:-	0.0941176	0.0724638	0.0746269	1	1	1
chr14:24439541:+,chr14:24459391:+@chr14:24458284:+,chr14:24459391:+	MXE	chr14:24439541:+,chr14:24459391:+	0.263158	0.416667	0.166667	0.5	0.714286	1
chr14:24911001:-,chr14:24911384:-@chr14:24911001:-,chr14:24911552:-	CA	chr14:24911001:-,chr14:24911384:-	1	1	0.625	0.76	0.769231	0.416667
chr14:24911001:-,chr14:24911384:-@chr14:24911001:-,chr14:24911552:-	MXE	chr14:24911001:-,chr14:24911384:-	1	1	0.625	0.76	0.769231	0.416667
chr14:31382863:-,chr14:31398407:-@chr14:31388312:-,chr14:31398407:-	CA	chr14:31382863:-,chr14:31398407:-	0.48	0.533333	0.3125	0.387097	0.347826	0.166667
chr14:31675163:-,chr14:31676597:-@chr14:31675163:-,chr14:31676222:-	MXE	chr14:31675163:-,chr14:31676597:-	1	1	1	0.481132	0.517241	0.418605
chr14:45565431:+,chr14:45565627:+@chr14:45565431:+,chr14:45566090:+	CA	chr14:45565431:+,chr14:45565627:+	0.42	0.416667	0.342857	1	1	1
chr14:45565431:+,chr14:45565799:+@chr14:45565431:+,chr14:45566090:+	CA	chr14:45565431:+,chr14:45565799:+	0.105263	0.291667	0.142857	0.3	0.636364	0.352941
chr14:45606444:+,chr14:45618040:+@chr14:45606444:+,chr14:45609835:+	CA	chr14:45606444:+,chr14:45618040:+	0.108108	0.16	0.0714286	0.0967742	0.181818	0.1
chr14:50069186:+,chr14:50080974:+@chr14:50069186:+,chr14:50074118:+	CA	chr14:50069186:+,chr14:50080974:+	0.272727	0.307692	0.268293	0.290323	0.4	0.297297
chr14:50070336:+,chr14:50074118:+@chr14:50069186:+,chr14:50074118:+	CA	chr14:50070336:+,chr14:50074118:+	1	1	1	0.25	0.190476	0.04
chr14:52486896:-,chr14:52495440:-@chr14:52494062:-,chr14:52495440:-	CA	chr14:52486896:-,chr14:52495440:-	0.380952	0.333333	0.2	0.384615	0.4	0.25
chr14:64681188:+,chr14:64682966:+@chr14:64681188:+,chr14:64682004:+	CA	chr14:64681188:+,chr14:64682966:+	0.78125	0.666667	0.615385	0.866667	0.8	0.666667
chr14:65560533:-,chr14:65569022:-@chr14:65568290:-,chr14:65569022:-	CA	chr14:65560533:-,chr14:65569022:-	0.485294	0.421875	0.43956	0.452055	0.482143	0.448276
chr14:65560533:-,chr14:65569022:-@chr14:65560533:-,chr14:65568264:-	MXE	chr14:65560533:-,chr14:65569022:-	0.485294	0.421875	0.43956	0.452055	0.482143	0.448276
chr14:65878711:+,chr14:65922339:+@chr14:65879932:+,chr14:65922339:+	MXE	chr14:65878711:+,chr14:65922339:+	1	1	1	0.575	0.59375	0.538462
chr14:69866182:+,chr14:69890811:+@chr14:69865167:+,chr14:69890811:+	MXE	chr14:69866182:+,chr14:69890811:+	1	1	1	0.921053	0.947368	0.875
chr14:71445365:+,chr14:71476351:+@chr14:71462642:+,chr14:71476351:+	CA	chr14:71445365:+,chr14:71476351:+	0.22619	0.280702	0.135135	0.271429	0.296296	0.217391
chr14:73566458:+,chr14:73567009:+@chr14:73566458:+,chr14:73569900:+	CA	chr14:73566458:+,chr14:73567009:+	0.379747	0.444444	0.252632	1	1	1
chr14:73566458:+,chr14:73567009:+@chr14:73566458:+,chr14:73569900:+	MXE	chr14:73566458:+,chr14:73567009:+	0.379747	0.444444	0.252632	1	1	1
chr14:74036100:+,chr14:74040092:+@chr14:74036587:+,chr14:74040092:+	MXE	chr14:74036100:+,chr14:74040092:+	1	1	1	0.285714	0.242424	0.25641
chr14:74388909:+,chr14:74390098:+@chr14:74387808:+,chr14:74390098:+	CA	chr14:74388909:+,chr14:74390098:+	0.962264	0.948276	0.953846	0.62963	0.723684	0.659574
chr14:76224212:+,chr14:76230958:+@chr14:76219298:+,chr14:76230958:+	CA	chr14:76224212:+,chr14:76230958:+	1	1	1	0.368421	0.5	0.25
chr14:89069404:+,chr14:89073587:+@chr14:89063152:+,chr14:89073587:+	CA	chr14:89069404:+,chr14:89073587:+	1	1	1	0.732143	0.692308	0.608696
chr14:90422314:+,chr14:90429452:+@chr14:90423144:+,chr14:90429452:+	MXE	chr14:90422314:+,chr14:90429452:+	0.631579	0.5	0.526316	0.352941	0.315789	0.227273
chr14:94563311:+,chr14:94567085:+@chr14:94563311:+,chr14:94568823:+	CA	chr14:94563311:+,chr14:94567085:+	#NAME?	#NAME?	Inf	#NAME?	#NAME?	Inf
chr14:94674903:+,chr14:94696924:+@chr14:94674903:+,chr14:94693612:+	CA	chr14:94674903:+,chr14:94696924:+	1	#NAME?	Inf	1	#NAME?	Inf
chr14:95599840:-,chr14:95623567:-@chr14:95599840:-,chr14:95606996:-	MXE	chr14:95599840:-,chr14:95623567:-	0.471698	0.5	0.289474	0.342466	0.327869	0.192982
chr15:31196227:+,chr15:31196715:+@chr15:31196214:+,chr15:31196715:+	MXE	chr15:31196227:+,chr15:31196715:+	1	1	1	1	0.8	0.8
chr15:37187441:-,chr15:37188829:-@chr15:37187462:-,chr15:37188829:-	A3SS	chr15:37187441:-,chr15:37188829:-	0.615385	0.625	0.555556	1	1	1
chr15:37187441:-,chr15:37188829:-@chr15:37187462:-,chr15:37188829:-	MXE	chr15:37187441:-,chr15:37188829:-	0.615385	0.625	0.555556	1	1	1
chr15:43625632:+,chr15:43627894:+@chr15:43627368:+,chr15:43627894:+	CA	chr15:43625632:+,chr15:43627894:+	0.176471	0.111111	0.0666667	0.111111	0.0769231	0.05
chr15:43739112:-,chr15:43739564:-@chr15:43738788:-,chr15:43739564:-	CA	chr15:43739112:-,chr15:43739564:-	0.113208	0.148148	0.047619	1	1	1
chr15:44673174:+,chr15:44695085:+@chr15:44673174:+,chr15:44705534:+	CA	chr15:44673174:+,chr15:44695085:+	0.619048	0.660377	0.641026	1	1	1
chr15:48443368:-,chr15:48443670:-@chr15:48441568:-,chr15:48443670:-	CA	chr15:48443368:-,chr15:48443670:-	0.367816	0.4	0.452381	1	1	1
chr15:48450095:-,chr15:48450190:-@chr15:48446090:-,chr15:48450190:-	MXE	chr15:48450095:-,chr15:48450190:-	0.209302	0.237288	0.214286	1	1	1
chr15:49309825:-,chr15:49319562:-@chr15:49311749:-,chr15:49319562:-	CA	chr15:49309825:-,chr15:49319562:-	0.0645161	0.142857	0	0.0909091	0.142857	0
chr15:50774262:+,chr15:50781998:+@chr15:50774262:+,chr15:50776472:+	CA	chr15:50774262:+,chr15:50781998:+	0.377778	0.268293	0.177419	0.404762	0.323529	0.215686
chr15:52635394:-,chr15:52638558:-@chr15:52632591:-,chr15:52638558:-	CA	chr15:52635394:-,chr15:52638558:-	0.818182	0.75	0.666667	1	1	1
chr15:52641023:-,chr15:52643451:-@chr15:52638658:-,chr15:52643451:-	CA	chr15:52641023:-,chr15:52643451:-	0.777778	0.857143	0.625	1	1	1
chr15:60760361:-,chr15:60768262:-@chr15:60760521:-,chr15:60768262:-	A3SS	chr15:60760361:-,chr15:60768262:-	0.340426	0.458333	0.212121	1	1	1
chr15:65804446:-,chr15:65804633:-@chr15:65799693:-,chr15:65804633:-	MXE	chr15:65804446:-,chr15:65804633:-	0	#NAME?	0.0243902	#NAME?	#NAME?	1
chr15:67835808:+,chr15:67842372:+@chr15:67841545:+,chr15:67842372:+	MXE	chr15:67835808:+,chr15:67842372:+	0.916667	0.833333	0.909091	0.518519	0.625	0.176471
chr15:69629840:+,chr15:69672222:+@chr15:69629840:+,chr15:69652305:+	CA	chr15:69629840:+,chr15:69672222:+	0.333333	0.6	0.25	0.285714	0.428571	0.222222
chr15:69732826:+,chr15:69733107:+@chr15:69732826:+,chr15:69737129:+	CA	chr15:69732826:+,chr15:69733107:+	0.411111	0.454545	0.430233	1	1	1
chr15:72542433:-,chr15:72543186:-@chr15:72542433:-,chr15:72543548:-	CA	chr15:72542433:-,chr15:72543186:-	1	1	1	0.658333	0.552941	0.578313
chr15:72645519:-,chr15:72646032:-@chr15:72645519:-,chr15:72647900:-	CA	chr15:72645519:-,chr15:72646032:-	1	1	1	0.830357	0.861111	0.844037
chr15:72645519:-,chr15:72646032:-@chr15:72645519:-,chr15:72647900:-	A5SS	chr15:72645519:-,chr15:72646032:-	1	1	1	0.830357	0.861111	0.844037
chr15:73047995:-,chr15:73052748:-@chr15:73047995:-,chr15:73048592:-	CA	chr15:73047995:-,chr15:73052748:-	0.0178571	0.0238095	0.00884956	0.0204082	0.027027	0.0111111
chr15:75188666:+,chr15:75189352:+@chr15:75188666:+,chr15:75189853:+	MXE	chr15:75188666:+,chr15:75189352:+	0.850467	0.863636	0.782178	1	1	1
chr15:75188666:+,chr15:75189352:+@chr15:75188666:+,chr15:75189853:+	CA	chr15:75188666:+,chr15:75189352:+	0.850467	0.863636	0.782178	1	1	1
chr15:75197572:-,chr15:75198619:-@chr15:75197572:-,chr15:75198928:-	MXE	chr15:75197572:-,chr15:75198619:-	1	1	1	0.66	0.708333	0.512195
chr15:75198706:-,chr15:75198928:-@chr15:75197572:-,chr15:75198928:-	CA	chr15:75198706:-,chr15:75198928:-	0.821918	0.827586	0.666667	1	1	1
chr15:75654794:-,chr15:75654983:-@chr15:75654794:-,chr15:75656829:-	MXE	chr15:75654794:-,chr15:75654983:-	1	1	1	0.867925	0.806452	0.710526
chr15:76146828:+,chr15:76152219:+@chr15:76146828:+,chr15:76161292:+	MXE	chr15:76146828:+,chr15:76152219:+	0.825397	0.810811	0.764706	1	1	1
chr15:76146828:+,chr15:76152219:+@chr15:76146828:+,chr15:76161292:+	CA	chr15:76146828:+,chr15:76152219:+	0.825397	0.810811	0.764706	1	1	1
chr15:78403618:-,chr15:78416047:-@chr15:78403618:-,chr15:78423507:-	CA	chr15:78403618:-,chr15:78416047:-	1	1	0.833333	1	0.7	0.5
chr15:80364989:+,chr15:80390758:+@chr15:80352151:+,chr15:80390758:+	MXE	chr15:80364989:+,chr15:80390758:+	0.47619	0.454545	0.380952	0.5	0.714286	0.347826
chr15:83423536:+,chr15:83425482:+@chr15:83423536:+,chr15:83425656:+	CA	chr15:83423536:+,chr15:83425482:+	0.8125	0.692308	0.684211	1	1	1
chr15:85189067:-,chr15:85189204:-@chr15:85189067:-,chr15:85189415:-	A5SS	chr15:85189067:-,chr15:85189204:-	1	1	1	0.265957	0.185185	0.170732
chr15:85189316:-,chr15:85189415:-@chr15:85189067:-,chr15:85189415:-	CA	chr15:85189316:-,chr15:85189415:-	0.186047	0.181818	0.0657895	1	1	1
chr15:85189316:-,chr15:85189415:-@chr15:85189067:-,chr15:85189415:-	MXE	chr15:85189316:-,chr15:85189415:-	0.186047	0.181818	0.0657895	1	1	1
chr15:85198635:-,chr15:85200407:-@chr15:85198640:-,chr15:85200407:-	A3SS	chr15:85198635:-,chr15:85200407:-	0.236842	0.333333	0.0833333	1	1	1
chr15:89787298:+,chr15:89790860:+@chr15:89787264:+,chr15:89790860:+	MXE	chr15:89787298:+,chr15:89790860:+	0.923077	0.880952	0.790323	0.347826	0.377551	0.288889
chr15:89860767:-,chr15:89861772:-@chr15:89861268:-,chr15:89861772:-	CA	chr15:89860767:-,chr15:89861772:-	0.80597	0.84	0.754386	0.80597	0.763636	0.716667
chr15:99785715:-,chr15:99789622:-@chr15:99785715:-,chr15:99789376:-	MXE	chr15:99785715:-,chr15:99789622:-	0.321429	0.409091	0.277778	0.458333	0.391304	0.454545
chr15:99785715:-,chr15:99789622:-@chr15:99785715:-,chr15:99789376:-	A5SS	chr15:99785715:-,chr15:99789622:-	0.321429	0.409091	0.277778	0.458333	0.391304	0.454545
chr15:99892676:+,chr15:99901541:+@chr15:99892676:+,chr15:99895611:+	MXE	chr15:99892676:+,chr15:99901541:+	0.633333	0.8	0.538462	1	1	1
chr16:1262138:+,chr16:1262511:+@chr16:1262138:+,chr16:1263780:+	CA	chr16:1262138:+,chr16:1262511:+	0.166667	0.2	0.0769231	1	1	1
chr16:15790717:+,chr16:15818048:+@chr16:15790717:+,chr16:15793586:+	MXE	chr16:15790717:+,chr16:15818048:+	#NAME?	#NAME?	Inf	#NAME?	#NAME?	Inf
chr16:16427741:+,chr16:16429909:+@chr16:16427741:+,chr16:16434163:+	CA	chr16:16427741:+,chr16:16429909:+	1	1	1	1	1	1
chr16:20851790:+,chr16:20855256:+@chr16:20851790:+,chr16:20855951:+	CA	chr16:20851790:+,chr16:20855256:+	0.78125	0.777778	0.571429	1	1	1
chr16:2255876:+,chr16:2256032:+@chr16:2255513:+,chr16:2256032:+	MXE	chr16:2255876:+,chr16:2256032:+	1	1	0.916667	0.666667	0.5	0.46875
chr16:23619333:-,chr16:23625325:-@chr16:23614990:-,chr16:23625325:-	CA	chr16:23619333:-,chr16:23625325:-	1	1	0.8	1	1	1
chr16:2510382:+,chr16:2510624:+@chr16:2510171:+,chr16:2510624:+	MXE	chr16:2510382:+,chr16:2510624:+	1	1	1	0.892857	0.846154	0.913043
chr16:2578719:+,chr16:2578995:+@chr16:2578560:+,chr16:2578995:+	A5SS	chr16:2578719:+,chr16:2578995:+	0.947368	1	0.909091	1	1	0.740741
chr16:258187:-,chr16:258600:-@chr16:258187:-,chr16:270648:-	MXE	chr16:258187:-,chr16:258600:-	1	1	1	0.487179	0.478261	0.397436
chr16:258187:-,chr16:258600:-@chr16:258187:-,chr16:270648:-	CA	chr16:258187:-,chr16:258600:-	1	1	1	0.487179	0.478261	0.397436
chr16:27709821:+,chr16:27712910:+@chr16:27709821:+,chr16:27710855:+	CA	chr16:27709821:+,chr16:27712910:+	0.285714	0.111111	0.1	0.333333	0.117647	0.0588235
chr16:29820062:+,chr16:29820861:+@chr16:29820062:+,chr16:29821398:+	MXE	chr16:29820062:+,chr16:29820861:+	0.348	0.298611	0.281863	1	1	1
chr16:29820062:+,chr16:29820861:+@chr16:29820062:+,chr16:29821398:+	CA	chr16:29820062:+,chr16:29820861:+	0.348	0.298611	0.281863	1	1	1
chr16:29884064:-,chr16:29884561:-@chr16:29883847:-,chr16:29884561:-	CA	chr16:29884064:-,chr16:29884561:-	0.571429	0.576923	0.407407	1	1	0.916667
chr16:30005129:-,chr16:30005227:-@chr16:30005129:-,chr16:30006424:-	CA	chr16:30005129:-,chr16:30005227:-	1	1	1	0.375	0.444444	0.485714
chr16:30075826:+,chr16:30077197:+@chr16:30076105:+,chr16:30077197:+	MXE	chr16:30075826:+,chr16:30077197:+	0.00510204	0.00340136	0.00846262	1	0.5	0.75
chr16:30939949:+,chr16:30941394:+@chr16:30939820:+,chr16:30941394:+	A5SS	chr16:30939949:+,chr16:30941394:+	1	1	0.962963	0.543478	0.65	0.419355
chr16:31724756:+,chr16:31765087:+@chr16:31734674:+,chr16:31765087:+	MXE	chr16:31724756:+,chr16:31765087:+	0.2	0.333333	0.181818	0.125	0.136364	0.25
chr16:3283836:-,chr16:3284636:-@chr16:3283836:-,chr16:3284987:-	MXE	chr16:3283836:-,chr16:3284636:-	1	1	1	0.416667	0.230769	0.272727
chr16:3705521:+,chr16:3705850:+@chr16:3705521:+,chr16:3706103:+	MXE	chr16:3705521:+,chr16:3705850:+	0.108696	0.047619	0.111111	1	1	1
chr16:3705521:+,chr16:3705850:+@chr16:3705521:+,chr16:3706103:+	CA	chr16:3705521:+,chr16:3705850:+	0.108696	0.047619	0.111111	1	1	1
chr16:4563065:-,chr16:4563697:-@chr16:4562612:-,chr16:4563697:-	MXE	chr16:4563065:-,chr16:4563697:-	#NAME?	1	1	#NAME?	1	1
chr16:4927112:+,chr16:4927386:+@chr16:4927112:+,chr16:4930084:+	CA	chr16:4927112:+,chr16:4927386:+	0.861111	0.866667	0.756757	1	1	1
chr16:57793065:-,chr16:57793640:-@chr16:57792821:-,chr16:57793640:-	MXE	chr16:57793065:-,chr16:57793640:-	0.5	0.625	0.5	1	1	0.875
chr16:57793065:-,chr16:57793640:-@chr16:57792821:-,chr16:57793640:-	CA	chr16:57793065:-,chr16:57793640:-	0.5	0.625	0.5	1	1	0.875
chr16:66586696:+,chr16:66597025:+@chr16:66592251:+,chr16:66597025:+	CA	chr16:66586696:+,chr16:66597025:+	0.518519	0.392857	0.405405	0.5	0.511628	0.434783
chr16:67690784:+,chr16:67691142:+@chr16:67690548:+,chr16:67691142:+	CA	chr16:67690784:+,chr16:67691142:+	1	1	0.857143	0.478261	0.307692	0.3
chr16:68300624:+,chr16:68307721:+@chr16:68300624:+,chr16:68308594:+	CA	chr16:68300624:+,chr16:68307721:+	0.227273	0.241379	0.181818	1	1	1
chr16:68307807:+,chr16:68308594:+@chr16:68300624:+,chr16:68308594:+	CA	chr16:68307807:+,chr16:68308594:+	1	1	1	0.369565	0.322581	0.275862
chr16:68380183:+,chr16:68381114:+@chr16:68380183:+,chr16:68386151:+	CA	chr16:68380183:+,chr16:68381114:+	0.77551	0.727273	0.652174	1	1	1
chr16:68380183:+,chr16:68381114:+@chr16:68380183:+,chr16:68386151:+	MXE	chr16:68380183:+,chr16:68381114:+	0.77551	0.727273	0.652174	1	1	1
chr16:68382334:+,chr16:68386151:+@chr16:68380183:+,chr16:68386151:+	CA	chr16:68382334:+,chr16:68386151:+	0.96875	0.954545	0.933333	0.738095	0.617647	0.666667
chr16:692249:+,chr16:696472:+@chr16:692249:+,chr16:697417:+	CA	chr16:692249:+,chr16:696472:+	0.366667	0.5	0.294118	0.846154	0.875	0.833333
chr16:692249:+,chr16:696472:+@chr16:692249:+,chr16:697783:+	CA	chr16:692249:+,chr16:696472:+	0.366667	0.5	0.294118	0.846154	0.875	0.833333
chr16:70713226:-,chr16:70713533:-@chr16:70712312:-,chr16:70713533:-	CA	chr16:70713226:-,chr16:70713533:-	0.206897	0.142857	0.025641	1	1	1
chr16:771941:+,chr16:772309:+@chr16:771941:+,chr16:772084:+	CA	chr16:771941:+,chr16:772309:+	0.142857	0.222222	0.0833333	0.116279	0.16	0.0512821
chr16:771941:+,chr16:772309:+@chr16:771941:+,chr16:772084:+	MXE	chr16:771941:+,chr16:772309:+	0.142857	0.222222	0.0833333	0.116279	0.16	0.0512821
chr16:771941:+,chr16:772309:+@chr16:772134:+,chr16:772309:+	MXE	chr16:771941:+,chr16:772309:+	0.142857	0.222222	0.0833333	0.116279	0.16	0.0512821
chr16:78149051:+,chr16:78152852:+@chr16:78149051:+,chr16:78198080:+	MXE	chr16:78149051:+,chr16:78152852:+	0.150943	0.189189	0.16129	0.625	0.777778	0.833333
chr16:78198186:+,chr16:78420757:+@chr16:78198186:+,chr16:78312500:+	MXE	chr16:78198186:+,chr16:78420757:+	0.703704	0.736842	0.615385	1	0.823529	1
chr16:8722967:+,chr16:8728896:+@chr16:8722967:+,chr16:8729025:+	CA	chr16:8722967:+,chr16:8728896:+	0.2	0.190476	0.21875	1	1	1
chr16:88017865:+,chr16:88039696:+@chr16:88017865:+,chr16:88037901:+	CA	chr16:88017865:+,chr16:88039696:+	0.3	0.333333	0.1	0.206897	0.25	0.107143
chr16:88925197:+,chr16:88925753:+@chr16:88925197:+,chr16:88926301:+	CA	chr16:88925197:+,chr16:88925753:+	0.461538	0.5	0.230769	1	1	1
chr16:89753205:+,chr16:89756961:+@chr16:89755732:+,chr16:89756961:+	CA	chr16:89753205:+,chr16:89756961:+	0.384615	0.521739	0.347826	0.227273	0.316667	0.207792
chr16:90015222:+,chr16:90021577:+@chr16:90015222:+,chr16:90020651:+	CA	chr16:90015222:+,chr16:90021577:+	0.0833333	0.111111	0	0.0222222	0.0384615	0
chr16:90060301:+,chr16:90061101:+@chr16:90060301:+,chr16:90061167:+	MXE	chr16:90060301:+,chr16:90061101:+	0.230769	0.4	0.2	1	1	1
chr16:90060301:+,chr16:90061101:+@chr16:90060301:+,chr16:90061167:+	A3SS	chr16:90060301:+,chr16:90061101:+	0.230769	0.4	0.2	1	1	1
chr16:984145:-,chr16:984244:-@chr16:961079:-,chr16:984244:-	CA	chr16:984145:-,chr16:984244:-	0.454545	0.5	0.333333	1	1	1
chr17:16005071:-,chr17:16012100:-@chr17:16005119:-,chr17:16012100:-	MXE	chr17:16005071:-,chr17:16012100:-	0.194805	0.101695	0.108108	1	1	1
chr17:16102033:-,chr17:16118676:-@chr17:16097953:-,chr17:16118676:-	CA	chr17:16102033:-,chr17:16118676:-	0.386364	0.4	0.473684	1	1	1
chr17:16251999:-,chr17:16253245:-@chr17:16252647:-,chr17:16253245:-	A3SS	chr17:16251999:-,chr17:16253245:-	0.663366	0.794872	0.701299	0.933333	0.939394	0.892857
chr17:16344444:+,chr17:16366147:+@chr17:16343567:+,chr17:16366147:+	CA	chr17:16344444:+,chr17:16366147:+	0.00614125	0.00469484	0.00493827	1	0.75	0.8
chr17:19843162:-,chr17:19845139:-@chr17:19844323:-,chr17:19845139:-	CA	chr17:19843162:-,chr17:19845139:-	0.404762	0.264706	0.266667	0.320755	0.232558	0.231884
chr17:19843162:-,chr17:19845139:-@chr17:19844323:-,chr17:19845139:-	MXE	chr17:19843162:-,chr17:19845139:-	0.404762	0.264706	0.266667	0.320755	0.232558	0.231884
chr17:20135718:+,chr17:20149239:+@chr17:20135718:+,chr17:20140173:+	MXE	chr17:20135718:+,chr17:20149239:+	0.678571	0.666667	0.705882	1	0.941176	0.857143
chr17:2268635:+,chr17:2270565:+@chr17:2268635:+,chr17:2274556:+	CA	chr17:2268635:+,chr17:2270565:+	0.15493	0.263158	0.22807	1	0.909091	0.928571
chr17:25633908:+,chr17:25634770:+@chr17:25633908:+,chr17:25636126:+	MXE	chr17:25633908:+,chr17:25634770:+	0.951311	0.93578	0.942492	1	1	1
chr17:25633908:+,chr17:25634770:+@chr17:25633908:+,chr17:25636126:+	A3SS	chr17:25633908:+,chr17:25634770:+	0.951311	0.93578	0.942492	1	1	1
chr17:30267505:+,chr17:30293166:+@chr17:30267505:+,chr17:30274636:+	CA	chr17:30267505:+,chr17:30293166:+	0.318182	0.166667	0	0.269231	0.12	0
chr17:30536464:+,chr17:30538135:+@chr17:30536464:+,chr17:30551635:+	CA	chr17:30536464:+,chr17:30538135:+	0.666667	0.75	0.214286	0.434783	0.5	0.428571
chr17:30692506:+,chr17:30693684:+@chr17:30692506:+,chr17:30694791:+	CA	chr17:30692506:+,chr17:30693684:+	0.538793	0.706767	0.59893	1	1	1
chr17:30696764:+,chr17:30700418:+@chr17:30696801:+,chr17:30700418:+	A5SS	chr17:30696764:+,chr17:30700418:+	0.473684	0.375	0.214286	0.236842	0.157895	0.166667
chr17:33348800:-,chr17:33353393:-@chr17:33344625:-,chr17:33353393:-	CA	chr17:33348800:-,chr17:33353393:-	0.692308	0.75	0.363636	1	1	0.8
chr17:34151202:+,chr17:34160911:+@chr17:34151202:+,chr17:34161570:+	CA	chr17:34151202:+,chr17:34160911:+	#NAME?	#NAME?	Inf	#NAME?	#NAME?	Inf
chr17:34249679:-,chr17:34251608:-@chr17:34249679:-,chr17:34252519:-	CA	chr17:34249679:-,chr17:34251608:-	#NAME?	#NAME?	Inf	#NAME?	0	Inf
chr17:34955479:+,chr17:34956100:+@chr17:34955479:+,chr17:34956401:+	MXE	chr17:34955479:+,chr17:34956100:+	#NAME?	#NAME?	Inf	#NAME?	#NAME?	Inf
chr17:35641871:-,chr17:35687113:-@chr17:35641871:-,chr17:35646320:-	CA	chr17:35641871:-,chr17:35687113:-	1	0	1	1	#NAME?	1
chr17:35696810:-,chr17:35715942:-@chr17:35696810:-,chr17:35766352:-	MXE	chr17:35696810:-,chr17:35715942:-	NA	NA	NA	NA	NA	NA
chr17:35956391:-,chr17:35960410:-@chr17:35956388:-,chr17:35960410:-	A3SS	chr17:35956391:-,chr17:35960410:-	#NAME?	1	Inf	#NAME?	1	Inf
chr17:3974740:-,chr17:3975902:-@chr17:3974218:-,chr17:3975902:-	CA	chr17:3974740:-,chr17:3975902:-	0.291667	0.282051	0.230769	1	1	1
chr17:39992209:-,chr17:39992331:-@chr17:39992209:-,chr17:39992434:-	MXE	chr17:39992209:-,chr17:39992331:-	1	1	1	0.541667	0.647059	0.5
chr17:40270421:-,chr17:40271072:-@chr17:40270421:-,chr17:40271263:-	A5SS	chr17:40270421:-,chr17:40271072:-	1	1	1	0.660377	0.741935	0.371429
chr17:4085644:-,chr17:4086693:-@chr17:4085647:-,chr17:4086693:-	A3SS	chr17:4085644:-,chr17:4086693:-	0.857143	0.857143	0.8	1	1	1
chr17:48456042:+,chr17:48456135:+@chr17:48453554:+,chr17:48456135:+	CA	chr17:48456042:+,chr17:48456135:+	1	1	1	0.868132	0.966667	0.8
chr17:49053262:-,chr17:49054469:-@chr17:49052308:-,chr17:49054469:-	CA	chr17:49053262:-,chr17:49054469:-	0.222222	0.207317	0.170068	1	1	1
chr17:56590302:-,chr17:56591724:-@chr17:56590302:-,chr17:56593941:-	MXE	chr17:56590302:-,chr17:56591724:-	1	1	1	0.774194	0.8	0.62963
chr17:58964572:+,chr17:58967056:+@chr17:58952099:+,chr17:58967056:+	MXE	chr17:58964572:+,chr17:58967056:+	1	1	1	0.453488	0.42623	0.431373
chr17:59445855:+,chr17:59469338:+@chr17:59445855:+,chr17:59457867:+	CA	chr17:59445855:+,chr17:59469338:+	0.777778	1	0.8	0.722222	0.666667	0.5
chr17:61710162:+,chr17:61723394:+@chr17:61710162:+,chr17:61712069:+	CA	chr17:61710162:+,chr17:61723394:+	0.681818	0.666667	0.725	0.697674	0.711111	0.714286
chr17:6352727:+,chr17:6353348:+@chr17:6352727:+,chr17:6353682:+	CA	chr17:6352727:+,chr17:6353348:+	0.952381	0.933333	0.625	1	1	0.909091
chr17:6352727:+,chr17:6353348:+@chr17:6352727:+,chr17:6353682:+	MXE	chr17:6352727:+,chr17:6353348:+	0.952381	0.933333	0.625	1	1	0.909091
chr17:65871136:+,chr17:65871672:+@chr17:65871136:+,chr17:65882244:+	CA	chr17:65871136:+,chr17:65871672:+	0.72449	0.69697	0.636364	1	1	1
chr17:65871136:+,chr17:65871672:+@chr17:65871136:+,chr17:65887960:+	CA	chr17:65871136:+,chr17:65871672:+	0.72449	0.69697	0.636364	1	1	1
chr17:6920004:+,chr17:6920576:+@chr17:6920333:+,chr17:6920576:+	CA	chr17:6920004:+,chr17:6920576:+	0.2	0.125	0.172414	0.333333	0.285714	0.416667
chr17:7133262:-,chr17:7133377:-@chr17:7133262:-,chr17:7133365:-	MXE	chr17:7133262:-,chr17:7133377:-	1	1	0.95	0.272727	0.38	0.156627
chr17:7133262:-,chr17:7133377:-@chr17:7133262:-,chr17:7133365:-	A5SS	chr17:7133262:-,chr17:7133377:-	1	1	0.95	0.272727	0.38	0.156627
chr17:73887959:-,chr17:73888092:-@chr17:73887428:-,chr17:73888092:-	CA	chr17:73887959:-,chr17:73888092:-	0.666667	0.68	0.763158	1	1	0.966667
chr17:7530362:-,chr17:7530461:-@chr17:7530111:-,chr17:7530461:-	CA	chr17:7530362:-,chr17:7530461:-	0.510638	0.5	0.363636	1	1	1
chr17:76705814:-,chr17:76778284:-@chr17:76705814:-,chr17:76732774:-	MXE	chr17:76705814:-,chr17:76778284:-	1	1	0.954545	0.407407	0.2	0.362069
chr17:78396045:+,chr17:78397320:+@chr17:78389621:+,chr17:78397320:+	CA	chr17:78396045:+,chr17:78397320:+	1	1	1	1	0.875	0.666667
chr17:79166643:-,chr17:79167726:-@chr17:79166393:-,chr17:79167726:-	CA	chr17:79166643:-,chr17:79167726:-	0.77551	0.72	0.37037	1	1	1
chr17:79518229:-,chr17:79518954:-@chr17:79518229:-,chr17:79518758:-	A5SS	chr17:79518229:-,chr17:79518954:-	1	1	1	0.421053	0.555556	0.458333
chr17:79649179:-,chr17:79650043:-@chr17:79649705:-,chr17:79650043:-	A3SS	chr17:79649179:-,chr17:79650043:-	0.851852	0.9	0.863014	0.92	0.931034	0.863014
chr17:79649179:-,chr17:79650043:-@chr17:79649705:-,chr17:79650043:-	CA	chr17:79649179:-,chr17:79650043:-	0.851852	0.9	0.863014	0.92	0.931034	0.863014
chr17:79873557:-,chr17:79875491:-@chr17:79873557:-,chr17:79875706:-	MXE	chr17:79873557:-,chr17:79875491:-	1	1	1	1	0.916667	0.833333
chr17:79892365:-,chr17:79892529:-@chr17:79892365:-,chr17:79892802:-	CA	chr17:79892365:-,chr17:79892529:-	0.813953	0.809524	0.592593	0.931034	0.826087	0.727273
chr17:79892365:-,chr17:79892529:-@chr17:79891252:-,chr17:79892529:-	CA	chr17:79892365:-,chr17:79892529:-	0.813953	0.809524	0.592593	0.931034	0.826087	0.727273
chr17:79892365:-,chr17:79892529:-@chr17:79891252:-,chr17:79892529:-	MXE	chr17:79892365:-,chr17:79892529:-	0.813953	0.809524	0.592593	0.931034	0.826087	0.727273
chr17:79977570:-,chr17:79977734:-@chr17:79977257:-,chr17:79977734:-	MXE	chr17:79977570:-,chr17:79977734:-	0.320513	0.129032	0.180556	1	1	1
chr17:79977570:-,chr17:79977734:-@chr17:79977257:-,chr17:79977734:-	CA	chr17:79977570:-,chr17:79977734:-	0.320513	0.129032	0.180556	1	1	1
chr18:18983955:+,chr18:19019482:+@chr18:18983955:+,chr18:19014908:+	CA	chr18:18983955:+,chr18:19019482:+	0.909091	0.833333	0.703704	0.828571	0.76087	0.695652
chr18:20514041:+,chr18:20516717:+@chr18:20513527:+,chr18:20516717:+	MXE	chr18:20514041:+,chr18:20516717:+	1	1	1	0.201835	0.148649	0.147059
chr18:20514041:+,chr18:20516717:+@chr18:20514122:+,chr18:20516717:+	MXE	chr18:20514041:+,chr18:20516717:+	1	1	1	0.201835	0.148649	0.147059
chr18:20979611:-,chr18:21001331:-@chr18:20965031:-,chr18:21001331:-	CA	chr18:20979611:-,chr18:21001331:-	0.814815	1	0.866667	0.88	0.9	0.88
chr18:28574462:-,chr18:28576757:-@chr18:28574338:-,chr18:28576757:-	CA	chr18:28574462:-,chr18:28576757:-	0.425	0.606061	0.410256	1	1	1
chr18:32821073:+,chr18:32822355:+@chr18:32821073:+,chr18:32823116:+	CA	chr18:32821073:+,chr18:32822355:+	0.4	0.636364	0.454545	0.666667	0.777778	0.666667
chr18:34205712:+,chr18:34261399:+@chr18:34205712:+,chr18:34238038:+	CA	chr18:34205712:+,chr18:34261399:+	0.142857	0.5	0.2	0.2	0.333333	0.125
chr18:44471017:-,chr18:44497285:-@chr18:44471017:-,chr18:44483490:-	CA	chr18:44471017:-,chr18:44497285:-	0.909091	0.909091	0.741935	0.647059	0.590909	0.638889
chr18:47901564:+,chr18:47902190:+@chr18:47901609:+,chr18:47902190:+	MXE	chr18:47901564:+,chr18:47902190:+	#NAME?	#NAME?	Inf	#NAME?	#NAME?	Inf
chr18:52946887:-,chr18:52988901:-@chr18:52946887:-,chr18:53017590:-	MXE	chr18:52946887:-,chr18:52988901:-	1	1	1	0.457143	0.37037	0.6
chr18:5394792:-,chr18:5395066:-@chr18:5393477:-,chr18:5395066:-	MXE	chr18:5394792:-,chr18:5395066:-	0.966667	0.978261	0.897959	0.935484	0.978261	0.938776
chr18:5394792:-,chr18:5395066:-@chr18:5393477:-,chr18:5395066:-	CA	chr18:5394792:-,chr18:5395066:-	0.966667	0.978261	0.897959	0.935484	0.978261	0.938776
chr18:56377304:+,chr18:56378153:+@chr18:56377304:+,chr18:56381315:+	CA	chr18:56377304:+,chr18:56378153:+	0.944444	1	0.941176	1	1	1
chr18:8247917:+,chr18:8296366:+@chr18:8247917:+,chr18:8253225:+	CA	chr18:8247917:+,chr18:8296366:+	0.189189	0.0909091	0.0322581	0.184211	0.0689655	0.0384615
chr18:8807058:+,chr18:8812977:+@chr18:8807058:+,chr18:8809446:+	CA	chr18:8807058:+,chr18:8812977:+	0.210526	0.4	0.285714	0.25	0.4	0.444444
chr18:9195696:+,chr18:9204474:+@chr18:9195696:+,chr18:9208655:+	CA	chr18:9195696:+,chr18:9204474:+	0.482759	0.358974	0.354839	1	1	0.956522
chr18:9562073:-,chr18:9562920:-@chr18:9562073:-,chr18:9563376:-	MXE	chr18:9562073:-,chr18:9562920:-	1	1	0.714286	0.346154	0.22807	0.125
chr19:10916643:+,chr19:10919245:+@chr19:10916643:+,chr19:10922940:+	CA	chr19:10916643:+,chr19:10919245:+	0.5625	0.448276	0.4	1	1	1
chr19:11031803:+,chr19:11032051:+@chr19:11031803:+,chr19:11032291:+	CA	chr19:11031803:+,chr19:11032051:+	0.483871	0.307692	0.25	1	1	1
chr19:1276102:+,chr19:1277182:+@chr19:1275829:+,chr19:1277182:+	MXE	chr19:1276102:+,chr19:1277182:+	1	1	1	0.25	0.217391	0.227273
chr19:18682719:+,chr19:18684103:+@chr19:18682697:+,chr19:18684103:+	MXE	chr19:18682719:+,chr19:18684103:+	0.995283	1	0.982079	0.279912	0.300917	0.27318
chr19:19101958:-,chr19:19105175:-@chr19:19104549:-,chr19:19105175:-	MXE	chr19:19101958:-,chr19:19105175:-	0.26	0.234043	0.0535714	0.481481	0.458333	0.1
chr19:19101958:-,chr19:19105175:-@chr19:19104549:-,chr19:19105175:-	CA	chr19:19101958:-,chr19:19105175:-	0.26	0.234043	0.0535714	0.481481	0.458333	0.1
chr19:19144822:+,chr19:19153520:+@chr19:19144739:+,chr19:19153520:+	MXE	chr19:19144822:+,chr19:19153520:+	1	0.857143	0.714286	0.15625	0.315789	0.178571
chr19:19145047:+,chr19:19153520:+@chr19:19144739:+,chr19:19153520:+	MXE	chr19:19145047:+,chr19:19153520:+	1	1	0.916667	0.228571	0.263158	0.25641
chr19:19764883:-,chr19:19765352:-@chr19:19764953:-,chr19:19765352:-	A3SS	chr19:19764883:-,chr19:19765352:-	0.402439	0.322581	0.2	1	1	0.833333
chr19:21281716:+,chr19:21299635:+@chr19:21281716:+,chr19:21299613:+	MXE	chr19:21281716:+,chr19:21299635:+	0.363636	0.307692	0.309524	0.952381	0.888889	1
chr19:30503438:+,chr19:30506443:+@chr19:30503438:+,chr19:30505794:+	MXE	chr19:30503438:+,chr19:30506443:+	0.361111	0.217391	0.295455	1	1	0.928571
chr19:32955690:+,chr19:32959637:+@chr19:32955690:+,chr19:32958380:+	A3SS	chr19:32955690:+,chr19:32959637:+	0.365854	0.413793	0.0384615	0.9375	0.923077	0.444444
chr19:32955690:+,chr19:32968428:+@chr19:32955690:+,chr19:32958380:+	CA	chr19:32955690:+,chr19:32968428:+	0.0731707	0.115385	0	0.0882353	0.0882353	0
chr19:34712643:+,chr19:34717313:+@chr19:34712643:+,chr19:34718270:+	CA	chr19:34712643:+,chr19:34717313:+	#NAME?	#NAME?	Inf	#NAME?	#NAME?	Inf
chr19:3546423:-,chr19:3547270:-@chr19:3546166:-,chr19:3547270:-	CA	chr19:3546423:-,chr19:3547270:-	0.918367	0.891892	0.808824	1	1	1
chr19:35760602:+,chr19:35760706:+@chr19:35760602:+,chr19:35761350:+	CA	chr19:35760602:+,chr19:35760706:+	0.634615	0.735294	0.666667	1	1	1
chr19:35760602:+,chr19:35760706:+@chr19:35760602:+,chr19:35761350:+	MXE	chr19:35760602:+,chr19:35760706:+	0.634615	0.735294	0.666667	1	1	1
chr19:39421638:+,chr19:39421916:+@chr19:39421811:+,chr19:39421916:+	MXE	chr19:39421638:+,chr19:39421916:+	#NAME?	#NAME?	Inf	#NAME?	#NAME?	Inf
chr19:39948380:+,chr19:39948934:+@chr19:39948380:+,chr19:39949458:+	CA	chr19:39948380:+,chr19:39948934:+	0.896104	0.885714	0.873016	1	1	1
chr19:39948945:+,chr19:39949458:+@chr19:39948380:+,chr19:39949458:+	MXE	chr19:39948945:+,chr19:39949458:+	1	1	1	0.882353	0.885714	0.857143
chr19:40854675:+,chr19:40871460:+@chr19:40854675:+,chr19:40872326:+	CA	chr19:40854675:+,chr19:40871460:+	0.487603	0.573529	0.573034	0.823529	0.906977	0.87234
chr19:40871837:+,chr19:40872291:+@chr19:40854675:+,chr19:40872291:+	CA	chr19:40871837:+,chr19:40872291:+	0.104762	0.0609756	0.0420168	0.846154	0.714286	0.625
chr19:40871837:+,chr19:40872326:+@chr19:40854675:+,chr19:40872326:+	MXE	chr19:40871837:+,chr19:40872326:+	0.907407	0.914634	0.875	0.7	0.759615	0.78169
chr19:40871837:+,chr19:40872326:+@chr19:40854675:+,chr19:40872326:+	CA	chr19:40871837:+,chr19:40872326:+	0.907407	0.914634	0.875	0.7	0.759615	0.78169
chr19:42719404:-,chr19:42721784:-@chr19:42719404:-,chr19:42720832:-	CA	chr19:42719404:-,chr19:42721784:-	0.34375	0.3	0.128205	0.323529	0.272727	0.102041
chr19:42874983:+,chr19:42875502:+@chr19:42874983:+,chr19:42879659:+	CA	chr19:42874983:+,chr19:42875502:+	0.771084	0.821429	0.755556	1	1	1
chr19:44335533:+,chr19:44339657:+@chr19:44332433:+,chr19:44339657:+	CA	chr19:44335533:+,chr19:44339657:+	0.884615	0.8	0.636364	0.821429	0.5	0.3
chr19:44677105:+,chr19:44679137:+@chr19:44677105:+,chr19:44679651:+	MXE	chr19:44677105:+,chr19:44679137:+	0.538462	0.55	0.487805	1	1	1
chr19:45377735:+,chr19:45381480:+@chr19:45377735:+,chr19:45385468:+	MXE	chr19:45377735:+,chr19:45381480:+	0.609756	0.659574	0.744186	1	1	1
chr19:45668452:-,chr19:45681393:-@chr19:45668452:-,chr19:45681351:-	MXE	chr19:45668452:-,chr19:45681393:-	0.8	0.5	0.555556	0.454545	0.625	0.285714
chr19:45668452:-,chr19:45681393:-@chr19:45668452:-,chr19:45681351:-	A5SS	chr19:45668452:-,chr19:45681393:-	0.8	0.5	0.555556	0.454545	0.625	0.285714
chr19:45668452:-,chr19:45681393:-@chr19:45668228:-,chr19:45681393:-	CA	chr19:45668452:-,chr19:45681393:-	0.8	0.5	0.555556	0.454545	0.625	0.285714
chr19:45917292:-,chr19:45918119:-@chr19:45917003:-,chr19:45918119:-	CA	chr19:45917292:-,chr19:45918119:-	0.766667	0.95	0.779661	0.901961	0.926829	0.938776
chr19:46196814:+,chr19:46198695:+@chr19:46196814:+,chr19:46198891:+	A3SS	chr19:46196814:+,chr19:46198695:+	0.818182	1	0.428571	1	1	1
chr19:47543808:+,chr19:47544236:+@chr19:47543808:+,chr19:47544283:+	A3SS	chr19:47543808:+,chr19:47544236:+	0.259259	0.416667	0.1	1	1	0.888889
chr19:47879817:+,chr19:47880172:+@chr19:47879817:+,chr19:47880357:+	CA	chr19:47879817:+,chr19:47880172:+	0.363636	0.346154	0.365854	1	1	1
chr19:47910685:-,chr19:47912356:-@chr19:47910823:-,chr19:47912356:-	MXE	chr19:47910685:-,chr19:47912356:-	0.904762	0.909091	0.851852	1	1	1
chr19:47910685:-,chr19:47912356:-@chr19:47910823:-,chr19:47912356:-	A3SS	chr19:47910685:-,chr19:47912356:-	0.904762	0.909091	0.851852	1	1	1
chr19:48737800:-,chr19:48744219:-@chr19:48737800:-,chr19:48741640:-	CA	chr19:48737800:-,chr19:48744219:-	0.204082	0.1875	0.135135	0.277778	0.264706	0.147059
chr19:49310331:-,chr19:49314066:-@chr19:49310331:-,chr19:49314241:-	MXE	chr19:49310331:-,chr19:49314066:-	0.8125	1	0.5	0.317073	0.47619	0.130435
chr19:49604728:+,chr19:49607891:+@chr19:49604728:+,chr19:49605371:+	CA	chr19:49604728:+,chr19:49607891:+	0.599589	0.484177	0.537415	0.861671	0.77665	0.837456
chr19:49604728:+,chr19:49607891:+@chr19:49604728:+,chr19:49605371:+	MXE	chr19:49604728:+,chr19:49607891:+	0.599589	0.484177	0.537415	0.861671	0.77665	0.837456
chr19:49618588:+,chr19:49619520:+@chr19:49618588:+,chr19:49619082:+	CA	chr19:49618588:+,chr19:49619520:+	0.857143	0.692308	0.653846	0.923077	0.769231	0.75
chr19:50166771:-,chr19:50167931:-@chr19:50166771:-,chr19:50168888:-	CA	chr19:50166771:-,chr19:50167931:-	1	1	0.928571	0.8	0.76	0.754386
chr19:50166771:-,chr19:50167931:-@chr19:50166771:-,chr19:50168888:-	MXE	chr19:50166771:-,chr19:50167931:-	1	1	0.928571	0.8	0.76	0.754386
chr19:55606968:-,chr19:55607235:-@chr19:55606971:-,chr19:55607235:-	A3SS	chr19:55606968:-,chr19:55607235:-	0.541667	0.5	0.190476	1	1	1
chr19:55853748:+,chr19:55854110:+@chr19:55853414:+,chr19:55854110:+	MXE	chr19:55853748:+,chr19:55854110:+	1	1	1	0.677419	0.628571	0.466667
chr19:55966697:-,chr19:55967003:-@chr19:55966697:-,chr19:55967716:-	CA	chr19:55966697:-,chr19:55967003:-	0.952381	0.888889	0.933333	0.909091	0.928571	0.681818
chr19:5786553:-,chr19:5786760:-@chr19:5786553:-,chr19:5787072:-	CA	chr19:5786553:-,chr19:5786760:-	1	1	1	0.8125	0.777778	0.806452
chr19:57925004:+,chr19:57929280:+@chr19:57922774:+,chr19:57929280:+	CA	chr19:57925004:+,chr19:57929280:+	1	1	0.909091	0.916667	0.846154	0.909091
chr19:58115774:+,chr19:58123871:+@chr19:58115774:+,chr19:58117054:+	MXE	chr19:58115774:+,chr19:58123871:+	0.153846	0.117647	0.111111	0.285714	0.666667	0.666667
chr19:58331313:+,chr19:58350391:+@chr19:58331917:+,chr19:58350391:+	CA	chr19:58331313:+,chr19:58350391:+	0.254237	0.285714	0.266667	0.405405	0.545455	0.391304
chr19:58331313:+,chr19:58367472:+@chr19:58361439:+,chr19:58367472:+	MXE	chr19:58331313:+,chr19:58367472:+	0.0652174	0.04	0	0.166667	0.111111	0
chr19:58350517:+,chr19:58367472:+@chr19:58361439:+,chr19:58367472:+	MXE	chr19:58350517:+,chr19:58367472:+	0.136364	0.142857	0	0.166667	0.0714286	0
chr19:58350517:+,chr19:58367472:+@chr19:58350517:+,chr19:58352206:+	MXE	chr19:58350517:+,chr19:58367472:+	0.136364	0.142857	0	0.166667	0.0714286	0
chr19:59065603:-,chr19:59066232:-@chr19:59065603:-,chr19:59066355:-	MXE	chr19:59065603:-,chr19:59066232:-	1	1	0.947368	0.320988	0.4	0.244681
chr19:6736722:-,chr19:6737001:-@chr19:6736722:-,chr19:6737468:-	MXE	chr19:6736722:-,chr19:6737001:-	1	1	1	0.571429	0.48	0.318182
chr19:8373768:-,chr19:8376296:-@chr19:8373290:-,chr19:8376296:-	MXE	chr19:8373768:-,chr19:8376296:-	1	1	1	1	1	1
chr19:9268070:+,chr19:9268656:+@chr19:9268070:+,chr19:9269502:+	CA	chr19:9268070:+,chr19:9268656:+	0.891892	0.952381	0.818182	1	1	1
chr19:9268751:+,chr19:9269502:+@chr19:9268070:+,chr19:9269502:+	CA	chr19:9268751:+,chr19:9269502:+	1	1	1	0.846154	0.954545	0.75
chr19:9268751:+,chr19:9269502:+@chr19:9268070:+,chr19:9269502:+	MXE	chr19:9268751:+,chr19:9269502:+	1	1	1	0.846154	0.954545	0.75
chr19:9529571:-,chr19:9529727:-@chr19:9529307:-,chr19:9529727:-	CA	chr19:9529571:-,chr19:9529727:-	0.636364	0.6	0.5	0.933333	1	0.818182
chr2:102483780:+,chr2:102486084:+@chr2:102483771:+,chr2:102486084:+	A5SS	chr2:102483780:+,chr2:102486084:+	#NAME?	1	Inf	#NAME?	0.00980392	0
chr2:102484499:+,chr2:102486084:+@chr2:102483771:+,chr2:102486084:+	MXE	chr2:102484499:+,chr2:102486084:+	1	1	1	0.41129	0.303922	0.261905
chr2:111907724:+,chr2:111921710:+@chr2:111907724:+,chr2:111911357:+	CA	chr2:111907724:+,chr2:111921710:+	0.6	0.7	0.583333	0.5625	1	0.777778
chr2:11913871:+,chr2:11919645:+@chr2:11913871:+,chr2:11916212:+	CA	chr2:11913871:+,chr2:11919645:+	0.74359	0.375	0.666667	0.674419	0.5	0.64
chr2:119981464:+,chr2:120003065:+@chr2:119981464:+,chr2:119988196:+	CA	chr2:119981464:+,chr2:120003065:+	0.619048	0.733333	0.416667	0.565217	0.423077	0.3125
chr2:120858390:+,chr2:120885264:+@chr2:120858390:+,chr2:120861636:+	MXE	chr2:120858390:+,chr2:120885264:+	0.722222	0.675	0.5	1	1	0.928571
chr2:127808819:-,chr2:127815049:-@chr2:127808819:-,chr2:127816587:-	CA	chr2:127808819:-,chr2:127815049:-	0.928571	0.769231	0.647059	0.928571	0.769231	0.347826
chr2:128712918:-,chr2:128744359:-@chr2:128735663:-,chr2:128744359:-	CA	chr2:128712918:-,chr2:128744359:-	0.428571	0.272727	0.384615	0.3	0.272727	0.352941
chr2:132287264:+,chr2:132288350:+@chr2:132287264:+,chr2:132288152:+	A3SS	chr2:132287264:+,chr2:132288350:+	0.736842	0.818182	0.363636	1	1	1
chr2:132287264:+,chr2:132288350:+@chr2:132287264:+,chr2:132288152:+	MXE	chr2:132287264:+,chr2:132288350:+	0.736842	0.818182	0.363636	1	1	1
chr2:160253611:-,chr2:160253856:-@chr2:160252345:-,chr2:160253856:-	CA	chr2:160253611:-,chr2:160253856:-	0.515625	0.595745	0.571429	1	1	1
chr2:160285771:-,chr2:160289268:-@chr2:160287667:-,chr2:160289268:-	CA	chr2:160285771:-,chr2:160289268:-	0.0779221	0.113208	0.0571429	0.0925926	0.09375	0.0487805
chr2:170554041:+,chr2:170591523:+@chr2:170554041:+,chr2:170557456:+	MXE	chr2:170554041:+,chr2:170591523:+	0.0909091	0.0952381	0.1875	0.0769231	0.0833333	0.115385
chr2:170554041:+,chr2:170597895:+@chr2:170554041:+,chr2:170557456:+	MXE	chr2:170554041:+,chr2:170597895:+	0.0454545	0.08	0.0625	0.0147059	0.0357143	0.0196078
chr2:172314585:+,chr2:172325398:+@chr2:172314987:+,chr2:172325398:+	CA	chr2:172314585:+,chr2:172325398:+	0.677419	0.592593	0.586207	0.583333	0.625	0.565217
chr2:172314585:+,chr2:172325398:+@chr2:172314585:+,chr2:172314882:+	CA	chr2:172314585:+,chr2:172325398:+	0.677419	0.592593	0.586207	0.583333	0.625	0.565217
chr2:175260545:+,chr2:175263003:+@chr2:175260545:+,chr2:175264650:+	CA	chr2:175260545:+,chr2:175263003:+	1	1	0.25	0.538462	0.375	0.2
chr2:175263170:+,chr2:175264650:+@chr2:175260545:+,chr2:175264650:+	MXE	chr2:175263170:+,chr2:175264650:+	1	1	1	1	1	0.857143
chr2:181845700:+,chr2:181846745:+@chr2:181846112:+,chr2:181846745:+	MXE	chr2:181845700:+,chr2:181846745:+	1	1	1	0.666667	0.772727	0.783784
chr2:190647328:-,chr2:190648995:-@chr2:190647328:-,chr2:190647740:-	MXE	chr2:190647328:-,chr2:190648995:-	0.708333	0.631579	0.59375	0.481481	0.571429	0.387755
chr2:192546743:+,chr2:192547218:+@chr2:192546743:+,chr2:192548455:+	CA	chr2:192546743:+,chr2:192547218:+	0.448276	0.428571	0.222222	1	1	1
chr2:192546743:+,chr2:192547218:+@chr2:192546743:+,chr2:192548455:+	MXE	chr2:192546743:+,chr2:192547218:+	0.448276	0.428571	0.222222	1	1	1
chr2:197541455:+,chr2:197541839:+@chr2:197541455:+,chr2:197542017:+	CA	chr2:197541455:+,chr2:197541839:+	0.680851	0.693878	0.522727	1	1	1
chr2:201284219:+,chr2:201305372:+@chr2:201284219:+,chr2:201303845:+	CA	chr2:201284219:+,chr2:201305372:+	0.552632	0.655172	0.424242	0.636364	0.703704	0.482759
chr2:202098835:+,chr2:202131184:+@chr2:202098835:+,chr2:202131210:+	A3SS	chr2:202098835:+,chr2:202131184:+	0.666667	0.7	0.352941	0.666667	0.625	0.6
chr2:202137499:+,chr2:202139612:+@chr2:202137665:+,chr2:202139612:+	CA	chr2:202137499:+,chr2:202139612:+	0.392857	0.470588	0.125	0.478261	0.533333	0.125
chr2:203164860:+,chr2:203164957:+@chr2:203162629:+,chr2:203164957:+	MXE	chr2:203164860:+,chr2:203164957:+	1	1	1	0.293478	0.418033	0.230263
chr2:209169042:+,chr2:209176960:+@chr2:209169042:+,chr2:209169570:+	MXE	chr2:209169042:+,chr2:209176960:+	0.558824	0.458333	0.3125	0.44186	0.34375	0.269231
chr2:209169042:+,chr2:209176960:+@chr2:209169042:+,chr2:209169570:+	CA	chr2:209169042:+,chr2:209176960:+	0.558824	0.458333	0.3125	0.44186	0.34375	0.269231
chr2:211341136:-,chr2:211341344:-@chr2:211341136:-,chr2:211342174:-	MXE	chr2:211341136:-,chr2:211341344:-	1	1	1	0.729167	0.8125	0.588235
chr2:219515249:-,chr2:219520873:-@chr2:219515249:-,chr2:219516424:-	CA	chr2:219515249:-,chr2:219520873:-	0.5	0.333333	0.111111	0.307692	0.142857	0.0833333
chr2:219524466:+,chr2:219525662:+@chr2:219524466:+,chr2:219526129:+	CA	chr2:219524466:+,chr2:219525662:+	0.75	0.363636	0.444444	0.727273	0.444444	0.666667
chr2:219559358:+,chr2:219561313:+@chr2:219559358:+,chr2:219561250:+	MXE	chr2:219559358:+,chr2:219561313:+	0.530612	0.515152	0.5	1	1	1
chr2:219559358:+,chr2:219561313:+@chr2:219559358:+,chr2:219561250:+	A3SS	chr2:219559358:+,chr2:219561313:+	0.530612	0.515152	0.5	1	1	1
chr2:228205096:+,chr2:228211942:+@chr2:228205096:+,chr2:228220393:+	MXE	chr2:228205096:+,chr2:228211942:+	0.425743	0.298851	0.333333	0.632353	0.619048	0.625
chr2:228205096:+,chr2:228211942:+@chr2:228205096:+,chr2:228220393:+	CA	chr2:228205096:+,chr2:228211942:+	0.425743	0.298851	0.333333	0.632353	0.619048	0.625
chr2:228207535:+,chr2:228211942:+@chr2:228207535:+,chr2:228220393:+	CA	chr2:228207535:+,chr2:228211942:+	0.764706	0.761905	0.615385	0.412698	0.428571	0.290909
chr2:228207535:+,chr2:228211942:+@chr2:228207535:+,chr2:228220393:+	MXE	chr2:228207535:+,chr2:228211942:+	0.764706	0.761905	0.615385	0.412698	0.428571	0.290909
chr2:228212100:+,chr2:228217230:+@chr2:228212100:+,chr2:228220393:+	CA	chr2:228212100:+,chr2:228217230:+	0.939024	0.951613	0.85	0.9625	0.983333	0.894737
chr2:228217289:+,chr2:228220393:+@chr2:228205096:+,chr2:228220393:+	MXE	chr2:228217289:+,chr2:228220393:+	1	1	1	0.744681	0.688172	0.666667
chr2:230670518:-,chr2:230672424:-@chr2:230670599:-,chr2:230672424:-	A3SS	chr2:230670518:-,chr2:230672424:-	0.186667	0.266667	0.288136	0.833333	0.857143	0.85
chr2:232646593:+,chr2:232653265:+@chr2:232651248:+,chr2:232653265:+	MXE	chr2:232646593:+,chr2:232653265:+	1	1	0.928571	0.6	0.758621	0.5
chr2:234181698:+,chr2:234182367:+@chr2:234181698:+,chr2:234183322:+	MXE	chr2:234181698:+,chr2:234182367:+	#NAME?	#NAME?	Inf	#NAME?	#NAME?	Inf
chr2:234181698:+,chr2:234182367:+@chr2:234181698:+,chr2:234183322:+	CA	chr2:234181698:+,chr2:234182367:+	#NAME?	#NAME?	Inf	#NAME?	#NAME?	Inf
chr2:234182423:+,chr2:234183322:+@chr2:234181698:+,chr2:234183322:+	A5SS	chr2:234182423:+,chr2:234183322:+	#NAME?	#NAME?	Inf	#NAME?	#NAME?	Inf
chr2:242255397:+,chr2:242263631:+@chr2:242257014:+,chr2:242263631:+	CA	chr2:242255397:+,chr2:242263631:+	0.860465	0.789474	0.764045	0.592	0.6	0.552846
chr2:24283796:+,chr2:24285934:+@chr2:24283796:+,chr2:24285889:+	MXE	chr2:24283796:+,chr2:24285934:+	0.625	0.571429	0.272727	1	1	1
chr2:24283796:+,chr2:24285934:+@chr2:24283796:+,chr2:24285889:+	A3SS	chr2:24283796:+,chr2:24285934:+	0.625	0.571429	0.272727	1	1	1
chr2:25016370:+,chr2:25016721:+@chr2:25016370:+,chr2:25022544:+	CA	chr2:25016370:+,chr2:25016721:+	0.678571	0.483871	0.386364	0.772727	0.72	0.772727
chr2:25803695:-,chr2:25818955:-@chr2:25803695:-,chr2:25851040:-	MXE	chr2:25803695:-,chr2:25818955:-	1	1	0.933333	0.933333	0.866667	0.846154
chr2:27291612:+,chr2:27291916:+@chr2:27291612:+,chr2:27292441:+	CA	chr2:27291612:+,chr2:27291916:+	0.227273	0.2	0.181818	1	1	1
chr2:27448794:+,chr2:27449393:+@chr2:27449187:+,chr2:27449393:+	CA	chr2:27448794:+,chr2:27449393:+	0.0491803	0.0333333	0.0350877	0.0909091	0.0833333	0.133333
chr2:27995559:+,chr2:27997291:+@chr2:27995559:+,chr2:28002300:+	CA	chr2:27995559:+,chr2:27997291:+	0.515419	0.477612	0.47343	1	1	1
chr2:28521358:+,chr2:28561317:+@chr2:28521358:+,chr2:28532949:+	CA	chr2:28521358:+,chr2:28561317:+	0.774194	0.857143	0.85	0.872727	0.9	0.871795
chr2:40657444:-,chr2:40838070:-@chr2:40657444:-,chr2:40679044:-	MXE	chr2:40657444:-,chr2:40838070:-	1	1	1	0.333333	0.166667	0.0909091
chr2:44617444:+,chr2:44619024:+@chr2:44617444:+,chr2:44776694:+	MXE	chr2:44617444:+,chr2:44619024:+	0.2	0.181818	0.0625	1	1	1
chr2:48678215:+,chr2:48681734:+@chr2:48678215:+,chr2:48681695:+	A3SS	chr2:48678215:+,chr2:48681734:+	0.833333	0.833333	0.736842	1	1	1
chr2:55530288:-,chr2:55535945:-@chr2:55529208:-,chr2:55535945:-	CA	chr2:55530288:-,chr2:55535945:-	0.607843	0.707317	0.578947	1	1	1
chr2:58373609:+,chr2:58381889:+@chr2:58373609:+,chr2:58386484:+	CA	chr2:58373609:+,chr2:58381889:+	0.0588235	0.105263	0.0625	1	1	1
chr2:58381937:+,chr2:58386484:+@chr2:58373609:+,chr2:58386484:+	CA	chr2:58381937:+,chr2:58386484:+	1	1	1	0.106383	0.258065	0.0909091
chr2:58393009:-,chr2:58425729:-@chr2:58421408:-,chr2:58425729:-	CA	chr2:58393009:-,chr2:58425729:-	0.8	0.725	0.74359	0.64	0.705882	0.653846
chr2:61386574:+,chr2:61389977:+@chr2:61372331:+,chr2:61389977:+	CA	chr2:61386574:+,chr2:61389977:+	1	1	0.9	0.295455	0.307692	0.225
chr2:62063244:-,chr2:62066556:-@chr2:62065840:-,chr2:62066556:-	CA	chr2:62063244:-,chr2:62066556:-	0.225806	0.277778	0.176471	0.411765	0.625	0.6
chr2:63206470:+,chr2:63215066:+@chr2:63206470:+,chr2:63217851:+	MXE	chr2:63206470:+,chr2:63215066:+	0.82	0.789474	0.9	1	1	1
chr2:63206470:+,chr2:63215066:+@chr2:63206470:+,chr2:63217851:+	CA	chr2:63206470:+,chr2:63215066:+	0.82	0.789474	0.9	1	1	1
chr2:64812679:+,chr2:64819022:+@chr2:64812679:+,chr2:64819019:+	MXE	chr2:64812679:+,chr2:64819022:+	0.46875	0.458333	0.282609	1	1	1
chr2:70443631:-,chr2:70443885:-@chr2:70443631:-,chr2:70444018:-	MXE	chr2:70443631:-,chr2:70443885:-	1	1	1	0.258993	0.227273	0.135135
chr2:70443631:-,chr2:70443885:-@chr2:70443631:-,chr2:70444018:-	A5SS	chr2:70443631:-,chr2:70443885:-	1	1	1	0.258993	0.227273	0.135135
chr2:71558995:+,chr2:71582849:+@chr2:71577401:+,chr2:71582849:+	MXE	chr2:71558995:+,chr2:71582849:+	0.25	0.214286	0.219512	0.109195	0.0952381	0.09
chr2:73172228:-,chr2:73195577:-@chr2:73188377:-,chr2:73195577:-	CA	chr2:73172228:-,chr2:73195577:-	0.222222	0.142857	0.047619	0.1	0.111111	0.0416667
chr2:97757449:-,chr2:97757600:-@chr2:97757449:-,chr2:97760438:-	CA	chr2:97757449:-,chr2:97757600:-	1	1	1	0.642857	0.714286	0.583333
chr2:97913365:+,chr2:97914881:+@chr2:97913365:+,chr2:97915289:+	CA	chr2:97913365:+,chr2:97914881:+	0.8	1	0.5	1	1	1
chr2:97913365:+,chr2:97914881:+@chr2:97913365:+,chr2:97915289:+	A3SS	chr2:97913365:+,chr2:97914881:+	0.8	1	0.5	1	1	1
chr20:25199250:+,chr20:25201868:+@chr20:25199250:+,chr20:25203474:+	CA	chr20:25199250:+,chr20:25201868:+	0.826923	0.837838	0.707317	0.955556	1	1
chr20:2639168:-,chr20:2640171:-@chr20:2639168:-,chr20:2639284:-	CA	chr20:2639168:-,chr20:2640171:-	0.0448718	0.0776699	0.0709677	0.5	0.5	0.366667
chr20:2816355:-,chr20:2816685:-@chr20:2816355:-,chr20:2818878:-	MXE	chr20:2816355:-,chr20:2816685:-	1	1	1	0.811189	0.728972	0.666667
chr20:2903931:+,chr20:2928628:+@chr20:2903931:+,chr20:2944918:+	CA	chr20:2903931:+,chr20:2928628:+	0.976744	0.826087	0.931034	1	1	1
chr20:33437863:-,chr20:33439034:-@chr20:33438000:-,chr20:33439034:-	MXE	chr20:33437863:-,chr20:33439034:-	1	0.909091	0.730769	0.960784	1	0.904762
chr20:34360001:+,chr20:34389413:+@chr20:34360001:+,chr20:34388016:+	CA	chr20:34360001:+,chr20:34389413:+	0.744681	0.827586	0.567568	0.853659	0.96	0.8
chr20:37077373:+,chr20:37078979:+@chr20:37077373:+,chr20:37078905:+	MXE	chr20:37077373:+,chr20:37078979:+	0.636364	0.678571	0.625	1	1	1
chr20:37191340:+,chr20:37194002:+@chr20:37191340:+,chr20:37193999:+	A3SS	chr20:37191340:+,chr20:37194002:+	0.425	0.583333	0.405405	1	1	1
chr20:37597857:+,chr20:37612342:+@chr20:37597857:+,chr20:37601202:+	CA	chr20:37597857:+,chr20:37612342:+	0.0689655	0.0588235	0.0952381	0.0645161	0.0555556	0.0740741
chr20:3888782:+,chr20:3891224:+@chr20:3888925:+,chr20:3891224:+	A5SS	chr20:3888782:+,chr20:3891224:+	1	1	1	0.670213	0.649351	0.632911
chr20:390669:+,chr20:398170:+@chr20:389423:+,chr20:398170:+	CA	chr20:390669:+,chr20:398170:+	0.7	0.589744	0.44186	0.875	0.884615	0.76
chr20:40162209:-,chr20:40246979:-@chr20:40162209:-,chr20:40179944:-	CA	chr20:40162209:-,chr20:40246979:-	0.0789474	0.142857	0.0384615	0.0638298	0.0666667	0.025
chr20:42087149:+,chr20:42087793:+@chr20:42087149:+,chr20:42088411:+	CA	chr20:42087149:+,chr20:42087793:+	0.294118	0.41791	0.2	1	1	0.952381
chr20:44035372:+,chr20:44037100:+@chr20:43994326:+,chr20:44037100:+	MXE	chr20:44035372:+,chr20:44037100:+	1	1	1	0.785714	0.88	0.735294
chr20:44699175:-,chr20:44718456:-@chr20:44708092:-,chr20:44718456:-	CA	chr20:44699175:-,chr20:44718456:-	0.236842	0.28	0	0.214286	0.233333	0
chr20:45023142:-,chr20:45035187:-@chr20:45023142:-,chr20:45027336:-	CA	chr20:45023142:-,chr20:45035187:-	0.230769	0.125	0.0625	0.307692	0.5	0.2
chr20:489304:-,chr20:524316:-@chr20:489304:-,chr20:508577:-	CA	chr20:489304:-,chr20:524316:-	0.876289	0.85	0.792079	0.809524	0.73913	0.776699
chr20:49446917:+,chr20:49458303:+@chr20:49446917:+,chr20:49493023:+	CA	chr20:49446917:+,chr20:49458303:+	0.95	0.923077	0.777778	1	1	1
chr20:50769967:-,chr20:50776662:-@chr20:50715126:-,chr20:50776662:-	MXE	chr20:50769967:-,chr20:50776662:-	0.692308	0.6	0.454545	1	1	1
chr20:54963840:-,chr20:54965612:-@chr20:54963258:-,chr20:54965612:-	CA	chr20:54963840:-,chr20:54965612:-	0.7	0.641026	0.577465	0.897436	0.931034	0.795455
chr20:57243183:+,chr20:57244347:+@chr20:57243183:+,chr20:57245568:+	CA	chr20:57243183:+,chr20:57244347:+	0.622378	0.604651	0.546667	1	1	1
chr20:57243183:+,chr20:57244347:+@chr20:57243183:+,chr20:57245568:+	MXE	chr20:57243183:+,chr20:57244347:+	0.622378	0.604651	0.546667	1	1	1
chr20:57244509:+,chr20:57245568:+@chr20:57243183:+,chr20:57245568:+	CA	chr20:57244509:+,chr20:57245568:+	1	1	1	0.574803	0.611842	0.519481
chr20:62505169:+,chr20:62514072:+@chr20:62505169:+,chr20:62507169:+	CA	chr20:62505169:+,chr20:62514072:+	0.340659	0.253333	0.284211	0.407895	0.3	0.296703
chr20:62562375:+,chr20:62562462:+@chr20:62562375:+,chr20:62562818:+	MXE	chr20:62562375:+,chr20:62562462:+	0.444444	0.380952	0.321739	1	1	1
chr20:62562375:+,chr20:62562462:+@chr20:62562375:+,chr20:62562818:+	CA	chr20:62562375:+,chr20:62562462:+	0.444444	0.380952	0.321739	1	1	1
chr20:8770908:+,chr20:8782703:+@chr20:8770908:+,chr20:8862269:+	MXE	chr20:8770908:+,chr20:8782703:+	0.454545	0.692308	0.333333	1	1	1
chr20:8770908:+,chr20:8782703:+@chr20:8770908:+,chr20:8862269:+	CA	chr20:8770908:+,chr20:8782703:+	0.454545	0.692308	0.333333	1	1	1
chr21:15456465:+,chr21:15515830:+@chr21:15456465:+,chr21:15460930:+	MXE	chr21:15456465:+,chr21:15515830:+	#NAME?	0.2	0.2	#NAME?	1	0.5
chr21:15456465:+,chr21:15515830:+@chr21:15456465:+,chr21:15516078:+	A3SS	chr21:15456465:+,chr21:15515830:+	#NAME?	0.2	0.2	#NAME?	1	0.5
chr21:27369731:-,chr21:27372330:-@chr21:27354790:-,chr21:27372330:-	CA	chr21:27369731:-,chr21:27372330:-	0.458333	0.493976	0.40566	1	1	0.988506
chr21:27369731:-,chr21:27372330:-@chr21:27354790:-,chr21:27372330:-	MXE	chr21:27369731:-,chr21:27372330:-	0.458333	0.493976	0.40566	1	1	0.988506
chr21:37429775:-,chr21:37431114:-@chr21:37429502:-,chr21:37431114:-	CA	chr21:37429775:-,chr21:37431114:-	0.37931	0.315789	0.322581	1	1	1
chr21:38445664:+,chr21:38480692:+@chr21:38468943:+,chr21:38480692:+	MXE	chr21:38445664:+,chr21:38480692:+	0.848485	0.826087	0.833333	0.367089	0.5	0.30303
chr21:40717200:-,chr21:40719173:-@chr21:40717884:-,chr21:40719173:-	CA	chr21:40717200:-,chr21:40719173:-	0.357143	0.833333	0.307692	0.0065703	0.0110375	0.00701754
chr21:40759781:+,chr21:40762624:+@chr21:40752412:+,chr21:40762624:+	MXE	chr21:40759781:+,chr21:40762624:+	1	1	1	0.55	0.448276	0.481132
chr21:44073993:+,chr21:44119078:+@chr21:44108104:+,chr21:44119078:+	CA	chr21:44073993:+,chr21:44119078:+	0.142857	#NAME?	Inf	0.0833333	#NAME?	Inf
chr21:44073993:+,chr21:44119078:+@chr21:44073993:+,chr21:44106302:+	CA	chr21:44073993:+,chr21:44119078:+	0.142857	#NAME?	Inf	0.0833333	#NAME?	Inf
chr21:44073993:+,chr21:44119078:+@chr21:44108104:+,chr21:44119078:+	MXE	chr21:44073993:+,chr21:44119078:+	0.142857	#NAME?	Inf	0.0833333	#NAME?	Inf
chr21:44119121:+,chr21:44151880:+@chr21:44119121:+,chr21:44120804:+	MXE	chr21:44119121:+,chr21:44151880:+	0.48	0.666667	0.35	1	1	1
chr21:46686142:-,chr21:46687505:-@chr21:46685550:-,chr21:46687505:-	CA	chr21:46686142:-,chr21:46687505:-	0.148148	0.0740741	0.217391	1	1	1
chr21:48080874:+,chr21:48081712:+@chr21:48069651:+,chr21:48081712:+	CA	chr21:48080874:+,chr21:48081712:+	1	1	1	1	1	0.962963
chr22:18566498:+,chr22:18567878:+@chr22:18566498:+,chr22:18570738:+	CA	chr22:18566498:+,chr22:18567878:+	0.789474	0.761905	0.780488	1	1	1
chr22:19175240:-,chr22:19175493:-@chr22:19171124:-,chr22:19175493:-	CA	chr22:19175240:-,chr22:19175493:-	0.666667	0.545455	0.692308	1	1	0.916667
chr22:21983076:-,chr22:21983299:-@chr22:21983076:-,chr22:21983597:-	MXE	chr22:21983076:-,chr22:21983299:-	1	1	1	0.785714	0.815789	0.919355
chr22:21983076:-,chr22:21983299:-@chr22:21983076:-,chr22:21983597:-	CA	chr22:21983076:-,chr22:21983299:-	1	1	1	0.785714	0.815789	0.919355
chr22:22324778:-,chr22:22325352:-@chr22:22324778:-,chr22:22326249:-	CA	chr22:22324778:-,chr22:22325352:-	1	1	1	0.290909	0.454545	0.227273
chr22:30228331:-,chr22:30234167:-@chr22:30228331:-,chr22:30230478:-	CA	chr22:30228331:-,chr22:30234167:-	0.5	0.75	0.5	0.533333	0.5625	0.521739
chr22:30353077:+,chr22:30366965:+@chr22:30353077:+,chr22:30374431:+	CA	chr22:30353077:+,chr22:30366965:+	0.916667	0.970588	0.770833	1	1	0.948718
chr22:30367051:+,chr22:30374431:+@chr22:30353077:+,chr22:30374431:+	MXE	chr22:30367051:+,chr22:30374431:+	1	1	0.954545	0.904762	1	0.702703
chr22:30822832:+,chr22:30823158:+@chr22:30822832:+,chr22:30823227:+	A3SS	chr22:30822832:+,chr22:30823158:+	0.73913	0.789474	0.688889	1	1	1
chr22:30822832:+,chr22:30823158:+@chr22:30822832:+,chr22:30824449:+	CA	chr22:30822832:+,chr22:30823158:+	0.73913	0.789474	0.688889	1	1	1
chr22:32017871:-,chr22:32044087:-@chr22:32017871:-,chr22:32019670:-	MXE	chr22:32017871:-,chr22:32044087:-	0.575758	0.608696	0.566667	0.558824	0.736842	0.5
chr22:32871111:+,chr22:32875120:+@chr22:32871385:+,chr22:32875120:+	MXE	chr22:32871111:+,chr22:32875120:+	0.118644	0.230769	0.206349	0.636364	0.857143	0.8
chr22:38021956:+,chr22:38025469:+@chr22:38019640:+,chr22:38025469:+	CA	chr22:38021956:+,chr22:38025469:+	1	1	1	0.975	0.967742	0.836066
chr22:38511856:-,chr22:38512082:-@chr22:38511688:-,chr22:38512082:-	A3SS	chr22:38511856:-,chr22:38512082:-	0.387755	0.5	0.166667	1	1	1
chr22:38524437:-,chr22:38525461:-@chr22:38522456:-,chr22:38525461:-	CA	chr22:38524437:-,chr22:38525461:-	0.92	0.882353	0.823529	1	1	1
chr22:45122514:+,chr22:45182337:+@chr22:45122514:+,chr22:45127610:+	CA	chr22:45122514:+,chr22:45182337:+	0.0588235	#NAME?	Inf	0.0416667	#NAME?	Inf
chr22:50874881:+,chr22:50875417:+@chr22:50874881:+,chr22:50875935:+	CA	chr22:50874881:+,chr22:50875417:+	0.597938	0.596154	0.396552	1	1	1
chr22:50895540:-,chr22:50897684:-@chr22:50895102:-,chr22:50897684:-	CA	chr22:50895540:-,chr22:50897684:-	0.529412	0.43299	0.281481	1	1	1
chr22:51222292:+,chr22:51223601:+@chr22:51222449:+,chr22:51223601:+	MXE	chr22:51222292:+,chr22:51223601:+	1	1	1	0.488889	0.518519	0.3
chr22:51223721:+,chr22:51237083:+@chr22:51223721:+,chr22:51227178:+	MXE	chr22:51223721:+,chr22:51237083:+	0.87037	0.903226	0.722222	1	1	1
chr3:100029386:+,chr3:100030677:+@chr3:100029386:+,chr3:100034943:+	CA	chr3:100029386:+,chr3:100030677:+	0.945205	0.95	0.825	1	1	1
chr3:10087428:+,chr3:10088264:+@chr3:10085548:+,chr3:10088264:+	MXE	chr3:10087428:+,chr3:10088264:+	1	1	0.970588	0.419192	0.440945	0.311321
chr3:101117899:-,chr3:101177799:-@chr3:101117899:-,chr3:101136437:-	CA	chr3:101117899:-,chr3:101177799:-	0.0689655	0.03125	0.0526316	0.139535	0.0588235	0.0810811
chr3:101212812:-,chr3:101231935:-@chr3:101219963:-,chr3:101231935:-	CA	chr3:101212812:-,chr3:101231935:-	0.189655	0.148936	0.107143	0.15493	0.12963	0.0769231
chr3:101476040:+,chr3:101476478:+@chr3:101476040:+,chr3:101476655:+	A3SS	chr3:101476040:+,chr3:101476478:+	0.723404	0.613636	0.761905	1	1	1
chr3:107768498:-,chr3:107769425:-@chr3:107766139:-,chr3:107769425:-	CA	chr3:107768498:-,chr3:107769425:-	0.84	0.888889	0.814815	1	1	0.916667
chr3:11643496:-,chr3:11744445:-@chr3:11643496:-,chr3:11684911:-	MXE	chr3:11643496:-,chr3:11744445:-	0.957447	0.971429	0.860465	0.535211	0.539683	0.409091
chr3:121563394:+,chr3:121575858:+@chr3:121573670:+,chr3:121575858:+	CA	chr3:121563394:+,chr3:121575858:+	0.466667	0.555556	0.285714	0.4375	0.833333	0.153846
chr3:12545283:+,chr3:12558110:+@chr3:12546730:+,chr3:12558110:+	CA	chr3:12545283:+,chr3:12558110:+	0.125	0.142857	0.1	0.171429	0.1875	0.142857
chr3:127294348:-,chr3:127294592:-@chr3:127294348:-,chr3:127294783:-	CA	chr3:127294348:-,chr3:127294592:-	1	1	1	0.934211	0.923077	0.876923
chr3:129115983:-,chr3:129117851:-@chr3:129115983:-,chr3:129118224:-	MXE	chr3:129115983:-,chr3:129117851:-	0.977778	0.96875	0.898305	0.77193	0.74	0.717391
chr3:130720158:+,chr3:130734996:+@chr3:130720188:+,chr3:130734996:+	A5SS	chr3:130720158:+,chr3:130734996:+	1	1	0.833333	0.5	0.352941	0.2
chr3:13525064:+,chr3:13543371:+@chr3:13525064:+,chr3:13538236:+	MXE	chr3:13525064:+,chr3:13543371:+	0.25	0.5	0.2	0.2	0.75	0.142857
chr3:140682069:+,chr3:140685190:+@chr3:140682069:+,chr3:140689769:+	CA	chr3:140682069:+,chr3:140685190:+	0.428571	0.307692	0.486486	1	1	1
chr3:140682069:+,chr3:140685842:+@chr3:140682069:+,chr3:140689769:+	CA	chr3:140682069:+,chr3:140685842:+	0.0740741	0.0384615	0	1	1	0
chr3:140685878:+,chr3:140689769:+@chr3:140682069:+,chr3:140689769:+	MXE	chr3:140685878:+,chr3:140689769:+	0.891892	0.884615	0.76	0.702128	0.5	0.485714
chr3:140685878:+,chr3:140689769:+@chr3:140682069:+,chr3:140689769:+	CA	chr3:140685878:+,chr3:140689769:+	0.891892	0.884615	0.76	0.702128	0.5	0.485714
chr3:149684051:-,chr3:149686145:-@chr3:149684373:-,chr3:149686145:-	A3SS	chr3:149684051:-,chr3:149686145:-	0.796748	0.776316	0.740458	1	1	1
chr3:149684051:-,chr3:149686145:-@chr3:149684373:-,chr3:149686145:-	MXE	chr3:149684051:-,chr3:149686145:-	0.796748	0.776316	0.740458	1	1	1
chr3:150908718:+,chr3:150911277:+@chr3:150910441:+,chr3:150911277:+	CA	chr3:150908718:+,chr3:150911277:+	0.421053	0.545455	0.421053	0.64	0.652174	0.444444
chr3:15282360:+,chr3:15283685:+@chr3:15282360:+,chr3:15282960:+	CA	chr3:15282360:+,chr3:15283685:+	0.349206	0.302326	0.177778	0.338462	0.326923	0.181818
chr3:156870945:-,chr3:156876655:-@chr3:156874872:-,chr3:156876655:-	CA	chr3:156870945:-,chr3:156876655:-	0.278788	0.333333	0.176871	0.362205	0.336449	0.222222
chr3:156870945:-,chr3:156876655:-@chr3:156874872:-,chr3:156876655:-	MXE	chr3:156870945:-,chr3:156876655:-	0.278788	0.333333	0.176871	0.362205	0.336449	0.222222
chr3:158289136:+,chr3:158306641:+@chr3:158289180:+,chr3:158306641:+	MXE	chr3:158289136:+,chr3:158306641:+	0.160714	0.08	0.130435	0.9	0.5	0.75
chr3:160102434:-,chr3:160116934:-@chr3:160102434:-,chr3:160117188:-	MXE	chr3:160102434:-,chr3:160116934:-	0.690476	0.710526	0.62963	0.568627	0.613636	0.5
chr3:160939197:+,chr3:160939782:+@chr3:160939512:+,chr3:160939782:+	MXE	chr3:160939197:+,chr3:160939782:+	1	1	1	0.796296	0.774194	0.6
chr3:170846667:-,chr3:170855980:-@chr3:170843940:-,chr3:170855980:-	CA	chr3:170846667:-,chr3:170855980:-	1	0.933333	0.875	1	1	1
chr3:180688146:+,chr3:180693101:+@chr3:180688146:+,chr3:180693910:+	CA	chr3:180688146:+,chr3:180693101:+	0.457627	0.450549	0.333333	1	0.97619	1
chr3:183898039:+,chr3:183898433:+@chr3:183898039:+,chr3:183898637:+	CA	chr3:183898039:+,chr3:183898433:+	0.67094	0.616541	0.489083	1	1	1
chr3:183898039:+,chr3:183898433:+@chr3:183898039:+,chr3:183898637:+	MXE	chr3:183898039:+,chr3:183898433:+	0.67094	0.616541	0.489083	1	1	1
chr3:183898438:+,chr3:183898637:+@chr3:183898039:+,chr3:183898637:+	MXE	chr3:183898438:+,chr3:183898637:+	1	1	1	0.683128	0.625	0.491304
chr3:184033644:+,chr3:184033920:+@chr3:184033644:+,chr3:184033860:+	A3SS	chr3:184033644:+,chr3:184033920:+	0.857143	1	0.8125	1	1	0.962963
chr3:186505671:+,chr3:186506914:+@chr3:186505671:+,chr3:186506099:+	CA	chr3:186505671:+,chr3:186506914:+	0.675299	0.704082	0.549333	0.77221	0.763838	0.636364
chr3:195997412:-,chr3:196014486:-@chr3:195997412:-,chr3:196014403:-	MXE	chr3:195997412:-,chr3:196014486:-	1	1	0.965517	0.833333	0.827586	0.682927
chr3:197581316:+,chr3:197585705:+@chr3:197581316:+,chr3:197592294:+	CA	chr3:197581316:+,chr3:197585705:+	0.659091	0.677419	0.5625	1	1	0.952381
chr3:197585776:+,chr3:197592294:+@chr3:197581316:+,chr3:197592294:+	CA	chr3:197585776:+,chr3:197592294:+	1	1	0.941176	0.657143	0.633333	0.636364
chr3:197585776:+,chr3:197592294:+@chr3:197581316:+,chr3:197592294:+	MXE	chr3:197585776:+,chr3:197592294:+	1	1	0.941176	0.657143	0.633333	0.636364
chr3:20212724:-,chr3:20218093:-@chr3:20216547:-,chr3:20218093:-	CA	chr3:20212724:-,chr3:20218093:-	0.135135	0.0888889	0.162162	0.102041	0.0877193	0.12
chr3:25777640:-,chr3:25778825:-@chr3:25777891:-,chr3:25778825:-	MXE	chr3:25777640:-,chr3:25778825:-	0.928571	0.846154	0.725	0.962963	0.916667	0.90625
chr3:33444396:-,chr3:33450182:-@chr3:33444396:-,chr3:33450728:-	MXE	chr3:33444396:-,chr3:33450182:-	1	1	0.97619	0.634615	0.539683	0.526316
chr3:33450289:-,chr3:33450728:-@chr3:33444396:-,chr3:33450728:-	CA	chr3:33450289:-,chr3:33450728:-	0.666667	0.567901	0.689655	1	1	1
chr3:37396678:+,chr3:37407571:+@chr3:37396678:+,chr3:37402734:+	CA	chr3:37396678:+,chr3:37407571:+	0.376471	0.305085	0.185185	0.372549	0.272727	0.181818
chr3:41923772:-,chr3:41925366:-@chr3:41877463:-,chr3:41925366:-	MXE	chr3:41923772:-,chr3:41925366:-	0.6	0.545455	0.25	1	1	1
chr3:42590149:-,chr3:42597422:-@chr3:42594940:-,chr3:42597422:-	MXE	chr3:42590149:-,chr3:42597422:-	0.327869	0.326923	0.333333	1	1	0.947368
chr3:42661200:+,chr3:42661508:+@chr3:42661200:+,chr3:42662921:+	MXE	chr3:42661200:+,chr3:42661508:+	0.90411	0.927273	0.754386	1	1	1
chr3:42661200:+,chr3:42661508:+@chr3:42661200:+,chr3:42662921:+	CA	chr3:42661200:+,chr3:42661508:+	0.90411	0.927273	0.754386	1	1	1
chr3:44399368:+,chr3:44399709:+@chr3:44399368:+,chr3:44402857:+	MXE	chr3:44399368:+,chr3:44399709:+	0.378378	0.617647	0.405405	1	1	1
chr3:44403010:+,chr3:44409024:+@chr3:44403010:+,chr3:44408948:+	A3SS	chr3:44403010:+,chr3:44409024:+	0.580645	0.533333	0.454545	1	1	1
chr3:44403010:+,chr3:44409024:+@chr3:44403010:+,chr3:44408948:+	MXE	chr3:44403010:+,chr3:44409024:+	0.580645	0.533333	0.454545	1	1	1
chr3:48336725:-,chr3:48337609:-@chr3:48336725:-,chr3:48338217:-	CA	chr3:48336725:-,chr3:48337609:-	1	1	1	0.704545	0.758621	0.702703
chr3:48960244:+,chr3:48962151:+@chr3:48960244:+,chr3:48964895:+	MXE	chr3:48960244:+,chr3:48962151:+	0.71	0.77193	0.627907	0.876543	0.931034	0.805556
chr3:48960244:+,chr3:48962151:+@chr3:48960244:+,chr3:48964895:+	CA	chr3:48960244:+,chr3:48962151:+	0.71	0.77193	0.627907	0.876543	0.931034	0.805556
chr3:48962272:+,chr3:48964895:+@chr3:48960244:+,chr3:48964895:+	MXE	chr3:48962272:+,chr3:48964895:+	0.897059	0.971429	0.880952	0.73494	0.702703	0.560606
chr3:50615004:+,chr3:50615257:+@chr3:50615004:+,chr3:50617275:+	MXE	chr3:50615004:+,chr3:50615257:+	0.863636	0.810811	0.789474	1	1	1
chr3:52004200:-,chr3:52005476:-@chr3:52004200:-,chr3:52007981:-	CA	chr3:52004200:-,chr3:52005476:-	1	1	0.888889	0.807692	1	0.75
chr3:52130728:-,chr3:52156395:-@chr3:52110001:-,chr3:52156395:-	CA	chr3:52130728:-,chr3:52156395:-	0.680556	0.711538	0.5	1	1	0.934783
chr3:52232271:+,chr3:52233237:+@chr3:52232864:+,chr3:52233237:+	CA	chr3:52232271:+,chr3:52233237:+	0.0980392	0.157895	0.0625	0.833333	0.857143	0.666667
chr3:56606456:+,chr3:56626998:+@chr3:56605330:+,chr3:56626998:+	CA	chr3:56606456:+,chr3:56626998:+	1	1	0.958333	0.365854	0.357143	0.333333
chr3:57850584:+,chr3:57850969:+@chr3:57850443:+,chr3:57850969:+	CA	chr3:57850584:+,chr3:57850969:+	0.363636	0.461538	0.350877	0.8	1	0.909091
chr3:58292378:+,chr3:58296036:+@chr3:58292144:+,chr3:58296036:+	MXE	chr3:58292378:+,chr3:58296036:+	0.714286	0.647059	0.722222	0.367647	0.382353	0.309524
chr3:65350621:-,chr3:65364936:-@chr3:65350621:-,chr3:65361420:-	CA	chr3:65350621:-,chr3:65364936:-	0.625	0.6	0.4	0.454545	0.375	0.111111
chr3:65428524:-,chr3:65433697:-@chr3:65428524:-,chr3:65438933:-	MXE	chr3:65428524:-,chr3:65433697:-	1	1	1	0.92	0.8	0.769231
chr3:88107373:-,chr3:88190120:-@chr3:88107373:-,chr3:88107965:-	MXE	chr3:88107373:-,chr3:88190120:-	0.666667	0.875	0.6	0.119658	0.0833333	0.0491803
chr3:9404811:+,chr3:9406700:+@chr3:9405016:+,chr3:9406700:+	MXE	chr3:9404811:+,chr3:9406700:+	1	1	1	0.450704	0.319149	0.313433
chr3:9470693:+,chr3:9475529:+@chr3:9471735:+,chr3:9475529:+	CA	chr3:9470693:+,chr3:9475529:+	0.112069	0.158879	0.0208333	0.19697	0.261538	0.05
chr3:9470693:+,chr3:9475529:+@chr3:9471735:+,chr3:9475529:+	MXE	chr3:9470693:+,chr3:9475529:+	0.112069	0.158879	0.0208333	0.19697	0.261538	0.05
chr3:9475246:+,chr3:9475529:+@chr3:9471735:+,chr3:9475529:+	MXE	chr3:9475246:+,chr3:9475529:+	1	1	1	0.683544	0.628571	0.565217
chr3:9476169:+,chr3:9476274:+@chr3:9476169:+,chr3:9476508:+	CA	chr3:9476169:+,chr3:9476274:+	0.326923	0.306306	0.27451	1	1	1
chr3:9476314:+,chr3:9476508:+@chr3:9476169:+,chr3:9476508:+	CA	chr3:9476314:+,chr3:9476508:+	1	1	1	0.291667	0.298246	0.264151
chr3:9804897:-,chr3:9807443:-@chr3:9804897:-,chr3:9809351:-	CA	chr3:9804897:-,chr3:9807443:-	1	1	1	0.878049	0.883721	0.765625
chr4:109774081:-,chr4:109780812:-@chr4:109773436:-,chr4:109780812:-	CA	chr4:109774081:-,chr4:109780812:-	0.785714	0.583333	0.181818	1	1	1
chr4:110394342:+,chr4:110402833:+@chr4:110394342:+,chr4:110412483:+	CA	chr4:110394342:+,chr4:110402833:+	0.446809	0.565217	0.366667	1	1	0.941176
chr4:114294605:+,chr4:114302613:+@chr4:114294605:+,chr4:114295920:+	CA	chr4:114294605:+,chr4:114302613:+	0.2	0.714286	0.545455	0.166667	0.384615	0.333333
chr4:119200292:+,chr4:119200544:+@chr4:119199947:+,chr4:119200544:+	A5SS	chr4:119200292:+,chr4:119200544:+	1	1	0.977273	0.524691	0.55	0.477778
chr4:119200292:+,chr4:119200544:+@chr4:119199947:+,chr4:119200544:+	MXE	chr4:119200292:+,chr4:119200544:+	1	1	0.977273	0.524691	0.55	0.477778
chr4:1206211:-,chr4:1206701:-@chr4:1206214:-,chr4:1206701:-	MXE	chr4:1206211:-,chr4:1206701:-	0.769231	0.690476	0.584416	1	1	1
chr4:128905578:+,chr4:128930075:+@chr4:128910976:+,chr4:128930075:+	CA	chr4:128905578:+,chr4:128930075:+	0.1	0.117647	0.1	0.117647	0.0714286	0.130435
chr4:129043343:+,chr4:129043637:+@chr4:129043343:+,chr4:129083349:+	MXE	chr4:129043343:+,chr4:129043637:+	0.157895	0.222222	0.111111	1	1	1
chr4:159754780:+,chr4:159754953:+@chr4:159754780:+,chr4:159756557:+	CA	chr4:159754780:+,chr4:159754953:+	0.303571	0.348837	0	1	1	1
chr4:160271441:+,chr4:160272211:+@chr4:160271441:+,chr4:160273837:+	CA	chr4:160271441:+,chr4:160272211:+	0.807692	0.75	0.65	1	1	1
chr4:170477002:-,chr4:170477083:-@chr4:170459062:-,chr4:170477083:-	CA	chr4:170477002:-,chr4:170477083:-	0.407407	0.3	0.266667	1	1	1
chr4:170477002:-,chr4:170477083:-@chr4:170459062:-,chr4:170477083:-	MXE	chr4:170477002:-,chr4:170477083:-	0.407407	0.3	0.266667	1	1	1
chr4:17910968:-,chr4:17963526:-@chr4:17961934:-,chr4:17963526:-	MXE	chr4:17910968:-,chr4:17963526:-	0.826087	0.884615	0.666667	1	0.92	0.761905
chr4:1936989:+,chr4:1952799:+@chr4:1941505:+,chr4:1952799:+	MXE	chr4:1936989:+,chr4:1952799:+	0.0162602	0.038835	0.00793651	0.0444444	0.0851064	0.015625
chr4:1936989:+,chr4:1952799:+@chr4:1941505:+,chr4:1952799:+	CA	chr4:1936989:+,chr4:1952799:+	0.0162602	0.038835	0.00793651	0.0444444	0.0851064	0.015625
chr4:20706437:+,chr4:20715055:+@chr4:20714545:+,chr4:20715055:+	CA	chr4:20706437:+,chr4:20715055:+	0.08	0.0909091	0.0952381	0.133333	0.0588235	0.105263
chr4:39466962:+,chr4:39471639:+@chr4:39466962:+,chr4:39469138:+	CA	chr4:39466962:+,chr4:39471639:+	#NAME?	0.428571	0	#NAME?	0.1875	0
chr4:4248070:-,chr4:4249833:-@chr4:4248070:-,chr4:4249328:-	A5SS	chr4:4248070:-,chr4:4249833:-	1	1	1	0.770833	0.636364	0.685714
chr4:42590346:-,chr4:42602495:-@chr4:42590346:-,chr4:42596306:-	CA	chr4:42590346:-,chr4:42602495:-	0.185185	0.176471	0	0.102041	0.157895	0
chr4:521019:+,chr4:527607:+@chr4:521019:+,chr4:524225:+	MXE	chr4:521019:+,chr4:527607:+	0.210526	0.210526	0.384615	0.117647	0.16	0.128205
chr4:521019:+,chr4:527607:+@chr4:521019:+,chr4:524225:+	CA	chr4:521019:+,chr4:527607:+	0.210526	0.210526	0.384615	0.117647	0.16	0.128205
chr4:52714533:+,chr4:52729603:+@chr4:52709433:+,chr4:52729603:+	CA	chr4:52714533:+,chr4:52729603:+	0.823529	0.888889	1	0.28	0.347826	0.280702
chr4:52753410:+,chr4:52757926:+@chr4:52752804:+,chr4:52757926:+	CA	chr4:52753410:+,chr4:52757926:+	1	1	1	0.367647	0.382979	0.333333
chr4:52753410:+,chr4:52757926:+@chr4:52752804:+,chr4:52757926:+	A5SS	chr4:52753410:+,chr4:52757926:+	1	1	1	0.367647	0.382979	0.333333
chr4:52765544:+,chr4:52775086:+@chr4:52765544:+,chr4:52777236:+	CA	chr4:52765544:+,chr4:52775086:+	0.166667	0.378378	0.166667	1	1	0.833333
chr4:56750094:+,chr4:56756389:+@chr4:56755098:+,chr4:56756389:+	MXE	chr4:56750094:+,chr4:56756389:+	0.5	0.512821	0.555556	0.507937	0.465116	0.471698
chr4:56750094:+,chr4:56756389:+@chr4:56750094:+,chr4:56755054:+	CA	chr4:56750094:+,chr4:56756389:+	0.5	0.512821	0.555556	0.507937	0.465116	0.471698
chr4:57209850:-,chr4:57211293:-@chr4:57209850:-,chr4:57215429:-	CA	chr4:57209850:-,chr4:57211293:-	1	1	0.904762	0.944444	1	0.863636
chr4:73930616:-,chr4:73930967:-@chr4:73930619:-,chr4:73930967:-	A3SS	chr4:73930616:-,chr4:73930967:-	0.75	0.9	0.647059	1	1	1
chr4:8372721:-,chr4:8375288:-@chr4:8372721:-,chr4:8376705:-	MXE	chr4:8372721:-,chr4:8375288:-	1	1	0.941176	0.894737	0.916667	0.933333
chr4:83867627:-,chr4:83905314:-@chr4:83867627:-,chr4:83891480:-	CA	chr4:83867627:-,chr4:83905314:-	0.103448	0.0344828	0.0857143	0.0681818	0.0285714	0.0714286
chr4:83867627:-,chr4:83905314:-@chr4:83900159:-,chr4:83905314:-	CA	chr4:83867627:-,chr4:83905314:-	0.103448	0.0344828	0.0857143	0.0681818	0.0285714	0.0714286
chr4:83900159:-,chr4:83905977:-@chr4:83900159:-,chr4:83905314:-	A5SS	chr4:83900159:-,chr4:83905977:-	1	1	0.75	0.388889	0.3125	0.176471
chr4:84367239:-,chr4:84369936:-@chr4:84367239:-,chr4:84367988:-	CA	chr4:84367239:-,chr4:84369936:-	0.5	0.4	0.428571	0.380952	0.4	0.2
chr4:84378111:+,chr4:84380893:+@chr4:84378111:+,chr4:84379499:+	CA	chr4:84378111:+,chr4:84380893:+	0.217391	0.186441	0.176991	0.169492	0.139241	0.149254
chr4:84403397:-,chr4:84406139:-@chr4:84405319:-,chr4:84406139:-	CA	chr4:84403397:-,chr4:84406139:-	0.9375	1	0.307692	0.882353	0.875	0.636364
chr4:87672277:+,chr4:87679413:+@chr4:87672277:+,chr4:87674162:+	CA	chr4:87672277:+,chr4:87679413:+	0.508333	0.571429	0.345455	0.458647	0.5	0.301587
chr4:89591403:+,chr4:89597369:+@chr4:89591403:+,chr4:89597485:+	CA	chr4:89591403:+,chr4:89597369:+	0.8	0.833333	0.666667	1	1	1
chr5:102296933:+,chr5:102309820:+@chr5:102296933:+,chr5:102325976:+	MXE	chr5:102296933:+,chr5:102309820:+	0.702128	0.611111	0.622378	1	1	1
chr5:102296933:+,chr5:102309820:+@chr5:102296933:+,chr5:102325976:+	CA	chr5:102296933:+,chr5:102309820:+	0.702128	0.611111	0.622378	1	1	1
chr5:102361038:+,chr5:102363886:+@chr5:102355547:+,chr5:102363886:+	CA	chr5:102361038:+,chr5:102363886:+	0.368056	0.350877	0.280374	0.638554	0.740741	0.52
chr5:122940524:+,chr5:122941033:+@chr5:122940524:+,chr5:122950036:+	CA	chr5:122940524:+,chr5:122941033:+	0.323944	0.368421	0.102041	1	1	1
chr5:131533964:-,chr5:131534572:-@chr5:131534073:-,chr5:131534572:-	MXE	chr5:131533964:-,chr5:131534572:-	0.227848	0.24	0.104348	1	1	1
chr5:132342612:-,chr5:132362189:-@chr5:132358598:-,chr5:132362189:-	CA	chr5:132342612:-,chr5:132362189:-	0.5	0.526316	0.289474	0.65	0.5	0.392857
chr5:137282000:-,chr5:137284644:-@chr5:137281686:-,chr5:137284644:-	CA	chr5:137282000:-,chr5:137284644:-	0.8	0.885714	0.851852	1	1	1
chr5:137354203:-,chr5:137356720:-@chr5:137354835:-,chr5:137356720:-	CA	chr5:137354203:-,chr5:137356720:-	0.214286	0.230769	0.225806	0.12766	0.117647	0.117647
chr5:137495288:-,chr5:137495758:-@chr5:137492956:-,chr5:137495758:-	CA	chr5:137495288:-,chr5:137495758:-	0.628788	0.622449	0.42029	1	1	1
chr5:139844361:+,chr5:139851824:+@chr5:139844361:+,chr5:139862165:+	CA	chr5:139844361:+,chr5:139851824:+	0.627273	0.674157	0.66129	1	1	1
chr5:139844361:+,chr5:139851824:+@chr5:139844361:+,chr5:139862165:+	MXE	chr5:139844361:+,chr5:139851824:+	0.627273	0.674157	0.66129	1	1	1
chr5:139866645:+,chr5:139876105:+@chr5:139866645:+,chr5:139884406:+	CA	chr5:139866645:+,chr5:139876105:+	0.828829	0.868421	0.777778	1	1	1
chr5:139876863:+,chr5:139884406:+@chr5:139866645:+,chr5:139884406:+	CA	chr5:139876863:+,chr5:139884406:+	0.97561	0.962025	0.880952	0.824742	0.87013	0.724138
chr5:140075430:+,chr5:140075688:+@chr5:140075430:+,chr5:140076106:+	CA	chr5:140075430:+,chr5:140075688:+	0.8	0.904762	0.888889	1	1	1
chr5:149769586:+,chr5:149771107:+@chr5:149769586:+,chr5:149771520:+	CA	chr5:149769586:+,chr5:149771107:+	0.813008	0.75	0.756757	1	1	1
chr5:149769586:+,chr5:149771107:+@chr5:149769586:+,chr5:149771520:+	MXE	chr5:149769586:+,chr5:149771107:+	0.813008	0.75	0.756757	1	1	1
chr5:150443308:-,chr5:150444521:-@chr5:150443308:-,chr5:150460441:-	MXE	chr5:150443308:-,chr5:150444521:-	1	1	1	0.777778	0.913043	0.777778
chr5:150847486:+,chr5:150848807:+@chr5:150847486:+,chr5:150853234:+	MXE	chr5:150847486:+,chr5:150848807:+	0.0588235	0.0769231	0.111111	1	1	1
chr5:154238328:+,chr5:154242767:+@chr5:154238376:+,chr5:154242767:+	MXE	chr5:154238328:+,chr5:154242767:+	0.956522	1	0.8	0.73913	0.814815	0.625
chr5:154238328:+,chr5:154242767:+@chr5:154238376:+,chr5:154242767:+	A5SS	chr5:154238328:+,chr5:154242767:+	0.956522	1	0.8	0.73913	0.814815	0.625
chr5:167891967:+,chr5:167894848:+@chr5:167891967:+,chr5:167894845:+	A3SS	chr5:167891967:+,chr5:167894848:+	0.513514	0.454545	0.464286	1	1	1
chr5:170395381:+,chr5:170410069:+@chr5:170395381:+,chr5:170597134:+	CA	chr5:170395381:+,chr5:170410069:+	0.207547	0.130435	0.0731707	1	1	1
chr5:177636448:+,chr5:177637133:+@chr5:177636448:+,chr5:177637554:+	CA	chr5:177636448:+,chr5:177637133:+	0.548387	0.527273	0.443396	1	1	1
chr5:177642431:-,chr5:177649356:-@chr5:177641886:-,chr5:177649356:-	CA	chr5:177642431:-,chr5:177649356:-	0.709091	0.648649	0.647059	1	1	1
chr5:179238682:+,chr5:179249958:+@chr5:179248141:+,chr5:179249958:+	MXE	chr5:179238682:+,chr5:179249958:+	0.851852	1	0.772727	1	1	0.966667
chr5:27475802:+,chr5:27477746:+@chr5:27476265:+,chr5:27477746:+	CA	chr5:27475802:+,chr5:27477746:+	0.410256	0.375	0.192982	0.727273	0.617647	0.314286
chr5:36177394:+,chr5:36183942:+@chr5:36177394:+,chr5:36181920:+	MXE	chr5:36177394:+,chr5:36183942:+	0.0957447	0.047619	0.0470588	1	1	0.875
chr5:38949529:-,chr5:38949814:-@chr5:38947543:-,chr5:38949814:-	CA	chr5:38949529:-,chr5:38949814:-	0.309524	0.322581	0.1875	1	1	1
chr5:40771965:-,chr5:40775512:-@chr5:40775074:-,chr5:40775512:-	CA	chr5:40771965:-,chr5:40775512:-	0.809524	0.809524	0.555556	0.653846	0.772727	0.6
chr5:43556101:-,chr5:43556921:-@chr5:43556101:-,chr5:43556684:-	MXE	chr5:43556101:-,chr5:43556921:-	1	1	1	0.381579	0.292308	0.230769
chr5:54993820:-,chr5:55007280:-@chr5:55000262:-,chr5:55007280:-	MXE	chr5:54993820:-,chr5:55007280:-	0.542373	0.6	0.580645	0.52381	0.583333	0.4375
chr5:54993820:-,chr5:55007280:-@chr5:55000262:-,chr5:55007280:-	CA	chr5:54993820:-,chr5:55007280:-	0.542373	0.6	0.580645	0.52381	0.583333	0.4375
chr5:56531859:+,chr5:56542127:+@chr5:56531859:+,chr5:56532940:+	CA	chr5:56531859:+,chr5:56542127:+	0.371901	0.4375	0.255319	0.409091	0.454545	0.27907
chr5:65449424:+,chr5:65455047:+@chr5:65454760:+,chr5:65455047:+	CA	chr5:65449424:+,chr5:65455047:+	0.673913	0.576923	0.351351	0.407895	0.305556	0.25
chr5:68607031:-,chr5:68609812:-@chr5:68607031:-,chr5:68616064:-	CA	chr5:68607031:-,chr5:68609812:-	#NAME?	#NAME?	Inf	#NAME?	#NAME?	Inf
chr5:7871036:+,chr5:7875371:+@chr5:7871036:+,chr5:7873486:+	CA	chr5:7871036:+,chr5:7875371:+	0.366667	0.411765	0.1875	0.23913	0.318182	0.166667
chr6:105224972:-,chr6:105225081:-@chr6:105224985:-,chr6:105225081:-	A3SS	chr6:105224972:-,chr6:105225081:-	0.205479	0.257576	0.26	1	1	1
chr6:107585716:-,chr6:107595233:-@chr6:107566823:-,chr6:107595233:-	MXE	chr6:107585716:-,chr6:107595233:-	0.375	0.333333	0.333333	1	1	1
chr6:121452898:-,chr6:121481156:-@chr6:121460982:-,chr6:121481156:-	CA	chr6:121452898:-,chr6:121481156:-	0.771429	0.761905	0.708333	0.848485	0.872727	0.755556
chr6:125292744:+,chr6:125366357:+@chr6:125284572:+,chr6:125366357:+	MXE	chr6:125292744:+,chr6:125366357:+	0.722222	0.75	0.75	0.361111	0.392857	0.310345
chr6:125569529:+,chr6:125574863:+@chr6:125569529:+,chr6:125583980:+	CA	chr6:125569529:+,chr6:125574863:+	0.565217	0.428571	0.391304	1	1	0.928571
chr6:125574901:+,chr6:125578244:+@chr6:125569529:+,chr6:125578244:+	CA	chr6:125574901:+,chr6:125578244:+	0.846154	1	1	1	0.666667	0.636364
chr6:125578304:+,chr6:125583980:+@chr6:125569529:+,chr6:125583980:+	CA	chr6:125578304:+,chr6:125583980:+	1	1	0.875	0.466667	0.5	0.411765
chr6:126320759:+,chr6:126329538:+@chr6:126328100:+,chr6:126329538:+	CA	chr6:126320759:+,chr6:126329538:+	0.586777	0.545455	0.465753	0.507143	0.423529	0.373626
chr6:127601485:+,chr6:127606353:+@chr6:127601485:+,chr6:127607195:+	CA	chr6:127601485:+,chr6:127606353:+	0.230769	0.315789	0.128205	1	1	0.727273
chr6:127601485:+,chr6:127607761:+@chr6:127601485:+,chr6:127607195:+	CA	chr6:127601485:+,chr6:127607761:+	0.461538	0.315789	0.205128	0.327273	0.133333	0.137931
chr6:127636041:-,chr6:127648147:-@chr6:127636041:-,chr6:127637595:-	MXE	chr6:127636041:-,chr6:127648147:-	0.358209	0.348837	0.289474	0.375	0.394737	0.34375
chr6:127636041:-,chr6:127648147:-@chr6:127637647:-,chr6:127648147:-	MXE	chr6:127636041:-,chr6:127648147:-	0.358209	0.348837	0.289474	0.375	0.394737	0.34375
chr6:127636041:-,chr6:127648147:-@chr6:127637647:-,chr6:127648147:-	CA	chr6:127636041:-,chr6:127648147:-	0.358209	0.348837	0.289474	0.375	0.394737	0.34375
chr6:131191266:-,chr6:131199244:-@chr6:131191266:-,chr6:131206236:-	CA	chr6:131191266:-,chr6:131199244:-	0.943662	0.955556	0.932203	0.788235	0.693548	0.57971
chr6:133767892:+,chr6:133777694:+@chr6:133767892:+,chr6:133782252:+	CA	chr6:133767892:+,chr6:133777694:+	0.695652	0.625	0.431373	1	1	1
chr6:133777786:+,chr6:133782252:+@chr6:133767892:+,chr6:133782252:+	CA	chr6:133777786:+,chr6:133782252:+	1	1	1	0.684211	0.833333	0.57377
chr6:145992535:-,chr6:146007258:-@chr6:145956622:-,chr6:146007258:-	CA	chr6:145992535:-,chr6:146007258:-	0.666667	0.444444	0.25	1	1	1
chr6:151209117:+,chr6:151219996:+@chr6:151209117:+,chr6:151226786:+	MXE	chr6:151209117:+,chr6:151219996:+	0.211111	0.101449	0.184211	1	1	1
chr6:153296756:-,chr6:153303992:-@chr6:153296756:-,chr6:153304369:-	MXE	chr6:153296756:-,chr6:153303992:-	1	0.966667	0.92	0.714286	0.722222	0.824561
chr6:158450058:+,chr6:158454487:+@chr6:158450058:+,chr6:158451440:+	MXE	chr6:158450058:+,chr6:158454487:+	1	1	0.619048	1	1	0.928571
chr6:161570321:-,chr6:161574378:-@chr6:161570287:-,chr6:161574378:-	MXE	chr6:161570321:-,chr6:161574378:-	0.702128	0.541667	0.541667	1	1	1
chr6:161575342:-,chr6:161587280:-@chr6:161586745:-,chr6:161587280:-	CA	chr6:161575342:-,chr6:161587280:-	0.610169	0.6	0.642857	0.837209	0.78125	0.65625
chr6:161575342:-,chr6:161587280:-@chr6:161575342:-,chr6:161653068:-	CA	chr6:161575342:-,chr6:161587280:-	0.610169	0.6	0.642857	0.837209	0.78125	0.65625
chr6:17790141:-,chr6:17794480:-@chr6:17788106:-,chr6:17794480:-	CA	chr6:17790141:-,chr6:17794480:-	0.324324	0.153846	0.0454545	1	1	0.5
chr6:17794626:-,chr6:17794803:-@chr6:17788106:-,chr6:17794803:-	CA	chr6:17794626:-,chr6:17794803:-	0.8	0.863636	0.666667	1	1	1
chr6:26383472:+,chr6:26384020:+@chr6:26383409:+,chr6:26384020:+	MXE	chr6:26383472:+,chr6:26384020:+	1	1	0.925926	0.431373	0.485714	0.294872
chr6:26383472:+,chr6:26384020:+@chr6:26383527:+,chr6:26384020:+	MXE	chr6:26383472:+,chr6:26384020:+	1	1	0.925926	0.431373	0.485714	0.294872
chr6:28239712:+,chr6:28240447:+@chr6:28240116:+,chr6:28240447:+	MXE	chr6:28239712:+,chr6:28240447:+	0.692308	0.857143	0.863636	0.257143	0.272727	0.413043
chr6:30525989:+,chr6:30529611:+@chr6:30525989:+,chr6:30529105:+	CA	chr6:30525989:+,chr6:30529611:+	#NAME?	#NAME?	Inf	#NAME?	#NAME?	Inf
chr6:30657229:-,chr6:30657824:-@chr6:30656719:-,chr6:30657824:-	CA	chr6:30657229:-,chr6:30657824:-	#NAME?	#NAME?	Inf	#NAME?	#NAME?	Inf
chr6:30862448:+,chr6:30863181:+@chr6:30862448:+,chr6:30864398:+	CA	chr6:30862448:+,chr6:30863181:+	#NAME?	#NAME?	Inf	#NAME?	#NAME?	Inf
chr6:31607423:-,chr6:31607976:-@chr6:31607003:-,chr6:31607976:-	CA	chr6:31607423:-,chr6:31607976:-	#NAME?	#NAME?	Inf	#NAME?	#NAME?	Inf
chr6:31728616:+,chr6:31728965:+@chr6:31728616:+,chr6:31728962:+	A3SS	chr6:31728616:+,chr6:31728965:+	#NAME?	#NAME?	Inf	#NAME?	#NAME?	Inf
chr6:31803228:+,chr6:31804201:+@chr6:31803228:+,chr6:31805013:+	CA	chr6:31803228:+,chr6:31804201:+	0.5	0	0	1	#NAME?	1
chr6:31804294:+,chr6:31805013:+@chr6:31803228:+,chr6:31805013:+	MXE	chr6:31804294:+,chr6:31805013:+	1	#NAME?	1	0.5	0	0
chr6:31804294:+,chr6:31805013:+@chr6:31803228:+,chr6:31805013:+	CA	chr6:31804294:+,chr6:31805013:+	1	#NAME?	1	0.5	0	0
chr6:31940534:+,chr6:31946680:+@chr6:31940288:+,chr6:31946680:+	MXE	chr6:31940534:+,chr6:31946680:+	1	1	Inf	1	1	Inf
chr6:39893589:-,chr6:39895068:-@chr6:39893589:-,chr6:39902034:-	MXE	chr6:39893589:-,chr6:39895068:-	1	1	0.941176	1	0.888889	0.842105
chr6:41039414:-,chr6:41039975:-@chr6:41039414:-,chr6:41040058:-	MXE	chr6:41039414:-,chr6:41039975:-	1	1	1	0.589286	0.567568	0.522727
chr6:44191378:+,chr6:44195000:+@chr6:44191378:+,chr6:44193798:+	CA	chr6:44191378:+,chr6:44195000:+	0.647059	0.636364	0.777778	0.578947	0.5	0.466667
chr6:64356700:+,chr6:64389901:+@chr6:64346055:+,chr6:64389901:+	CA	chr6:64356700:+,chr6:64389901:+	0.925926	0.867647	0.8	0.638889	0.614583	0.466667
chr6:64356700:+,chr6:64389901:+@chr6:64346055:+,chr6:64389901:+	MXE	chr6:64356700:+,chr6:64389901:+	0.925926	0.867647	0.8	0.638889	0.614583	0.466667
chr6:71191857:+,chr6:71200737:+@chr6:71191857:+,chr6:71195870:+	CA	chr6:71191857:+,chr6:71200737:+	0.104167	0.0810811	0.15	0.102041	0.0857143	0.125
chr6:76331341:+,chr6:76332467:+@chr6:76331341:+,chr6:76333616:+	CA	chr6:76331341:+,chr6:76332467:+	0.220183	0.190476	0.219512	0.96	0.9	0.857143
chr6:84928932:-,chr6:84930775:-@chr6:84925640:-,chr6:84930775:-	CA	chr6:84928932:-,chr6:84930775:-	0.470588	0.466667	0.277778	1	1	1
chr6:86248582:-,chr6:86251703:-@chr6:86246642:-,chr6:86251703:-	CA	chr6:86248582:-,chr6:86251703:-	0.657895	0.550725	0.429752	1	1	1
chr6:90566918:+,chr6:90581008:+@chr6:90578801:+,chr6:90581008:+	CA	chr6:90566918:+,chr6:90581008:+	0.0789474	0.0952381	0.103448	0.0526316	0.0416667	0.0967742
chr7:100465228:+,chr7:100465730:+@chr7:100465610:+,chr7:100465730:+	CA	chr7:100465228:+,chr7:100465730:+	0.144737	0.0895522	0.064	0.215686	0.206897	0.153846
chr7:100465228:+,chr7:100465730:+@chr7:100465610:+,chr7:100465730:+	MXE	chr7:100465228:+,chr7:100465730:+	0.144737	0.0895522	0.064	0.215686	0.206897	0.153846
chr7:101838883:+,chr7:101916637:+@chr7:101838883:+,chr7:101839914:+	MXE	chr7:101838883:+,chr7:101916637:+	0.5	0.333333	0.277778	1	1	1
chr7:102016769:+,chr7:102036424:+@chr7:102016769:+,chr7:102039995:+	CA	chr7:102016769:+,chr7:102036424:+	0.56	0.64	0.628571	0.966667	1	0.916667
chr7:102016769:+,chr7:102036424:+@chr7:102016769:+,chr7:102038067:+	CA	chr7:102016769:+,chr7:102036424:+	0.56	0.64	0.628571	0.966667	1	0.916667
chr7:102389864:+,chr7:102392139:+@chr7:102390105:+,chr7:102392139:+	MXE	chr7:102389864:+,chr7:102392139:+	1	1	0.944444	0.555556	0.309524	0.428571
chr7:102715858:+,chr7:102716224:+@chr7:102715858:+,chr7:102724129:+	CA	chr7:102715858:+,chr7:102716224:+	0.580645	0.5	0.533333	1	1	1
chr7:102727211:+,chr7:102732924:+@chr7:102727211:+,chr7:102737724:+	CA	chr7:102727211:+,chr7:102732924:+	0.625	0.6	0.4	1	1	1
chr7:104844232:-,chr7:105029095:-@chr7:104909316:-,chr7:105029095:-	CA	chr7:104844232:-,chr7:105029095:-	0.763158	0.947368	0.714286	0.828571	0.782609	0.645161
chr7:1049779:-,chr7:1067894:-@chr7:1049779:-,chr7:1166893:-	MXE	chr7:1049779:-,chr7:1067894:-	0.959459	0.956522	0.868421	0.545455	0.586667	0.471429
chr7:112758216:-,chr7:112758495:-@chr7:112758216:-,chr7:112758583:-	MXE	chr7:112758216:-,chr7:112758495:-	1	1	1	0.294118	0.148148	0.164384
chr7:114174761:+,chr7:114268595:+@chr7:114174761:+,chr7:114178381:+	CA	chr7:114174761:+,chr7:114268595:+	0.333333	0.5	0.4	0.428571	0.6	0.4
chr7:116772014:+,chr7:116774178:+@chr7:116772014:+,chr7:116776135:+	CA	chr7:116772014:+,chr7:116774178:+	0.666667	0.851852	0.515152	1	1	1
chr7:120595678:+,chr7:120606680:+@chr7:120604892:+,chr7:120606680:+	CA	chr7:120595678:+,chr7:120606680:+	0.1875	0.346154	0.0909091	0.2	0.375	0.166667
chr7:122026363:-,chr7:122027080:-@chr7:122019496:-,chr7:122027080:-	CA	chr7:122026363:-,chr7:122027080:-	0.75	0.807692	0.625	1	1	1
chr7:12391339:-,chr7:12395737:-@chr7:12394113:-,chr7:12395737:-	CA	chr7:12391339:-,chr7:12395737:-	0.2	0.2	0.5	0.111111	0.333333	0.5
chr7:150831655:+,chr7:150835230:+@chr7:150831655:+,chr7:150838985:+	MXE	chr7:150831655:+,chr7:150835230:+	0.632353	0.72973	0.609756	1	1	0.971429
chr7:150831655:+,chr7:150835230:+@chr7:150831655:+,chr7:150838985:+	CA	chr7:150831655:+,chr7:150835230:+	0.632353	0.72973	0.609756	1	1	0.971429
chr7:152498816:+,chr7:152508782:+@chr7:152498816:+,chr7:152511635:+	CA	chr7:152498816:+,chr7:152508782:+	0.3125	0.217391	0.181818	1	1	0.8
chr7:2262389:-,chr7:2269619:-@chr7:2262389:-,chr7:2265045:-	MXE	chr7:2262389:-,chr7:2269619:-	0.0769231	0.0983607	0.0727273	0.101449	0.15	0.0784314
chr7:2262389:-,chr7:2269619:-@chr7:2265185:-,chr7:2269619:-	CA	chr7:2262389:-,chr7:2269619:-	0.0769231	0.0983607	0.0727273	0.101449	0.15	0.0784314
chr7:23164791:+,chr7:23165380:+@chr7:23164791:+,chr7:23180388:+	MXE	chr7:23164791:+,chr7:23165380:+	0.5	0.34375	0.407407	1	1	1
chr7:24882032:-,chr7:24892123:-@chr7:24888795:-,chr7:24892123:-	CA	chr7:24882032:-,chr7:24892123:-	0.285714	0.352941	0	0.210526	0.3	0
chr7:30538554:-,chr7:30544185:-@chr7:30538554:-,chr7:30540152:-	CA	chr7:30538554:-,chr7:30544185:-	0.1375	0.0810811	0.132075	0.11828	0.0625	0.1
chr7:30538554:-,chr7:30544185:-@chr7:30538554:-,chr7:30540152:-	MXE	chr7:30538554:-,chr7:30544185:-	0.1375	0.0810811	0.132075	0.11828	0.0625	0.1
chr7:33066527:-,chr7:33075546:-@chr7:33066527:-,chr7:33102180:-	MXE	chr7:33066527:-,chr7:33075546:-	1	1	0.945946	0.658537	0.53125	0.42029
chr7:45701813:+,chr7:45703888:+@chr7:45701813:+,chr7:45717468:+	MXE	chr7:45701813:+,chr7:45703888:+	0.133333	0.1	0.142857	1	1	1
chr7:48134424:+,chr7:48146470:+@chr7:48143008:+,chr7:48146470:+	CA	chr7:48134424:+,chr7:48146470:+	0.5	0.6	0.375	0.4375	0.25	0.333333
chr7:5024706:+,chr7:5087664:+@chr7:5086027:+,chr7:5087664:+	MXE	chr7:5024706:+,chr7:5087664:+	0.0357143	#NAME?	Inf	0.0384615	#NAME?	Inf
chr7:64276031:+,chr7:64291829:+@chr7:64275422:+,chr7:64291829:+	MXE	chr7:64276031:+,chr7:64291829:+	0.636364	0.571429	0.277778	0.206897	0.26087	0.185185
chr7:66205779:+,chr7:66236870:+@chr7:66234012:+,chr7:66236870:+	CA	chr7:66205779:+,chr7:66236870:+	0.794118	0.777778	0.757576	0.710526	0.5	0.694444
chr7:66205779:+,chr7:66236870:+@chr7:66234012:+,chr7:66236870:+	MXE	chr7:66205779:+,chr7:66236870:+	0.794118	0.777778	0.757576	0.710526	0.5	0.694444
chr7:73969553:+,chr7:73969768:+@chr7:73969553:+,chr7:73969723:+	A3SS	chr7:73969553:+,chr7:73969768:+	0.6875	0.842105	0.2	1	1	1
chr7:73969553:+,chr7:73969768:+@chr7:73969553:+,chr7:73971969:+	CA	chr7:73969553:+,chr7:73969768:+	0.6875	0.842105	0.2	1	1	1
chr7:73969824:+,chr7:73971969:+@chr7:73969553:+,chr7:73971969:+	CA	chr7:73969824:+,chr7:73971969:+	1	1	1	1	0.9375	0.846154
chr7:75630320:-,chr7:75633076:-@chr7:75625917:-,chr7:75633076:-	CA	chr7:75630320:-,chr7:75633076:-	0.787879	0.734694	0.704918	1	1	1
chr7:75659845:-,chr7:75677130:-@chr7:75659845:-,chr7:75676980:-	MXE	chr7:75659845:-,chr7:75677130:-	0.465116	0.346154	0.352941	0.666667	0.818182	0.705882
chr7:856310:+,chr7:878435:+@chr7:856310:+,chr7:872142:+	CA	chr7:856310:+,chr7:878435:+	0.424242	0.411765	0.365854	0.106061	0.16092	0.12
chr7:856310:+,chr7:878435:+@chr7:872238:+,chr7:878435:+	MXE	chr7:856310:+,chr7:878435:+	0.424242	0.411765	0.365854	0.106061	0.16092	0.12
chr7:86781871:+,chr7:86792811:+@chr7:86792648:+,chr7:86792811:+	MXE	chr7:86781871:+,chr7:86792811:+	0.684783	0.728814	0.381579	0.6	0.555556	0.325843
chr7:86781871:+,chr7:86792811:+@chr7:86781871:+,chr7:86792555:+	CA	chr7:86781871:+,chr7:86792811:+	0.684783	0.728814	0.381579	0.6	0.555556	0.325843
chr7:883157:+,chr7:889560:+@chr7:883157:+,chr7:888055:+	MXE	chr7:883157:+,chr7:889560:+	0.0206186	0.0136986	0	0.0266667	0.016129	0
chr7:883157:+,chr7:889560:+@chr7:883157:+,chr7:888055:+	CA	chr7:883157:+,chr7:889560:+	0.0206186	0.0136986	0	0.0266667	0.016129	0
chr7:883157:+,chr7:891021:+@chr7:883157:+,chr7:888055:+	MXE	chr7:883157:+,chr7:891021:+	0.11215	0.0821918	0.0505051	0.108108	0.08	0.05
chr7:883157:+,chr7:891021:+@chr7:883157:+,chr7:888055:+	CA	chr7:883157:+,chr7:891021:+	0.11215	0.0821918	0.0505051	0.108108	0.08	0.05
chr7:99050063:+,chr7:99051589:+@chr7:99050063:+,chr7:99051664:+	A3SS	chr7:99050063:+,chr7:99051589:+	0.428571	0.24	0.381818	1	1	1
chr7:99117532:+,chr7:99123436:+@chr7:99117532:+,chr7:99117792:+	CA	chr7:99117532:+,chr7:99123436:+	0.466667	0.368421	0.315789	0.368421	0.304348	0.15
chr7:99158318:+,chr7:99169868:+@chr7:99169415:+,chr7:99169868:+	CA	chr7:99158318:+,chr7:99169868:+	0.264368	0.318841	0.208333	0.277108	0.323529	0.192308
chr7:99710540:-,chr7:99710972:-@chr7:99710540:-,chr7:99711239:-	A5SS	chr7:99710540:-,chr7:99710972:-	1	1	1	0.95	0.944444	0.885714
chr7:99711028:-,chr7:99711239:-@chr7:99710540:-,chr7:99711239:-	MXE	chr7:99711028:-,chr7:99711239:-	0.954545	0.916667	0.84	1	1	0.954545
chr7:99711028:-,chr7:99711239:-@chr7:99710540:-,chr7:99711239:-	CA	chr7:99711028:-,chr7:99711239:-	0.954545	0.916667	0.84	1	1	0.954545
chr7:99951106:+,chr7:99952766:+@chr7:99951635:+,chr7:99952766:+	MXE	chr7:99951106:+,chr7:99952766:+	0.678571	0.75	0.84	0.235294	0.194805	0.210526
chr8:100515178:+,chr8:100519998:+@chr8:100515178:+,chr8:100519365:+	CA	chr8:100515178:+,chr8:100519998:+	0.151515	0.1875	Inf	0.625	0.6	Inf
chr8:110631268:-,chr8:110656865:-@chr8:110631268:-,chr8:110654957:-	CA	chr8:110631268:-,chr8:110656865:-	0.5	0.5	Inf	0.25	0.333333	0
chr8:120756633:-,chr8:120758945:-@chr8:120757276:-,chr8:120758945:-	CA	chr8:120756633:-,chr8:120758945:-	0.821429	0.6875	0.636364	0.821429	0.666667	0.666667
chr8:130916831:-,chr8:130951854:-@chr8:130916831:-,chr8:130983189:-	MXE	chr8:130916831:-,chr8:130951854:-	0.428571	0.35	0.354839	0.777778	0.777778	0.56
chr8:144873910:-,chr8:144874046:-@chr8:144873610:-,chr8:144874046:-	CA	chr8:144873910:-,chr8:144874046:-	0	#NAME?	Inf	#NAME?	#NAME?	Inf
chr8:15605974:+,chr8:15615300:+@chr8:15605974:+,chr8:15621712:+	CA	chr8:15605974:+,chr8:15615300:+	0.556391	0.567568	0.492063	1	1	0.953846
chr8:15605974:+,chr8:15615300:+@chr8:15605974:+,chr8:15621712:+	MXE	chr8:15605974:+,chr8:15615300:+	0.556391	0.567568	0.492063	1	1	0.953846
chr8:16921746:+,chr8:16935292:+@chr8:16921746:+,chr8:16927197:+	CA	chr8:16921746:+,chr8:16935292:+	0.347826	0.588235	0.0666667	0.32	0.526316	0.0909091
chr8:22390531:+,chr8:22396982:+@chr8:22390531:+,chr8:22398128:+	CA	chr8:22390531:+,chr8:22396982:+	0.571429	0.538462	0.65	1	1	1
chr8:22447254:+,chr8:22449064:+@chr8:22447254:+,chr8:22451246:+	CA	chr8:22447254:+,chr8:22449064:+	0.969697	1	0.947368	1	1	1
chr8:23292194:-,chr8:23292905:-@chr8:23291991:-,chr8:23292905:-	MXE	chr8:23292194:-,chr8:23292905:-	0.612903	0.666667	0.404255	1	1	1
chr8:37386708:-,chr8:37388830:-@chr8:37386708:-,chr8:37411540:-	CA	chr8:37386708:-,chr8:37388830:-	0.857143	0.909091	1	0.441176	0.488372	0.333333
chr8:38173560:-,chr8:38176413:-@chr8:38175556:-,chr8:38176413:-	MXE	chr8:38173560:-,chr8:38176413:-	0.62963	0.574713	0.519231	1	1	0.964286
chr8:42720632:-,chr8:42725147:-@chr8:42716998:-,chr8:42725147:-	MXE	chr8:42720632:-,chr8:42725147:-	0.961538	1	0.8	1	1	0.958333
chr8:52733278:-,chr8:52744004:-@chr8:52739921:-,chr8:52744004:-	MXE	chr8:52733278:-,chr8:52744004:-	0.571429	0.470588	0.418605	0.947368	0.941176	0.9
chr8:62556560:-,chr8:62557159:-@chr8:62555992:-,chr8:62557159:-	CA	chr8:62556560:-,chr8:62557159:-	0.823009	0.785185	0.835897	1	1	1
chr8:62557191:-,chr8:62559309:-@chr8:62557191:-,chr8:62563609:-	MXE	chr8:62557191:-,chr8:62559309:-	1	1	1	0.867159	0.882353	0.848606
chr8:62559437:-,chr8:62563609:-@chr8:62557191:-,chr8:62563609:-	CA	chr8:62559437:-,chr8:62563609:-	0.818182	0.811765	0.793427	1	1	0.984925
chr8:70541914:+,chr8:70550737:+@chr8:70541914:+,chr8:70550970:+	CA	chr8:70541914:+,chr8:70550737:+	0.896552	0.916667	0.846154	1	1	1
chr8:74334937:-,chr8:74464247:-@chr8:74440039:-,chr8:74464247:-	MXE	chr8:74334937:-,chr8:74464247:-	0.5	0.461538	0.0714286	0.8	1	0.571429
chr8:74334937:-,chr8:74464247:-@chr8:74440039:-,chr8:74464247:-	CA	chr8:74334937:-,chr8:74464247:-	0.5	0.461538	0.0714286	0.8	1	0.571429
chr8:82627349:-,chr8:82630417:-@chr8:82629523:-,chr8:82630417:-	CA	chr8:82627349:-,chr8:82630417:-	0.311828	0.285714	0.280488	0.254386	0.268657	0.267442
chr8:82627349:-,chr8:82630417:-@chr8:82629523:-,chr8:82630417:-	MXE	chr8:82627349:-,chr8:82630417:-	0.311828	0.285714	0.280488	0.254386	0.268657	0.267442
chr8:95970407:+,chr8:96044223:+@chr8:96037433:+,chr8:96044223:+	MXE	chr8:95970407:+,chr8:96044223:+	0.0285714	0.0338983	0	0.0833333	0.153846	0
chr8:95970407:+,chr8:96044223:+@chr8:95970407:+,chr8:95993083:+	CA	chr8:95970407:+,chr8:96044223:+	0.0285714	0.0338983	0	0.0833333	0.153846	0
chr9:103236022:+,chr9:103261047:+@chr9:103204638:+,chr9:103261047:+	MXE	chr9:103236022:+,chr9:103261047:+	1	1	1	0.958904	0.9	0.836735
chr9:108336027:+,chr9:108336479:+@chr9:108336027:+,chr9:108337226:+	CA	chr9:108336027:+,chr9:108336479:+	0.416667	0.425	0.323529	1	1	0.9375
chr9:123550556:-,chr9:123555427:-@chr9:123550464:-,chr9:123555427:-	A3SS	chr9:123550556:-,chr9:123555427:-	0.538462	0.611111	0.451613	1	1	0.823529
chr9:130494970:-,chr9:130495664:-@chr9:130494557:-,chr9:130495664:-	CA	chr9:130494970:-,chr9:130495664:-	0.837838	0.727273	0.76	1	1	1
chr9:131028604:-,chr9:131029473:-@chr9:131028604:-,chr9:131029737:-	CA	chr9:131028604:-,chr9:131029473:-	1	1	1	0.228571	0.347826	0.20339
chr9:131035144:-,chr9:131036129:-@chr9:131030803:-,chr9:131036129:-	CA	chr9:131035144:-,chr9:131036129:-	0.0909091	0.230769	0.0227273	1	1	1
chr9:131700057:+,chr9:131702648:+@chr9:131698924:+,chr9:131702648:+	MXE	chr9:131700057:+,chr9:131702648:+	0.96	0.857143	0.857143	0.888889	0.916667	0.545455
chr9:133573014:+,chr9:133573549:+@chr9:133573014:+,chr9:133574716:+	CA	chr9:133573014:+,chr9:133573549:+	0.928962	0.90566	0.904762	1	1	1
chr9:133573638:+,chr9:133574716:+@chr9:133573014:+,chr9:133574716:+	A5SS	chr9:133573638:+,chr9:133574716:+	1	1	1	0.937778	0.924812	0.923077
chr9:134020141:+,chr9:134021549:+@chr9:134020141:+,chr9:134021516:+	A3SS	chr9:134020141:+,chr9:134021549:+	0.235294	0.214286	0.0833333	1	1	1
chr9:134021691:+,chr9:134022877:+@chr9:134021691:+,chr9:134022874:+	A3SS	chr9:134021691:+,chr9:134022877:+	0.741935	0.809524	0.764706	1	1	1
chr9:135030:-,chr9:152034:-@chr9:135030:-,chr9:146102:-	MXE	chr9:135030:-,chr9:152034:-	0.0967742	0.166667	0.1	0.130435	0.0909091	0.0833333
chr9:135030:-,chr9:152034:-@chr9:135030:-,chr9:146102:-	CA	chr9:135030:-,chr9:152034:-	0.0967742	0.166667	0.1	0.130435	0.0909091	0.0833333
chr9:138742307:-,chr9:138758302:-@chr9:138742307:-,chr9:138754313:-	MXE	chr9:138742307:-,chr9:138758302:-	0.184211	0.117647	0.0384615	0.184211	0.153846	0.0322581
chr9:139339563:-,chr9:139340097:-@chr9:139338352:-,chr9:139340097:-	CA	chr9:139339563:-,chr9:139340097:-	0.8	0.727273	0.6	1	1	0.75
chr9:139619391:-,chr9:139619507:-@chr9:139618452:-,chr9:139619507:-	MXE	chr9:139619391:-,chr9:139619507:-	0.941176	1	1	1	1	1
chr9:140470854:-,chr9:140471922:-@chr9:140470854:-,chr9:140473077:-	CA	chr9:140470854:-,chr9:140471922:-	0.369565	0.416667	0.333333	1	0.909091	0.764706
chr9:140470854:-,chr9:140471922:-@chr9:140470619:-,chr9:140471922:-	CA	chr9:140470854:-,chr9:140471922:-	0.369565	0.416667	0.333333	1	0.909091	0.764706
chr9:32987729:-,chr9:32988081:-@chr9:32987729:-,chr9:32989757:-	CA	chr9:32987729:-,chr9:32988081:-	1	0.956522	1	0.785714	0.828571	0.818182
chr9:36589649:+,chr9:36597219:+@chr9:36589649:+,chr9:36594625:+	CA	chr9:36589649:+,chr9:36597219:+	0.191176	0.207547	0.133333	0.136842	0.177419	0.116279
chr9:36589649:+,chr9:36597219:+@chr9:36594768:+,chr9:36597219:+	CA	chr9:36589649:+,chr9:36597219:+	0.191176	0.207547	0.133333	0.136842	0.177419	0.116279
chr9:37854979:+,chr9:37860045:+@chr9:37854979:+,chr9:37857238:+	CA	chr9:37854979:+,chr9:37860045:+	0.15625	0.233333	0	0.131579	0.25	0
chr9:37899947:-,chr9:37904065:-@chr9:37899947:-,chr9:37903528:-	MXE	chr9:37899947:-,chr9:37904065:-	0.903226	0.823529	0.814815	0.717949	0.705882	0.571429
chr9:38603209:-,chr9:38604150:-@chr9:38603209:-,chr9:38607423:-	MXE	chr9:38603209:-,chr9:38604150:-	1	1	1	0.904762	0.8	0.75
chr9:69245163:-,chr9:69245941:-@chr9:69240059:-,chr9:69245941:-	CA	chr9:69245163:-,chr9:69245941:-	NA	NA	NA	NA	NA	NA
chr9:70467530:-,chr9:70472572:-@chr9:70467530:-,chr9:70473437:-	CA	chr9:70467530:-,chr9:70472572:-	NA	NA	NA	NA	NA	NA
chr9:70467530:-,chr9:70472572:-@chr9:70467530:-,chr9:70473437:-	MXE	chr9:70467530:-,chr9:70472572:-	NA	NA	NA	NA	NA	NA
chr9:80005058:+,chr9:80018152:+@chr9:79997003:+,chr9:80018152:+	MXE	chr9:80005058:+,chr9:80018152:+	1	1	1	0.413793	0.243243	0.272727
chr9:80851519:+,chr9:80854939:+@chr9:80851575:+,chr9:80854939:+	MXE	chr9:80851519:+,chr9:80854939:+	1	1	1	0.84	0.714286	0.578947
chr9:80863789:+,chr9:80866824:+@chr9:80863789:+,chr9:80866821:+	A3SS	chr9:80863789:+,chr9:80866824:+	0.770833	0.833333	0.744186	1	1	1
chr9:84249216:-,chr9:84267129:-@chr9:84249216:-,chr9:84267099:-	A5SS	chr9:84249216:-,chr9:84267129:-	0.923077	0.956522	0.789474	0.666667	0.705882	0.625
chr9:86584295:-,chr9:86585077:-@chr9:86584355:-,chr9:86585077:-	MXE	chr9:86584295:-,chr9:86585077:-	0.505076	0.484979	0.438119	1	1	1
chr9:86584295:-,chr9:86585077:-@chr9:86584355:-,chr9:86585077:-	A3SS	chr9:86584295:-,chr9:86585077:-	0.505076	0.484979	0.438119	1	1	1
chr9:90341168:+,chr9:90342509:+@chr9:90341223:+,chr9:90342509:+	MXE	chr9:90341168:+,chr9:90342509:+	1	1	0.981818	0.438356	0.345679	0.407407
chr9:90341168:+,chr9:90342509:+@chr9:90341223:+,chr9:90342509:+	A5SS	chr9:90341168:+,chr9:90342509:+	1	1	0.981818	0.438356	0.345679	0.407407
chr9:93627379:+,chr9:93636486:+@chr9:93627379:+,chr9:93629413:+	CA	chr9:93627379:+,chr9:93636486:+	0.6875	0.466667	0.125	0.478261	0.388889	0.0909091
chr9:95084028:-,chr9:95085723:-@chr9:95085633:-,chr9:95085723:-	MXE	chr9:95084028:-,chr9:95085723:-	0.625	0.78125	0.540541	0.892857	0.818182	0.740741
chr9:95084028:-,chr9:95085723:-@chr9:95085633:-,chr9:95085723:-	CA	chr9:95084028:-,chr9:95085723:-	0.625	0.78125	0.540541	0.892857	0.818182	0.740741
chrX:100353528:+,chrX:100354798:+@chrX:100353528:+,chrX:100356047:+	CA	chrX:100353528:+,chrX:100354798:+	0.269663	0.365385	0.245614	1	1	0.95
chrX:101856905:+,chrX:101860410:+@chrX:101854775:+,chrX:101860410:+	CA	chrX:101856905:+,chrX:101860410:+	1	1	1	0.5	0.636364	0.48
chrX:103218867:+,chrX:103219079:+@chrX:103217296:+,chrX:103219079:+	MXE	chrX:103218867:+,chrX:103219079:+	1	1	1	1	1	0.714286
chrX:110928331:+,chrX:110951255:+@chrX:110928331:+,chrX:110931115:+	MXE	chrX:110928331:+,chrX:110951255:+	0.357143	0.288889	0.113636	1	1	1
chrX:123094716:+,chrX:123156381:+@chrX:123094716:+,chrX:123155217:+	CA	chrX:123094716:+,chrX:123156381:+	0.731707	0.756757	0.533333	0.144404	0.165517	0.138728
chrX:123095706:+,chrX:123155217:+@chrX:123094716:+,chrX:123155217:+	MXE	chrX:123095706:+,chrX:123155217:+	0.431373	0.377049	0.421053	0.369748	0.410714	0.407407
chrX:123095706:+,chrX:123156381:+@chrX:123095706:+,chrX:123155217:+	CA	chrX:123095706:+,chrX:123156381:+	0.670455	0.65	0.535211	0.262222	0.268966	0.219653
chrX:123095706:+,chrX:123156381:+@chrX:123155281:+,chrX:123156381:+	CA	chrX:123095706:+,chrX:123156381:+	0.670455	0.65	0.535211	0.262222	0.268966	0.219653
chrX:123095956:+,chrX:123156381:+@chrX:123155281:+,chrX:123156381:+	CA	chrX:123095956:+,chrX:123156381:+	0.433333	0.484848	0.366667	0.0938628	0.110345	0.0635838
chrX:128710529:+,chrX:128718321:+@chrX:128710529:+,chrX:128720979:+	CA	chrX:128710529:+,chrX:128718321:+	0.243902	0.347826	0.266667	1	1	0.928571
chrX:129483319:+,chrX:129483798:+@chrX:129483319:+,chrX:129484620:+	CA	chrX:129483319:+,chrX:129483798:+	0.282051	0.217391	0.115385	1	1	0.9
chrX:133919977:-,chrX:133921502:-@chrX:133919980:-,chrX:133921502:-	A3SS	chrX:133919977:-,chrX:133921502:-	0.440678	0.459016	0.415094	1	1	1
chrX:134025670:-,chrX:134030847:-@chrX:134023222:-,chrX:134030847:-	CA	chrX:134025670:-,chrX:134030847:-	0.641026	0.52	0.578947	1	0.941176	0.931034
chrX:134481397:+,chrX:134482679:+@chrX:134481397:+,chrX:134483035:+	MXE	chrX:134481397:+,chrX:134482679:+	0.4	0.5	0.375	1	0.857143	0.857143
chrX:136651224:+,chrX:136659281:+@chrX:136651224:+,chrX:136652050:+	MXE	chrX:136651224:+,chrX:136659281:+	0.363636	0.4	0.1	0.8	1	0.833333
chrX:13767652:+,chrX:13769368:+@chrX:13767652:+,chrX:13771487:+	CA	chrX:13767652:+,chrX:13769368:+	0.912	0.916667	0.829787	1	1	1
chrX:13769487:+,chrX:13770823:+@chrX:13769487:+,chrX:13771487:+	MXE	chrX:13769487:+,chrX:13770823:+	0.363636	0.409836	0.302326	1	1	1
chrX:13769487:+,chrX:13770823:+@chrX:13769487:+,chrX:13771487:+	A3SS	chrX:13769487:+,chrX:13770823:+	0.363636	0.409836	0.302326	1	1	1
chrX:13780563:+,chrX:13785246:+@chrX:13780563:+,chrX:13781864:+	CA	chrX:13780563:+,chrX:13785246:+	0.283019	0.298507	0.315789	0.23622	0.285714	0.246575
chrX:148622344:+,chrX:148623564:+@chrX:148622888:+,chrX:148623564:+	MXE	chrX:148622344:+,chrX:148623564:+	1	1	1	0.146341	0.333333	0.0810811
chrX:152853852:-,chrX:152857964:-@chrX:152853912:-,chrX:152857964:-	MXE	chrX:152853852:-,chrX:152857964:-	0.454545	0.529412	0.363636	1	1	1
chrX:152853852:-,chrX:152857964:-@chrX:152853912:-,chrX:152857964:-	A3SS	chrX:152853852:-,chrX:152857964:-	0.454545	0.529412	0.363636	1	1	1
chrX:152908065:+,chrX:152913373:+@chrX:152912879:+,chrX:152913373:+	MXE	chrX:152908065:+,chrX:152913373:+	1	1	1	0.529412	0.285714	0.421053
chrX:153583440:-,chrX:153585802:-@chrX:153585642:-,chrX:153585802:-	CA	chrX:153583440:-,chrX:153585802:-	0.23545	0.259615	0.217722	0.255014	0.268657	0.241573
chrX:153637532:-,chrX:153637754:-@chrX:153637532:-,chrX:153640228:-	CA	chrX:153637532:-,chrX:153637754:-	1	1	1	0.709677	0.84	0.555556
chrX:153637532:-,chrX:153637754:-@chrX:153637532:-,chrX:153640228:-	MXE	chrX:153637532:-,chrX:153637754:-	1	1	1	0.709677	0.84	0.555556
chrX:153648085:+,chrX:153648371:+@chrX:153647962:+,chrX:153648371:+	MXE	chrX:153648085:+,chrX:153648371:+	1	1	1	0.75	0.833333	0.413793
chrX:153648085:+,chrX:153648371:+@chrX:153647962:+,chrX:153648371:+	A5SS	chrX:153648085:+,chrX:153648371:+	1	1	1	0.75	0.833333	0.413793
chrX:153786865:+,chrX:153788622:+@chrX:153786865:+,chrX:153789903:+	MXE	chrX:153786865:+,chrX:153788622:+	0.25	0.5	0	1	1	1
chrX:16721064:-,chrX:16730845:-@chrX:16721064:-,chrX:16730458:-	MXE	chrX:16721064:-,chrX:16730845:-	1	1	0.666667	0.267857	0.275862	0.137931
chrX:23751334:-,chrX:23754036:-@chrX:23752484:-,chrX:23754036:-	CA	chrX:23751334:-,chrX:23754036:-	0.372549	0.285714	0.28125	0.316667	0.26087	0.25
chrX:30683701:+,chrX:30695492:+@chrX:30686235:+,chrX:30695492:+	CA	chrX:30683701:+,chrX:30695492:+	0.266667	0.2	0.105263	0.242424	0.142857	0.1
chrX:30714800:+,chrX:30715849:+@chrX:30714800:+,chrX:30718531:+	CA	chrX:30714800:+,chrX:30715849:+	0.875	0.733333	0.473684	1	1	1
chrX:30861166:-,chrX:30864668:-@chrX:30852269:-,chrX:30864668:-	CA	chrX:30861166:-,chrX:30864668:-	0.833333	0.8	0.571429	0.909091	1	0.727273
chrX:31196087:-,chrX:31196786:-@chrX:31191721:-,chrX:31196786:-	CA	chrX:31196087:-,chrX:31196786:-	0.916667	0.954545	0.8	1	1	1
chrX:39930412:-,chrX:39931602:-@chrX:39930943:-,chrX:39931602:-	CA	chrX:39930412:-,chrX:39931602:-	0.225225	0.230769	0.222222	0.228814	0.25	0.210526
chrX:40588597:-,chrX:40594974:-@chrX:40588597:-,chrX:40594450:-	MXE	chrX:40588597:-,chrX:40594974:-	1	1	1	0.257143	0.1875	0.0769231
chrX:41414888:-,chrX:41419032:-@chrX:41416353:-,chrX:41419032:-	CA	chrX:41414888:-,chrX:41419032:-	0.531915	0.568182	0.282051	0.641026	0.757576	0.305556
chrX:47078063:+,chrX:47082951:+@chrX:47078504:+,chrX:47082951:+	MXE	chrX:47078063:+,chrX:47082951:+	0.933333	1	0.818182	0.151316	0.149425	0.0483871
chrX:48755297:+,chrX:48755775:+@chrX:48755365:+,chrX:48755775:+	MXE	chrX:48755297:+,chrX:48755775:+	1	1	1	0.415842	0.528302	0.418367
chrX:48934409:-,chrX:48935496:-@chrX:48934409:-,chrX:48935302:-	MXE	chrX:48934409:-,chrX:48935496:-	0.227273	0.164179	0.276316	0.224719	0.203704	0.238636
chrX:48934409:-,chrX:48935496:-@chrX:48934409:-,chrX:48935302:-	CA	chrX:48934409:-,chrX:48935496:-	0.227273	0.164179	0.276316	0.224719	0.203704	0.238636
chrX:48934412:-,chrX:48935496:-@chrX:48934412:-,chrX:48935302:-	CA	chrX:48934412:-,chrX:48935496:-	0.0568182	0.0597015	0.0131579	0.454545	0.333333	0.5
chrX:53652989:-,chrX:53654361:-@chrX:53652219:-,chrX:53654361:-	CA	chrX:53652989:-,chrX:53654361:-	0.75122	0.76259	0.741573	1	1	1
chrX:54020336:-,chrX:54022126:-@chrX:54019272:-,chrX:54022126:-	CA	chrX:54020336:-,chrX:54022126:-	0.688312	0.692308	0.641791	1	1	1
chrX:64744494:-,chrX:64744845:-@chrX:64744142:-,chrX:64744845:-	CA	chrX:64744494:-,chrX:64744845:-	0.32	0.25	0.275	1	1	1
chrX:73214796:+,chrX:73218603:+@chrX:73164497:+,chrX:73218603:+	CA	chrX:73214796:+,chrX:73218603:+	0.676056	0.72973	0.673913	0.872727	0.927273	0.861111
chrX:84501028:+,chrX:84502553:+@chrX:84501028:+,chrX:84501936:+	CA	chrX:84501028:+,chrX:84502553:+	0.416667	0.4	0.45	0.454545	0.3125	0.45
chrX:84501028:+,chrX:84502553:+@chrX:84501028:+,chrX:84501936:+	A3SS	chrX:84501028:+,chrX:84502553:+	0.416667	0.4	0.45	0.454545	0.3125	0.45
chrX:9431502:+,chrX:9469820:+@chrX:9433487:+,chrX:9469820:+	MXE	chrX:9431502:+,chrX:9469820:+	0.888889	1	0.75	0.258065	0.227273	0.368421
chrX:96684744:+,chrX:96854252:+@chrX:96684744:+,chrX:96724693:+	MXE	chrX:96684744:+,chrX:96854252:+	0.210526	0.5	0.0909091	1	1	1
