# Supplementary material for: Nuclear PTEN safeguards pre-mRNA splicing to link Golgi apparatus for its tumor suppressive role
Source: Nat Commun. 2018 Jun 19;9:2392. doi: 10.1038/s41467-018-04760-1 (PMC6008332; doi:10.1038/s41467-018-04760-1)
Supplement: Supplementary file 7 — Supplementary Data 4 [file 41467_2018_4760_MOESM7_ESM.xls]

## Sheet: Page 1
Supplementary Data 4. co-IP LC-MS/MS identification results in two independent assays. Page 1 and 2 are raw data from these 2 assays, and page 3 is overlapping protein in these two assays. The columns PTEN_1 and IgG_1 represent 2 experimental groups respectively using anti-PTEN antibody and normal IgG for immunoprecipitaion.
Identified Proteins (6830)	Identified Proteins	Accession Number	Molecular Weight	Protein Grouping Ambiguity	Quantitative Variance	Taxonomy	PTEN_1	IgG_1
Cluster of Isoform 2 of APOBEC1 complementation factor OS=Homo sapiens GN=A1CF (sp|Q9NQ94-2|A1CF_HUMAN)	A1CF	sp|Q9NQ94-2|A1CF_HUMAN	64 kDa	TRUE		unknown	0.27017	0
Isoform 2 of APOBEC1 complementation factor OS=Homo sapiens GN=A1CF	A1CF	sp|Q9NQ94-2|A1CF_HUMAN (+2)	64 kDa	TRUE		unknown	0	0
Isoform 3 of APOBEC1 complementation factor OS=Homo sapiens GN=A1CF	A1CF	sp|Q9NQ94-3|A1CF_HUMAN	63 kDa	TRUE		unknown	0	0
Alpha-2-macroglobulin OS=Homo sapiens GN=A2M PE=1 SV=3	A2M	A2MG_HUMAN	163 kDa	TRUE		unknown	0.27017	0
Alpha-2-macroglobulin (Fragment) OS=Homo sapiens GN=A2M PE=4 SV=1	A2M	H0YGH6_HUMAN	22 kDa			unknown	0.27017	0
Thioredoxin-like protein AAED1 (Fragment) OS=Homo sapiens GN=AAED1 PE=4 SV=1	AAED1	H0Y5J5_HUMAN	20 kDa			unknown	0	0.32554
Cluster of AP2-associated protein kinase 1 OS=Homo sapiens GN=AAK1 PE=1 SV=3 (sp|Q2M2I8|AAK1_HUMAN)	AAK1	sp|Q2M2I8|AAK1_HUMAN	104 kDa	TRUE		unknown	0.27017	0
AP2-associated protein kinase 1 OS=Homo sapiens GN=AAK1 PE=1 SV=3	AAK1	sp|Q2M2I8|AAK1_HUMAN	104 kDa	TRUE		unknown	0.27017	0
Isoform 2 of AP2-associated protein kinase 1 OS=Homo sapiens GN=AAK1	AAK1	sp|Q2M2I8-2|AAK1_HUMAN	94 kDa	TRUE		unknown	0	0
Protein AAR2 homolog OS=Homo sapiens GN=AAR2 PE=2 SV=1	AAR2	A2A2Q9_HUMAN	45 kDa			unknown	0	0.32554
Alanine--tRNA ligase, cytoplasmic OS=Homo sapiens GN=AARS PE=1 SV=2	AARS	SYAC_HUMAN	107 kDa			unknown	0	0.32554
Alanine--tRNA ligase, mitochondrial OS=Homo sapiens GN=AARS2 PE=1 SV=1	AARS2	SYAM_HUMAN	107 kDa			unknown	0.27017	0
Acyl-CoA synthetase family member 4 OS=Homo sapiens GN=AASDH PE=4 SV=1	AASDH	R4GNB1_HUMAN (+4)	89 kDa			unknown	0.27017	0
Alpha-aminoadipic semialdehyde synthase, mitochondrial OS=Homo sapiens GN=AASS PE=1 SV=1	AASS	AASS_HUMAN	102 kDa			unknown	0	0.32554
Cluster of Protein AATF OS=Homo sapiens GN=AATF PE=1 SV=1 (AATF_HUMAN)	AATF	AATF_HUMAN	63 kDa	TRUE		unknown	3.6478	2.9796
Protein AATF OS=Homo sapiens GN=AATF PE=1 SV=1	AATF	AATF_HUMAN	63 kDa	TRUE		unknown	0	0
Protein AATF (Fragment) OS=Homo sapiens GN=AATF PE=4 SV=1	AATF	K7EK88_HUMAN	11 kDa	TRUE		unknown	3.6478	2.9796
Serine/threonine-protein kinase LMTK1 OS=Homo sapiens GN=AATK PE=2 SV=2	AATK	H7C175_HUMAN (+1)	134 kDa			unknown	0.54034	0
Isoform 2 of ATP-binding cassette sub-family A member 12 OS=Homo sapiens GN=ABCA12	ABCA12	sp|Q86UK0-2|ABCAC_HUMAN (+1)	257 kDa	TRUE		unknown	0.27017	0
Cluster of ATP-binding cassette sub-family A member 13 OS=Homo sapiens GN=ABCA13 PE=2 SV=3 (sp|Q86UQ4|ABCAD_HUMAN)	ABCA13	sp|Q86UQ4|ABCAD_HUMAN	576 kDa	TRUE		unknown	0	0.32554
ATP-binding cassette sub-family A member 13 OS=Homo sapiens GN=ABCA13 PE=2 SV=3	ABCA13	sp|Q86UQ4|ABCAD_HUMAN	576 kDa	TRUE		unknown	0	0.32554
ATP-binding cassette sub-family A member 13 (Fragment) OS=Homo sapiens GN=ABCA13 PE=4 SV=1	ABCA13	H7C0U5_HUMAN	134 kDa	TRUE		unknown	0	0
ATP-binding cassette sub-family A member 5 OS=Homo sapiens GN=ABCA5 PE=2 SV=1	ABCA5	E7ETD3_HUMAN (+1)	187 kDa	TRUE		unknown	0	0.32554
Isoform 3 of ATP-binding cassette sub-family A member 9 OS=Homo sapiens GN=ABCA9	ABCA9	sp|Q8IUA7-3|ABCA9_HUMAN	163 kDa			unknown	0	0.32554
Isoform 2 of ATP-binding cassette sub-family B member 5 OS=Homo sapiens GN=ABCB5	ABCB5	sp|Q2M3G0-2|ABCB5_HUMAN	15 kDa			unknown	0	0.32554
ATP-binding cassette sub-family B member 6, mitochondrial (Fragment) OS=Homo sapiens GN=ABCB6 PE=4 SV=1	ABCB6	H7C3Z0_HUMAN	4 kDa			unknown	0.27017	0
Multidrug resistance-associated protein 1 (Fragment) OS=Homo sapiens GN=ABCC1 PE=3 SV=1	ABCC1	I3L4X2_HUMAN (+5)	161 kDa			unknown	0	0.32554
Isoform 2 of Multidrug resistance-associated protein 7 OS=Homo sapiens GN=ABCC10	ABCC10	sp|Q5T3U5-2|MRP7_HUMAN (+1)	159 kDa	TRUE		unknown	0.27017	0
Cluster of Isoform 2 of ATP-binding cassette sub-family C member 11 OS=Homo sapiens GN=ABCC11 (sp|Q96J66-2|ABCCB_HUMAN)	ABCC11	sp|Q96J66-2|ABCCB_HUMAN [2]	150 kDa	TRUE		unknown	0.27017	0
Isoform 2 of ATP-binding cassette sub-family C member 11 OS=Homo sapiens GN=ABCC11	ABCC11	sp|Q96J66-2|ABCCB_HUMAN (+1)	150 kDa	TRUE		unknown	0.27017	0
Multidrug resistance-associated protein 9 OS=Homo sapiens GN=ABCC12 PE=1 SV=2	ABCC12	sp|Q96J65|MRP9_HUMAN	152 kDa	TRUE		unknown	0	0
Canalicular multispecific organic anion transporter 1 OS=Homo sapiens GN=ABCC2 PE=1 SV=3	ABCC2	MRP2_HUMAN	174 kDa			unknown	0	0.32554
ATP-binding cassette C5 splicing variant A OS=Homo sapiens GN=ABCC5 PE=2 SV=1	ABCC5	Q86UX3_HUMAN (+1)	156 kDa	TRUE		unknown	0.27017	0
Isoform 2 of ATP-binding cassette sub-family C member 8 OS=Homo sapiens GN=ABCC8	ABCC8	sp|Q09428-2|ABCC8_HUMAN (+1)	177 kDa	TRUE		unknown	0.27017	0.32554
ATP-binding cassette sub-family C member 9 OS=Homo sapiens GN=ABCC9 PE=3 SV=1	ABCC9	K4DI86_HUMAN	170 kDa	TRUE		unknown	0.27017	0
ATP-binding cassette sub-family D member 3 OS=Homo sapiens GN=ABCD3 PE=2 SV=1	ABCD3	E7EUE1_HUMAN (+2)	78 kDa			unknown	0	0.32554
Isoform 2 of ATP-binding cassette sub-family F member 3 OS=Homo sapiens GN=ABCF3	ABCF3	sp|Q9NUQ8-2|ABCF3_HUMAN (+1)	79 kDa			unknown	0	2.2223
Isoform 4 of Alpha/beta hydrolase domain-containing protein 11 OS=Homo sapiens GN=ABHD11	ABHD11	sp|Q8NFV4-4|ABHDB_HUMAN (+1)	34 kDa			unknown	0	0.32554
Abl interactor 1 OS=Homo sapiens GN=ABI1 PE=2 SV=1	ABI1	F8WA56_HUMAN	53 kDa	TRUE		unknown	0	0.32554
Abl interactor 2 (Fragment) OS=Homo sapiens GN=ABI2 PE=4 SV=1	ABI2	H0Y6B5_HUMAN	32 kDa	TRUE		unknown	0.27017	0
Target of Nesh-SH3 (Fragment) OS=Homo sapiens GN=ABI3BP PE=4 SV=1	ABI3BP	H0YDW0_HUMAN	9 kDa			unknown	0	0.32554
3-ketoacyl-CoA thiolase, peroxisomal (Fragment) OS=Homo sapiens GN=ACAA1 PE=3 SV=1	ACAA1	H0Y4D4_HUMAN	25 kDa	TRUE		unknown	0.27017	0
Isoform 2 of Acetyl-CoA carboxylase 1 OS=Homo sapiens GN=ACACA	ACACA	sp|Q13085-2|ACACA_HUMAN (+3)	260 kDa	TRUE		unknown	0	0.32554
Acetyl-CoA carboxylase 2 OS=Homo sapiens GN=ACACB PE=2 SV=1	ACACB	F8W8T8_HUMAN (+2)	268 kDa	TRUE		unknown	0	0.32554
Arf-GAP with coiled-coil, ANK repeat and PH domain-containing protein 2 OS=Homo sapiens GN=ACAP2 PE=1 SV=3	ACAP2	ACAP2_HUMAN	88 kDa	TRUE		unknown	0.27017	0
Arf-GAP with coiled-coil, ANK repeat and PH domain-containing protein 3 OS=Homo sapiens GN=ACAP3 PE=1 SV=2	ACAP3	sp|Q96P50|ACAP3_HUMAN	92 kDa	TRUE		unknown	0.27017	0
Sterol O-acyltransferase 1 (Fragment) OS=Homo sapiens GN=ACAT1 PE=3 SV=1	ACAT1	H0YEL7_HUMAN	14 kDa	TRUE		unknown	0	0.32554
Cluster of Isoform 2 of Acyl-CoA-binding domain-containing protein 4 OS=Homo sapiens GN=ACBD4 (sp|Q8NC06-2|ACBD4_HUMAN)	ACBD4	sp|Q8NC06-2|ACBD4_HUMAN	35 kDa	TRUE		unknown	0.27017	0.32554
Isoform 2 of Acyl-CoA-binding domain-containing protein 4 OS=Homo sapiens GN=ACBD4	ACBD4	sp|Q8NC06-2|ACBD4_HUMAN	35 kDa	TRUE		unknown	0.27017	0.32554
Acyl-CoA-binding domain-containing protein 4 OS=Homo sapiens GN=ACBD4 PE=4 SV=1	ACBD4	K7EM05_HUMAN	30 kDa	TRUE		unknown	0	0
Apoptotic chromatin condensation inducer in the nucleus OS=Homo sapiens GN=ACIN1 PE=1 SV=2	ACIN1	sp|Q9UKV3|ACINU_HUMAN	152 kDa			unknown	7.3067	0
Isoform 2 of ATP-citrate synthase OS=Homo sapiens GN=ACLY	ACLY	sp|P53396-2|ACLY_HUMAN (+1)	120 kDa			unknown	0.27017	0
Cytoplasmic aconitate hydratase OS=Homo sapiens GN=ACO1 PE=1 SV=3	ACO1	ACOC_HUMAN	98 kDa			unknown	2.6579	0.81926
Aconitate hydratase, mitochondrial OS=Homo sapiens GN=ACO2 PE=1 SV=2	ACO2	ACON_HUMAN	85 kDa			unknown	1.6888	0
Acyl-coenzyme A thioesterase 1 OS=Homo sapiens GN=ACOT1 PE=1 SV=1	ACOT1	ACOT1_HUMAN (+1)	46 kDa	TRUE		unknown	0	0
Cluster of Acyl-coenzyme A thioesterase 2, mitochondrial OS=Homo sapiens GN=ACOT2 PE=1 SV=6 (sp|P49753|ACOT2_HUMAN)	ACOT2	sp|P49753|ACOT2_HUMAN	53 kDa	TRUE		unknown	0.27017	0
Acyl-coenzyme A thioesterase 2, mitochondrial OS=Homo sapiens GN=ACOT2 PE=1 SV=6	ACOT2	sp|P49753|ACOT2_HUMAN	53 kDa	TRUE		unknown	0	0
Isoform 2 of Acyl-coenzyme A thioesterase 9, mitochondrial OS=Homo sapiens GN=ACOT9	ACOT9	sp|Q9Y305-2|ACOT9_HUMAN (+3)	46 kDa			unknown	0	0.32554
Isoform 2 of Peroxisomal acyl-coenzyme A oxidase 1 OS=Homo sapiens GN=ACOX1	ACOX1	sp|Q15067-2|ACOX1_HUMAN (+2)	75 kDa			unknown	0.27017	0
Acyl-coenzyme A oxidase-like protein (Fragment) OS=Homo sapiens GN=ACOXL PE=4 SV=1	ACOXL	H7C2M3_HUMAN	18 kDa			unknown	0	0.32554
Isoform 4 of Acyl-coenzyme A oxidase-like protein OS=Homo sapiens GN=ACOXL	ACOXL	sp|Q9NUZ1-4|ACOXL_HUMAN	65 kDa			unknown	0	0.32554
Low molecular weight phosphotyrosine protein phosphatase OS=Homo sapiens GN=ACP1 PE=2 SV=1	ACP1	B5MCC7_HUMAN	12 kDa			unknown	0	0.32554
Isoform 2 of Prostatic acid phosphatase OS=Homo sapiens GN=ACPP	ACPP	sp|P15309-2|PPAP_HUMAN	48 kDa			unknown	0	0.32554
Long-chain-fatty-acid--CoA ligase 4 OS=Homo sapiens GN=ACSL4 PE=1 SV=2	ACSL4	sp|O60488|ACSL4_HUMAN	79 kDa			unknown	0.27017	0
Acyl-CoA synthetase short-chain family member 3, mitochondrial (Fragment) OS=Homo sapiens GN=ACSS3 PE=4 SV=1	ACSS3	H0YII9_HUMAN	8 kDa	TRUE		unknown	0	0.32554
Actin, alpha skeletal muscle OS=Homo sapiens GN=ACTA1 PE=1 SV=1	ACTA1	ACTS_HUMAN	42 kDa	TRUE		unknown	0	0
Cluster of Actin, cytoplasmic 1 OS=Homo sapiens GN=ACTB PE=1 SV=1 (ACTB_HUMAN)	ACTB	ACTB_HUMAN [4]	42 kDa	TRUE		unknown	53.724	42.125
Actin, cytoplasmic 1 OS=Homo sapiens GN=ACTB PE=1 SV=1	ACTB	ACTB_HUMAN (+1)	42 kDa	TRUE		unknown	46.599	40.998
Beta-actin-like protein 2 OS=Homo sapiens GN=ACTBL2 PE=1 SV=2	ACTBL2	ACTBL_HUMAN	42 kDa	TRUE		unknown	0	0
Actin, alpha cardiac muscle 1 OS=Homo sapiens GN=ACTC1 PE=1 SV=1	ACTC1	ACTC_HUMAN	42 kDa	TRUE		unknown	0	0
Actin, cytoplasmic 2 OS=Homo sapiens GN=ACTG1 PE=1 SV=1	ACTG1	ACTG_HUMAN	42 kDa	TRUE		unknown	47.456	36.164
Actin, gamma-enteric smooth muscle OS=Homo sapiens GN=ACTG2 PE=2 SV=1	ACTG2	F8WB63_HUMAN	11 kDa	TRUE		unknown	0	0
Actin-like protein 10 OS=Homo sapiens GN=ACTL10 PE=2 SV=1	ACTL10	ACL10_HUMAN	27 kDa			unknown	0.27017	0
Actin-like protein 7A OS=Homo sapiens GN=ACTL7A PE=1 SV=1	ACTL7A	ACL7A_HUMAN	49 kDa			unknown	0.27017	0
Cluster of Alpha-actinin-1 (Fragment) OS=Homo sapiens GN=ACTN1 PE=2 SV=1 (G3V2N5_HUMAN)	ACTN1	G3V2N5_HUMAN	30 kDa	TRUE		unknown	0.27017	0
Alpha-actinin-1 (Fragment) OS=Homo sapiens GN=ACTN1 PE=2 SV=1	ACTN1	G3V2N5_HUMAN	30 kDa	TRUE		unknown	0	0
Alpha-actinin-1 OS=Homo sapiens GN=ACTN1 PE=1 SV=2	ACTN1	sp|P12814|ACTN1_HUMAN	103 kDa	TRUE		unknown	0	0
Actinin alpha 1 isoform 3 OS=Homo sapiens GN=ACTN1 PE=2 SV=1	ACTN1	B7TY16_HUMAN (+2)	107 kDa	TRUE		unknown	0	0
Alpha-actinin-4 OS=Homo sapiens GN=ACTN4 PE=1 SV=2	ACTN4	ACTN4_HUMAN	105 kDa	TRUE		unknown	0	0.32554
Actin-related protein 10 (Fragment) OS=Homo sapiens GN=ACTR10 PE=4 SV=1	ACTR10	H0YJR3_HUMAN	17 kDa			unknown	0.27017	0
Isoform 2 of Activin receptor type-1B OS=Homo sapiens GN=ACVR1B	ACVR1B	sp|P36896-2|ACV1B_HUMAN (+2)	53 kDa	TRUE		unknown	0.27017	0
Disintegrin and metalloproteinase domain-containing protein 10 OS=Homo sapiens GN=ADAM10 PE=2 SV=1	ADAM10	H0YK32_HUMAN	4 kDa			unknown	0	0.32554
Disintegrin and metalloproteinase domain-containing protein 10 OS=Homo sapiens GN=ADAM10 PE=1 SV=1	ADAM10	ADA10_HUMAN	84 kDa			unknown	0.27017	0
Isoform 3 of Disintegrin and metalloproteinase domain-containing protein 15 OS=Homo sapiens GN=ADAM15	ADAM15	sp|Q13444-3|ADA15_HUMAN (+5)	93 kDa			unknown	0	1.5939
A disintegrin and metalloproteinase with thrombospondin motifs 18 (Fragment) OS=Homo sapiens GN=ADAMTS18 PE=4 SV=1	ADAMTS18	H3BMG1_HUMAN	7 kDa			unknown	0	0.32554
ADAMTS-like protein 1 OS=Homo sapiens GN=ADAMTSL1 PE=1 SV=4	ADAMTSL1	sp|Q8N6G6|ATL1_HUMAN	193 kDa	TRUE		unknown	0	0.32554
Cluster of Isoform 3 of Double-stranded RNA-specific adenosine deaminase OS=Homo sapiens GN=ADAR (sp|P55265-3|DSRAD_HUMAN)	ADAR	sp|P55265-3|DSRAD_HUMAN [4]	131 kDa	TRUE		unknown	4.5291	0.65107
Isoform 3 of Double-stranded RNA-specific adenosine deaminase OS=Homo sapiens GN=ADAR	ADAR	sp|P55265-3|DSRAD_HUMAN	131 kDa	TRUE		unknown	3.2351	0.65107
Double-stranded RNA-specific adenosine deaminase OS=Homo sapiens GN=ADAR PE=2 SV=1	ADAR	E7ENU4_HUMAN (+2)	141 kDa	TRUE		unknown	4.5291	0
Adenylate cyclase type 3 OS=Homo sapiens GN=ADCY3 PE=1 SV=3	ADCY3	ADCY3_HUMAN	129 kDa	TRUE		unknown	0.27017	0
Adenylate cyclase type 5 OS=Homo sapiens GN=ADCY5 PE=1 SV=3	ADCY5	sp|O95622|ADCY5_HUMAN	139 kDa	TRUE		unknown	0.27017	0
Isoform 2 of Adenylate cyclase type 6 OS=Homo sapiens GN=ADCY6	ADCY6	sp|O43306-2|ADCY6_HUMAN (+1)	125 kDa	TRUE		unknown	0.27017	0
Isoform 2 of Adenosine kinase OS=Homo sapiens GN=ADK	ADK	sp|P55263-2|ADK_HUMAN (+2)	39 kDa			unknown	0	0.32554
Alpha-1D adrenergic receptor OS=Homo sapiens GN=ADRA1D PE=2 SV=2	ADRA1D	ADA1D_HUMAN	60 kDa			unknown	0.27017	0
Beta-adrenergic receptor kinase 1 OS=Homo sapiens GN=ADRBK1 PE=1 SV=2	ADRBK1	ARBK1_HUMAN (+1)	80 kDa	TRUE		unknown	0	0
Cluster of Beta-adrenergic receptor kinase 2 OS=Homo sapiens GN=ADRBK2 PE=2 SV=2 (ARBK2_HUMAN)	ADRBK2	ARBK2_HUMAN	80 kDa	TRUE		unknown	0	0.32554
Beta-adrenergic receptor kinase 2 OS=Homo sapiens GN=ADRBK2 PE=2 SV=2	ADRBK2	ARBK2_HUMAN	80 kDa	TRUE		unknown	0	0
AF4/FMR2 family member 1 (Fragment) OS=Homo sapiens GN=AFF1 PE=2 SV=1	AFF1	E7EMC5_HUMAN (+4)	46 kDa			unknown	0	2.9796
Isoform 2 of AF4/FMR2 family member 3 OS=Homo sapiens GN=AFF3	AFF3	sp|P51826-2|AFF3_HUMAN (+1)	136 kDa			unknown	0	0.32554
AF4/FMR2 family member 4 OS=Homo sapiens GN=AFF4 PE=1 SV=1	AFF4	sp|Q9UHB7|AFF4_HUMAN	127 kDa	TRUE		unknown	0.54034	0
Alpha-fetoprotein OS=Homo sapiens GN=AFP PE=1 SV=1	AFP	FETA_HUMAN (+1)	69 kDa			unknown	0.27017	0
Isoform 2 of Aftiphilin OS=Homo sapiens GN=AFTPH	AFTPH	sp|Q6ULP2-2|AFTIN_HUMAN (+4)	99 kDa			unknown	0.27017	0
Cluster of Arf-GAP with GTPase, ANK repeat and PH domain-containing protein 2 (Fragment) OS=Homo sapiens GN=AGAP2 PE=4 SV=1 (J3KNM6_HUMAN)	AGAP2	J3KNM6_HUMAN	109 kDa	TRUE		unknown	0.27017	0
Arf-GAP with GTPase, ANK repeat and PH domain-containing protein 2 (Fragment) OS=Homo sapiens GN=AGAP2 PE=4 SV=1	AGAP2	J3KNM6_HUMAN	109 kDa	TRUE		unknown	0	0
Arf-GAP with GTPase, ANK repeat and PH domain-containing protein 2 OS=Homo sapiens GN=AGAP2 PE=1 SV=2	AGAP2	sp|Q99490|AGAP2_HUMAN	125 kDa	TRUE		unknown	0	0
Arf-GAP domain and FG repeat-containing protein 1 (Fragment) OS=Homo sapiens GN=AGFG1 PE=4 SV=1	AGFG1	H7C0S7_HUMAN	13 kDa			unknown	0.27017	0
Arf-GAP domain and FG repeat-containing protein 2 OS=Homo sapiens GN=AGFG2 PE=1 SV=2	AGFG2	AGFG2_HUMAN	49 kDa			unknown	0.27017	0
Isoform 6 of Glycogen debranching enzyme OS=Homo sapiens GN=AGL	AGL	sp|P35573-3|GDE_HUMAN	173 kDa			unknown	0.27017	0
Isoform 2 of Protein argonaute-2 OS=Homo sapiens GN=AGO2	AGO2	sp|Q9UKV8-2|AGO2_HUMAN (+1)	94 kDa	TRUE		unknown	0	1.9194
1-acyl-sn-glycerol-3-phosphate acyltransferase alpha OS=Homo sapiens GN=AGPAT1 PE=2 SV=2	AGPAT1	PLCA_HUMAN (+1)	32 kDa			unknown	0	0.32554
Isoform 2 of 1-acyl-sn-glycerol-3-phosphate acyltransferase beta OS=Homo sapiens GN=AGPAT2	AGPAT2	sp|O15120-2|PLCB_HUMAN (+1)	27 kDa			unknown	0	0.32554
1-acyl-sn-glycerol-3-phosphate acyltransferase epsilon (Fragment) OS=Homo sapiens GN=AGPAT5 PE=4 SV=1	AGPAT5	H0YC22_HUMAN	20 kDa	TRUE		unknown	0	0.32554
Glycerol-3-phosphate acyltransferase 3 OS=Homo sapiens GN=AGPAT9 PE=1 SV=2	AGPAT9	GPAT3_HUMAN	49 kDa			unknown	0.27017	0
5-phosphohydroxy-L-lysine phospho-lyase (Fragment) OS=Homo sapiens GN=AGXT2L2 PE=3 SV=1	AGXT2L2	H7BYK2_HUMAN	20 kDa			unknown	0.27017	0
AT-hook DNA-binding motif-containing protein 1 OS=Homo sapiens GN=AHDC1 PE=1 SV=1	AHDC1	AHDC1_HUMAN	168 kDa			unknown	0.27017	0
Neuroblast differentiation-associated protein AHNAK OS=Homo sapiens GN=AHNAK PE=1 SV=2	AHNAK	AHNK_HUMAN	629 kDa	TRUE		unknown	0.79897	0.65107
Cluster of Isoform 3 of Protein AHNAK2 OS=Homo sapiens GN=AHNAK2 (sp|Q8IVF2-3|AHNK2_HUMAN)	AHNAK2	sp|Q8IVF2-3|AHNK2_HUMAN [2]	606 kDa	TRUE		unknown	1.0807	0.65107
Isoform 3 of Protein AHNAK2 OS=Homo sapiens GN=AHNAK2	AHNAK2	sp|Q8IVF2-3|AHNK2_HUMAN (+1)	606 kDa	TRUE		unknown	1.0807	0.65107
Isoform 2 of Protein AHNAK2 OS=Homo sapiens GN=AHNAK2	AHNAK2	sp|Q8IVF2-2|AHNK2_HUMAN	85 kDa	TRUE		unknown	0	0
Isoform 2 of Apoptosis-inducing factor 2 OS=Homo sapiens GN=AIFM2	AIFM2	sp|Q9BRQ8-2|AIFM2_HUMAN (+1)	37 kDa			unknown	0.27017	0
Absent in melanoma 1-like protein (Fragment) OS=Homo sapiens GN=AIM1L PE=2 SV=1	AIM1L	E7ET48_HUMAN	49 kDa			unknown	0	0.32554
Interferon-inducible protein AIM2 OS=Homo sapiens GN=AIM2 PE=1 SV=1	AIM2	AIM2_HUMAN	39 kDa			unknown	0.27017	0
Isoform 3 of GTP:AMP phosphotransferase AK3, mitochondrial OS=Homo sapiens GN=AK3	AK3	sp|Q9UIJ7-3|KAD3_HUMAN	21 kDa			unknown	0	0.32554
Adenylate kinase 7 OS=Homo sapiens GN=AK7 PE=1 SV=3	AK7	KAD7_HUMAN	83 kDa	TRUE		unknown	0.27017	0
A-kinase anchor protein 10, mitochondrial OS=Homo sapiens GN=AKAP10 PE=1 SV=2	AKAP10	AKA10_HUMAN	74 kDa			unknown	0.27017	0
A-kinase anchor protein 10, mitochondrial (Fragment) OS=Homo sapiens GN=AKAP10 PE=4 SV=1	AKAP10	K7EM25_HUMAN	3 kDa			unknown	0	0.32554
Isoform 2 of A-kinase anchor protein 12 OS=Homo sapiens GN=AKAP12	AKAP12	sp|Q02952-2|AKA12_HUMAN (+2)	182 kDa			unknown	0.27017	0
Isoform 2 of A-kinase anchor protein 13 OS=Homo sapiens GN=AKAP13	AKAP13	sp|Q12802-2|AKP13_HUMAN (+2)	308 kDa	TRUE		unknown	0	0.32554
A-kinase anchor protein 2 (Fragment) OS=Homo sapiens GN=AKAP2 PE=2 SV=1	AKAP2	C9JVY5_HUMAN	85 kDa	TRUE		unknown	0.27017	0
A-kinase anchor protein 3 OS=Homo sapiens GN=AKAP3 PE=1 SV=2	AKAP3	AKAP3_HUMAN	95 kDa			unknown	0.27017	0
Cluster of Isoform 2 of A-kinase anchor protein 4 OS=Homo sapiens GN=AKAP4 (sp|Q5JQC9-2|AKAP4_HUMAN)	AKAP4	sp|Q5JQC9-2|AKAP4_HUMAN [2]	93 kDa	TRUE		unknown	0	0.32554
Isoform 2 of A-kinase anchor protein 4 OS=Homo sapiens GN=AKAP4	AKAP4	sp|Q5JQC9-2|AKAP4_HUMAN (+1)	93 kDa	TRUE		unknown	0	0.32554
A-kinase anchor protein 4 OS=Homo sapiens GN=AKAP4 PE=2 SV=2	AKAP4	A6ND82_HUMAN	52 kDa	TRUE		unknown	0	0
A-kinase anchor protein 6 OS=Homo sapiens GN=AKAP6 PE=1 SV=3	AKAP6	AKAP6_HUMAN	257 kDa			unknown	0.27017	0
A-kinase anchor protein 8-like (Fragment) OS=Homo sapiens GN=AKAP8L PE=4 SV=1	AKAP8L	M0QZQ9_HUMAN	23 kDa	TRUE		unknown	0	0.32554
A-kinase anchor protein 8-like (Fragment) OS=Homo sapiens GN=AKAP8L PE=4 SV=1	AKAP8L	M0R1Y5_HUMAN	14 kDa			unknown	0	0.32554
Isoform 2 of A-kinase anchor protein 9 OS=Homo sapiens GN=AKAP9	AKAP9	sp|Q99996-2|AKAP9_HUMAN (+4)	453 kDa			unknown	0	0.32554
Aflatoxin B1 aldehyde reductase member 4 OS=Homo sapiens GN=AKR7L PE=2 SV=6	AKR7L	sp|Q8NHP1|ARK74_HUMAN	37 kDa	TRUE		unknown	0	0.32554
Isoform 2 of RAC-gamma serine/threonine-protein kinase OS=Homo sapiens GN=AKT3	AKT3	sp|Q9Y243-2|AKT3_HUMAN	54 kDa	TRUE		unknown	0	0.32554
Serum albumin OS=Homo sapiens GN=ALB PE=1 SV=2	ALB	sp|P02768|ALBU_HUMAN (+1)	69 kDa	TRUE		unknown	0	0
Retinal dehydrogenase 1 (Fragment) OS=Homo sapiens GN=ALDH1A1 PE=2 SV=1	ALDH1A1	Q5SYQ8_HUMAN	26 kDa			unknown	0.27017	0
Isoform 3 of Cytosolic 10-formyltetrahydrofolate dehydrogenase OS=Homo sapiens GN=ALDH1L1	ALDH1L1	sp|O75891-3|AL1L1_HUMAN	100 kDa	TRUE		unknown	0	0.32554
Chitobiosyldiphosphodolichol beta-mannosyltransferase OS=Homo sapiens GN=ALG1 PE=1 SV=2	ALG1	ALG1_HUMAN	53 kDa			unknown	0.27017	0
Probable dolichyl pyrophosphate Glc1Man9GlcNAc2 alpha-1,3-glucosyltransferase (Fragment) OS=Homo sapiens GN=ALG8 PE=2 SV=1	ALG8	E9PK79_HUMAN	28 kDa			unknown	0	0.32554
ALK tyrosine kinase receptor OS=Homo sapiens GN=ALK PE=1 SV=3	ALK	ALK_HUMAN	176 kDa			unknown	0	0.97661
Arachidonate lipoxygenase 3, isoform CRA_a OS=Homo sapiens GN=ALOXE3 PE=3 SV=1	ALOXE3	J3KPH2_HUMAN (+1)	98 kDa			unknown	0.27017	0
Cluster of Alsin (Fragment) OS=Homo sapiens GN=ALS2 PE=4 SV=1 (H0Y696_HUMAN)	ALS2	H0Y696_HUMAN	66 kDa	TRUE		unknown	0.54034	0
Alsin (Fragment) OS=Homo sapiens GN=ALS2 PE=4 SV=1	ALS2	H0Y696_HUMAN	66 kDa	TRUE		unknown	0.54034	0
Alsin OS=Homo sapiens GN=ALS2 PE=1 SV=2	ALS2	sp|Q96Q42|ALS2_HUMAN	184 kDa	TRUE		unknown	0	0
Cluster of Isoform 4 of Amyotrophic lateral sclerosis 2 chromosomal region candidate gene 11 protein OS=Homo sapiens GN=ALS2CR11 (sp|Q53TS8-4|AL2SA_HUMAN)	ALS2CR11	sp|Q53TS8-4|AL2SA_HUMAN	209 kDa	TRUE		unknown	0	0.32554
Isoform 4 of Amyotrophic lateral sclerosis 2 chromosomal region candidate gene 11 protein OS=Homo sapiens GN=ALS2CR11	ALS2CR11	sp|Q53TS8-4|AL2SA_HUMAN	209 kDa	TRUE		unknown	0	0
Isoform 3 of Amyotrophic lateral sclerosis 2 chromosomal region candidate gene 11 protein OS=Homo sapiens GN=ALS2CR11	ALS2CR11	sp|Q53TS8-3|AL2SA_HUMAN	62 kDa	TRUE		unknown	0	0
Cluster of THO complex subunit 4 OS=Homo sapiens GN=ALYREF PE=1 SV=3 (THOC4_HUMAN)	ALYREF	THOC4_HUMAN	27 kDa	TRUE		unknown	27.021	11.918
THO complex subunit 4 OS=Homo sapiens GN=ALYREF PE=1 SV=3	ALYREF	THOC4_HUMAN	27 kDa	TRUE		unknown	27.021	11.918
THO complex subunit 4 OS=Homo sapiens GN=ALYREF PE=2 SV=1	ALYREF	E9PB61_HUMAN	28 kDa	TRUE		unknown	0	0
S-adenosylmethionine decarboxylase proenzyme OS=Homo sapiens GN=AMD1 PE=1 SV=2	AMD1	DCAM_HUMAN	38 kDa			unknown	0.27017	0
Cluster of Angiomotin OS=Homo sapiens GN=AMOT PE=1 SV=1 (sp|Q4VCS5|AMOT_HUMAN)	AMOT	sp|Q4VCS5|AMOT_HUMAN	118 kDa	TRUE		unknown	212.49	14.997
Angiomotin OS=Homo sapiens GN=AMOT PE=1 SV=1	AMOT	sp|Q4VCS5|AMOT_HUMAN	118 kDa	TRUE		unknown	212.49	14.997
Isoform 2 of Angiomotin OS=Homo sapiens GN=AMOT	AMOT	sp|Q4VCS5-2|AMOT_HUMAN	73 kDa	TRUE		unknown	0	0
Isoform 2 of Angiomotin-like protein 1 OS=Homo sapiens GN=AMOTL1	AMOTL1	sp|Q8IY63-2|AMOL1_HUMAN (+1)	101 kDa	TRUE		unknown	0	0
Isoform 2 of Angiomotin-like protein 2 OS=Homo sapiens GN=AMOTL2	AMOTL2	sp|Q9Y2J4-2|AMOL2_HUMAN (+3)	86 kDa	TRUE		unknown	0	0
Isoform 2 of AMP deaminase 1 OS=Homo sapiens GN=AMPD1	AMPD1	sp|P23109-2|AMPD1_HUMAN (+1)	90 kDa			unknown	0.27017	0
Cluster of AMP deaminase 2 (Fragment) OS=Homo sapiens GN=AMPD2 PE=4 SV=1 (H0Y360_HUMAN)	AMPD2	H0Y360_HUMAN	99 kDa	TRUE		unknown	0.27017	0
AMP deaminase 2 (Fragment) OS=Homo sapiens GN=AMPD2 PE=4 SV=1	AMPD2	H0Y360_HUMAN	99 kDa	TRUE		unknown	0.27017	0
AMP deaminase 2 OS=Homo sapiens GN=AMPD2 PE=1 SV=2	AMPD2	sp|Q01433|AMPD2_HUMAN	101 kDa	TRUE		unknown	0	0
Anaphase-promoting complex subunit 10 OS=Homo sapiens GN=ANAPC10 PE=1 SV=1	ANAPC10	APC10_HUMAN (+4)	21 kDa			unknown	0.27017	0
Isoform Er5 of Ankyrin-1 OS=Homo sapiens GN=ANK1	ANK1	sp|P16157-3|ANK1_HUMAN	206 kDa	TRUE		unknown	1.9055	0
Ankyrin-1 (Fragment) OS=Homo sapiens GN=ANK1 PE=4 SV=1	ANK1	H0YBS0_HUMAN	116 kDa	TRUE		unknown	0	0.32554
Cluster of Ankyrin-2 OS=Homo sapiens GN=ANK2 PE=4 SV=1 (I6L894_HUMAN)	ANK2	I6L894_HUMAN [2]	430 kDa	TRUE		unknown	0.54034	0.32554
Ankyrin-2 OS=Homo sapiens GN=ANK2 PE=4 SV=1	ANK2	I6L894_HUMAN (+1)	430 kDa	TRUE		unknown	0.54034	0.32554
Ankyrin-2 (Fragment) OS=Homo sapiens GN=ANK2 PE=4 SV=1	ANK2	H0Y931_HUMAN	109 kDa	TRUE		unknown	0	0
Ankyrin-2 (Fragment) OS=Homo sapiens GN=ANK2 PE=2 SV=1	ANK2	D6RHE1_HUMAN (+1)	176 kDa	TRUE		unknown	0	0
Cluster of Ankyrin-3 OS=Homo sapiens GN=ANK3 PE=1 SV=3 (sp|Q12955|ANK3_HUMAN)	ANK3	sp|Q12955|ANK3_HUMAN [2]	480 kDa	TRUE		unknown	0.27017	0.65107
Ankyrin-3 OS=Homo sapiens GN=ANK3 PE=1 SV=3	ANK3	sp|Q12955|ANK3_HUMAN	480 kDa	TRUE		unknown	0.27017	0
Ankyrin-3 (Fragment) OS=Homo sapiens GN=ANK3 PE=2 SV=1	ANK3	D6RHY3_HUMAN	29 kDa	TRUE		unknown	0	0.32554
Isoform 2 of Ankyrin-3 OS=Homo sapiens GN=ANK3	ANK3	sp|Q12955-4|ANK3_HUMAN	204 kDa	TRUE		unknown	0	0
Ankyrin and armadillo repeat-containing protein OS=Homo sapiens GN=ANKAR PE=4 SV=1	ANKAR	J3KQB7_HUMAN (+1)	154 kDa			unknown	0.64702	3.1722
Cluster of Isoform 6 of Ankyrin repeat and KH domain-containing protein 1 OS=Homo sapiens GN=ANKHD1 (sp|Q8IWZ3-6|ANKH1_HUMAN)	ANKHD1	sp|Q8IWZ3-6|ANKH1_HUMAN	277 kDa	TRUE		unknown	0	2.316
Isoform 6 of Ankyrin repeat and KH domain-containing protein 1 OS=Homo sapiens GN=ANKHD1	ANKHD1	sp|Q8IWZ3-6|ANKH1_HUMAN	277 kDa	TRUE		unknown	0	0
Ankyrin repeat and KH domain-containing protein 1 (Fragment) OS=Homo sapiens GN=ANKHD1 PE=4 SV=1	ANKHD1	H0Y7Y3_HUMAN	99 kDa	TRUE		unknown	0	0
Ankyrin repeat and KH domain-containing protein 1 (Fragment) OS=Homo sapiens GN=ANKHD1 PE=4 SV=1	ANKHD1	H3BLS9_HUMAN	73 kDa	TRUE		unknown	0	0
Ankyrin repeat and KH domain-containing protein 1 OS=Homo sapiens GN=ANKHD1 PE=2 SV=1	ANKHD1	F6WFL0_HUMAN	92 kDa	TRUE		unknown	0	0
Isoform 5 of Ankyrin repeat and KH domain-containing protein 1 OS=Homo sapiens GN=ANKHD1	ANKHD1	sp|Q8IWZ3-5|ANKH1_HUMAN	60 kDa	TRUE		unknown	0	0
Isoform 3 of Ankyrin repeat domain-containing protein 13D OS=Homo sapiens GN=ANKRD13D	ANKRD13D	sp|Q6ZTN6-3|AN13D_HUMAN (+1)	68 kDa			unknown	0.27017	0
Isoform 2 of Ankyrin repeat domain-containing protein 16 OS=Homo sapiens GN=ANKRD16	ANKRD16	sp|Q6P6B7-2|ANR16_HUMAN (+1)	33 kDa			unknown	0.54034	0
Ankyrin repeat domain-containing protein 20A1 OS=Homo sapiens GN=ANKRD20A1 PE=2 SV=1	ANKRD20A1	A20A1_HUMAN (+5)	94 kDa			unknown	3.9839	0
Ankyrin repeat domain-containing protein 22 OS=Homo sapiens GN=ANKRD22 PE=2 SV=1	ANKRD22	ANR22_HUMAN	22 kDa			unknown	0	0.32554
Ankyrin repeat domain-containing protein 30B OS=Homo sapiens GN=ANKRD30B PE=2 SV=3	ANKRD30B	sp|Q9BXX2|AN30B_HUMAN	158 kDa	TRUE		unknown	0	0.32554
Putative ankyrin repeat domain-containing protein 31 OS=Homo sapiens GN=ANKRD31 PE=5 SV=2	ANKRD31	ANR31_HUMAN	211 kDa			unknown	0.27017	0
Ankyrin repeat domain-containing protein 35 OS=Homo sapiens GN=ANKRD35 PE=2 SV=2	ANKRD35	ANR35_HUMAN	110 kDa			unknown	0	0.32554
Cluster of Isoform 2 of Serine/threonine-protein phosphatase 6 regulatory ankyrin repeat subunit B OS=Homo sapiens GN=ANKRD44 (sp|Q8N8A2-2|ANR44_HUMAN)	ANKRD44	sp|Q8N8A2-2|ANR44_HUMAN [2]	108 kDa	TRUE		unknown	0	0.32554
Isoform 2 of Serine/threonine-protein phosphatase 6 regulatory ankyrin repeat subunit B OS=Homo sapiens GN=ANKRD44	ANKRD44	sp|Q8N8A2-2|ANR44_HUMAN (+1)	108 kDa	TRUE		unknown	0	0.32554
Serine/threonine-protein phosphatase 6 regulatory ankyrin repeat subunit B OS=Homo sapiens GN=ANKRD44 PE=2 SV=1	ANKRD44	H7BXV4_HUMAN	100 kDa	TRUE		unknown	0	0
Ankyrin repeat domain-containing protein 50 OS=Homo sapiens GN=ANKRD50 PE=1 SV=4	ANKRD50	sp|Q9ULJ7|ANR50_HUMAN	156 kDa	TRUE		unknown	0.27017	0
Ankyrin repeat domain-containing protein 63 OS=Homo sapiens GN=ANKRD63 PE=4 SV=1	ANKRD63	ANR63_HUMAN	40 kDa			unknown	0.27017	0
Ankyrin repeat domain-containing protein 66 OS=Homo sapiens GN=ANKRD66 PE=2 SV=2	ANKRD66	ANR66_HUMAN	28 kDa			unknown	0.27017	0.32554
Cluster of Isoform 3 of Ankyrin repeat and SAM domain-containing protein 6 OS=Homo sapiens GN=ANKS6 (sp|Q68DC2-4|ANKS6_HUMAN)	ANKS6	sp|Q68DC2-4|ANKS6_HUMAN	92 kDa	TRUE		unknown	0.27017	0
Isoform 3 of Ankyrin repeat and SAM domain-containing protein 6 OS=Homo sapiens GN=ANKS6	ANKS6	sp|Q68DC2-4|ANKS6_HUMAN (+1)	92 kDa	TRUE		unknown	0	0
Isoform 2 of Ankyrin repeat and SAM domain-containing protein 6 OS=Homo sapiens GN=ANKS6	ANKS6	sp|Q68DC2-3|ANKS6_HUMAN	35 kDa	TRUE		unknown	0	0
Anoctamin OS=Homo sapiens GN=ANO2 PE=2 SV=1	ANO2	F5GXT3_HUMAN	114 kDa			unknown	0.27017	0.32554
Anoctamin-7 OS=Homo sapiens GN=ANO7 PE=1 SV=2	ANO7	sp|Q6IWH7|ANO7_HUMAN	106 kDa			unknown	0	0.32554
Isoform 2 of Acidic leucine-rich nuclear phosphoprotein 32 family member B OS=Homo sapiens GN=ANP32B	ANP32B	sp|Q92688-2|AN32B_HUMAN (+1)	22 kDa			unknown	9.0423	10.795
Acidic leucine-rich nuclear phosphoprotein 32 family member E OS=Homo sapiens GN=ANP32E PE=2 SV=1	ANP32E	E9PLC4_HUMAN	20 kDa			unknown	0.27017	0
Annexin OS=Homo sapiens GN=ANXA11 PE=2 SV=1	ANXA11	B4DVE7_HUMAN	51 kDa			unknown	0.27017	0
Annexin (Fragment) OS=Homo sapiens GN=ANXA2 PE=2 SV=1	ANXA2	H0YKS4_HUMAN (+5)	20 kDa			unknown	2.733	3.72
Cluster of Annexin OS=Homo sapiens GN=ANXA6 PE=2 SV=1 (E7EMC6_HUMAN)	ANXA6	E7EMC6_HUMAN	37 kDa	TRUE		unknown	0.27017	0
Annexin OS=Homo sapiens GN=ANXA6 PE=2 SV=1	ANXA6	E7EMC6_HUMAN	37 kDa	TRUE		unknown	0	0
Annexin OS=Homo sapiens GN=ANXA6 PE=2 SV=3	ANXA6	A6NN80_HUMAN (+1)	75 kDa	TRUE		unknown	0	0
Annexin A8 OS=Homo sapiens GN=ANXA8 PE=1 SV=3	ANXA8	ANXA8_HUMAN (+4)	37 kDa			unknown	1.7135	0
Isoform 2 of Retina-specific copper amine oxidase OS=Homo sapiens GN=AOC2	AOC2	sp|O75106-2|AOC2_HUMAN (+1)	81 kDa	TRUE		unknown	0.27017	0
AP-1 complex subunit gamma-like 2 OS=Homo sapiens GN=AP1G2 PE=1 SV=1	AP1G2	AP1G2_HUMAN	87 kDa			unknown	0	0.32554
Isoform 2 of AP-3 complex subunit delta-1 OS=Homo sapiens GN=AP3D1	AP3D1	sp|O14617-2|AP3D1_HUMAN	125 kDa	TRUE		unknown	0.27017	0
Cluster of Amyloid beta A4 precursor protein-binding family B member 2 (Fragment) OS=Homo sapiens GN=APBB2 PE=4 SV=1 (H0YAJ5_HUMAN)	APBB2	H0YAJ5_HUMAN	80 kDa	TRUE		unknown	0.27017	0.32554
Amyloid beta A4 precursor protein-binding family B member 2 (Fragment) OS=Homo sapiens GN=APBB2 PE=4 SV=1	APBB2	H0YAJ5_HUMAN	80 kDa	TRUE		unknown	0	0
Isoform 4 of Amyloid beta A4 precursor protein-binding family B member 2 OS=Homo sapiens GN=APBB2	APBB2	sp|Q92870-4|APBB2_HUMAN (+1)	83 kDa	TRUE		unknown	0	0
Methylthioribulose-1-phosphate dehydratase OS=Homo sapiens GN=APIP PE=3 SV=1	APIP	J3KN82_HUMAN (+1)	29 kDa	TRUE		unknown	0	0.32554
Apolipoprotein B-100 OS=Homo sapiens GN=APOB PE=1 SV=2	APOB	APOB_HUMAN	516 kDa	TRUE		unknown	0.27017	0
Isoform 4 of Apolipoprotein B receptor OS=Homo sapiens GN=APOBR	APOBR	sp|Q0VD83-4|APOBR_HUMAN (+1)	116 kDa			unknown	0.27017	0
Amyloid protein-binding protein 2 OS=Homo sapiens GN=APPBP2 PE=1 SV=2	APPBP2	APBP2_HUMAN	67 kDa			unknown	0.27017	0
DCC-interacting protein 13-alpha OS=Homo sapiens GN=APPL1 PE=1 SV=1	APPL1	DP13A_HUMAN	80 kDa	TRUE		unknown	0	0.32554
Isoform 2 of DCC-interacting protein 13-beta OS=Homo sapiens GN=APPL2	APPL2	sp|Q8NEU8-2|DP13B_HUMAN (+2)	70 kDa	TRUE		unknown	0	0.32554
Amyloid-like protein 2 OS=Homo sapiens GN=APPL2 PE=2 SV=1	APPL2	F8VS86_HUMAN	12 kDa	TRUE		unknown	0.27017	0
Isoform 2 of Arginase-1 OS=Homo sapiens GN=ARG1	ARG1	sp|P05089-2|ARGI1_HUMAN (+1)	36 kDa			unknown	6.377	0
Arginine and glutamate-rich protein 1 OS=Homo sapiens GN=ARGLU1 PE=1 SV=1	ARGLU1	sp|Q9NWB6|ARGL1_HUMAN	33 kDa			unknown	0.91099	0
Rho GTPase-activating protein 21 OS=Homo sapiens GN=ARHGAP21 PE=1 SV=1	ARHGAP21	sp|Q5T5U3|RHG21_HUMAN	217 kDa	TRUE		unknown	0.27017	0
Rho GTPase-activating protein 22 OS=Homo sapiens GN=ARHGAP22 PE=2 SV=1	ARHGAP22	B4DED8_HUMAN (+2)	77 kDa			unknown	0.27017	0
Rho GTPase-activating protein 26 (Fragment) OS=Homo sapiens GN=ARHGAP26 PE=4 SV=1	ARHGAP26	H7BZE1_HUMAN	16 kDa	TRUE		unknown	0	0.32554
Rho GTPase-activating protein 29 OS=Homo sapiens GN=ARHGAP29 PE=1 SV=2	ARHGAP29	sp|Q52LW3|RHG29_HUMAN	142 kDa	TRUE		unknown	0.27017	0
Cluster of Isoform 2 of Rho GTPase-activating protein 30 OS=Homo sapiens GN=ARHGAP30 (sp|Q7Z6I6-2|RHG30_HUMAN)	ARHGAP30	sp|Q7Z6I6-2|RHG30_HUMAN	96 kDa	TRUE		unknown	0.27017	0
Isoform 2 of Rho GTPase-activating protein 30 OS=Homo sapiens GN=ARHGAP30	ARHGAP30	sp|Q7Z6I6-2|RHG30_HUMAN (+1)	96 kDa	TRUE		unknown	0	0
Isoform 3 of Rho GTPase-activating protein 30 OS=Homo sapiens GN=ARHGAP30	ARHGAP30	sp|Q7Z6I6-3|RHG30_HUMAN	101 kDa	TRUE		unknown	0	0
Rho GTPase-activating protein 31 OS=Homo sapiens GN=ARHGAP31 PE=1 SV=2	ARHGAP31	RHG31_HUMAN	157 kDa			unknown	0.27017	0
Rho GTPase-activating protein 35 OS=Homo sapiens GN=ARHGAP35 PE=1 SV=3	ARHGAP35	RHG35_HUMAN	171 kDa			unknown	0	0.32554
Isoform 2 of Rho GTPase-activating protein 39 OS=Homo sapiens GN=ARHGAP39	ARHGAP39	sp|Q9C0H5-2|RHG39_HUMAN (+1)	125 kDa			unknown	0.27017	0.32554
Rho GTPase-activating protein 40 (Fragment) OS=Homo sapiens GN=ARHGAP40 PE=4 SV=1	ARHGAP40	H7BXE0_HUMAN	65 kDa	TRUE		unknown	0.27017	0
Cluster of Rho GTPase-activating protein 6 OS=Homo sapiens GN=ARHGAP6 PE=1 SV=3 (sp|O43182|RHG06_HUMAN)	ARHGAP6	sp|O43182|RHG06_HUMAN	106 kDa	TRUE		unknown	0.54034	0
Rho GTPase-activating protein 6 OS=Homo sapiens GN=ARHGAP6 PE=1 SV=3	ARHGAP6	sp|O43182|RHG06_HUMAN	106 kDa	TRUE		unknown	0.54034	0
Isoform 1 of Rho GTPase-activating protein 6 OS=Homo sapiens GN=ARHGAP6	ARHGAP6	sp|O43182-2|RHG06_HUMAN	84 kDa	TRUE		unknown	0	0
Rho guanine nucleotide exchange factor 16 OS=Homo sapiens GN=ARHGEF16 PE=1 SV=1	ARHGEF16	sp|Q5VV41|ARHGG_HUMAN	80 kDa			unknown	0	0.32554
Rho guanine nucleotide exchange factor 17 OS=Homo sapiens GN=ARHGEF17 PE=1 SV=1	ARHGEF17	ARHGH_HUMAN	222 kDa	TRUE		unknown	0.27017	1.3294
Rho guanine nucleotide exchange factor 40 OS=Homo sapiens GN=ARHGEF40 PE=1 SV=3	ARHGEF40	sp|Q8TER5|ARH40_HUMAN	165 kDa			unknown	0	0.32554
Rho guanine nucleotide exchange factor 5 (Fragment) OS=Homo sapiens GN=ARHGEF5 PE=4 SV=1	ARHGEF5	H0Y895_HUMAN	89 kDa			unknown	0.27017	0
Cluster of Isoform 2 of AT-rich interactive domain-containing protein 1A OS=Homo sapiens GN=ARID1A (sp|O14497-2|ARI1A_HUMAN)	ARID1A	sp|O14497-2|ARI1A_HUMAN	218 kDa	TRUE		unknown	0.27017	0.65107
Isoform 2 of AT-rich interactive domain-containing protein 1A OS=Homo sapiens GN=ARID1A	ARID1A	sp|O14497-2|ARI1A_HUMAN	218 kDa	TRUE		unknown	0.27017	0.65107
AT-rich interactive domain-containing protein 1A (Fragment) OS=Homo sapiens GN=ARID1A PE=4 SV=1	ARID1A	H0Y488_HUMAN	129 kDa	TRUE		unknown	0	0
AT-rich interactive domain-containing protein 1A (Fragment) OS=Homo sapiens GN=ARID1A PE=4 SV=1	ARID1A	H0YEW5_HUMAN	21 kDa	TRUE		unknown	0	0
AT-rich interactive domain-containing protein 1A (Fragment) OS=Homo sapiens GN=ARID1A PE=4 SV=1	ARID1A	H0YCU6_HUMAN	15 kDa	TRUE		unknown	0	0.32554
Cluster of Isoform 3 of AT-rich interactive domain-containing protein 1B OS=Homo sapiens GN=ARID1B (sp|Q8NFD5-3|ARI1B_HUMAN)	ARID1B	sp|Q8NFD5-3|ARI1B_HUMAN	241 kDa	TRUE		unknown	0	0.32554
Isoform 3 of AT-rich interactive domain-containing protein 1B OS=Homo sapiens GN=ARID1B	ARID1B	sp|Q8NFD5-3|ARI1B_HUMAN	241 kDa	TRUE		unknown	0	0
Isoform 4 of AT-rich interactive domain-containing protein 1B OS=Homo sapiens GN=ARID1B	ARID1B	sp|Q8NFD5-4|ARI1B_HUMAN	162 kDa	TRUE		unknown	0	0
AT-rich interactive domain-containing protein 4B OS=Homo sapiens GN=ARID4B PE=1 SV=2	ARID4B	sp|Q4LE39|ARI4B_HUMAN	148 kDa	TRUE		unknown	0	0.32554
AT-rich interactive domain-containing protein 5A OS=Homo sapiens GN=ARID5A PE=1 SV=2	ARID5A	ARI5A_HUMAN (+1)	64 kDa			unknown	0	0.32554
ADP-ribosylation factor-like protein 13B OS=Homo sapiens GN=ARL13B PE=2 SV=1	ARL13B	F8W837_HUMAN (+1)	9 kDa			unknown	0.27017	0
Cluster of Armadillo repeat-containing protein 6 OS=Homo sapiens GN=ARMC6 PE=1 SV=2 (sp|Q6NXE6|ARMC6_HUMAN)	ARMC6	sp|Q6NXE6|ARMC6_HUMAN	54 kDa	TRUE		unknown	0	0.32554
Armadillo repeat-containing protein 6 OS=Homo sapiens GN=ARMC6 PE=1 SV=2	ARMC6	sp|Q6NXE6|ARMC6_HUMAN	54 kDa	TRUE		unknown	0	0
Armadillo repeat-containing protein 6 (Fragment) OS=Homo sapiens GN=ARMC6 PE=4 SV=1	ARMC6	H0YH65_HUMAN	16 kDa	TRUE		unknown	0	0
Armadillo repeat-containing protein 6 (Fragment) OS=Homo sapiens GN=ARMC6 PE=4 SV=1	ARMC6	H0YGQ5_HUMAN	14 kDa	TRUE		unknown	0	0
Armadillo repeat-containing protein 8 OS=Homo sapiens GN=ARMC8 PE=2 SV=3	ARMC8	A8MTG8_HUMAN (+8)	74 kDa			unknown	0.27017	0
Isoform 2 of LisH domain-containing protein ARMC9 OS=Homo sapiens GN=ARMC9	ARMC9	sp|Q7Z3E5-2|ARMC9_HUMAN (+1)	76 kDa	TRUE		unknown	0.54034	0
Armadillo repeat containing, X-linked 2 (Fragment) OS=Homo sapiens GN=ARMCX2 PE=2 SV=1	ARMCX2	Q5H9E1_HUMAN	16 kDa	TRUE		unknown	0.27017	0
Armadillo repeat-containing X-linked protein 4 OS=Homo sapiens GN=ARMCX4 PE=2 SV=2	ARMCX4	F8W8Y7_HUMAN	236 kDa			unknown	0	0.65107
Cluster of Beta-arrestin-1 (Fragment) OS=Homo sapiens GN=ARRB1 PE=4 SV=1 (H0YET9_HUMAN)	ARRB1	H0YET9_HUMAN	22 kDa	TRUE		unknown	0	0.32554
Beta-arrestin-1 (Fragment) OS=Homo sapiens GN=ARRB1 PE=4 SV=1	ARRB1	H0YET9_HUMAN	22 kDa	TRUE		unknown	0	0.32554
Beta-arrestin-1 OS=Homo sapiens GN=ARRB1 PE=1 SV=2	ARRB1	sp|P49407|ARRB1_HUMAN	47 kDa	TRUE		unknown	0	0
Isoform 2 of Arylsulfatase B OS=Homo sapiens GN=ARSB	ARSB	sp|P15848-2|ARSB_HUMAN (+1)	46 kDa			unknown	0.27017	0
Homeobox protein ARX OS=Homo sapiens GN=ARX PE=1 SV=1	ARX	ARX_HUMAN	58 kDa			unknown	0.27017	0.32554
Arf-GAP with SH3 domain, ANK repeat and PH domain-containing protein 1 (Fragment) OS=Homo sapiens GN=ASAP1 PE=4 SV=1	ASAP1	H0YBM4_HUMAN	53 kDa	TRUE		unknown	0.27017	0
Arf-GAP with SH3 domain, ANK repeat and PH domain-containing protein 2 OS=Homo sapiens GN=ASAP2 PE=1 SV=3	ASAP2	sp|O43150|ASAP2_HUMAN	112 kDa			unknown	0.27017	0.32554
Cluster of Isoform 3 of Arf-GAP with SH3 domain, ANK repeat and PH domain-containing protein 3 OS=Homo sapiens GN=ASAP3 (sp|Q8TDY4-3|ASAP3_HUMAN)	ASAP3	sp|Q8TDY4-3|ASAP3_HUMAN	98 kDa	TRUE		unknown	0.27017	0
Isoform 3 of Arf-GAP with SH3 domain, ANK repeat and PH domain-containing protein 3 OS=Homo sapiens GN=ASAP3	ASAP3	sp|Q8TDY4-3|ASAP3_HUMAN (+1)	98 kDa	TRUE		unknown	0	0
Arf-GAP with SH3 domain, ANK repeat and PH domain-containing protein 3 (Fragment) OS=Homo sapiens GN=ASAP3 PE=4 SV=1	ASAP3	H0YE36_HUMAN	14 kDa	TRUE		unknown	0	0
Isoform 2 of Arf-GAP with SH3 domain, ANK repeat and PH domain-containing protein 3 OS=Homo sapiens GN=ASAP3	ASAP3	sp|Q8TDY4-2|ASAP3_HUMAN	44 kDa	TRUE		unknown	0	0
Isoform 2 of Ankyrin repeat and SOCS box protein 3 OS=Homo sapiens GN=ASB3	ASB3	sp|Q9Y575-2|ASB3_HUMAN (+2)	50 kDa	TRUE		unknown	0	0.32554
Activating signal cointegrator 1 complex subunit 1 (Fragment) OS=Homo sapiens GN=ASCC1 PE=4 SV=1	ASCC1	H0YER2_HUMAN	17 kDa	TRUE		unknown	0	0.32554
Activating signal cointegrator 1 complex subunit 2 OS=Homo sapiens GN=ASCC2 PE=1 SV=3	ASCC2	sp|Q9H1I8|ASCC2_HUMAN	86 kDa			unknown	0	0.32554
Activating signal cointegrator 1 complex subunit 3 OS=Homo sapiens GN=ASCC3 PE=1 SV=3	ASCC3	sp|Q8N3C0|ASCC3_HUMAN	251 kDa			unknown	0	0.32554
Isoform 2 of Histone-lysine N-methyltransferase ASH1L OS=Homo sapiens GN=ASH1L	ASH1L	sp|Q9NR48-2|ASH1L_HUMAN	332 kDa			unknown	0.27017	0
Acid-sensing ion channel 1 (Fragment) OS=Homo sapiens GN=ASIC1 PE=3 SV=1	ASIC1	H7C1W9_HUMAN	45 kDa			unknown	0.27017	0
Isoform 2 of N-acetylserotonin O-methyltransferase-like protein OS=Homo sapiens GN=ASMTL	ASMTL	sp|O95671-2|ASML_HUMAN (+1)	67 kDa			unknown	0.27017	0
HCG23215, isoform CRA_a OS=Homo sapiens GN=ASPG PE=2 SV=1	ASPG	G3V1Y8_HUMAN (+2)	60 kDa			unknown	0	0.32554
Cluster of Isoform 10 of Aspartyl/asparaginyl beta-hydroxylase OS=Homo sapiens GN=ASPH (sp|Q12797-10|ASPH_HUMAN)	ASPH	sp|Q12797-10|ASPH_HUMAN	83 kDa	TRUE		unknown	1.5038	0
Isoform 10 of Aspartyl/asparaginyl beta-hydroxylase OS=Homo sapiens GN=ASPH	ASPH	sp|Q12797-10|ASPH_HUMAN (+1)	83 kDa	TRUE		unknown	0	0
Isoform 3 of Aspartyl/asparaginyl beta-hydroxylase OS=Homo sapiens GN=ASPH	ASPH	sp|Q12797-3|ASPH_HUMAN (+1)	26 kDa	TRUE		unknown	0	0
Putative Polycomb group protein ASXL1 OS=Homo sapiens GN=ASXL1 PE=2 SV=3	ASXL1	A6NIZ6_HUMAN	165 kDa			unknown	0.27017	0
Isoform 2 of ATPase family AAA domain-containing protein 3A OS=Homo sapiens GN=ATAD3A	ATAD3A	sp|Q9NVI7-2|ATD3A_HUMAN (+1)	66 kDa	TRUE		unknown	0.27017	0
Isoform 3 of ATPase family AAA domain-containing protein 3A OS=Homo sapiens GN=ATAD3A	ATAD3A	sp|Q9NVI7-3|ATD3A_HUMAN	58 kDa	TRUE		unknown	0	0
ATPase family AAA domain-containing protein 3A (Fragment) OS=Homo sapiens GN=ATAD3A PE=4 SV=1	ATAD3A	H0Y2W2_HUMAN	64 kDa	TRUE		unknown	0	0
ATPase family AAA domain-containing protein 3B OS=Homo sapiens GN=ATAD3B PE=1 SV=1	ATAD3B	sp|Q5T9A4|ATD3B_HUMAN	73 kDa	TRUE		unknown	0	0
Cluster of ATPase family AAA domain-containing protein 3C OS=Homo sapiens GN=ATAD3C PE=2 SV=2 (ATD3C_HUMAN)	ATAD3C	ATD3C_HUMAN [2]	46 kDa	TRUE		unknown	0.27017	0
ATPase family AAA domain-containing protein 3C OS=Homo sapiens GN=ATAD3C PE=2 SV=2	ATAD3C	ATD3C_HUMAN	46 kDa	TRUE		unknown	0	0
Autophagy-related protein 2 homolog B OS=Homo sapiens GN=ATG2B PE=1 SV=5	ATG2B	ATG2B_HUMAN	233 kDa	TRUE		unknown	0.27017	0.65107
Cysteine protease ATG4D (Fragment) OS=Homo sapiens GN=ATG4D PE=4 SV=1	ATG4D	K7EP43_HUMAN	23 kDa			unknown	0.27017	0
Phosphoribosylaminoimidazolecarboxamide formyltransferase OS=Homo sapiens GN=ATIC PE=2 SV=1	ATIC	F5GWY2_HUMAN	59 kDa	TRUE		unknown	0	0.32554
Atlastin-1 (Fragment) OS=Homo sapiens GN=ATL1 PE=2 SV=1	ATL1	G3V4Y8_HUMAN	9 kDa			unknown	0.54034	0
Cluster of Atlastin-2 OS=Homo sapiens GN=ATL2 PE=2 SV=1 (B7Z7X8_HUMAN)	ATL2	B7Z7X8_HUMAN [2]	65 kDa	TRUE		unknown	0	0.32554
Atlastin-2 OS=Homo sapiens GN=ATL2 PE=2 SV=1	ATL2	B7Z7X8_HUMAN (+1)	65 kDa	TRUE		unknown	0	0.32554
Atlastin-2 (Fragment) OS=Homo sapiens GN=ATL2 PE=4 SV=1	ATL2	H7C3A2_HUMAN	30 kDa	TRUE		unknown	0	0
Atlastin-3 OS=Homo sapiens GN=ATL3 PE=1 SV=1	ATL3	ATLA3_HUMAN	61 kDa	TRUE		unknown	0.27017	0
Serine-protein kinase ATM OS=Homo sapiens GN=ATM PE=1 SV=3	ATM	ATM_HUMAN	351 kDa			unknown	0	0.32554
Atrophin-1 OS=Homo sapiens GN=ATN1 PE=1 SV=3	ATN1	ATN1_HUMAN	125 kDa			unknown	0.27017	0.32554
Probable phospholipid-transporting ATPase VB OS=Homo sapiens GN=ATP10B PE=2 SV=2	ATP10B	sp|O94823|AT10B_HUMAN	165 kDa			unknown	0.27017	0.32554
Probable phospholipid-transporting ATPase IF (Fragment) OS=Homo sapiens GN=ATP11B PE=4 SV=1	ATP11B	H7C4W6_HUMAN	111 kDa			unknown	0.27017	0
Cluster of Isoform 3 of Probable cation-transporting ATPase 13A2 OS=Homo sapiens GN=ATP13A2 (sp|Q9NQ11-3|AT132_HUMAN)	ATP13A2	sp|Q9NQ11-3|AT132_HUMAN [2]	128 kDa	TRUE		unknown	0	0.32554
Isoform 3 of Probable cation-transporting ATPase 13A2 OS=Homo sapiens GN=ATP13A2	ATP13A2	sp|Q9NQ11-3|AT132_HUMAN (+1)	128 kDa	TRUE		unknown	0	0.32554
Isoform B of Probable cation-transporting ATPase 13A2 OS=Homo sapiens GN=ATP13A2	ATP13A2	sp|Q9NQ11-2|AT132_HUMAN	126 kDa	TRUE		unknown	0	0
Isoform 3 of Sodium/potassium-transporting ATPase subunit alpha-1 OS=Homo sapiens GN=ATP1A1	ATP1A1	sp|P05023-3|AT1A1_HUMAN	110 kDa	TRUE		unknown	0	0
Sodium/potassium-transporting ATPase subunit alpha-2 OS=Homo sapiens GN=ATP1A2 PE=1 SV=1	ATP1A2	AT1A2_HUMAN (+1)	112 kDa	TRUE		unknown	0	0
Cluster of Sodium/potassium-transporting ATPase subunit alpha-3 OS=Homo sapiens GN=ATP1A3 PE=3 SV=1 (M0R116_HUMAN)	ATP1A3	M0R116_HUMAN	108 kDa	TRUE		unknown	1.5642	0
Sodium/potassium-transporting ATPase subunit alpha-3 OS=Homo sapiens GN=ATP1A3 PE=3 SV=1	ATP1A3	M0R116_HUMAN (+3)	108 kDa	TRUE		unknown	0	0
Sodium/potassium-transporting ATPase subunit alpha-4 OS=Homo sapiens GN=ATP1A4 PE=1 SV=3	ATP1A4	AT1A4_HUMAN	114 kDa	TRUE		unknown	0.27017	0
Isoform SERCA3E of Sarcoplasmic/endoplasmic reticulum calcium ATPase 3 OS=Homo sapiens GN=ATP2A3	ATP2A3	sp|Q93084-5|AT2A3_HUMAN	115 kDa	TRUE		unknown	0.27017	0
Plasma membrane calcium-transporting ATPase 4 (Fragment) OS=Homo sapiens GN=ATP2B2 PE=2 SV=1	ATP2B2	H0Y7S3_HUMAN (+3)	121 kDa	TRUE		unknown	0.27017	0
Isoform ZB of Plasma membrane calcium-transporting ATPase 3 OS=Homo sapiens GN=ATP2B3	ATP2B3	sp|Q16720-4|AT2B3_HUMAN (+1)	133 kDa	TRUE		unknown	0	0.32554
Potassium-transporting ATPase alpha chain 1 OS=Homo sapiens GN=ATP4A PE=2 SV=5	ATP4A	ATP4A_HUMAN	114 kDa	TRUE		unknown	0.27017	0
ATP synthase subunit alpha OS=Homo sapiens GN=ATP5A1 PE=3 SV=1	ATP5A1	K7ENP3_HUMAN (+2)	58 kDa			unknown	3.1017	0
ATP synthase subunit gamma OS=Homo sapiens GN=ATP5C1 PE=2 SV=1	ATP5C1	B4DL14_HUMAN (+2)	28 kDa			unknown	3.3776	0
ATP synthase subunit O, mitochondrial (Fragment) OS=Homo sapiens GN=ATP5O PE=4 SV=1	ATP5O	H7C239_HUMAN	3 kDa			unknown	0	0.32554
V-type proton ATPase subunit S1-like protein OS=Homo sapiens GN=ATP6AP1L PE=2 SV=1	ATP6AP1L	VAS1L_HUMAN	25 kDa			unknown	0.27017	0
V-type proton ATPase 116 kDa subunit a isoform 1 OS=Homo sapiens GN=ATP6V0A1 PE=2 SV=1	ATP6V0A1	B7Z2A9_HUMAN (+5)	91 kDa			unknown	0	0.32554
V-type proton ATPase 21 kDa proteolipid subunit (Fragment) OS=Homo sapiens GN=ATP6V0B PE=2 SV=1	ATP6V0B	E9PMR1_HUMAN (+4)	9 kDa			unknown	1.9055	0
V-type proton ATPase 16 kDa proteolipid subunit OS=Homo sapiens GN=ATP6V0C PE=1 SV=1	ATP6V0C	VATL_HUMAN	16 kDa			unknown	0.27017	0
V-type proton ATPase subunit d 1 OS=Homo sapiens GN=ATP6V0D1 PE=2 SV=1	ATP6V0D1	F5GYQ1_HUMAN (+2)	45 kDa	TRUE		unknown	0.27017	0
V-type proton ATPase subunit D OS=Homo sapiens GN=ATP6V1D PE=2 SV=1	ATP6V1D	G3V2S6_HUMAN	22 kDa			unknown	0	0.65107
Isoform 2 of Probable phospholipid-transporting ATPase IK OS=Homo sapiens GN=ATP8B3	ATP8B3	sp|O60423-1|AT8B3_HUMAN (+1)	148 kDa			unknown	0	0.32554
Probable phospholipid-transporting ATPase IIB (Fragment) OS=Homo sapiens GN=ATP9B PE=4 SV=1	ATP9B	K7EJP9_HUMAN	16 kDa			unknown	0	0.32554
Cluster of Isoform 3 of Transcriptional regulator ATRX OS=Homo sapiens GN=ATRX (sp|P46100-4|ATRX_HUMAN)	ATRX	sp|P46100-4|ATRX_HUMAN	278 kDa	TRUE		unknown	0	0.65107
Isoform 3 of Transcriptional regulator ATRX OS=Homo sapiens GN=ATRX	ATRX	sp|P46100-4|ATRX_HUMAN (+1)	278 kDa	TRUE		unknown	0	0
Isoform 6 of Transcriptional regulator ATRX OS=Homo sapiens GN=ATRX	ATRX	sp|P46100-6|ATRX_HUMAN	152 kDa	TRUE		unknown	0	0
Isoform 2 of Ataxin-2-like protein OS=Homo sapiens GN=ATXN2L	ATXN2L	sp|Q8WWM7-2|ATX2L_HUMAN	112 kDa			unknown	0.27017	0.32554
Isoform b of Ataxin-7 OS=Homo sapiens GN=ATXN7	ATXN7	sp|O15265-2|ATX7_HUMAN	101 kDa			unknown	0	0.32554
Ataxin-7-like protein 1 (Fragment) OS=Homo sapiens GN=ATXN7L1 PE=2 SV=1	ATXN7L1	H0Y8A2_HUMAN	60 kDa			unknown	0	0.32554
Isoform 2 of Methylglutaconyl-CoA hydratase, mitochondrial OS=Homo sapiens GN=AUH	AUH	sp|Q13825-2|AUHM_HUMAN (+1)	33 kDa			unknown	0	0.32554
Isoform Short of Ancient ubiquitous protein 1 OS=Homo sapiens GN=AUP1	AUP1	sp|Q9Y679-2|AUP1_HUMAN (+2)	46 kDa			unknown	0.27017	0
Isoform 2 of Advillin OS=Homo sapiens GN=AVIL	AVIL	sp|O75366-2|AVIL_HUMAN	91 kDa			unknown	0.27017	0
Isoform 2 of Axin-1 OS=Homo sapiens GN=AXIN1	AXIN1	sp|O15169-2|AXIN1_HUMAN (+1)	92 kDa			unknown	0.27017	0.32554
Cluster of Zinc-alpha-2-glycoprotein OS=Homo sapiens GN=AZGP1 PE=1 SV=2 (ZA2G_HUMAN)	AZGP1	ZA2G_HUMAN	34 kDa	TRUE		unknown	0.91099	0
Zinc-alpha-2-glycoprotein OS=Homo sapiens GN=AZGP1 PE=1 SV=2	AZGP1	ZA2G_HUMAN	34 kDa	TRUE		unknown	0.91099	0
Zinc-alpha-2-glycoprotein OS=Homo sapiens GN=AZGP1 PE=2 SV=1	AZGP1	C9JEV0_HUMAN	26 kDa	TRUE		unknown	0	0
UDP-GlcNAc:betaGal beta-1,3-N-acetylglucosaminyltransferase-like protein 1 OS=Homo sapiens GN=B3GNTL1 PE=2 SV=1	B3GNTL1	I3L1A1_HUMAN	6 kDa	TRUE		unknown	0.27017	0
Beta-1,4-galactosyltransferase 7 OS=Homo sapiens GN=B4GALT7 PE=1 SV=1	B4GALT7	B4GT7_HUMAN (+1)	37 kDa			unknown	0	0.32554
B9 domain-containing protein 1 OS=Homo sapiens GN=B9D1 PE=2 SV=1	B9D1	A8MTX4_HUMAN (+3)	18 kDa			unknown	0.27017	0
BAG family molecular chaperone regulator 1 OS=Homo sapiens GN=BAG1 PE=4 SV=1	BAG1	J3QTA2_HUMAN (+2)	39 kDa			unknown	0	0.32554
Brain-specific angiogenesis inhibitor 2 OS=Homo sapiens GN=BAI2 PE=2 SV=1	BAI2	A2A3C2_HUMAN (+4)	169 kDa			unknown	0.27017	0
Ubiquitin carboxyl-terminal hydrolase BAP1 OS=Homo sapiens GN=BAP1 PE=1 SV=2	BAP1	BAP1_HUMAN	80 kDa			unknown	0.27017	0
Isoform 2 of Bromodomain adjacent to zinc finger domain protein 1A OS=Homo sapiens GN=BAZ1A	BAZ1A	sp|Q9NRL2-2|BAZ1A_HUMAN (+1)	175 kDa			unknown	1.959	0
Isoform 1 of Bromodomain adjacent to zinc finger domain protein 2A OS=Homo sapiens GN=BAZ2A	BAZ2A	sp|Q9UIF9-2|BAZ2A_HUMAN	208 kDa	TRUE		unknown	0	0.32554
Bardet-Biedl syndrome 4 protein OS=Homo sapiens GN=BBS4 PE=2 SV=1	BBS4	H3BN76_HUMAN	8 kDa			unknown	0	0.32554
Pre-mRNA-splicing factor SPF27 OS=Homo sapiens GN=BCAS2 PE=1 SV=1	BCAS2	SPF27_HUMAN	26 kDa			unknown	1.6888	0
BRCA2 and CDKN1A-interacting protein OS=Homo sapiens GN=BCCIP PE=2 SV=1	BCCIP	B4E318_HUMAN (+4)	30 kDa			unknown	0.27017	0
2-oxoisovalerate dehydrogenase subunit alpha, mitochondrial OS=Homo sapiens GN=BCKDHA PE=2 SV=1	BCKDHA	B4DP47_HUMAN (+2)	51 kDa			unknown	0	1.0039
[3-methyl-2-oxobutanoate dehydrogenase [lipoamide]] kinase, mitochondrial (Fragment) OS=Homo sapiens GN=BCKDK PE=2 SV=1	BCKDK	H3BNP3_HUMAN	9 kDa	TRUE		unknown	0.27017	0
Isoform 3 of Bcl-2-like protein 2 OS=Homo sapiens GN=BCL2L2	BCL2L2	B2CL2_HUMAN	37 kDa	TRUE		unknown	4.0811	0
Isoform 2 of B-cell lymphoma 6 protein OS=Homo sapiens GN=BCL6	BCL6	sp|P41182-2|BCL6_HUMAN (+1)	72 kDa			unknown	0.27017	0
B-cell CLL/lymphoma 9 protein OS=Homo sapiens GN=BCL9 PE=1 SV=4	BCL9	BCL9_HUMAN	149 kDa			unknown	0.27017	0
Cluster of Isoform 3 of B-cell CLL/lymphoma 9-like protein OS=Homo sapiens GN=BCL9L (sp|Q86UU0-3|BCL9L_HUMAN)	BCL9L	sp|Q86UU0-3|BCL9L_HUMAN [2]	146 kDa	TRUE		unknown	0	0.32554
Isoform 3 of B-cell CLL/lymphoma 9-like protein OS=Homo sapiens GN=BCL9L	BCL9L	sp|Q86UU0-3|BCL9L_HUMAN (+1)	146 kDa	TRUE		unknown	0	0.32554
B-cell CLL/lymphoma 9-like protein (Fragment) OS=Homo sapiens GN=BCL9L PE=2 SV=2	BCL9L	E9PIW0_HUMAN	79 kDa	TRUE		unknown	0	0
Bcl-2-associated transcription factor 1 (Fragment) OS=Homo sapiens GN=BCLAF1 PE=2 SV=1	BCLAF1	E9PK09_HUMAN (+6)	83 kDa			unknown	5.1762	0
Isoform 4 of BCL-6 corepressor OS=Homo sapiens GN=BCOR	BCOR	sp|Q6W2J9-4|BCOR_HUMAN	186 kDa	TRUE		unknown	0.27017	0
BCL-6 corepressor-like protein 1 (Fragment) OS=Homo sapiens GN=BCORL1 PE=4 SV=1	BCORL1	H7C4B2_HUMAN	79 kDa	TRUE		unknown	0.54034	0
Mitochondrial chaperone BCS1 (Fragment) OS=Homo sapiens GN=BCS1L PE=4 SV=1	BCS1L	H7C492_HUMAN	22 kDa			unknown	0	0.65107
BEN domain-containing protein 3 OS=Homo sapiens GN=BEND3 PE=1 SV=1	BEND3	BEND3_HUMAN	94 kDa			unknown	0.27017	0
Bestrophin-1 OS=Homo sapiens GN=BEST1 PE=2 SV=1	BEST1	B7Z1N8_HUMAN (+1)	38 kDa			unknown	0.27017	0
Baculoviral IAP repeat-containing protein 6 OS=Homo sapiens GN=BIRC6 PE=1 SV=2	BIRC6	BIRC6_HUMAN	530 kDa			unknown	0.27017	0.97661
Bleomycin hydrolase OS=Homo sapiens GN=BLMH PE=1 SV=1	BLMH	BLMH_HUMAN (+1)	53 kDa			unknown	0.27017	0
Bone morphogenetic protein 2 OS=Homo sapiens GN=BMP2 PE=1 SV=1	BMP2	BMP2_HUMAN	45 kDa			unknown	0.27017	0
Bcl-2/adenovirus E1B 19 kDa-interacting protein 2-like protein OS=Homo sapiens GN=BNIPL PE=2 SV=1	BNIPL	A2A492_HUMAN (+1)	40 kDa			unknown	0	1.0039
Biorientation of chromosomes in cell division protein 1-like 1 OS=Homo sapiens GN=BOD1L1 PE=1 SV=2	BOD1L1	BD1L1_HUMAN	330 kDa			unknown	0.54034	0.32554
FLJ22624 protein, isoform CRA_b OS=Homo sapiens GN=BORA PE=2 SV=1	BORA	B4DQ30_HUMAN (+1)	53 kDa			unknown	0	3.0475
BPI fold-containing family B member 6 OS=Homo sapiens GN=BPIFB6 PE=1 SV=1	BPIFB6	BPIB6_HUMAN	50 kDa			unknown	0.54034	0.32554
Serine/threonine-protein kinase B-raf OS=Homo sapiens GN=BRAF PE=1 SV=4	BRAF	BRAF_HUMAN	84 kDa	TRUE		unknown	0.27017	0
Breast cancer type 1 susceptibility protein OS=Homo sapiens GN=BRCA1 PE=2 SV=1	BRCA1	E9PFZ0_HUMAN (+3)	202 kDa	TRUE		unknown	0	0.32554
Breast cancer type 2 susceptibility protein OS=Homo sapiens GN=BRCA2 PE=1 SV=2	BRCA2	BRCA2_HUMAN	384 kDa			unknown	0.27017	0
Bromodomain-containing protein 8 (Fragment) OS=Homo sapiens GN=BRD8 PE=4 SV=1	BRD8	H0Y8F9_HUMAN	4 kDa			unknown	0	0.32554
Bromodomain-containing protein 8 (Fragment) OS=Homo sapiens GN=BRD8 PE=2 SV=1	BRD8	H0YAH7_HUMAN	32 kDa			unknown	0.27017	0
Isoform 5 of Bromodomain-containing protein 9 OS=Homo sapiens GN=BRD9	BRD9	sp|Q9H8M2-1|BRD9_HUMAN (+3)	56 kDa	TRUE		unknown	0	0.65107
Bromodomain-containing protein 9 (Fragment) OS=Homo sapiens GN=BRD9 PE=4 SV=1	BRD9	H0YBF1_HUMAN	19 kDa	TRUE		unknown	0.27017	0.32554
Isoform 2 of Bromodomain testis-specific protein OS=Homo sapiens GN=BRDT	BRDT	sp|Q58F21-2|BRDT_HUMAN (+4)	110 kDa	TRUE		unknown	0	0.65107
Isoform 2 of Protein broad-minded OS=Homo sapiens GN=BROMI	BROMI	sp|Q96NH3-4|BROMI_HUMAN	149 kDa			unknown	0.27017	0
BRO1 domain-containing protein BROX OS=Homo sapiens GN=BROX PE=1 SV=1	BROX	BROX_HUMAN (+1)	46 kDa			unknown	0.27017	0
Isoform B of Bromodomain and WD repeat-containing protein 1 OS=Homo sapiens GN=BRWD1	BRWD1	sp|Q9NSI6-2|BRWD1_HUMAN	257 kDa			unknown	0.27017	0
Protein bassoon OS=Homo sapiens GN=BSN PE=2 SV=4	BSN	BSN_HUMAN	416 kDa			unknown	0.27017	0.32554
BTB/POZ domain-containing protein 7 OS=Homo sapiens GN=BTBD7 PE=1 SV=3	BTBD7	sp|Q9P203|BTBD7_HUMAN	126 kDa	TRUE		unknown	0	0.32554
Biotinidase OS=Homo sapiens GN=BTD PE=2 SV=1	BTD	B4DLJ9_HUMAN	61 kDa			unknown	0.27017	0
Mitotic checkpoint protein BUB3 OS=Homo sapiens GN=BUB3 PE=2 SV=1	BUB3	B4DDM6_HUMAN (+3)	28 kDa			unknown	0	0.32554
Uncharacterized protein C10orf107 (Fragment) OS=Homo sapiens GN=C10orf107 PE=4 SV=1	C10orf107	H0Y3I3_HUMAN	10 kDa			unknown	0	0.32554
Isoform 3 of Uncharacterized protein C10orf68 OS=Homo sapiens GN=C10orf68	C10orf68	sp|Q9H943-3|CJ068_HUMAN	71 kDa			unknown	0	0.32554
Uncharacterized protein C10orf82 OS=Homo sapiens GN=C10orf82 PE=4 SV=1	C10orf82	K7EKP3_HUMAN	26 kDa			unknown	0.27017	0
Uncharacterized protein C10orf95 OS=Homo sapiens GN=C10orf95 PE=2 SV=1	C10orf95	CJ095_HUMAN	26 kDa			unknown	0.27017	0
Uncharacterized protein C11orf24 OS=Homo sapiens GN=C11orf24 PE=2 SV=2	C11orf24	CK024_HUMAN	46 kDa			unknown	0.27017	0
C11orf30 protein OS=Homo sapiens GN=C11orf30 PE=2 SV=1	C11orf30	B7ZKU0_HUMAN (+3)	143 kDa	TRUE		unknown	0	0.65107
Uncharacterized protein C11orf35 (Fragment) OS=Homo sapiens GN=C11orf35 PE=2 SV=1	C11orf35	C9JV74_HUMAN	33 kDa			unknown	0	0.32554
Cluster of UPF0705 protein C11orf49 OS=Homo sapiens GN=C11orf49 PE=2 SV=1 (F5H6E0_HUMAN)	C11orf49	F5H6E0_HUMAN	27 kDa	TRUE		unknown	0.27017	0
UPF0705 protein C11orf49 OS=Homo sapiens GN=C11orf49 PE=2 SV=1	C11orf49	F5H6E0_HUMAN	27 kDa	TRUE		unknown	0.27017	0
Isoform 2 of UPF0705 protein C11orf49 OS=Homo sapiens GN=C11orf49	C11orf49	sp|Q9H6J7-2|CK049_HUMAN	38 kDa	TRUE		unknown	0	0
Uncharacterized protein C11orf94 OS=Homo sapiens GN=C11orf94 PE=4 SV=1	C11orf94	CK094_HUMAN	11 kDa			unknown	0	0.32554
Uncharacterized protein C11orf96 OS=Homo sapiens GN=C11orf96 PE=2 SV=1	C11orf96	E9PKL4_HUMAN	44 kDa			unknown	0	0.32554
Uncharacterized protein C12orf4 OS=Homo sapiens GN=C12orf4 PE=2 SV=1	C12orf4	CL004_HUMAN	64 kDa			unknown	0	0.32554
RBPJ-interacting and tubulin-associated protein OS=Homo sapiens GN=C12orf52 PE=2 SV=1	C12orf52	F8VRG5_HUMAN	31 kDa			unknown	0	0.32554
Uncharacterized protein C12orf55 OS=Homo sapiens GN=C12orf55 PE=2 SV=2	C12orf55	CL055_HUMAN	92 kDa			unknown	0	0.32554
Cluster of Uncharacterized protein C14orf142 OS=Homo sapiens GN=C14orf142 PE=2 SV=2 (CN142_HUMAN)	C14orf142	CN142_HUMAN	11 kDa	TRUE		unknown	0.27017	0
Uncharacterized protein C14orf142 OS=Homo sapiens GN=C14orf142 PE=2 SV=2	C14orf142	CN142_HUMAN	11 kDa	TRUE		unknown	0	0
Uncharacterized protein C14orf142 (Fragment) OS=Homo sapiens GN=C14orf142 PE=4 SV=1	C14orf142	H0YJA8_HUMAN	9 kDa	TRUE		unknown	0	0
Uncharacterized protein C14orf166B OS=Homo sapiens GN=C14orf166B PE=2 SV=2	C14orf166B	sp|Q0VAA2|CN16B_HUMAN	55 kDa			unknown	0	0.32554
Isoform 2 of Transmembrane protein C15orf27 OS=Homo sapiens GN=C15orf27	C15orf27	sp|Q2M3C6-2|CO027_HUMAN (+1)	54 kDa			unknown	0.54034	0
Cluster of Uncharacterized protein C15orf39 OS=Homo sapiens GN=C15orf39 PE=1 SV=3 (sp|Q6ZRI6|CO039_HUMAN)	C15orf39	sp|Q6ZRI6|CO039_HUMAN	111 kDa	TRUE		unknown	0	0.32554
Uncharacterized protein C15orf39 OS=Homo sapiens GN=C15orf39 PE=1 SV=3	C15orf39	sp|Q6ZRI6|CO039_HUMAN	111 kDa	TRUE		unknown	0	0
Uncharacterized protein C15orf39 (Fragment) OS=Homo sapiens GN=C15orf39 PE=4 SV=1	C15orf39	H3BMJ2_HUMAN	85 kDa	TRUE		unknown	0	0
UPF0585 protein C16orf13 OS=Homo sapiens GN=C16orf13 PE=1 SV=2	C16orf13	sp|Q96S19|CP013_HUMAN	23 kDa	TRUE		unknown	0.27017	0
Uncharacterized protein C16orf45 (Fragment) OS=Homo sapiens GN=C16orf45 PE=4 SV=1	C16orf45	H3BRF6_HUMAN	20 kDa			unknown	0	0.32554
UPF0183 protein C16orf70 (Fragment) OS=Homo sapiens GN=C16orf70 PE=2 SV=1	C16orf70	H3BRA5_HUMAN (+4)	19 kDa			unknown	0	0.32554
UPF0468 protein C16orf80 OS=Homo sapiens GN=C16orf80 PE=1 SV=1	C16orf80	CP080_HUMAN	23 kDa			unknown	2.6579	0
Uncharacterized protein C16orf97 OS=Homo sapiens GN=C16orf97 PE=2 SV=1	C16orf97	CP097_HUMAN (+2)	14 kDa			unknown	0.54034	0
Uncharacterized protein C17orf47 OS=Homo sapiens GN=C17orf47 PE=2 SV=3	C17orf47	CQ047_HUMAN	63 kDa			unknown	0.27017	0
Uncharacterized protein C17orf50 OS=Homo sapiens GN=C17orf50 PE=4 SV=1	C17orf50	K7EQG7_HUMAN	17 kDa			unknown	0	0.32554
Uncharacterized protein C17orf77 OS=Homo sapiens GN=C17orf77 PE=2 SV=2	C17orf77	CQ077_HUMAN	26 kDa			unknown	0	0.32554
Uncharacterized protein C17orf85 OS=Homo sapiens GN=C17orf85 PE=1 SV=2	C17orf85	sp|Q53F19|CQ085_HUMAN	71 kDa			unknown	1.6559	0
Putative uncharacterized protein C19orf35 OS=Homo sapiens GN=C19orf35 PE=2 SV=1	C19orf35	CS035_HUMAN	51 kDa	TRUE		unknown	0	0.32554
Uncharacterized protein C19orf47 (Fragment) OS=Homo sapiens GN=C19orf47 PE=4 SV=1	C19orf47	J3QS80_HUMAN	18 kDa	TRUE		unknown	0	0.32554
Uncharacterized protein C19orf57 (Fragment) OS=Homo sapiens GN=C19orf57 PE=4 SV=1	C19orf57	K7EIN8_HUMAN	30 kDa			unknown	0.27017	0
UPF0515 protein C19orf66 (Fragment) OS=Homo sapiens GN=C19orf66 PE=4 SV=1	C19orf66	K7EML3_HUMAN	8 kDa			unknown	0	0.32554
Uncharacterized protein C19orf68 OS=Homo sapiens GN=C19orf68 PE=1 SV=2	C19orf68	CS068_HUMAN	70 kDa			unknown	0	0.32554
Nuclear nucleic acid-binding protein C1D OS=Homo sapiens GN=C1D PE=4 SV=1	C1D	J3KPZ4_HUMAN	20 kDa			unknown	0.27017	0
Uncharacterized protein C1orf127 (Fragment) OS=Homo sapiens GN=C1orf127 PE=4 SV=1	C1orf127	H0YBK5_HUMAN	84 kDa	TRUE		unknown	0.54034	0
Uncharacterized protein C1orf168 OS=Homo sapiens GN=C1orf168 PE=2 SV=1	C1orf168	sp|Q5VWT5|CA168_HUMAN	82 kDa			unknown	0	0.32554
Uncharacterized protein C1orf189 OS=Homo sapiens GN=C1orf189 PE=2 SV=1	C1orf189	CA189_HUMAN	12 kDa			unknown	0	0.32554
Uncharacterized protein C1orf198 OS=Homo sapiens GN=C1orf198 PE=1 SV=1	C1orf198	sp|Q9H425|CA198_HUMAN	36 kDa			unknown	0.27017	0
Uncharacterized protein C1orf222 (Fragment) OS=Homo sapiens GN=C1orf222 PE=2 SV=1	C1orf222	H7C4E1_HUMAN	96 kDa	TRUE		unknown	0.27017	0
Uncharacterized protein C1orf53 OS=Homo sapiens GN=C1orf53 PE=2 SV=1	C1orf53	CA053_HUMAN	15 kDa	TRUE		unknown	0	0.32554
Uncharacterized protein C1orf64 OS=Homo sapiens GN=C1orf64 PE=2 SV=1	C1orf64	CA064_HUMAN	18 kDa			unknown	0.27017	0
Cluster of Uncharacterized protein C1orf87 OS=Homo sapiens GN=C1orf87 PE=2 SV=1 (sp|Q8N0U7|CA087_HUMAN)	C1orf87	sp|Q8N0U7|CA087_HUMAN	62 kDa	TRUE		unknown	0	0.65107
Uncharacterized protein C1orf87 OS=Homo sapiens GN=C1orf87 PE=2 SV=1	C1orf87	sp|Q8N0U7|CA087_HUMAN	62 kDa	TRUE		unknown	0	0.65107
Isoform 2 of Uncharacterized protein C1orf87 OS=Homo sapiens GN=C1orf87	C1orf87	sp|Q8N0U7-2|CA087_HUMAN	21 kDa	TRUE		unknown	0	0
Complement C1q subcomponent subunit A OS=Homo sapiens GN=C1QA PE=1 SV=2	C1QA	C1QA_HUMAN	26 kDa			unknown	0	2.9796
Complement C1q subcomponent subunit B OS=Homo sapiens GN=C1QB PE=2 SV=1	C1QB	D6R934_HUMAN (+1)	26 kDa			unknown	0	2.9796
Complement component 1 Q subcomponent-binding protein, mitochondrial OS=Homo sapiens GN=C1QBP PE=1 SV=1	C1QBP	C1QBP_HUMAN	31 kDa			unknown	20.553	1.86
Isoform 2 of Complement C1q-like protein 3 OS=Homo sapiens GN=C1QL3	C1QL3	sp|Q5VWW1-2|C1QL3_HUMAN	25 kDa			unknown	0	0.97661
Uncharacterized protein C20orf112 OS=Homo sapiens GN=C20orf112 PE=2 SV=1	C20orf112	Q5W149_HUMAN	19 kDa			unknown	0.54034	0
Uncharacterized protein C20orf194 OS=Homo sapiens GN=C20orf194 PE=1 SV=1	C20orf194	CT194_HUMAN	132 kDa			unknown	0.27017	0
ES1 protein homolog, mitochondrial (Fragment) OS=Homo sapiens GN=C21orf33 PE=4 SV=1	C21orf33	H7C2G3_HUMAN	20 kDa	TRUE		unknown	0.27017	0
Uncharacterized protein C22orf42 OS=Homo sapiens GN=C22orf42 PE=2 SV=1	C22orf42	CV042_HUMAN	28 kDa			unknown	0.27017	0
C2 domain-containing protein 3 OS=Homo sapiens GN=C2CD3 PE=1 SV=4	C2CD3	sp|Q4AC94|C2CD3_HUMAN	260 kDa	TRUE		unknown	0	0.32554
Uncharacterized protein C2orf42 OS=Homo sapiens GN=C2orf42 PE=2 SV=1	C2orf42	CB042_HUMAN	64 kDa			unknown	0.27017	0
UPF0561 protein C2orf68 (Fragment) OS=Homo sapiens GN=C2orf68 PE=4 SV=1	C2orf68	H7C1Q5_HUMAN	5 kDa			unknown	0.27017	0
Uncharacterized protein C3orf20 OS=Homo sapiens GN=C3orf20 PE=2 SV=2	C3orf20	sp|Q8ND61|CC020_HUMAN	101 kDa			unknown	0.27017	0
Putative uncharacterized protein C3orf49 OS=Homo sapiens GN=C3orf49 PE=2 SV=1	C3orf49	CC049_HUMAN	33 kDa			unknown	0	0.32554
Putative uncharacterized protein C3orf56 OS=Homo sapiens GN=C3orf56 PE=2 SV=1	C3orf56	CC056_HUMAN	26 kDa			unknown	0.54034	0
Uncharacterized protein C3orf72 OS=Homo sapiens GN=C3orf72 PE=2 SV=1	C3orf72	CC072_HUMAN	19 kDa			unknown	0	0.32554
Complement C4 beta chain OS=Homo sapiens GN=C4A PE=2 SV=1	C4A	B0UZ83_HUMAN (+2)	193 kDa	TRUE		unknown	0.27017	0.32554
Uncharacterized protein C4orf40 (Fragment) OS=Homo sapiens GN=C4orf40 PE=4 SV=1	C4orf40	H0Y8Q8_HUMAN	6 kDa			unknown	0.27017	0
Isoform 2 of Uncharacterized protein C5orf17 OS=Homo sapiens GN=C5orf17	C5orf17	sp|Q8NAS9-2|CE017_HUMAN (+1)	17 kDa			unknown	0.27017	0
Uncharacterized protein C5orf34 OS=Homo sapiens GN=C5orf34 PE=2 SV=2	C5orf34	CE034_HUMAN	73 kDa			unknown	0.8105	0
Putative uncharacterized protein C5orf60 (Fragment) OS=Homo sapiens GN=C5orf60 PE=4 SV=1	C5orf60	H0Y8N9_HUMAN	9 kDa			unknown	0	0.32554
Putative uncharacterized protein C6orf183 OS=Homo sapiens GN=C6orf183 PE=5 SV=2	C6orf183	CF183_HUMAN	46 kDa			unknown	0.27017	0
Uncharacterized protein C7orf31 OS=Homo sapiens GN=C7orf31 PE=2 SV=3	C7orf31	CG031_HUMAN	68 kDa			unknown	0	0.32554
Probable methyltransferase BTM2 homolog OS=Homo sapiens GN=C7orf60 PE=2 SV=1	C7orf60	BMT2_HUMAN (+1)	46 kDa			unknown	0	0.32554
Isoform 2 of Uncharacterized protein C7orf63 OS=Homo sapiens GN=C7orf63	C7orf63	sp|A5D8W1-2|CG063_HUMAN (+2)	101 kDa			unknown	0.27017	0
Uncharacterized protein C8orf48 OS=Homo sapiens GN=C8orf48 PE=1 SV=2	C8orf48	CH048_HUMAN	37 kDa			unknown	0.27017	0
Putative uncharacterized protein C9orf129 OS=Homo sapiens GN=C9orf129 PE=2 SV=1	C9orf129	CI129_HUMAN	21 kDa			unknown	0.27017	0
Isoform 2 of Uncharacterized protein C9orf9 OS=Homo sapiens GN=C9orf9	C9orf9	sp|Q96E40-2|CI009_HUMAN (+1)	19 kDa			unknown	0	0.32554
Carbonic anhydrase 12 OS=Homo sapiens GN=CA12 PE=2 SV=1	CA12	B3KUB4_HUMAN (+1)	32 kDa			unknown	0.27017	0
Carbonic anhydrase 3 OS=Homo sapiens GN=CA3 PE=1 SV=3	CA3	CAH3_HUMAN	30 kDa			unknown	0.27017	0
Carbonic anhydrase 4 (Fragment) OS=Homo sapiens GN=CA4 PE=4 SV=1	CA4	K7EIH9_HUMAN	11 kDa			unknown	0.27017	0
Carbonic anhydrase 6 (Fragment) OS=Homo sapiens GN=CA6 PE=2 SV=1	CA6	F8W148_HUMAN	21 kDa			unknown	0	0.32554
Carbonic anhydrase 9 OS=Homo sapiens GN=CA9 PE=1 SV=2	CA9	CAH9_HUMAN	50 kDa			unknown	0.54034	0
Calcium-binding and spermatid-specific protein 1 OS=Homo sapiens GN=CABS1 PE=2 SV=3	CABS1	CABS1_HUMAN	43 kDa			unknown	0	2.9796
Voltage-dependent P/Q-type calcium channel subunit alpha-1A OS=Homo sapiens GN=CACNA1A PE=2 SV=1	CACNA1A	I3L313_HUMAN (+2)	282 kDa	TRUE		unknown	0.27017	0
Voltage-dependent N-type calcium channel subunit alpha-1B OS=Homo sapiens GN=CACNA1B PE=2 SV=2	CACNA1B	E9PDR3_HUMAN	172 kDa	TRUE		unknown	0	0.32554
Cluster of Isoform 19 of Voltage-dependent L-type calcium channel subunit alpha-1C OS=Homo sapiens GN=CACNA1C (sp|Q13936-19|CAC1C_HUMAN)	CACNA1C	sp|Q13936-19|CAC1C_HUMAN [3]	238 kDa	TRUE		unknown	0	0.32554
Isoform 19 of Voltage-dependent L-type calcium channel subunit alpha-1C OS=Homo sapiens GN=CACNA1C	CACNA1C	sp|Q13936-19|CAC1C_HUMAN (+2)	238 kDa	TRUE		unknown	0	0.32554
Voltage-dependent L-type calcium channel subunit alpha-1C OS=Homo sapiens GN=CACNA1C PE=2 SV=1	CACNA1C	F5GY28_HUMAN (+6)	247 kDa	TRUE		unknown	0	0
Cluster of Isoform 17 of Voltage-dependent T-type calcium channel subunit alpha-1G OS=Homo sapiens GN=CACNA1G (sp|O43497-18|CAC1G_HUMAN)	CACNA1G	sp|O43497-18|CAC1G_HUMAN	244 kDa	TRUE		unknown	0	0.32554
Isoform 17 of Voltage-dependent T-type calcium channel subunit alpha-1G OS=Homo sapiens GN=CACNA1G	CACNA1G	sp|O43497-18|CAC1G_HUMAN	244 kDa	TRUE		unknown	0	0.32554
Isoform 20 of Voltage-dependent T-type calcium channel subunit alpha-1G OS=Homo sapiens GN=CACNA1G	CACNA1G	sp|O43497-21|CAC1G_HUMAN	253 kDa	TRUE		unknown	0	0
Isoform 2 of Voltage-dependent T-type calcium channel subunit alpha-1H OS=Homo sapiens GN=CACNA1H	CACNA1H	sp|O95180-2|CAC1H_HUMAN (+1)	259 kDa			unknown	0.27017	0
Voltage-dependent T-type calcium channel subunit alpha-1I OS=Homo sapiens GN=CACNA1I PE=2 SV=1	CACNA1I	A8MPS3_HUMAN (+3)	246 kDa			unknown	0	0.65107
Voltage-dependent calcium channel gamma-8 subunit OS=Homo sapiens GN=CACNG8 PE=2 SV=3	CACNG8	CCG8_HUMAN	43 kDa			unknown	0.27017	0
Isoform 2 of Cell adhesion molecule 3 OS=Homo sapiens GN=CADM3	CADM3	sp|Q8N126-2|CADM3_HUMAN (+1)	47 kDa			unknown	1.3508	0
Calmodulin-like protein 4 (Fragment) OS=Homo sapiens GN=CALML4 PE=2 SV=1	CALML4	H3BS46_HUMAN (+1)	10 kDa			unknown	0	0.32554
Calmodulin-like protein 5 OS=Homo sapiens GN=CALML5 PE=1 SV=2	CALML5	CALL5_HUMAN	16 kDa			unknown	0	3.0475
Calcium/calmodulin-dependent protein kinase type 1 (Fragment) OS=Homo sapiens GN=CAMK1 PE=4 SV=1	CAMK1	H7C071_HUMAN	29 kDa			unknown	0	0.32554
Cluster of Calcium/calmodulin-dependent protein kinase type II subunit beta (Fragment) OS=Homo sapiens GN=CAMK2B PE=4 SV=1 (H7BZC6_HUMAN)	CAMK2B	H7BZC6_HUMAN	20 kDa	TRUE		unknown	0.27017	0
Calcium/calmodulin-dependent protein kinase type II subunit beta (Fragment) OS=Homo sapiens GN=CAMK2B PE=4 SV=1	CAMK2B	H7BZC6_HUMAN	20 kDa	TRUE		unknown	0	0
Isoform 1 of Calcium/calmodulin-dependent protein kinase type II subunit beta OS=Homo sapiens GN=CAMK2B	CAMK2B	sp|Q13554-2|KCC2B_HUMAN (+2)	60 kDa	TRUE		unknown	0	0
Cluster of Isoform 9 of Calcium/calmodulin-dependent protein kinase type II subunit gamma OS=Homo sapiens GN=CAMK2G (sp|Q13555-9|KCC2G_HUMAN)	CAMK2G	sp|Q13555-9|KCC2G_HUMAN	61 kDa	TRUE		unknown	0	0.32554
Isoform 9 of Calcium/calmodulin-dependent protein kinase type II subunit gamma OS=Homo sapiens GN=CAMK2G	CAMK2G	sp|Q13555-9|KCC2G_HUMAN	61 kDa	TRUE		unknown	0	0
Isoform 6 of Calcium/calmodulin-dependent protein kinase type II subunit gamma OS=Homo sapiens GN=CAMK2G	CAMK2G	sp|Q13555-6|KCC2G_HUMAN	65 kDa	TRUE		unknown	0	0
Calcium/calmodulin-dependent protein kinase type II subunit gamma (Fragment) OS=Homo sapiens GN=CAMK2G PE=4 SV=1	CAMK2G	H0Y6G2_HUMAN	37 kDa	TRUE		unknown	0	0
Isoform 2 of Calmodulin-regulated spectrin-associated protein 2 OS=Homo sapiens GN=CAMSAP2	CAMSAP2	sp|Q08AD1-2|CAMP2_HUMAN (+2)	165 kDa			unknown	0.27017	0
Isoform 2 of Calmodulin-regulated spectrin-associated protein 3 OS=Homo sapiens GN=CAMSAP3	CAMSAP3	sp|Q9P1Y5-2|CAMP3_HUMAN (+1)	138 kDa			unknown	0.27017	0
Calnexin (Fragment) OS=Homo sapiens GN=CANX PE=3 SV=1	CANX	H0Y9Q7_HUMAN	19 kDa	TRUE		unknown	1.6559	0
Calpain-11 OS=Homo sapiens GN=CAPN11 PE=1 SV=2	CAPN11	CAN11_HUMAN (+1)	84 kDa	TRUE		unknown	0.27017	0
Calpain-11 (Fragment) OS=Homo sapiens GN=CAPN11 PE=2 SV=1	CAPN11	E9PQZ4_HUMAN	20 kDa	TRUE		unknown	0.27017	0
Calpain-12 OS=Homo sapiens GN=CAPN12 PE=2 SV=1	CAPN12	CAN12_HUMAN	81 kDa			unknown	0	0.32554
Calpain-13 OS=Homo sapiens GN=CAPN13 PE=2 SV=1	CAPN13	F8W7Z8_HUMAN (+1)	77 kDa			unknown	0.27017	0
Capping protein (Actin filament) muscle Z-line, beta, isoform CRA_a OS=Homo sapiens GN=CAPZB PE=2 SV=1	CAPZB	B1AK87_HUMAN (+2)	29 kDa			unknown	0	0.32554
Caspase recruitment domain-containing protein 14 OS=Homo sapiens GN=CARD14 PE=1 SV=2	CARD14	sp|Q9BXL6|CAR14_HUMAN	113 kDa	TRUE		unknown	0	0.32554
Caspase recruitment domain-containing protein 17 OS=Homo sapiens GN=CARD17 PE=1 SV=1	CARD17	CAR17_HUMAN	12 kDa			unknown	0.27017	0
Isoform 2 of Caspase recruitment domain-containing protein 9 OS=Homo sapiens GN=CARD9	CARD9	sp|Q9H257-2|CARD9_HUMAN (+2)	57 kDa			unknown	0	0.32554
Calcium-regulated heat stable protein 1 (Fragment) OS=Homo sapiens GN=CARHSP1 PE=2 SV=1	CARHSP1	H3BQY0_HUMAN	12 kDa			unknown	0	0.32554
Carnosine synthase 1 OS=Homo sapiens GN=CARNS1 PE=2 SV=1	CARNS1	E9PK38_HUMAN (+3)	99 kDa			unknown	0.27017	0
Cysteine--tRNA ligase, cytoplasmic OS=Homo sapiens GN=CARS PE=2 SV=1	CARS	B4DKY1_HUMAN (+1)	84 kDa			unknown	0.27017	0
Isoform 3 of Cancer susceptibility candidate protein 1 OS=Homo sapiens GN=CASC1	CASC1	sp|Q6TDU7-3|CASC1_HUMAN	79 kDa			unknown	0	0.32554
Peripheral plasma membrane protein CASK OS=Homo sapiens GN=CASK PE=2 SV=1	CASK	F8W998_HUMAN (+6)	103 kDa	TRUE		unknown	0	0.32554
Caskin-1 OS=Homo sapiens GN=CASKIN1 PE=1 SV=1	CASKIN1	CSKI1_HUMAN	150 kDa	TRUE		unknown	0	0.32554
Isoform 2 of Caskin-2 OS=Homo sapiens GN=CASKIN2	CASKIN2	sp|Q8WXE0-2|CSKI2_HUMAN (+1)	118 kDa	TRUE		unknown	0.27017	0
Inactive caspase-12 OS=Homo sapiens GN=CASP12 PE=2 SV=1	CASP12	D6RC33_HUMAN	25 kDa			unknown	0	0.32554
Caspase-14 OS=Homo sapiens GN=CASP14 PE=1 SV=2	CASP14	CASPE_HUMAN	28 kDa			unknown	0	10.592
Caspase-9 subunit p35 (Fragment) OS=Homo sapiens GN=CASP9 PE=3 SV=1	CASP9	H0Y6Y2_HUMAN (+2)	22 kDa			unknown	0.27017	0
Zinc finger protein castor homolog 1 OS=Homo sapiens GN=CASZ1 PE=1 SV=4	CASZ1	sp|Q86V15|CASZ1_HUMAN	190 kDa	TRUE		unknown	2.1961	0
Cation channel sperm-associated protein subunit gamma OS=Homo sapiens GN=CATSPERG PE=2 SV=1	CATSPERG	B8ZZI7_HUMAN	129 kDa			unknown	0.27017	0
Cluster of Protein CBFA2T3 (Fragment) OS=Homo sapiens GN=CBFA2T3 PE=2 SV=1 (H3BNH2_HUMAN)	CBFA2T3	H3BNH2_HUMAN	47 kDa	TRUE		unknown	0	0.32554
Protein CBFA2T3 (Fragment) OS=Homo sapiens GN=CBFA2T3 PE=2 SV=1	CBFA2T3	H3BNH2_HUMAN	47 kDa	TRUE		unknown	0	0
Isoform 2 of Protein CBFA2T3 OS=Homo sapiens GN=CBFA2T3	CBFA2T3	sp|O75081-2|MTG16_HUMAN	62 kDa	TRUE		unknown	0	0
E3 ubiquitin-protein ligase CBL OS=Homo sapiens GN=CBL PE=1 SV=2	CBL	CBL_HUMAN	100 kDa			unknown	0	0.32554
CBLL1 protein OS=Homo sapiens GN=CBLL1 PE=2 SV=1	CBLL1	B7ZM03_HUMAN (+1)	54 kDa	TRUE		unknown	3.4813	9.5898
Chromobox protein homolog 3 OS=Homo sapiens GN=CBX3 PE=1 SV=4	CBX3	CBX3_HUMAN	21 kDa			unknown	2.6579	0
Isoform 2 of Cell division cycle and apoptosis regulator protein 1 OS=Homo sapiens GN=CCAR1	CCAR1	sp|Q8IX12-2|CCAR1_HUMAN (+1)	131 kDa			unknown	0	0.32554
Isoform 2 of Coiled-coil domain-containing protein 107 OS=Homo sapiens GN=CCDC107	CCDC107	sp|Q8WV48-2|CC107_HUMAN (+4)	17 kDa			unknown	0	0.32554
Coiled-coil domain-containing protein 108 OS=Homo sapiens GN=CCDC108 PE=2 SV=2	CCDC108	sp|Q6ZU64|CC108_HUMAN	217 kDa			unknown	0.27017	0.32554
Isoform 3 of Coiled-coil domain-containing protein 129 OS=Homo sapiens GN=CCDC129	CCDC129	sp|Q6ZRS4-3|CC129_HUMAN (+2)	105 kDa			unknown	0.27017	0
Coiled-coil domain-containing protein 158 OS=Homo sapiens GN=CCDC158 PE=1 SV=2	CCDC158	sp|Q5M9N0|CD158_HUMAN	127 kDa			unknown	0.54034	0
Coiled-coil domain-containing protein 160 OS=Homo sapiens GN=CCDC160 PE=3 SV=3	CCDC160	CC160_HUMAN	38 kDa			unknown	0	0.32554
Coiled-coil domain-containing protein 180 OS=Homo sapiens GN=CCDC180 PE=2 SV=2	CCDC180	sp|Q9P1Z9|CC180_HUMAN	191 kDa	TRUE		unknown	0.27017	2.9796
Coiled-coil domain-containing protein 57 (Fragment) OS=Homo sapiens GN=CCDC57 PE=4 SV=1	CCDC57	J3KSU5_HUMAN	5 kDa	TRUE		unknown	0	0.32554
Coiled-coil domain-containing protein 57 (Fragment) OS=Homo sapiens GN=CCDC57 PE=4 SV=1	CCDC57	J3QQX7_HUMAN	6 kDa			unknown	0	0.32554
Coiled-coil domain-containing protein 61 OS=Homo sapiens GN=CCDC61 PE=1 SV=2	CCDC61	CCD61_HUMAN (+1)	53 kDa			unknown	0	0.32554
Coiled-coil domain-containing protein 66 OS=Homo sapiens GN=CCDC66 PE=2 SV=2	CCDC66	C9JGU1_HUMAN (+3)	109 kDa			unknown	0	0.32554
Cluster of Isoform 2 of Coiled-coil domain-containing protein 74A OS=Homo sapiens GN=CCDC74A (sp|Q96AQ1-2|CC74A_HUMAN)	CCDC74A	sp|Q96AQ1-2|CC74A_HUMAN	35 kDa	TRUE		unknown	0.27017	0
Isoform 2 of Coiled-coil domain-containing protein 74A OS=Homo sapiens GN=CCDC74A	CCDC74A	sp|Q96AQ1-2|CC74A_HUMAN	35 kDa	TRUE		unknown	0.27017	0
Coiled-coil domain-containing protein 74A (Fragment) OS=Homo sapiens GN=CCDC74A PE=2 SV=1	CCDC74A	C9IYK9_HUMAN	22 kDa	TRUE		unknown	0	0
Coiled-coil domain-containing protein 74A OS=Homo sapiens GN=CCDC74A PE=2 SV=1	CCDC74A	F8WEI8_HUMAN	15 kDa	TRUE		unknown	0.27017	0
Isoform 2 of Coiled-coil domain-containing protein 80 OS=Homo sapiens GN=CCDC80	CCDC80	sp|Q76M96-2|CCD80_HUMAN (+1)	109 kDa			unknown	0	0.32554
Coiled-coil domain-containing protein 85A OS=Homo sapiens GN=CCDC85A PE=2 SV=3	CCDC85A	CC85A_HUMAN	60 kDa			unknown	0.27017	0
Protein Daple OS=Homo sapiens GN=CCDC88C PE=1 SV=3	CCDC88C	sp|Q9P219|DAPLE_HUMAN	228 kDa			unknown	0.27017	0.32554
Coiled-coil domain-containing protein 93 OS=Homo sapiens GN=CCDC93 PE=1 SV=2	CCDC93	CCD93_HUMAN (+1)	73 kDa			unknown	0.27017	0
Cholecystokinin receptor type A OS=Homo sapiens GN=CCKAR PE=1 SV=1	CCKAR	CCKAR_HUMAN	48 kDa			unknown	0.27017	0
RANTES(4-68) (Fragment) OS=Homo sapiens GN=CCL5 PE=4 SV=1	CCL5	K7EJM0_HUMAN	17 kDa			unknown	0	0.32554
Malcavernin (Fragment) OS=Homo sapiens GN=CCM2 PE=4 SV=1	CCM2	H7C516_HUMAN	14 kDa			unknown	0	0.32554
E3 ubiquitin-protein ligase CCNB1IP1 OS=Homo sapiens GN=CCNB1IP1 PE=1 SV=1	CCNB1IP1	CIP1_HUMAN (+1)	32 kDa			unknown	0.27017	0
G2/mitotic-specific cyclin-B3 OS=Homo sapiens GN=CCNB3 PE=1 SV=2	CCNB3	sp|Q8WWL7|CCNB3_HUMAN	158 kDa			unknown	0	0.32554
Cyclin-I OS=Homo sapiens GN=CCNI PE=1 SV=1	CCNI	CCNI_HUMAN	43 kDa			unknown	0	0.32554
Cyclin-L2 OS=Homo sapiens GN=CCNL2 PE=1 SV=1	CCNL2	sp|Q96S94|CCNL2_HUMAN	58 kDa			unknown	0.54034	0
Serine-rich coiled-coil domain-containing protein 1 OS=Homo sapiens GN=CCSER1 PE=2 SV=2	CCSER1	sp|Q9C0I3|CCSE1_HUMAN	100 kDa	TRUE		unknown	0.27017	0
Cluster of T-complex protein 1 subunit gamma OS=Homo sapiens GN=CCT3 PE=2 SV=1 (B4DUR8_HUMAN)	CCT3	B4DUR8_HUMAN	56 kDa	TRUE		unknown	0	0.32554
T-complex protein 1 subunit gamma OS=Homo sapiens GN=CCT3 PE=2 SV=1	CCT3	B4DUR8_HUMAN	56 kDa	TRUE		unknown	0	0
T-complex protein 1 subunit gamma OS=Homo sapiens GN=CCT3 PE=1 SV=4	CCT3	sp|P49368|TCPG_HUMAN	61 kDa	TRUE		unknown	0	0
Putative T-complex protein 1 subunit theta-like 2 OS=Homo sapiens GN=CCT8L2 PE=5 SV=2	CCT8L2	TCPQM_HUMAN	59 kDa			unknown	0	0.32554
Vacuolar fusion protein CCZ1 homolog B OS=Homo sapiens GN=CCZ1B PE=1 SV=1	CCZ1B	CCZ1B_HUMAN (+2)	56 kDa			unknown	0	0.32554
Isoform 2 of CD109 antigen OS=Homo sapiens GN=CD109	CD109	sp|Q6YHK3-2|CD109_HUMAN (+3)	153 kDa	TRUE		unknown	0.27017	0
CD160 antigen OS=Homo sapiens GN=CD160 PE=2 SV=1	CD160	Q5T2V6_HUMAN	14 kDa			unknown	0	0.32554
CD180 antigen OS=Homo sapiens GN=CD180 PE=1 SV=2	CD180	CD180_HUMAN	74 kDa			unknown	0	0.32554
B-cell receptor CD22 OS=Homo sapiens GN=CD22 PE=2 SV=1	CD22	Q32M46_HUMAN (+1)	75 kDa			unknown	0.27017	0
CMRF35-like molecule 8 OS=Homo sapiens GN=CD300A PE=1 SV=2	CD300A	sp|Q9UGN4|CLM8_HUMAN	33 kDa	TRUE		unknown	0	0.32554
Cluster of Platelet glycoprotein 4 OS=Homo sapiens GN=CD36 PE=1 SV=2 (CD36_HUMAN)	CD36	CD36_HUMAN	53 kDa	TRUE		unknown	1.6888	0
Platelet glycoprotein 4 OS=Homo sapiens GN=CD36 PE=1 SV=2	CD36	CD36_HUMAN (+3)	53 kDa	TRUE		unknown	0	0
Platelet glycoprotein 4 (Fragment) OS=Homo sapiens GN=CD36 PE=4 SV=1	CD36	H0YEE7_HUMAN	7 kDa	TRUE		unknown	0	0
Isoform 16 of CD44 antigen OS=Homo sapiens GN=CD44	CD44	sp|P16070-16|CD44_HUMAN (+1)	73 kDa	TRUE		unknown	0.27017	0.32554
T-cell surface protein tactile (Fragment) OS=Homo sapiens GN=CD96 PE=4 SV=1	CD96	H7C4F0_HUMAN	16 kDa			unknown	0	0.32554
Cell division cycle protein 16 homolog OS=Homo sapiens GN=CDC16 PE=1 SV=2	CDC16	sp|Q13042|CDC16_HUMAN	72 kDa			unknown	0.27017	0
Pre-mRNA-processing factor 17 OS=Homo sapiens GN=CDC40 PE=1 SV=1	CDC40	PRP17_HUMAN (+1)	66 kDa			unknown	0	0.32554
Cell division control protein 42 homolog (Fragment) OS=Homo sapiens GN=CDC42 PE=2 SV=1	CDC42	Q5JYX0_HUMAN (+2)	15 kDa			unknown	0.27017	0
Cluster of Serine/threonine-protein kinase MRCK alpha OS=Homo sapiens GN=CDC42BPA PE=2 SV=1 (F5H5N0_HUMAN)	CDC42BPA	F5H5N0_HUMAN	194 kDa	TRUE		unknown	0.54034	0
Serine/threonine-protein kinase MRCK alpha OS=Homo sapiens GN=CDC42BPA PE=2 SV=1	CDC42BPA	F5H5N0_HUMAN (+6)	194 kDa	TRUE		unknown	0	0
Serine/threonine-protein kinase MRCK alpha (Fragment) OS=Homo sapiens GN=CDC42BPA PE=4 SV=1	CDC42BPA	H0Y6R0_HUMAN	62 kDa	TRUE		unknown	0	0
Serine/threonine-protein kinase MRCK alpha (Fragment) OS=Homo sapiens GN=CDC42BPA PE=4 SV=1	CDC42BPA	H0Y6V3_HUMAN	82 kDa	TRUE		unknown	0	0
Cluster of Serine/threonine-protein kinase MRCK beta (Fragment) OS=Homo sapiens GN=CDC42BPB PE=4 SV=1 (H0YLY0_HUMAN)	CDC42BPB	H0YLY0_HUMAN	75 kDa	TRUE		unknown	0.27017	0
Serine/threonine-protein kinase MRCK beta (Fragment) OS=Homo sapiens GN=CDC42BPB PE=4 SV=1	CDC42BPB	H0YLY0_HUMAN	75 kDa	TRUE		unknown	0	0
Serine/threonine-protein kinase MRCK beta OS=Homo sapiens GN=CDC42BPB PE=1 SV=2	CDC42BPB	MRCKB_HUMAN	194 kDa	TRUE		unknown	0.27017	0
Isoform 2 of Cell division control protein 45 homolog OS=Homo sapiens GN=CDC45	CDC45	sp|O75419-2|CDC45_HUMAN (+2)	60 kDa			unknown	1.3442	0
Cell division cycle 5-like protein OS=Homo sapiens GN=CDC5L PE=1 SV=2	CDC5L	CDC5L_HUMAN	92 kDa			unknown	9.9355	0
Cluster of Cell division cycle-associated protein 2 OS=Homo sapiens GN=CDCA2 PE=2 SV=1 (E9PEI0_HUMAN)	CDCA2	E9PEI0_HUMAN	111 kDa	TRUE		unknown	0.27017	0
Cell division cycle-associated protein 2 OS=Homo sapiens GN=CDCA2 PE=2 SV=1	CDCA2	E9PEI0_HUMAN	111 kDa	TRUE		unknown	0.27017	0
Cell division cycle-associated protein 2 OS=Homo sapiens GN=CDCA2 PE=1 SV=2	CDCA2	sp|Q69YH5|CDCA2_HUMAN	113 kDa	TRUE		unknown	0	0
Cell division cycle-associated protein 4 OS=Homo sapiens GN=CDCA4 PE=2 SV=1	CDCA4	CDCA4_HUMAN	26 kDa			unknown	0	0.32554
Cadherin-11 OS=Homo sapiens GN=CDH11 PE=2 SV=1	CDH11	H3BUU9_HUMAN (+1)	74 kDa	TRUE		unknown	0.27017	0
Cadherin-17 OS=Homo sapiens GN=CDH17 PE=1 SV=3	CDH17	CAD17_HUMAN	92 kDa	TRUE		unknown	0	1.86
Cadherin-2 OS=Homo sapiens GN=CDH2 PE=1 SV=4	CDH2	CADH2_HUMAN	100 kDa			unknown	0	0.32554
Cluster of Cadherin-6 OS=Homo sapiens GN=CDH6 PE=2 SV=1 (D6RF86_HUMAN)	CDH6	D6RF86_HUMAN	67 kDa	TRUE		unknown	0	0.32554
Cadherin-6 OS=Homo sapiens GN=CDH6 PE=2 SV=1	CDH6	D6RF86_HUMAN (+1)	67 kDa	TRUE		unknown	0	0
Cadherin-6 OS=Homo sapiens GN=CDH6 PE=1 SV=1	CDH6	sp|P55285|CADH6_HUMAN	88 kDa	TRUE		unknown	0	0
Cadherin-8 OS=Homo sapiens GN=CDH8 PE=1 SV=2	CDH8	CADH8_HUMAN (+1)	88 kDa			unknown	0.27017	0.32554
Cadherin-9 OS=Homo sapiens GN=CDH9 PE=2 SV=2	CDH9	CADH9_HUMAN	89 kDa	TRUE		unknown	0	0.32554
Isoform 2 of Cadherin-related family member 5 OS=Homo sapiens GN=CDHR5	CDHR5	sp|Q9HBB8-2|CDHR5_HUMAN	70 kDa			unknown	0.27017	0
CDP-diacylglycerol--inositol 3-phosphatidyltransferase OS=Homo sapiens GN=CDIPT PE=2 SV=1	CDIPT	H3BTV1_HUMAN	19 kDa			unknown	0	0.32554
Isoform 2 of Cyclin-dependent kinase 1 OS=Homo sapiens GN=CDK1	CDK1	sp|P06493-2|CDK1_HUMAN	28 kDa	TRUE		unknown	3.3776	0
Cyclin-dependent kinase 10 (Fragment) OS=Homo sapiens GN=CDK10 PE=4 SV=1	CDK10	H3BSN8_HUMAN	4 kDa			unknown	0.27017	0
Isoform 2 of Cyclin-dependent kinase 15 OS=Homo sapiens GN=CDK15	CDK15	sp|Q96Q40-2|CDK15_HUMAN	40 kDa	TRUE		unknown	0.27017	0
Isoform 3 of Cyclin-dependent kinase 15 OS=Homo sapiens GN=CDK15	CDK15	sp|Q96Q40-3|CDK15_HUMAN (+3)	45 kDa	TRUE		unknown	0	0.32554
Isoform 2 of Cyclin-dependent kinase 9 OS=Homo sapiens GN=CDK9	CDK9	CDK9_HUMAN	53 kDa			unknown	0.27017	0
Cyclin-dependent kinase-like 4 OS=Homo sapiens GN=CDKL4 PE=2 SV=1	CDKL4	CDKL4_HUMAN (+2)	36 kDa			unknown	0.27017	0
Isoform Short of Cyclin-dependent kinase inhibitor 1C OS=Homo sapiens GN=CDKN1C	CDKN1C	sp|P49918-2|CDN1C_HUMAN (+1)	31 kDa			unknown	0.27017	0
Cyclin-dependent kinase 4 inhibitor B OS=Homo sapiens GN=CDKN2B PE=1 SV=1	CDKN2B	sp|P42772|CDN2B_HUMAN	15 kDa			unknown	0	0.32554
Corneodesmosin OS=Homo sapiens GN=CDSN PE=1 SV=3	CDSN	CDSN_HUMAN	52 kDa			unknown	16.064	8.5597
Isoform 2 of Protein CDV3 homolog OS=Homo sapiens GN=CDV3	CDV3	sp|Q9UKY7-2|CDV3_HUMAN (+1)	22 kDa			unknown	0.54034	0
Cat eye syndrome critical region protein 2 OS=Homo sapiens GN=CECR2 PE=2 SV=2	CECR2	B7WPH3_HUMAN (+3)	143 kDa			unknown	0.27017	0
Putative cat eye syndrome critical region protein 9 OS=Homo sapiens GN=CECR9 PE=5 SV=1	CECR9	CECR9_HUMAN	24 kDa			unknown	0	0.65107
CUG triplet repeat, RNA binding protein 1, isoform CRA_c OS=Homo sapiens GN=CELF1 PE=2 SV=1	CELF1	G5EA30_HUMAN (+1)	55 kDa	TRUE		unknown	0	0.32554
Cluster of CUGBP Elav-like family member 2 OS=Homo sapiens GN=CELF2 PE=2 SV=2 (Q5VZZ6_HUMAN)	CELF2	Q5VZZ6_HUMAN	54 kDa	TRUE		unknown	0.27017	0.32554
CUGBP Elav-like family member 2 OS=Homo sapiens GN=CELF2 PE=2 SV=2	CELF2	Q5VZZ6_HUMAN (+1)	54 kDa	TRUE		unknown	0	0
CUGBP Elav-like family member 2 OS=Homo sapiens GN=CELF2 PE=1 SV=1	CELF2	sp|O95319|CELF2_HUMAN	54 kDa	TRUE		unknown	0	0
Cluster of CUGBP Elav-like family member 4 OS=Homo sapiens GN=CELF4 PE=2 SV=1 (B4DHA8_HUMAN)	CELF4	B4DHA8_HUMAN	48 kDa	TRUE		unknown	0	0.32554
CUGBP Elav-like family member 4 OS=Homo sapiens GN=CELF4 PE=2 SV=1	CELF4	B4DHA8_HUMAN	48 kDa	TRUE		unknown	0	0.32554
Isoform 3 of CUGBP Elav-like family member 4 OS=Homo sapiens GN=CELF4	CELF4	sp|Q9BZC1-3|CELF4_HUMAN (+1)	52 kDa	TRUE		unknown	0	0
CUGBP Elav-like family member 4 OS=Homo sapiens GN=CELF4 PE=4 SV=1	CELF4	M0QY66_HUMAN	52 kDa	TRUE		unknown	0	0
CUGBP Elav-like family member 4 (Fragment) OS=Homo sapiens GN=CELF4 PE=4 SV=1	CELF4	K7EJW4_HUMAN	12 kDa	TRUE		unknown	0.27017	0
CUGBP Elav-like family member 6 (Fragment) OS=Homo sapiens GN=CELF6 PE=2 SV=1	CELF6	F6UBL3_HUMAN	14 kDa			unknown	0	0.32554
Centromere protein F OS=Homo sapiens GN=CENPF PE=1 SV=2	CENPF	CENPF_HUMAN	368 kDa			unknown	1.446	0.32554
Centromere protein Q OS=Homo sapiens GN=CENPQ PE=1 SV=1	CENPQ	CENPQ_HUMAN	31 kDa			unknown	0	0.32554
Centrosomal protein of 152 kDa (Fragment) OS=Homo sapiens GN=CEP152 PE=2 SV=1	CEP152	H0YMG1_HUMAN	7 kDa	TRUE		unknown	0	0.32554
Centrosomal protein of 170 kDa (Fragment) OS=Homo sapiens GN=CEP170 PE=4 SV=1	CEP170	H0Y2V6_HUMAN	172 kDa			unknown	0.27017	0.32554
Isoform 2 of Centrosome-associated protein CEP250 OS=Homo sapiens GN=CEP250	CEP250	sp|Q9BV73-2|CP250_HUMAN (+1)	274 kDa			unknown	0	0.32554
Centrosome-associated protein CEP250 (Fragment) OS=Homo sapiens GN=CEP250 PE=4 SV=1	CEP250	H0Y5R2_HUMAN	23 kDa			unknown	0.27017	0
Centrosome-associated protein 350 (Fragment) OS=Homo sapiens GN=CEP350 PE=4 SV=1	CEP350	H0Y6Q4_HUMAN	37 kDa	TRUE		unknown	0.27017	0
Centrosomal protein of 72 kDa OS=Homo sapiens GN=CEP72 PE=1 SV=2	CEP72	CEP72_HUMAN	72 kDa			unknown	0	0.32554
Complement factor B (Fragment) OS=Homo sapiens GN=CFB PE=3 SV=1	CFB	H7C5H1_HUMAN	35 kDa	TRUE		unknown	0.27017	0
Complement factor B OS=Homo sapiens GN=CFB PE=2 SV=1	CFB	B4E1Z4_HUMAN	141 kDa	TRUE		unknown	0.27017	0
Complement factor B OS=Homo sapiens GN=CFB PE=2 SV=1	CFB	F8WBL9_HUMAN	10 kDa			unknown	0.27017	0
Isoform 2 of Cation transport regulator-like protein 1 OS=Homo sapiens GN=CHAC1	CHAC1	sp|Q9BUX1-2|CHAC1_HUMAN (+1)	24 kDa			unknown	0.27017	0
Cluster of Coiled-coil-helix-coiled-coil-helix domain-containing protein 6, mitochondrial (Fragment) OS=Homo sapiens GN=CHCHD6 PE=4 SV=1 (H0Y922_HUMAN)	CHCHD6	H0Y922_HUMAN	19 kDa	TRUE		unknown	0.27017	0
Coiled-coil-helix-coiled-coil-helix domain-containing protein 6, mitochondrial (Fragment) OS=Homo sapiens GN=CHCHD6 PE=4 SV=1	CHCHD6	H0Y922_HUMAN	19 kDa	TRUE		unknown	0.27017	0
Coiled-coil-helix-coiled-coil-helix domain-containing protein 6, mitochondrial OS=Homo sapiens GN=CHCHD6 PE=1 SV=1	CHCHD6	CHCH6_HUMAN (+1)	26 kDa	TRUE		unknown	0	0
Isoform 2 of Chromodomain-helicase-DNA-binding protein 3 OS=Homo sapiens GN=CHD3	CHD3	sp|Q12873-2|CHD3_HUMAN (+2)	223 kDa	TRUE		unknown	0	0.32554
Chromodomain-helicase-DNA-binding protein 4 OS=Homo sapiens GN=CHD4 PE=2 SV=1	CHD4	F5GWX5_HUMAN	217 kDa	TRUE		unknown	1.5979	0
Chromodomain-helicase-DNA-binding protein 5 OS=Homo sapiens GN=CHD5 PE=2 SV=1	CHD5	CHD5_HUMAN	223 kDa	TRUE		unknown	0.79897	1.1272
Chromodomain-helicase-DNA-binding protein 8 OS=Homo sapiens GN=CHD8 PE=1 SV=5	CHD8	sp|Q9HCK8|CHD8_HUMAN	291 kDa	TRUE		unknown	0.54034	0.65107
Chromodomain-helicase-DNA-binding protein 9 OS=Homo sapiens GN=CHD9 PE=1 SV=2	CHD9	sp|Q3L8U1|CHD9_HUMAN	326 kDa	TRUE		unknown	0	0.65107
Calcium homeostasis endoplasmic reticulum protein OS=Homo sapiens GN=CHERP PE=1 SV=3	CHERP	CHERP_HUMAN (+1)	104 kDa			unknown	7.7642	0
E3 ubiquitin-protein ligase CHFR OS=Homo sapiens GN=CHFR PE=4 SV=1	CHFR	J3KN56_HUMAN (+3)	73 kDa			unknown	2.95	0
Cluster of Isoform 3 of Chitinase-3-like protein 2 OS=Homo sapiens GN=CHI3L2 (sp|Q15782-6|CH3L2_HUMAN)	CHI3L2	sp|Q15782-6|CH3L2_HUMAN	43 kDa	TRUE		unknown	0.27017	0
Isoform 3 of Chitinase-3-like protein 2 OS=Homo sapiens GN=CHI3L2	CHI3L2	sp|Q15782-6|CH3L2_HUMAN	43 kDa	TRUE		unknown	0	0
Chitinase-3-like protein 2 OS=Homo sapiens GN=CHI3L2 PE=1 SV=1	CHI3L2	sp|Q15782|CH3L2_HUMAN	44 kDa	TRUE		unknown	0	0
Chitotriosidase-1 OS=Homo sapiens GN=CHIT1 PE=2 SV=1	CHIT1	D6REY1_HUMAN (+4)	40 kDa			unknown	0.27017	0
Probable ATP-dependent RNA helicase DDX11 OS=Homo sapiens GN=CHL1 PE=2 SV=1	CHL1	F8WEP4_HUMAN	10 kDa			unknown	0.27017	0
Cluster of Chordin OS=Homo sapiens GN=CHRD PE=2 SV=1 (E7ESX1_HUMAN)	CHRD	E7ESX1_HUMAN	102 kDa	TRUE		unknown	0	0.32554
Chordin OS=Homo sapiens GN=CHRD PE=2 SV=1	CHRD	E7ESX1_HUMAN (+2)	102 kDa	TRUE		unknown	0	0
Chordin OS=Homo sapiens GN=CHRD PE=2 SV=1	CHRD	B7Z6F4_HUMAN	53 kDa	TRUE		unknown	0	0
Chordin-like protein 1 OS=Homo sapiens GN=CHRDL1 PE=2 SV=1	CHRDL1	D3YTA8_HUMAN (+6)	43 kDa			unknown	0.27017	0
Neuronal acetylcholine receptor subunit alpha-5 OS=Homo sapiens GN=CHRNA5 PE=2 SV=2	CHRNA5	ACHA5_HUMAN	53 kDa			unknown	0.27017	0
Isoform 2 of Carbohydrate sulfotransferase 11 OS=Homo sapiens GN=CHST11	CHST11	sp|Q9NPF2-2|CHSTB_HUMAN (+1)	41 kDa			unknown	0	0.32554
Carbohydrate sulfotransferase 15 OS=Homo sapiens GN=CHST15 PE=1 SV=1	CHST15	sp|Q7LFX5|CHSTF_HUMAN	65 kDa			unknown	0.27017	0
Carbohydrate sulfotransferase 4 OS=Homo sapiens GN=CHST4 PE=1 SV=2	CHST4	CHST4_HUMAN	45 kDa			unknown	0.27017	0
Isoform 2 of Chromatin target of PRMT1 protein OS=Homo sapiens GN=CHTOP	CHTOP	sp|Q9Y3Y2-3|CHTOP_HUMAN (+2)	27 kDa			unknown	111.18	17.878
MHC class II transactivator OS=Homo sapiens GN=CIITA PE=1 SV=3	CIITA	C2TA_HUMAN	124 kDa			unknown	0.27017	0
Cartilage intermediate layer protein 2 OS=Homo sapiens GN=CILP2 PE=2 SV=2	CILP2	CILP2_HUMAN (+1)	126 kDa			unknown	0.27017	0
Isoform 1B of Cytokine-inducible SH2-containing protein OS=Homo sapiens GN=CISH	CISH	sp|Q9NSE2-2|CISH_HUMAN (+2)	29 kDa			unknown	0.27017	0
Creatine kinase B-type (Fragment) OS=Homo sapiens GN=CKB PE=4 SV=1	CKB	H0YJJ7_HUMAN	2 kDa			unknown	0.27017	0
Cluster of CLIP-associating protein 2 OS=Homo sapiens GN=CLASP2 PE=2 SV=1 (E7EW49_HUMAN)	CLASP2	E7EW49_HUMAN	166 kDa	TRUE		unknown	0.27017	0
CLIP-associating protein 2 OS=Homo sapiens GN=CLASP2 PE=2 SV=1	CLASP2	E7EW49_HUMAN	166 kDa	TRUE		unknown	0.27017	0
CLIP-associating protein 2 OS=Homo sapiens GN=CLASP2 PE=2 SV=2	CLASP2	E3W994_HUMAN (+2)	139 kDa	TRUE		unknown	0	0
Isoform 2 of H(+)/Cl(-) exchange transporter 5 OS=Homo sapiens GN=CLCN5	CLCN5	sp|P51795-2|CLCN5_HUMAN	91 kDa			unknown	0.27017	0
C-type lectin domain family 11 member A OS=Homo sapiens GN=CLEC11A PE=4 SV=1	CLEC11A	M0R081_HUMAN	34 kDa			unknown	0	0.65107
Isoform 1 of C-type lectin domain family 12 member A OS=Homo sapiens GN=CLEC12A	CLEC12A	sp|Q5QGZ9-1|CL12A_HUMAN (+2)	32 kDa			unknown	0	0.32554
Cluster of Protein CLEC16A OS=Homo sapiens GN=CLEC16A PE=2 SV=2 (sp|Q2KHT3|CL16A_HUMAN)	CLEC16A	sp|Q2KHT3|CL16A_HUMAN [2]	118 kDa	TRUE		unknown	0.27017	0.65107
Protein CLEC16A OS=Homo sapiens GN=CLEC16A PE=2 SV=2	CLEC16A	sp|Q2KHT3|CL16A_HUMAN	118 kDa	TRUE		unknown	0	0.65107
Isoform 2 of Protein CLEC16A OS=Homo sapiens GN=CLEC16A	CLEC16A	sp|Q2KHT3-2|CL16A_HUMAN	104 kDa	TRUE		unknown	0.27017	0.32554
Protein CLEC16A (Fragment) OS=Homo sapiens GN=CLEC16A PE=4 SV=1	CLEC16A	H7BZI2_HUMAN	14 kDa	TRUE		unknown	0.27017	0
C-type lectin domain family 4 member G OS=Homo sapiens GN=CLEC4G PE=1 SV=1	CLEC4G	CLC4G_HUMAN	33 kDa			unknown	0	0.32554
Isoform 2 of Clathrin heavy chain linker domain-containing protein 1 OS=Homo sapiens GN=CLHC1	CLHC1	sp|Q8NHS4-2|CLHC1_HUMAN (+1)	53 kDa			unknown	0	0.32554
Clathrin interactor 1 (Fragment) OS=Homo sapiens GN=CLINT1 PE=4 SV=1	CLINT1	H0YCL3_HUMAN	6 kDa			unknown	0	0.32554
Dual-specificity protein kinase CLK2 OS=Homo sapiens GN=CLK2 PE=2 SV=1	CLK2	B1AVT0_HUMAN (+2)	60 kDa			unknown	1.3442	0
Battenin (Fragment) OS=Homo sapiens GN=CLN3 PE=2 SV=1	CLN3	O95090_HUMAN	19 kDa	TRUE		unknown	0	0.32554
Isoform 2 of Clathrin heavy chain 1 OS=Homo sapiens GN=CLTC	CLTC	sp|Q00610-2|CLH1_HUMAN (+1)	188 kDa			unknown	0	0.32554
Cluster of Clustered mitochondria protein homolog OS=Homo sapiens GN=CLUH PE=1 SV=2 (CLU_HUMAN)	CLUH	CLU_HUMAN	147 kDa	TRUE		unknown	0	0.65107
Clustered mitochondria protein homolog OS=Homo sapiens GN=CLUH PE=1 SV=2	CLUH	CLU_HUMAN	147 kDa	TRUE		unknown	0	0.65107
Clustered mitochondria protein homolog OS=Homo sapiens GN=CLUH PE=2 SV=1	CLUH	I3L2B0_HUMAN	86 kDa	TRUE		unknown	0	0
Chymase OS=Homo sapiens GN=CMA1 PE=1 SV=1	CMA1	CMA1_HUMAN	27 kDa			unknown	0.27017	0
Cluster of C-Maf-inducing protein OS=Homo sapiens GN=CMIP PE=1 SV=3 (sp|Q8IY22|CMIP_HUMAN)	CMIP	sp|Q8IY22|CMIP_HUMAN	86 kDa	TRUE		unknown	0.27017	0.32554
C-Maf-inducing protein OS=Homo sapiens GN=CMIP PE=1 SV=3	CMIP	sp|Q8IY22|CMIP_HUMAN	86 kDa	TRUE		unknown	0.27017	0.32554
Isoform 2 of C-Maf-inducing protein OS=Homo sapiens GN=CMIP	CMIP	sp|Q8IY22-2|CMIP_HUMAN	76 kDa	TRUE		unknown	0	0
Cluster of CKLF-like MARVEL transmembrane domain-containing protein 1 OS=Homo sapiens GN=CMTM1 PE=2 SV=1 (E9PAX0_HUMAN)	CMTM1	E9PAX0_HUMAN [3]	25 kDa	TRUE		unknown	0	0.32554
CKLF-like MARVEL transmembrane domain-containing protein 1 OS=Homo sapiens GN=CMTM1 PE=2 SV=1	CMTM1	E9PAX0_HUMAN (+2)	25 kDa	TRUE		unknown	0	0.32554
Isoform 1a of CKLF-like MARVEL transmembrane domain-containing protein 1 OS=Homo sapiens GN=CMTM1	CMTM1	sp|Q8IZ96-2|CKLF1_HUMAN (+1)	17 kDa	TRUE		unknown	0	0
CKLF-like MARVEL transmembrane domain-containing protein 7 (Fragment) OS=Homo sapiens GN=CMTM7 PE=2 SV=1	CMTM7	H0YFU6_HUMAN	18 kDa			unknown	0	0.32554
Cardiomyopathy-associated protein 5 OS=Homo sapiens GN=CMYA5 PE=1 SV=3	CMYA5	CMYA5_HUMAN	449 kDa			unknown	0.54034	0.32554
Isoform 2 of Cyclic nucleotide-binding domain-containing protein 2 OS=Homo sapiens GN=CNBD2	CNBD2	sp|Q96M20-2|CNBD2_HUMAN (+2)	67 kDa			unknown	0.27017	0
Cyclic nucleotide-gated olfactory channel OS=Homo sapiens GN=CNGA2 PE=2 SV=2	CNGA2	CNGA2_HUMAN	76 kDa	TRUE		unknown	0.27017	0
Isoform 2 of CCR4-NOT transcription complex subunit 1 OS=Homo sapiens GN=CNOT1	CNOT1	sp|A5YKK6-2|CNOT1_HUMAN (+1)	266 kDa			unknown	0.27017	0
CCR4-NOT transcription complex subunit 1 (Fragment) OS=Homo sapiens GN=CNOT1 PE=4 SV=1	CNOT1	H3BVC9_HUMAN	27 kDa			unknown	0	0.32554
CCR4-NOT transcription complex subunit 11 OS=Homo sapiens GN=CNOT11 PE=1 SV=1	CNOT11	CNO11_HUMAN	55 kDa			unknown	0.27017	0
CCR4-NOT transcription complex subunit 2 (Fragment) OS=Homo sapiens GN=CNOT2 PE=2 SV=1	CNOT2	F8VWH8_HUMAN	9 kDa			unknown	0.27017	0
CCR4-NOT transcription complex subunit 2 (Fragment) OS=Homo sapiens GN=CNOT2 PE=2 SV=1	CNOT2	F8VP97_HUMAN (+6)	34 kDa			unknown	0.27017	0
Cluster of CCR4-NOT transcription complex subunit 6 OS=Homo sapiens GN=CNOT6 PE=1 SV=2 (CNOT6_HUMAN)	CNOT6	CNOT6_HUMAN	63 kDa	TRUE		unknown	0	0.32554
CCR4-NOT transcription complex subunit 6 OS=Homo sapiens GN=CNOT6 PE=1 SV=2	CNOT6	CNOT6_HUMAN	63 kDa	TRUE		unknown	0	0
CCR4-NOT transcription complex subunit 6 (Fragment) OS=Homo sapiens GN=CNOT6 PE=2 SV=1	CNOT6	D6R9H6_HUMAN	27 kDa	TRUE		unknown	0	0
Centlein OS=Homo sapiens GN=CNTLN PE=2 SV=1	CNTLN	C9J1F9_HUMAN (+1)	162 kDa			unknown	0	0.32554
Contactin-6 OS=Homo sapiens GN=CNTN6 PE=1 SV=1	CNTN6	CNTN6_HUMAN	114 kDa			unknown	0	0.32554
Contactin-associated protein 1 OS=Homo sapiens GN=CNTNAP1 PE=1 SV=1	CNTNAP1	CNTP1_HUMAN	156 kDa			unknown	0.27017	0.32554
Protein cordon-bleu OS=Homo sapiens GN=COBL PE=1 SV=2	COBL	sp|O75128|COBL_HUMAN	136 kDa			unknown	0.27017	0.32554
Conserved oligomeric Golgi complex subunit 4 OS=Homo sapiens GN=COG4 PE=4 SV=1	COG4	J3KNI1_HUMAN (+2)	90 kDa			unknown	0.27017	0
Conserved oligomeric Golgi complex subunit 7 OS=Homo sapiens GN=COG7 PE=1 SV=1	COG7	COG7_HUMAN	86 kDa			unknown	0.27017	0
Isoform B of Collagen alpha-1(XI) chain OS=Homo sapiens GN=COL11A1	COL11A1	sp|P12107-2|COBA1_HUMAN (+3)	182 kDa			unknown	0	0.32554
Collagen alpha-2(XI) chain OS=Homo sapiens GN=COL11A2 PE=2 SV=1	COL11A2	B0UXE9_HUMAN (+7)	162 kDa			unknown	0.27017	0.32554
Cluster of Isoform 4 of Collagen alpha-1(XII) chain OS=Homo sapiens GN=COL12A1 (sp|Q99715-4|COCA1_HUMAN)	COL12A1	sp|Q99715-4|COCA1_HUMAN [2]	325 kDa	TRUE		unknown	0.54034	0
Isoform 4 of Collagen alpha-1(XII) chain OS=Homo sapiens GN=COL12A1	COL12A1	sp|Q99715-4|COCA1_HUMAN (+1)	325 kDa	TRUE		unknown	0.54034	0
Collagen alpha-1(XII) chain (Fragment) OS=Homo sapiens GN=COL12A1 PE=4 SV=1	COL12A1	H0Y4P7_HUMAN	71 kDa	TRUE		unknown	0	0
Collagen alpha-1(XIII) chain OS=Homo sapiens GN=COL13A1 PE=2 SV=2	COL13A1	E7ES47_HUMAN (+5)	69 kDa	TRUE		unknown	0.54034	0.32554
Cluster of Isoform 2 of Collagen alpha-1(XIV) chain OS=Homo sapiens GN=COL14A1 (sp|Q05707-2|COEA1_HUMAN)	COL14A1	sp|Q05707-2|COEA1_HUMAN [3]	192 kDa	TRUE		unknown	0.27017	0.32554
Isoform 2 of Collagen alpha-1(XIV) chain OS=Homo sapiens GN=COL14A1	COL14A1	sp|Q05707-2|COEA1_HUMAN (+2)	192 kDa	TRUE		unknown	0.27017	0.32554
Collagen alpha-1(XIV) chain (Fragment) OS=Homo sapiens GN=COL14A1 PE=4 SV=1	COL14A1	H0YBB2_HUMAN	37 kDa	TRUE		unknown	0	0
Collagen alpha-1(XV) chain OS=Homo sapiens GN=COL15A1 PE=1 SV=2	COL15A1	COFA1_HUMAN	142 kDa			unknown	0.27017	0
Cluster of Isoform 2 of Collagen alpha-1(XVI) chain OS=Homo sapiens GN=COL16A1 (sp|Q07092-2|COGA1_HUMAN)	COL16A1	sp|Q07092-2|COGA1_HUMAN [2]	158 kDa	TRUE		unknown	0.54034	0.65107
Isoform 2 of Collagen alpha-1(XVI) chain OS=Homo sapiens GN=COL16A1	COL16A1	sp|Q07092-2|COGA1_HUMAN (+1)	158 kDa	TRUE		unknown	0.54034	0.65107
Collagen alpha-1(XVI) chain (Fragment) OS=Homo sapiens GN=COL16A1 PE=2 SV=1	COL16A1	H7BZL8_HUMAN	21 kDa	TRUE		unknown	0	0
Cluster of Collagen alpha-1(XVIII) chain OS=Homo sapiens GN=COL18A1 PE=1 SV=5 (sp|P39060|COIA1_HUMAN)	COL18A1	sp|P39060|COIA1_HUMAN	178 kDa	TRUE		unknown	0.27017	0
Collagen alpha-1(XVIII) chain OS=Homo sapiens GN=COL18A1 PE=1 SV=5	COL18A1	sp|P39060|COIA1_HUMAN	178 kDa	TRUE		unknown	0	0
Isoform 3 of Collagen alpha-1(XVIII) chain OS=Homo sapiens GN=COL18A1	COL18A1	sp|P39060-2|COIA1_HUMAN	136 kDa	TRUE		unknown	0	0
Collagen alpha-1(I) chain OS=Homo sapiens GN=COL1A1 PE=1 SV=5	COL1A1	CO1A1_HUMAN	139 kDa			unknown	0.27017	0
Collagen alpha-2(I) chain OS=Homo sapiens GN=COL1A2 PE=1 SV=7	COL1A2	CO1A2_HUMAN	129 kDa			unknown	0.27017	0
Cluster of Isoform 2 of Collagen alpha-1(XXIV) chain OS=Homo sapiens GN=COL24A1 (sp|Q17RW2-2|COOA1_HUMAN)	COL24A1	sp|Q17RW2-2|COOA1_HUMAN [2]	174 kDa	TRUE		unknown	0.27017	0
Isoform 2 of Collagen alpha-1(XXIV) chain OS=Homo sapiens GN=COL24A1	COL24A1	sp|Q17RW2-2|COOA1_HUMAN (+1)	174 kDa	TRUE		unknown	0.27017	0
Collagen alpha-1(XXIV) chain (Fragment) OS=Homo sapiens GN=COL24A1 PE=2 SV=1	COL24A1	E9PNK8_HUMAN	9 kDa	TRUE		unknown	0	0
Isoform 1 of Collagen alpha-1(II) chain OS=Homo sapiens GN=COL2A1	COL2A1	sp|P02458-1|CO2A1_HUMAN (+1)	134 kDa			unknown	0.27017	0
Collagen alpha-1(IV) chain OS=Homo sapiens GN=COL4A1 PE=1 SV=3	COL4A1	sp|P02462|CO4A1_HUMAN	161 kDa	TRUE		unknown	0.54034	0
Cluster of Isoform 2 of Collagen alpha-5(IV) chain OS=Homo sapiens GN=COL4A5 (sp|P29400-2|CO4A5_HUMAN)	COL4A5	sp|P29400-2|CO4A5_HUMAN [9]	162 kDa	TRUE		unknown	0.8105	0.65107
Isoform 2 of Collagen alpha-5(IV) chain OS=Homo sapiens GN=COL4A5	COL4A5	sp|P29400-2|CO4A5_HUMAN (+1)	162 kDa	TRUE		unknown	0.54034	0
Collagen alpha-5(IV) chain (Fragment) OS=Homo sapiens GN=COL4A5 PE=4 SV=1	COL4A5	H0Y9H0_HUMAN	17 kDa	TRUE		unknown	0	0
Cluster of Collagen alpha-6(IV) chain OS=Homo sapiens GN=COL4A6 PE=2 SV=1 (F5H3Q5_HUMAN)	COL4A6	F5H3Q5_HUMAN	158 kDa	TRUE		unknown	0.54034	0
Collagen alpha-6(IV) chain OS=Homo sapiens GN=COL4A6 PE=2 SV=1	COL4A6	F5H3Q5_HUMAN	158 kDa	TRUE		unknown	0.54034	0
Collagen alpha-6(IV) chain OS=Homo sapiens GN=COL4A6 PE=2 SV=1	COL4A6	F5H851_HUMAN (+2)	161 kDa	TRUE		unknown	0	0
Collagen alpha-1(V) chain OS=Homo sapiens GN=COL5A1 PE=1 SV=3	COL5A1	CO5A1_HUMAN	184 kDa	TRUE		unknown	0	0
Collagen alpha-3(V) chain OS=Homo sapiens GN=COL5A3 PE=1 SV=3	COL5A3	CO5A3_HUMAN	172 kDa			unknown	0	0.32554
Collagen alpha-6(VI) chain OS=Homo sapiens GN=COL6A6 PE=2 SV=1	COL6A6	F8W6Y7_HUMAN (+1)	247 kDa			unknown	0.27017	0.32554
Isoform 2 of Collagen alpha-1(VII) chain OS=Homo sapiens GN=COL7A1	COL7A1	sp|Q02388-2|CO7A1_HUMAN (+1)	292 kDa	TRUE		unknown	0.27017	0
Collagen alpha-1(VIII) chain OS=Homo sapiens GN=COL8A1 PE=1 SV=2	COL8A1	CO8A1_HUMAN	73 kDa			unknown	0.27017	0
Collagen alpha-2(VIII) chain OS=Homo sapiens GN=COL8A2 PE=1 SV=2	COL8A2	CO8A2_HUMAN (+1)	67 kDa			unknown	0.27017	0
Collagen alpha-1(IX) chain OS=Homo sapiens GN=COL9A1 PE=1 SV=3	COL9A1	sp|P20849|CO9A1_HUMAN	92 kDa			unknown	0	0.32554
Collagen alpha-2(IX) chain OS=Homo sapiens GN=COL9A2 PE=1 SV=2	COL9A2	CO9A2_HUMAN	65 kDa			unknown	0.27017	0
Collagen alpha-3(IX) chain OS=Homo sapiens GN=COL9A3 PE=2 SV=2	COL9A3	CO9A3_HUMAN	64 kDa	TRUE		unknown	0.27017	0.32554
Collagen alpha-3(IX) chain (Fragment) OS=Homo sapiens GN=COL9A3 PE=2 SV=2	COL9A3	Q4VXW1_HUMAN	18 kDa	TRUE		unknown	0	0
Cluster of Isoform 9 of Collectin-11 OS=Homo sapiens GN=COLEC11 (sp|Q9BWP8-9|COL11_HUMAN)	COLEC11	sp|Q9BWP8-9|COL11_HUMAN	29 kDa	TRUE		unknown	0.27017	0
Isoform 9 of Collectin-11 OS=Homo sapiens GN=COLEC11	COLEC11	sp|Q9BWP8-9|COL11_HUMAN	29 kDa	TRUE		unknown	0	0
Isoform 6 of Collectin-11 OS=Homo sapiens GN=COLEC11	COLEC11	sp|Q9BWP8-6|COL11_HUMAN	24 kDa	TRUE		unknown	0	0
Isoform 4 of Collectin-11 OS=Homo sapiens GN=COLEC11	COLEC11	sp|Q9BWP8-4|COL11_HUMAN	26 kDa	TRUE		unknown	0	0
COMM domain-containing protein 4 (Fragment) OS=Homo sapiens GN=COMMD4 PE=2 SV=1	COMMD4	H3BPG2_HUMAN	15 kDa			unknown	0	0.32554
Isoform 2 of Coatomer subunit alpha OS=Homo sapiens GN=COPA	COPA	sp|P53621-2|COPA_HUMAN (+1)	139 kDa			unknown	0	0.32554
COP9 signalosome complex subunit 3 (Fragment) OS=Homo sapiens GN=COPS3 PE=2 SV=1	COPS3	C9JLV5_HUMAN	36 kDa			unknown	0	0.32554
COP9 signalosome complex subunit 6 OS=Homo sapiens GN=COPS6 PE=1 SV=1	COPS6	CSN6_HUMAN	36 kDa			unknown	0	0.32554
COP9 signalosome complex subunit 6 (Fragment) OS=Homo sapiens GN=COPS6 PE=2 SV=1	COPS6	C9JQK5_HUMAN	5 kDa			unknown	0.79897	0
Coenzyme Q-binding protein COQ10 homolog A, mitochondrial (Fragment) OS=Homo sapiens GN=COQ10A PE=4 SV=1	COQ10A	H0YHW3_HUMAN	7 kDa			unknown	0	0.32554
Coactosin-like protein OS=Homo sapiens GN=COTL1 PE=1 SV=3	COTL1	COTL1_HUMAN	16 kDa			unknown	0	0.32554
Protoheme IX farnesyltransferase, mitochondrial OS=Homo sapiens GN=COX10 PE=1 SV=3	COX10	COX10_HUMAN	49 kDa			unknown	0.27017	0
Cytochrome c oxidase assembly protein COX11, mitochondrial OS=Homo sapiens GN=COX11 PE=2 SV=1	COX11	B4DI26_HUMAN (+2)	26 kDa			unknown	0.27017	0
Cytochrome c oxidase subunit 7A2, mitochondrial OS=Homo sapiens GN=COX7A2 PE=2 SV=1	COX7A2	D6RIE3_HUMAN	10 kDa			unknown	0	0.32554
Ceruloplasmin OS=Homo sapiens GN=CP PE=1 SV=1	CP	CERU_HUMAN	122 kDa			unknown	0.27017	0
Mast cell carboxypeptidase A OS=Homo sapiens GN=CPA3 PE=1 SV=2	CPA3	CBPA3_HUMAN	49 kDa			unknown	0	0.32554
Complexin-3 OS=Homo sapiens GN=CPLX3 PE=2 SV=1	CPLX3	CPLX3_HUMAN	18 kDa			unknown	0.27017	0.32554
Copine-5 OS=Homo sapiens GN=CPNE5 PE=1 SV=2	CPNE5	CPNE5_HUMAN	66 kDa			unknown	0.27017	0
Cleavage and polyadenylation specificity factor subunit 1 OS=Homo sapiens GN=CPSF1 PE=1 SV=2	CPSF1	CPSF1_HUMAN	161 kDa			unknown	4.5291	0.32554
Integrator complex subunit 11 (Fragment) OS=Homo sapiens GN=CPSF3L PE=4 SV=1	CPSF3L	H0YEQ9_HUMAN	7 kDa			unknown	0.27017	0
Cluster of Cleavage and polyadenylation-specificity factor subunit 4 (Fragment) OS=Homo sapiens GN=CPSF4 PE=4 SV=1 (H7C419_HUMAN)	CPSF4	H7C419_HUMAN	22 kDa	TRUE		unknown	3.3776	0.32554
Cleavage and polyadenylation-specificity factor subunit 4 (Fragment) OS=Homo sapiens GN=CPSF4 PE=4 SV=1	CPSF4	H7C419_HUMAN	22 kDa	TRUE		unknown	3.3776	0.32554
Cleavage and polyadenylation-specificity factor subunit 4 OS=Homo sapiens GN=CPSF4 PE=2 SV=1	CPSF4	C9JEV9_HUMAN (+3)	24 kDa	TRUE		unknown	0	0
Cleavage and polyadenylation-specificity factor subunit 6 OS=Homo sapiens GN=CPSF6 PE=2 SV=1	CPSF6	F8WJN3_HUMAN	52 kDa			unknown	16.401	0
Complement receptor type 1 (Fragment) OS=Homo sapiens GN=CR1 PE=4 SV=1	CR1	H0YE06_HUMAN	73 kDa	TRUE		unknown	0	0.32554
Cluster of Complement receptor type 2 OS=Homo sapiens GN=CR2 PE=2 SV=1 (C9J0D9_HUMAN)	CR2	C9J0D9_HUMAN	110 kDa	TRUE		unknown	0.27017	0
Complement receptor type 2 OS=Homo sapiens GN=CR2 PE=2 SV=1	CR2	C9J0D9_HUMAN (+4)	110 kDa	TRUE		unknown	0	0
Isoform D of Complement receptor type 2 OS=Homo sapiens GN=CR2	CR2	sp|P20023-4|CR2_HUMAN	118 kDa	TRUE		unknown	0	0
Cluster of Isoform 2 of Cyclic AMP-responsive element-binding protein 3-like protein 2 OS=Homo sapiens GN=CREB3L2 (sp|Q70SY1-2|CR3L2_HUMAN)	CREB3L2	sp|Q70SY1-2|CR3L2_HUMAN	51 kDa	TRUE		unknown	0.27017	0.32554
Isoform 2 of Cyclic AMP-responsive element-binding protein 3-like protein 2 OS=Homo sapiens GN=CREB3L2	CREB3L2	sp|Q70SY1-2|CR3L2_HUMAN	51 kDa	TRUE		unknown	0	0
Cyclic AMP-responsive element-binding protein 3-like protein 2 OS=Homo sapiens GN=CREB3L2 PE=1 SV=3	CREB3L2	sp|Q70SY1|CR3L2_HUMAN	57 kDa	TRUE		unknown	0	0
CREB3L3 protein OS=Homo sapiens GN=CREB3L3 PE=2 SV=1	CREB3L3	B7ZL69_HUMAN (+2)	49 kDa	TRUE		unknown	0.27017	0
Cluster of Isoform 2 of CREB-binding protein OS=Homo sapiens GN=CREBBP (sp|Q92793-2|CBP_HUMAN)	CREBBP	sp|Q92793-2|CBP_HUMAN [2]	261 kDa	TRUE		unknown	0	0.32554
Isoform 2 of CREB-binding protein OS=Homo sapiens GN=CREBBP	CREBBP	sp|Q92793-2|CBP_HUMAN (+1)	261 kDa	TRUE		unknown	0	0.32554
CREB-binding protein (Fragment) OS=Homo sapiens GN=CREBBP PE=4 SV=1	CREBBP	I3L293_HUMAN	19 kDa	TRUE		unknown	0	0
CREB-binding protein (Fragment) OS=Homo sapiens GN=CREBBP PE=4 SV=1	CREBBP	I3L0Q1_HUMAN	27 kDa	TRUE		unknown	0	0
CREB3 regulatory factor OS=Homo sapiens GN=CREBRF PE=4 SV=1	CREBRF	I6L8F1_HUMAN (+2)	72 kDa			unknown	0	0.32554
cAMP-responsive element modulator (Fragment) OS=Homo sapiens GN=CREM PE=4 SV=1	CREM	H7C4X0_HUMAN	6 kDa			unknown	0.27017	0
cAMP-responsive element modulator (Fragment) OS=Homo sapiens GN=CREM PE=2 SV=1	CREM	C9J2J0_HUMAN (+1)	12 kDa			unknown	0.27017	0
Cysteine-rich protein 2 (Fragment) OS=Homo sapiens GN=CRIP2 PE=4 SV=1	CRIP2	H0YHD8_HUMAN	11 kDa			unknown	0.27017	0
Cysteine-rich secretory protein LCCL domain-containing 1 OS=Homo sapiens GN=CRISPLD1 PE=1 SV=1	CRISPLD1	CRLD1_HUMAN (+1)	57 kDa			unknown	0.27017	0
Cytokine receptor-like factor 1 OS=Homo sapiens GN=CRLF1 PE=1 SV=1	CRLF1	CRLF1_HUMAN (+1)	46 kDa			unknown	0	0.32554
Crooked neck-like protein 1 OS=Homo sapiens GN=CRNKL1 PE=2 SV=1	CRNKL1	Q5JY65_HUMAN (+2)	99 kDa			unknown	1.6144	0
Cluster of Rootletin OS=Homo sapiens GN=CROCC PE=1 SV=1 (sp|Q5TZA2|CROCC_HUMAN)	CROCC	sp|Q5TZA2|CROCC_HUMAN	229 kDa	TRUE		unknown	0.27017	1.3122
Rootletin OS=Homo sapiens GN=CROCC PE=1 SV=1	CROCC	sp|Q5TZA2|CROCC_HUMAN	229 kDa	TRUE		unknown	0	0
Rootletin (Fragment) OS=Homo sapiens GN=CROCC PE=2 SV=2	CROCC	B1AKD8_HUMAN	149 kDa	TRUE		unknown	0.27017	0
Isoform 2 of Cytotoxic and regulatory T-cell molecule OS=Homo sapiens GN=CRTAM	CRTAM	sp|O95727-2|CRTAM_HUMAN (+1)	22 kDa			unknown	0.27017	0
Cartilage-associated protein OS=Homo sapiens GN=CRTAP PE=2 SV=1	CRTAP	C9JP16_HUMAN (+1)	41 kDa			unknown	0.85677	0
Isoform 3 of CREB-regulated transcription coactivator 3 OS=Homo sapiens GN=CRTC3	CRTC3	sp|Q6UUV7-3|CRTC3_HUMAN (+1)	67 kDa			unknown	0.27017	0
Beta-crystallin B3 OS=Homo sapiens GN=CRYBB3 PE=1 SV=4	CRYBB3	CRBB3_HUMAN	24 kDa			unknown	0	0.32554
Citrate synthase OS=Homo sapiens GN=CS PE=2 SV=1	CS	B4DJV2_HUMAN (+1)	50 kDa	TRUE		unknown	0	0.32554
Cold shock domain containing E1, RNA-binding, isoform CRA_d OS=Homo sapiens GN=CSDE1 PE=2 SV=1	CSDE1	G5E9Q2_HUMAN (+1)	94 kDa	TRUE		unknown	0.27017	0
Cluster of CUB and sushi domain-containing protein 2 OS=Homo sapiens GN=CSMD2 PE=2 SV=2 (E7EUA6_HUMAN)	CSMD2	E7EUA6_HUMAN	395 kDa	TRUE		unknown	0.27017	0
CUB and sushi domain-containing protein 2 OS=Homo sapiens GN=CSMD2 PE=2 SV=2	CSMD2	E7EUA6_HUMAN (+1)	395 kDa	TRUE		unknown	0	0
CUB and Sushi multiple domains 2, isoform CRA_c OS=Homo sapiens GN=CSMD2 PE=2 SV=1	CSMD2	Q5TAH7_HUMAN (+1)	24 kDa	TRUE		unknown	0	0
Kappa-casein OS=Homo sapiens GN=CSN3 PE=1 SV=3	CSN3	CASK_HUMAN	20 kDa			unknown	0.27017	0
Cluster of Casein kinase I isoform delta OS=Homo sapiens GN=CSNK1D PE=2 SV=2 (H7BYT1_HUMAN)	CSNK1D	H7BYT1_HUMAN	49 kDa	TRUE		unknown	0.27017	0
Casein kinase I isoform delta OS=Homo sapiens GN=CSNK1D PE=2 SV=2	CSNK1D	H7BYT1_HUMAN (+2)	49 kDa	TRUE		unknown	0	0
Casein kinase I isoform delta (Fragment) OS=Homo sapiens GN=CSNK1D PE=4 SV=1	CSNK1D	J3QQU8_HUMAN	2 kDa			unknown	0	0.32554
Casein kinase I isoform epsilon OS=Homo sapiens GN=CSNK1E PE=2 SV=1	CSNK1E	B0QY34_HUMAN (+3)	38 kDa	TRUE		unknown	0	0
Cluster of Casein kinase II subunit alpha OS=Homo sapiens GN=CSNK2A1 PE=2 SV=1 (E7EU96_HUMAN)	CSNK2A1	E7EU96_HUMAN	45 kDa	TRUE		unknown	0.85677	0
Casein kinase II subunit alpha OS=Homo sapiens GN=CSNK2A1 PE=2 SV=1	CSNK2A1	E7EU96_HUMAN	45 kDa	TRUE		unknown	0	0
Casein kinase II subunit alpha OS=Homo sapiens GN=CSNK2A1 PE=1 SV=1	CSNK2A1	sp|P68400|CSK21_HUMAN	45 kDa	TRUE		unknown	0	0
Casein kinase II subunit alpha 3 OS=Homo sapiens GN=CSNK2A3 PE=1 SV=2	CSNK2A3	CSK23_HUMAN	45 kDa	TRUE		unknown	0	0
Cystatin-A OS=Homo sapiens GN=CSTA PE=1 SV=1	CSTA	CYTA_HUMAN	11 kDa	TRUE		unknown	3.3118	0
cTAGE family member 2 OS=Homo sapiens GN=CTAGE1 PE=1 SV=2	CTAGE1	CTGE2_HUMAN	85 kDa	TRUE		unknown	0.27017	0
C-terminal-binding protein 1 (Fragment) OS=Homo sapiens GN=CTBP1 PE=4 SV=1	CTBP1	H0Y9M9_HUMAN	16 kDa			unknown	0.85677	0.32554
CTD small phosphatase-like protein 2 OS=Homo sapiens GN=CTDSPL2 PE=1 SV=2	CTDSPL2	CTSL2_HUMAN	53 kDa			unknown	0.27017	0
Isoform 3 of Alpha-catulin OS=Homo sapiens GN=CTNNAL1	CTNNAL1	sp|Q9UBT7-3|CTNL1_HUMAN (+1)	73 kDa			unknown	0.54034	0
Cullin-1 OS=Homo sapiens GN=CUL1 PE=1 SV=2	CUL1	CUL1_HUMAN	90 kDa			unknown	0	0.32554
Homeobox protein cut-like 2 OS=Homo sapiens GN=CUX2 PE=1 SV=4	CUX2	CUX2_HUMAN	162 kDa	TRUE		unknown	0.27017	0
Pre-mRNA-splicing factor CWC22 homolog OS=Homo sapiens GN=CWC22 PE=2 SV=1	CWC22	B7WP27_HUMAN (+1)	106 kDa			unknown	1.6559	0.32554
Uncharacterized protein CXorf22 OS=Homo sapiens GN=CXorf22 PE=2 SV=3	CXorf22	sp|Q6ZTR5|CX022_HUMAN	110 kDa			unknown	0.27017	0
Putative uncharacterized protein CXorf30 (Fragment) OS=Homo sapiens GN=CXorf30 PE=2 SV=2	CXorf30	B1ARL5_HUMAN (+1)	105 kDa	TRUE		unknown	0	0.32554
Uncharacterized protein CXorf65 (Fragment) OS=Homo sapiens GN=CXorf65 PE=2 SV=1	CXorf65	C9J8K0_HUMAN	24 kDa			unknown	0	0.32554
Neuferricin OS=Homo sapiens GN=CYB5D2 PE=2 SV=1	CYB5D2	sp|Q8WUJ1|NEUFC_HUMAN	29 kDa			unknown	0.27017	0.32554
NADH-cytochrome b5 reductase 1 OS=Homo sapiens GN=CYB5R1 PE=1 SV=1	CYB5R1	NB5R1_HUMAN	34 kDa			unknown	0.27017	0
NADH-cytochrome b5 reductase-like OS=Homo sapiens GN=CYB5RL PE=1 SV=3	CYB5RL	sp|Q6IPT4|NB5R5_HUMAN	36 kDa			unknown	0	0.32554
Cytochrome b-245 heavy chain OS=Homo sapiens GN=CYBB PE=2 SV=1	CYBB	F5GWD2_HUMAN	61 kDa			unknown	0	0.32554
Cytochrome c1, heme protein, mitochondrial OS=Homo sapiens GN=CYC1 PE=1 SV=3	CYC1	CY1_HUMAN	35 kDa			unknown	0	0.32554
Isoform 2 of Cytoplasmic FMR1-interacting protein 1 OS=Homo sapiens GN=CYFIP1	CYFIP1	sp|Q7L576-2|CYFP1_HUMAN	94 kDa	TRUE		unknown	0	0
Cluster of Cytoplasmic FMR1-interacting protein 2 OS=Homo sapiens GN=CYFIP2 PE=2 SV=1 (E7EVF4_HUMAN)	CYFIP2	E7EVF4_HUMAN	146 kDa	TRUE		unknown	0	0.32554
Cytoplasmic FMR1-interacting protein 2 OS=Homo sapiens GN=CYFIP2 PE=2 SV=1	CYFIP2	E7EVF4_HUMAN (+3)	146 kDa	TRUE		unknown	0	0
Cytoplasmic FMR1-interacting protein 2 OS=Homo sapiens GN=CYFIP2 PE=2 SV=1	CYFIP2	H7C229_HUMAN	111 kDa	TRUE		unknown	0	0.32554
Cholesterol side-chain cleavage enzyme, mitochondrial OS=Homo sapiens GN=CYP11A1 PE=1 SV=2	CYP11A1	sp|P05108|CP11A_HUMAN	60 kDa	TRUE		unknown	0	0.32554
1,25-dihydroxyvitamin D(3) 24-hydroxylase, mitochondrial OS=Homo sapiens GN=CYP24 PE=2 SV=1	CYP24	Q5I2W7_HUMAN (+2)	43 kDa			unknown	0	0.32554
Cluster of Cholesterol 24-hydroxylase OS=Homo sapiens GN=CYP46A1 PE=1 SV=1 (CP46A_HUMAN)	CYP46A1	CP46A_HUMAN	57 kDa	TRUE		unknown	0.27017	0
Cholesterol 24-hydroxylase OS=Homo sapiens GN=CYP46A1 PE=1 SV=1	CYP46A1	CP46A_HUMAN	57 kDa	TRUE		unknown	0	0
Cholesterol 24-hydroxylase (Fragment) OS=Homo sapiens GN=CYP46A1 PE=3 SV=1	CYP46A1	H0Y3G0_HUMAN	55 kDa	TRUE		unknown	0	0
Isoform 2 of Disheveled-associated activator of morphogenesis 2 OS=Homo sapiens GN=DAAM2	DAAM2	sp|Q86T65-4|DAAM2_HUMAN (+1)	123 kDa			unknown	0	0.32554
Isoform 5 of Disabled homolog 2-interacting protein OS=Homo sapiens GN=DAB2IP	DAB2IP	sp|Q5VWQ8-5|DAB2P_HUMAN	125 kDa	TRUE		unknown	0.27017	0
Isoform 2 of Dapper homolog 2 OS=Homo sapiens GN=DACT2	DACT2	sp|Q5SW24-2|DACT2_HUMAN (+2)	65 kDa			unknown	0	0.32554
Dystroglycan OS=Homo sapiens GN=DAG1 PE=1 SV=2	DAG1	DAG1_HUMAN	97 kDa			unknown	0.27017	0
Putative uncharacterized protein DANCR OS=Homo sapiens GN=DANCR PE=5 SV=1	DANCR	DANCR_HUMAN	17 kDa			unknown	0	0.32554
Isoform 3 of 28S ribosomal protein S29, mitochondrial OS=Homo sapiens GN=DAP3	DAP3	sp|P51398-3|RT29_HUMAN (+1)	42 kDa			unknown	8.4691	0
DAPK1 protein OS=Homo sapiens GN=DAPK1 PE=2 SV=1	DAPK1	B7ZLE7_HUMAN (+3)	152 kDa	TRUE		unknown	0.27017	0
Isoform 1 of Duffy antigen/chemokine receptor OS=Homo sapiens GN=DARC	DARC	DUFFY_HUMAN (+1)	36 kDa			unknown	0.27017	0
Isoform 2 of Protein DBF4 homolog B OS=Homo sapiens GN=DBF4B	DBF4B	sp|Q8NFT6-2|DBF4B_HUMAN	47 kDa			unknown	0	0.32554
Drebrin OS=Homo sapiens GN=DBN1 PE=2 SV=1	DBN1	A8MV58_HUMAN (+4)	76 kDa			unknown	0.27017	0
Dysbindin domain-containing protein 1 (Fragment) OS=Homo sapiens GN=DBNDD1 PE=4 SV=1	DBNDD1	H3BS76_HUMAN	8 kDa			unknown	0	0.32554
DDB1- and CUL4-associated factor 11 OS=Homo sapiens GN=DCAF11 PE=1 SV=1	DCAF11	sp|Q8TEB1|DCA11_HUMAN	62 kDa	TRUE		unknown	0.27017	0
Netrin receptor DCC OS=Homo sapiens GN=DCC PE=1 SV=2	DCC	DCC_HUMAN	158 kDa	TRUE		unknown	0.79897	0
Dermcidin OS=Homo sapiens GN=DCD PE=1 SV=2	DCD	sp|P81605|DCD_HUMAN	11 kDa			unknown	5.3159	3.0475
Doublecortin domain-containing protein 2 OS=Homo sapiens GN=DCDC2 PE=1 SV=2	DCDC2	sp|Q9UHG0|DCDC2_HUMAN	53 kDa			unknown	0.27017	0
Protocadherin-23 OS=Homo sapiens GN=DCHS2 PE=2 SV=1	DCHS2	sp|Q6V1P9|PCD23_HUMAN	322 kDa			unknown	0	0.32554
Doublecortin and CaM kinase-like 2, isoform CRA_c OS=Homo sapiens GN=DCLK2 PE=2 SV=1	DCLK2	G5E9L9_HUMAN (+2)	76 kDa			unknown	0	0.32554
Dynactin subunit 1 (Fragment) OS=Homo sapiens GN=DCTN1 PE=2 SV=1	DCTN1	E9PCY0_HUMAN	19 kDa			unknown	0.27017	0
DCN1-like protein 4 (Fragment) OS=Homo sapiens GN=DCUN1D4 PE=4 SV=1	DCUN1D4	H0Y907_HUMAN	13 kDa			unknown	0	0.65107
DCN1-like protein 5 OS=Homo sapiens GN=DCUN1D5 PE=1 SV=1	DCUN1D5	DCNL5_HUMAN (+2)	28 kDa			unknown	0	0.32554
N(G),N(G)-dimethylarginine dimethylaminohydrolase 2 (Fragment) OS=Homo sapiens GN=DDAH2 PE=2 SV=1	DDAH2	A3KGN5_HUMAN (+3)	24 kDa			unknown	0.27017	0
DNA damage-binding protein 1 (Fragment) OS=Homo sapiens GN=DDB1 PE=2 SV=1	DDB1	F5H775_HUMAN	27 kDa			unknown	0	0.32554
Cluster of Discoidin domain-containing receptor 2 OS=Homo sapiens GN=DDR2 PE=1 SV=2 (DDR2_HUMAN)	DDR2	DDR2_HUMAN	97 kDa	TRUE		unknown	0.27017	0.32554
Discoidin domain-containing receptor 2 OS=Homo sapiens GN=DDR2 PE=1 SV=2	DDR2	DDR2_HUMAN	97 kDa	TRUE		unknown	0.27017	0.32554
Discoidin domain-containing receptor 2 (Fragment) OS=Homo sapiens GN=DDR2 PE=4 SV=1	DDR2	H0Y570_HUMAN	19 kDa	TRUE		unknown	0	0
Cluster of Probable ATP-dependent RNA helicase DDX11 OS=Homo sapiens GN=DDX11 PE=1 SV=1 (sp|Q96FC9|DDX11_HUMAN)	DDX11	sp|Q96FC9|DDX11_HUMAN	108 kDa	TRUE		unknown	0.27017	0
Probable ATP-dependent RNA helicase DDX11 OS=Homo sapiens GN=DDX11 PE=1 SV=1	DDX11	sp|Q96FC9|DDX11_HUMAN	108 kDa	TRUE		unknown	0.27017	0
Isoform 2 of Probable ATP-dependent RNA helicase DDX11 OS=Homo sapiens GN=DDX11	DDX11	sp|Q96FC9-2|DDX11_HUMAN (+1)	102 kDa	TRUE		unknown	0	0
Cluster of Probable ATP-dependent RNA helicase DDX17 OS=Homo sapiens GN=DDX17 PE=1 SV=2 (sp|Q92841|DDX17_HUMAN)	DDX17	sp|Q92841|DDX17_HUMAN	80 kDa	TRUE		unknown	36.002	1.6385
Probable ATP-dependent RNA helicase DDX17 OS=Homo sapiens GN=DDX17 PE=1 SV=2	DDX17	sp|Q92841|DDX17_HUMAN	80 kDa	TRUE		unknown	36.002	1.6385
Probable ATP-dependent RNA helicase DDX17 OS=Homo sapiens GN=DDX17 PE=2 SV=1	DDX17	C9JMU5_HUMAN	73 kDa	TRUE		unknown	0	0
Cluster of Nucleolar RNA helicase 2 OS=Homo sapiens GN=DDX21 PE=1 SV=5 (sp|Q9NR30|DDX21_HUMAN)	DDX21	sp|Q9NR30|DDX21_HUMAN	87 kDa	TRUE		unknown	3.3118	0.32554
Nucleolar RNA helicase 2 OS=Homo sapiens GN=DDX21 PE=1 SV=5	DDX21	sp|Q9NR30|DDX21_HUMAN	87 kDa	TRUE		unknown	3.3118	0.32554
Protein DDX26B OS=Homo sapiens GN=DDX26B PE=1 SV=1	DDX26B	sp|Q5JSJ4|DX26B_HUMAN	97 kDa			unknown	0	0.32554
Probable ATP-dependent RNA helicase DDX28 OS=Homo sapiens GN=DDX28 PE=1 SV=2	DDX28	DDX28_HUMAN	60 kDa			unknown	0	0.32554
Probable ATP-dependent RNA helicase DDX31 OS=Homo sapiens GN=DDX31 PE=2 SV=1	DDX31	B4E3G7_HUMAN	18 kDa			unknown	0.27017	0
Cluster of ATP-dependent RNA helicase DDX39A OS=Homo sapiens GN=DDX39A PE=1 SV=2 (sp|O00148|DX39A_HUMAN)	DDX39A	sp|O00148|DX39A_HUMAN	49 kDa	TRUE		unknown	1.9055	0
ATP-dependent RNA helicase DDX39A OS=Homo sapiens GN=DDX39A PE=1 SV=2	DDX39A	sp|O00148|DX39A_HUMAN	49 kDa	TRUE		unknown	1.9055	0
HCG2005638, isoform CRA_c OS=Homo sapiens GN=DDX39B PE=2 SV=1	DDX39B	B4DP52_HUMAN	41 kDa	TRUE		unknown	0	0
Spliceosome RNA helicase DDX39B (Fragment) OS=Homo sapiens GN=DDX39B PE=2 SV=1	DDX39B	F6QYI9_HUMAN	20 kDa	TRUE		unknown	0.27017	0
Cluster of Isoform 2 of ATP-dependent RNA helicase DDX3X OS=Homo sapiens GN=DDX3X (sp|O00571-2|DDX3X_HUMAN)	DDX3X	sp|O00571-2|DDX3X_HUMAN [2]	71 kDa	TRUE		unknown	8.0654	0
Isoform 2 of ATP-dependent RNA helicase DDX3X OS=Homo sapiens GN=DDX3X	DDX3X	sp|O00571-2|DDX3X_HUMAN (+1)	71 kDa	TRUE		unknown	8.0654	0
Uncharacterized protein OS=Homo sapiens GN=DDX3Y PE=2 SV=1	DDX3Y	B4DXX7_HUMAN (+1)	73 kDa	TRUE		unknown	0	0
Isoform 2 of ATP-dependent RNA helicase DDX42 OS=Homo sapiens GN=DDX42	DDX42	sp|Q86XP3-2|DDX42_HUMAN (+1)	90 kDa			unknown	1.1874	0
Probable ATP-dependent RNA helicase DDX46 OS=Homo sapiens GN=DDX46 PE=1 SV=2	DDX46	DDX46_HUMAN	117 kDa			unknown	0.64702	0
Probable ATP-dependent RNA helicase DDX5 OS=Homo sapiens GN=DDX5 PE=1 SV=1	DDX5	DDX5_HUMAN	69 kDa	TRUE		unknown	20.787	4.0963
Probable ATP-dependent RNA helicase DDX5 (Fragment) OS=Homo sapiens GN=DDX5 PE=4 SV=1	DDX5	J3QS97_HUMAN	3 kDa			unknown	0.27017	0
ATP-dependent RNA helicase DDX50 OS=Homo sapiens GN=DDX50 PE=1 SV=1	DDX50	DDX50_HUMAN	83 kDa	TRUE		unknown	0	0
Probable ATP-dependent RNA helicase DDX60-like OS=Homo sapiens GN=DDX60L PE=2 SV=2	DDX60L	sp|Q5H9U9|DDX6L_HUMAN	198 kDa	TRUE		unknown	0.27017	0
Cluster of 2,4-dienoyl-CoA reductase, mitochondrial OS=Homo sapiens GN=DECR1 PE=1 SV=1 (DECR_HUMAN)	DECR1	DECR_HUMAN	36 kDa	TRUE		unknown	0.54034	0
2,4-dienoyl-CoA reductase, mitochondrial OS=Homo sapiens GN=DECR1 PE=1 SV=1	DECR1	DECR_HUMAN	36 kDa	TRUE		unknown	0.54034	0
2,4-dienoyl-CoA reductase, mitochondrial OS=Homo sapiens GN=DECR1 PE=2 SV=1	DECR1	B7Z6B8_HUMAN	35 kDa	TRUE		unknown	0	0
Protein DEK OS=Homo sapiens GN=DEK PE=2 SV=1	DEK	B4DFG0_HUMAN (+2)	40 kDa			unknown	0.91099	0
Protein DEK (Fragment) OS=Homo sapiens GN=DEK PE=4 SV=1	DEK	H0Y8X0_HUMAN	19 kDa			unknown	0.27017	0
Isoform 6 of DENN domain-containing protein 1A OS=Homo sapiens GN=DENND1A	DENND1A	sp|Q8TEH3-6|DEN1A_HUMAN (+2)	112 kDa			unknown	0.27017	0
DENN domain-containing protein 1C OS=Homo sapiens GN=DENND1C PE=1 SV=1	DENND1C	sp|Q8IV53|DEN1C_HUMAN	87 kDa			unknown	0	0.32554
DENN domain-containing protein 3 OS=Homo sapiens GN=DENND3 PE=2 SV=1	DENND3	E9PF32_HUMAN (+3)	144 kDa			unknown	0.27017	0.32554
Isoform 2 of C-myc promoter-binding protein OS=Homo sapiens GN=DENND4A	DENND4A	sp|Q7Z401-2|MYCPP_HUMAN (+1)	214 kDa			unknown	0.27017	0
Cluster of DENN domain-containing protein 4B OS=Homo sapiens GN=DENND4B PE=1 SV=4 (DEN4B_HUMAN)	DENND4B	DEN4B_HUMAN	164 kDa	TRUE		unknown	0.27017	0
DENN domain-containing protein 4B OS=Homo sapiens GN=DENND4B PE=1 SV=4	DENND4B	DEN4B_HUMAN	164 kDa	TRUE		unknown	0	0
DENN domain-containing protein 4B (Fragment) OS=Homo sapiens GN=DENND4B PE=2 SV=1	DENND4B	E9PAK5_HUMAN	133 kDa	TRUE		unknown	0	0
Cluster of DENN domain-containing protein 5B OS=Homo sapiens GN=DENND5B PE=2 SV=1 (G3V1S3_HUMAN)	DENND5B	G3V1S3_HUMAN [2]	149 kDa	TRUE		unknown	0.54034	0
DENN domain-containing protein 5B OS=Homo sapiens GN=DENND5B PE=2 SV=1	DENND5B	G3V1S3_HUMAN (+1)	149 kDa	TRUE		unknown	0.54034	0
DENN domain-containing protein 5B OS=Homo sapiens GN=DENND5B PE=1 SV=2	DENND5B	sp|Q6ZUT9|DEN5B_HUMAN	145 kDa	TRUE		unknown	0	0
DENN domain-containing protein 5B (Fragment) OS=Homo sapiens GN=DENND5B PE=2 SV=1	DENND5B	H0YGE5_HUMAN (+1)	62 kDa	TRUE		unknown	0	0
DEP domain-containing protein 1A OS=Homo sapiens GN=DEPDC1 PE=1 SV=2	DEPDC1	sp|Q5TB30|DEP1A_HUMAN	93 kDa			unknown	0	0.32554
DEP domain-containing protein 4 (Fragment) OS=Homo sapiens GN=DEPDC4 PE=2 SV=2	DEPDC4	E9PGM3_HUMAN (+3)	45 kDa			unknown	0.27017	0
DEP domain-containing protein 4 (Fragment) OS=Homo sapiens GN=DEPDC4 PE=4 SV=1	DEPDC4	H0YI71_HUMAN	12 kDa			unknown	0.27017	0
Desmin OS=Homo sapiens GN=DES PE=1 SV=3	DES	DESM_HUMAN	54 kDa	TRUE		unknown	0	0
Diacylglycerol O-acyltransferase 2-like protein 6 OS=Homo sapiens GN=DGAT2L6 PE=2 SV=1	DGAT2L6	DG2L6_HUMAN	39 kDa			unknown	0	0.32554
Diacylglycerol kinase kappa OS=Homo sapiens GN=DGKK PE=1 SV=1	DGKK	DGKK_HUMAN	142 kDa			unknown	0	0.32554
7-dehydrocholesterol reductase (Fragment) OS=Homo sapiens GN=DHCR7 PE=2 SV=1	DHCR7	H0YEJ5_HUMAN	28 kDa	TRUE		unknown	0.54034	0.32554
Desert hedgehog protein OS=Homo sapiens GN=DHH PE=1 SV=1	DHH	DHH_HUMAN	44 kDa			unknown	0	0.32554
Putative pre-mRNA-splicing factor ATP-dependent RNA helicase DHX15 OS=Homo sapiens GN=DHX15 PE=1 SV=2	DHX15	DHX15_HUMAN	91 kDa	TRUE		unknown	66.909	3.1877
Putative ATP-dependent RNA helicase DHX30 OS=Homo sapiens GN=DHX30 PE=2 SV=1	DHX30	H7BXY3_HUMAN (+3)	131 kDa			unknown	1.294	0
Probable ATP-dependent RNA helicase DHX35 OS=Homo sapiens GN=DHX35 PE=2 SV=1	DHX35	Q5THR1_HUMAN (+2)	76 kDa			unknown	0	0.32554
Probable ATP-dependent RNA helicase DHX36 OS=Homo sapiens GN=DHX36 PE=2 SV=1	DHX36	F5GZS0_HUMAN	113 kDa	TRUE		unknown	0	0.32554
ATP-dependent RNA helicase DHX8 OS=Homo sapiens GN=DHX8 PE=1 SV=1	DHX8	DHX8_HUMAN (+1)	139 kDa			unknown	0.27017	0
ATP-dependent RNA helicase A OS=Homo sapiens GN=DHX9 PE=1 SV=4	DHX9	sp|Q08211|DHX9_HUMAN	141 kDa			unknown	153.41	55.394
Type III iodothyronine deiodinase OS=Homo sapiens GN=DIO3 PE=1 SV=3	DIO3	IOD3_HUMAN	31 kDa	TRUE		unknown	0	0
Disco-interacting protein 2 homolog B OS=Homo sapiens GN=DIP2B PE=1 SV=3	DIP2B	DIP2B_HUMAN	171 kDa			unknown	0.27017	0
DIS3-like exonuclease 1 OS=Homo sapiens GN=DIS3L PE=2 SV=1	DIS3L	B4DI34_HUMAN	29 kDa			unknown	0.27017	0
Dixin OS=Homo sapiens GN=DIXDC1 PE=2 SV=1	DIXDC1	E7EQ17_HUMAN (+3)	54 kDa			unknown	0.27017	0
Myocardin (Fragment) OS=Homo sapiens GN=DKFZp686O15128 PE=2 SV=1	DKFZp686O15128	Q6N065_HUMAN	70 kDa	TRUE		unknown	0	0
Cohesin subunit SA-1 OS=Homo sapiens GN=DKFZp781D1416 PE=2 SV=1	DKFZp781D1416	Q68DW7_HUMAN	115 kDa	TRUE		unknown	0	0
Dickkopf-related protein 2 OS=Homo sapiens GN=DKK2 PE=1 SV=1	DKK2	DKK2_HUMAN	28 kDa			unknown	0.27017	0
Dickkopf-like protein 1 (Fragment) OS=Homo sapiens GN=DKKL1 PE=4 SV=1	DKKL1	M0R1E5_HUMAN	16 kDa			unknown	0	0.32554
Deleted in lung and esophageal cancer protein 1 OS=Homo sapiens GN=DLEC1 PE=2 SV=1	DLEC1	F8W6T4_HUMAN (+1)	196 kDa			unknown	0.27017	0
MAGUK p55 subfamily member 2 OS=Homo sapiens GN=DLG2 PE=2 SV=1	DLG2	B7Z264_HUMAN (+8)	88 kDa	TRUE		unknown	0.27017	0
Cluster of Discs, large homolog 3 (Neuroendocrine-dlg, Drosophila), isoform CRA_b OS=Homo sapiens GN=DLG3 PE=2 SV=1 (Q5JUW8_HUMAN)	DLG3	Q5JUW8_HUMAN	94 kDa	TRUE		unknown	0.27017	0
Discs, large homolog 3 (Neuroendocrine-dlg, Drosophila), isoform CRA_b OS=Homo sapiens GN=DLG3 PE=2 SV=1	DLG3	Q5JUW8_HUMAN (+1)	94 kDa	TRUE		unknown	0	0
Isoform 2 of Disks large homolog 3 OS=Homo sapiens GN=DLG3	DLG3	sp|Q92796-2|DLG3_HUMAN	58 kDa	TRUE		unknown	0.27017	0
Isoform 3 of Disks large homolog 3 OS=Homo sapiens GN=DLG3	DLG3	sp|Q92796-3|DLG3_HUMAN	42 kDa	TRUE		unknown	0	0
Discs, large (Drosophila) homolog-associated protein 1, isoform CRA_e OS=Homo sapiens GN=DLGAP1 PE=2 SV=1	DLGAP1	A8MXQ8_HUMAN (+8)	77 kDa			unknown	0	0.32554
Disks large-associated protein 3 OS=Homo sapiens GN=DLGAP3 PE=1 SV=3	DLGAP3	DLGP3_HUMAN	106 kDa			unknown	0.27017	0
Cluster of Homeobox protein DLX-1 OS=Homo sapiens GN=DLX1 PE=2 SV=3 (sp|P56177|DLX1_HUMAN)	DLX1	sp|P56177|DLX1_HUMAN	27 kDa	TRUE		unknown	0.54034	0
Homeobox protein DLX-1 OS=Homo sapiens GN=DLX1 PE=2 SV=3	DLX1	sp|P56177|DLX1_HUMAN	27 kDa	TRUE		unknown	0	0
Isoform 2 of Homeobox protein DLX-1 OS=Homo sapiens GN=DLX1	DLX1	sp|P56177-2|DLX1_HUMAN	14 kDa	TRUE		unknown	0	0
Cluster of Dystrophin OS=Homo sapiens GN=DMD PE=2 SV=1 (E9PDN5_HUMAN)	DMD	E9PDN5_HUMAN [3]	426 kDa	TRUE		unknown	0.54034	0
Dystrophin OS=Homo sapiens GN=DMD PE=2 SV=1	DMD	E9PDN5_HUMAN (+2)	426 kDa	TRUE		unknown	0.54034	0
Dystrophin (Fragment) OS=Homo sapiens GN=DMD PE=4 SV=1	DMD	H0Y8D5_HUMAN	164 kDa	TRUE		unknown	0	0
Cyclin D binding myb-like transcription factor 1, isoform CRA_a OS=Homo sapiens GN=DMTF1 PE=2 SV=1	DMTF1	D6W5P0_HUMAN (+2)	54 kDa			unknown	0.27017	0
Dystrophia myotonica WD repeat-containing protein OS=Homo sapiens GN=DMWD PE=2 SV=1	DMWD	G5E9A7_HUMAN	68 kDa			unknown	0	0.32554
Cluster of Isoform 3 of DmX-like protein 2 OS=Homo sapiens GN=DMXL2 (sp|Q8TDJ6-3|DMXL2_HUMAN)	DMXL2	sp|Q8TDJ6-3|DMXL2_HUMAN [2]	340 kDa	TRUE		unknown	1.3508	0
Isoform 3 of DmX-like protein 2 OS=Homo sapiens GN=DMXL2	DMXL2	sp|Q8TDJ6-3|DMXL2_HUMAN (+1)	340 kDa	TRUE		unknown	1.3508	0
DmX-like protein 2 (Fragment) OS=Homo sapiens GN=DMXL2 PE=4 SV=1	DMXL2	H0YLM8_HUMAN	133 kDa	TRUE		unknown	0	0
Dynein heavy chain 10, axonemal (Fragment) OS=Homo sapiens GN=DNAH10 PE=4 SV=1	DNAH10	H0YGZ2_HUMAN	38 kDa	TRUE		unknown	0	0.32554
Dynein heavy chain 11, axonemal OS=Homo sapiens GN=DNAH11 PE=1 SV=3	DNAH11	DYH11_HUMAN	521 kDa	TRUE		unknown	1.9055	0
Cluster of Isoform 4 of Dynein heavy chain 14, axonemal OS=Homo sapiens GN=DNAH14 (sp|Q0VDD8-4|DYH14_HUMAN)	DNAH14	sp|Q0VDD8-4|DYH14_HUMAN	519 kDa	TRUE		unknown	0	0.32554
Isoform 4 of Dynein heavy chain 14, axonemal OS=Homo sapiens GN=DNAH14	DNAH14	sp|Q0VDD8-4|DYH14_HUMAN	519 kDa	TRUE		unknown	0	0
Dynein heavy chain 14, axonemal (Fragment) OS=Homo sapiens GN=DNAH14 PE=2 SV=1	DNAH14	H9KV43_HUMAN	115 kDa	TRUE		unknown	0	0
Dynein heavy chain 14, axonemal OS=Homo sapiens GN=DNAH14 PE=2 SV=3	DNAH14	sp|Q0VDD8|DYH14_HUMAN	400 kDa	TRUE		unknown	0	0
Dynein heavy chain 2, axonemal OS=Homo sapiens GN=DNAH2 PE=2 SV=3	DNAH2	sp|Q9P225|DYH2_HUMAN	508 kDa	TRUE		unknown	0.27017	0.32554
Dynein heavy chain 3, axonemal OS=Homo sapiens GN=DNAH3 PE=2 SV=1	DNAH3	sp|Q8TD57|DYH3_HUMAN	471 kDa	TRUE		unknown	0.27017	0
Dynein heavy chain 6, axonemal OS=Homo sapiens GN=DNAH6 PE=1 SV=3	DNAH6	sp|Q9C0G6|DYH6_HUMAN	476 kDa	TRUE		unknown	0.27017	0.65107
Dynein heavy chain 7, axonemal OS=Homo sapiens GN=DNAH7 PE=1 SV=2	DNAH7	sp|Q8WXX0|DYH7_HUMAN	461 kDa	TRUE		unknown	0.27017	0
Isoform 2 of Dynein heavy chain 8, axonemal OS=Homo sapiens GN=DNAH8	DNAH8	sp|Q96JB1-2|DYH8_HUMAN (+1)	510 kDa	TRUE		unknown	0	0.32554
Dynein heavy chain 9, axonemal OS=Homo sapiens GN=DNAH9 PE=2 SV=1	DNAH9	E7EP17_HUMAN (+2)	503 kDa	TRUE		unknown	0.54034	0.32554
Isoform 2 of DnaJ homolog subfamily A member 1 OS=Homo sapiens GN=DNAJA1	DNAJA1	sp|P31689-2|DNJA1_HUMAN (+1)	37 kDa			unknown	0.64702	0
DnaJ homolog subfamily B member 2 (Fragment) OS=Homo sapiens GN=DNAJB2 PE=2 SV=1	DNAJB2	C9JXB9_HUMAN (+2)	27 kDa			unknown	0	0.32554
DnaJ homolog subfamily C member 13 OS=Homo sapiens GN=DNAJC13 PE=1 SV=5	DNAJC13	DJC13_HUMAN	254 kDa			unknown	0.27017	0
DnaJ homolog subfamily C member 28 OS=Homo sapiens GN=DNAJC28 PE=1 SV=2	DNAJC28	DJC28_HUMAN	46 kDa			unknown	0.27017	0
Cluster of Isoform 2 of Putative tyrosine-protein phosphatase auxilin OS=Homo sapiens GN=DNAJC6 (sp|O75061-2|AUXI_HUMAN)	DNAJC6	sp|O75061-2|AUXI_HUMAN	106 kDa	TRUE		unknown	0.27017	0
Isoform 2 of Putative tyrosine-protein phosphatase auxilin OS=Homo sapiens GN=DNAJC6	DNAJC6	sp|O75061-2|AUXI_HUMAN	106 kDa	TRUE		unknown	0	0
Isoform 4 of Putative tyrosine-protein phosphatase auxilin OS=Homo sapiens GN=DNAJC6	DNAJC6	sp|O75061-4|AUXI_HUMAN	99 kDa	TRUE		unknown	0	0
Putative tyrosine-protein phosphatase auxilin OS=Homo sapiens GN=DNAJC6 PE=1 SV=3	DNAJC6	sp|O75061|AUXI_HUMAN	100 kDa	TRUE		unknown	0	0
Dynein heavy chain 9, axonemal OS=Homo sapiens GN=DNAL1 PE=2 SV=1	DNAL1	G3V2M0_HUMAN	12 kDa	TRUE		unknown	0.27017	0
Dynein heavy chain domain-containing protein 1 (Fragment) OS=Homo sapiens GN=DNHD1 PE=4 SV=1	DNHD1	J3QRE5_HUMAN	16 kDa			unknown	0.27017	0
Cytosine-specific methyltransferase OS=Homo sapiens GN=DNMT1 PE=2 SV=1	DNMT1	F5GX68_HUMAN (+3)	183 kDa			unknown	0	0.32554
Cluster of Isoform 5 of DNA (cytosine-5)-methyltransferase 3B OS=Homo sapiens GN=DNMT3B (sp|Q9UBC3-5|DNM3B_HUMAN)	DNMT3B	sp|Q9UBC3-5|DNM3B_HUMAN	89 kDa	TRUE		unknown	0.27017	0.32554
Isoform 5 of DNA (cytosine-5)-methyltransferase 3B OS=Homo sapiens GN=DNMT3B	DNMT3B	sp|Q9UBC3-5|DNM3B_HUMAN	89 kDa	TRUE		unknown	0.27017	0.32554
DNA (cytosine-5)-methyltransferase 3B OS=Homo sapiens GN=DNMT3B PE=2 SV=1	DNMT3B	F8W7Y4_HUMAN	36 kDa	TRUE		unknown	0	0
Aspartyl aminopeptidase (Fragment) OS=Homo sapiens GN=DNPEP PE=2 SV=1	DNPEP	E7EPX3_HUMAN	25 kDa	TRUE		unknown	0	0.32554
Double C2-like domain-containing protein alpha (Fragment) OS=Homo sapiens GN=DOC2A PE=4 SV=1	DOC2A	H3BSN9_HUMAN	26 kDa			unknown	0.27017	0
Dedicator of cytokinesis protein 1 OS=Homo sapiens GN=DOCK1 PE=1 SV=2	DOCK1	DOCK1_HUMAN	215 kDa	TRUE		unknown	0	0.32554
Dedicator of cytokinesis protein 3 OS=Homo sapiens GN=DOCK3 PE=1 SV=1	DOCK3	DOCK3_HUMAN	233 kDa			unknown	0	0.32554
Isoform 2 of Dedicator of cytokinesis protein 7 OS=Homo sapiens GN=DOCK7	DOCK7	sp|Q96N67-2|DOCK7_HUMAN (+5)	241 kDa	TRUE		unknown	26.444	0
Isoform 3 of Dedicator of cytokinesis protein 9 OS=Homo sapiens GN=DOCK9	DOCK9	sp|Q9BZ29-3|DOCK9_HUMAN (+1)	235 kDa	TRUE		unknown	0	0.32554
Docking protein 6 OS=Homo sapiens GN=DOK6 PE=1 SV=1	DOK6	DOK6_HUMAN	38 kDa			unknown	0	0.32554
Dolichyldiphosphatase 1 (Fragment) OS=Homo sapiens GN=DOLPP1 PE=4 SV=1	DOLPP1	H7BXT6_HUMAN	10 kDa			unknown	0	0.32554
Isoform 2 of Zinc finger protein neuro-d4 OS=Homo sapiens GN=DPF1	DPF1	sp|Q92782-2|DPF1_HUMAN (+1)	47 kDa			unknown	0	0.32554
Diphthamide biosynthesis protein 1 (Fragment) OS=Homo sapiens GN=DPH1 PE=3 SV=1	DPH1	I3L1H5_HUMAN	47 kDa	TRUE		unknown	0	0.32554
Dipeptidyl peptidase 2 OS=Homo sapiens GN=DPP7 PE=1 SV=3	DPP7	DPP2_HUMAN	54 kDa	TRUE		unknown	0.27017	0
Isoform 2 of Dipeptidyl peptidase 8 OS=Homo sapiens GN=DPP8	DPP8	sp|Q6V1X1-2|DPP8_HUMAN (+4)	97 kDa	TRUE		unknown	0.54034	0
Isoform 2 of Dipeptidyl peptidase 9 OS=Homo sapiens GN=DPP9	DPP9	sp|Q86TI2-2|DPP9_HUMAN (+2)	102 kDa			unknown	0	1.1272
Developmental pluripotency-associated protein 3 OS=Homo sapiens GN=DPPA3 PE=2 SV=1	DPPA3	DPPA3_HUMAN	18 kDa			unknown	0.85677	0
Putative C-mannosyltransferase DPY19L2P1 OS=Homo sapiens GN=DPY19L2P1 PE=2 SV=1	DPY19L2P1	D19P1_HUMAN	28 kDa			unknown	0	0.32554
DNA damage-regulated autophagy modulator protein 1 OS=Homo sapiens GN=DRAM1 PE=2 SV=1	DRAM1	B7Z4T0_HUMAN (+1)	14 kDa			unknown	0.27017	0
D(1A) dopamine receptor OS=Homo sapiens GN=DRD1 PE=1 SV=1	DRD1	DRD1_HUMAN	49 kDa	TRUE		unknown	0	0.32554
Developmentally-regulated GTP-binding protein 2 OS=Homo sapiens GN=DRG2 PE=4 SV=1	DRG2	J3QKV7_HUMAN	17 kDa			unknown	0	0.32554
Isoform 1B of Desmocollin-1 OS=Homo sapiens GN=DSC1	DSC1	sp|Q08554-2|DSC1_HUMAN (+1)	94 kDa			unknown	6.2143	21.849
Isoform 3B of Desmocollin-3 OS=Homo sapiens GN=DSC3	DSC3	sp|Q14574-2|DSC3_HUMAN (+1)	93 kDa			unknown	0.27017	0
Desmoglein-1 OS=Homo sapiens GN=DSG1 PE=1 SV=2	DSG1	DSG1_HUMAN	114 kDa			unknown	12.732	19.838
Desmoglein-3 OS=Homo sapiens GN=DSG3 PE=1 SV=2	DSG3	DSG3_HUMAN	108 kDa			unknown	0	0.32554
Desmoplakin OS=Homo sapiens GN=DSP PE=1 SV=3	DSP	sp|P15924|DESP_HUMAN	332 kDa			unknown	6.9095	17.654
Cluster of Dystonin OS=Homo sapiens GN=DST PE=2 SV=2 (E9PEB9_HUMAN)	DST	E9PEB9_HUMAN	881 kDa	TRUE		unknown	0	2.9796
Dystonin OS=Homo sapiens GN=DST PE=2 SV=2	DST	E9PEB9_HUMAN	881 kDa	TRUE		unknown	0	2.9796
Isoform 3 of Dystonin OS=Homo sapiens GN=DST	DST	sp|Q03001-3|DYST_HUMAN	307 kDa	TRUE		unknown	0	0
Dystonin (Fragment) OS=Homo sapiens GN=DST PE=2 SV=1	DST	E7ETB9_HUMAN	172 kDa	TRUE		unknown	0	0
Destrin OS=Homo sapiens GN=DSTN PE=1 SV=3	DSTN	sp|P60981|DEST_HUMAN	19 kDa			unknown	0	0.32554
Cluster of Isoform 6 of Dystrobrevin beta OS=Homo sapiens GN=DTNB (sp|O60941-6|DTNB_HUMAN)	DTNB	sp|O60941-6|DTNB_HUMAN	62 kDa	TRUE		unknown	0.27017	0
Isoform 6 of Dystrobrevin beta OS=Homo sapiens GN=DTNB	DTNB	sp|O60941-6|DTNB_HUMAN	62 kDa	TRUE		unknown	0	0
Dystrobrevin beta OS=Homo sapiens GN=DTNB PE=2 SV=1	DTNB	B7Z202_HUMAN	47 kDa	TRUE		unknown	0.27017	0
Probable E3 ubiquitin-protein ligase DTX2 (Fragment) OS=Homo sapiens GN=DTX2 PE=4 SV=1	DTX2	H7C3B8_HUMAN	9 kDa			unknown	0	0.32554
Probable E3 ubiquitin-protein ligase DTX2 OS=Homo sapiens GN=DTX2 PE=2 SV=1	DTX2	E7ET89_HUMAN (+1)	57 kDa			unknown	0	0.32554
Deoxythymidylate kinase (Thymidylate kinase), isoform CRA_d OS=Homo sapiens GN=DTYMK PE=2 SV=1	DTYMK	G5E9E9_HUMAN (+1)	9 kDa			unknown	0	0.32554
Dual oxidase maturation factor 1 (Fragment) OS=Homo sapiens GN=DUOXA1 PE=2 SV=1	DUOXA1	H0YKF3_HUMAN	8 kDa			unknown	0	0.32554
tRNA-dihydrouridine(47) synthase [NAD(P)(+)]-like OS=Homo sapiens GN=DUS3L PE=1 SV=2	DUS3L	sp|Q96G46|DUS3L_HUMAN	73 kDa	TRUE		unknown	0	0.32554
Dual specificity protein phosphatase 18 OS=Homo sapiens GN=DUSP18 PE=1 SV=1	DUSP18	DUS18_HUMAN (+2)	21 kDa			unknown	0.27017	0
Isoform 2 of Dual specificity protein phosphatase 19 OS=Homo sapiens GN=DUSP19	DUSP19	sp|Q8WTR2-2|DUS19_HUMAN (+1)	18 kDa			unknown	0	0.32554
Inactive dual specificity phosphatase 27 OS=Homo sapiens GN=DUSP27 PE=2 SV=1	DUSP27	DUS27_HUMAN	130 kDa			unknown	0.27017	0
Dual specificity protein phosphatase 9 OS=Homo sapiens GN=DUSP9 PE=1 SV=1	DUSP9	DUS9_HUMAN	42 kDa			unknown	0	0.32554
Segment polarity protein dishevelled homolog DVL-2 OS=Homo sapiens GN=DVL2 PE=1 SV=1	DVL2	DVL2_HUMAN (+2)	79 kDa	TRUE		unknown	0	0
Segment polarity protein dishevelled homolog DVL-2 (Fragment) OS=Homo sapiens GN=DVL2 PE=4 SV=1	DVL2	I3L0Z8_HUMAN	32 kDa	TRUE		unknown	0	0.32554
Cluster of Segment polarity protein dishevelled homolog DVL-3 OS=Homo sapiens GN=DVL3 PE=2 SV=1 (B4E3E5_HUMAN)	DVL3	B4E3E5_HUMAN	76 kDa	TRUE		unknown	0.27017	0.32554
Segment polarity protein dishevelled homolog DVL-3 OS=Homo sapiens GN=DVL3 PE=2 SV=1	DVL3	B4E3E5_HUMAN	76 kDa	TRUE		unknown	0.27017	0.32554
Dymeclin (Fragment) OS=Homo sapiens GN=DYM PE=4 SV=1	DYM	J3QRD8_HUMAN	7 kDa			unknown	0	0.32554
Cytoplasmic dynein 1 heavy chain 1 OS=Homo sapiens GN=DYNC1H1 PE=1 SV=5	DYNC1H1	DYHC1_HUMAN	532 kDa	TRUE		unknown	7.4609	1.9805
Cytoplasmic dynein 1 intermediate chain 2 OS=Homo sapiens GN=DYNC1I2 PE=2 SV=1	DYNC1I2	F8W8S0_HUMAN	71 kDa	TRUE		unknown	0.54034	0
Isoform 2 of Cytoplasmic dynein 2 heavy chain 1 OS=Homo sapiens GN=DYNC2H1	DYNC2H1	sp|Q8NCM8-2|DYHC2_HUMAN (+1)	493 kDa			unknown	0	0.65107
Dual-specificity tyrosine-phosphorylation-regulated kinase 1B (Fragment) OS=Homo sapiens GN=DYRK1B PE=4 SV=1	DYRK1B	M0R131_HUMAN (+4)	20 kDa			unknown	0	0.32554
Isoform 2 of Dysferlin OS=Homo sapiens GN=DYSF	DYSF	sp|O75923-2|DYSF_HUMAN (+6)	241 kDa			unknown	0.27017	0
Double zinc ribbon and ankyrin repeat-containing protein 1 (Fragment) OS=Homo sapiens GN=DZANK1 PE=4 SV=1	DZANK1	H7BY29_HUMAN (+4)	60 kDa			unknown	0.27017	0
Isoform 2 of Zinc finger protein DZIP1L OS=Homo sapiens GN=DZIP1L	DZIP1L	sp|Q8IYY4-2|DZI1L_HUMAN (+1)	62 kDa			unknown	0.27017	0
Transcription factor E2F4 (Fragment) OS=Homo sapiens GN=E2F4 PE=4 SV=1	E2F4	I3L1B6_HUMAN	15 kDa	TRUE		unknown	0.27017	0
Transcription factor E2F6 OS=Homo sapiens GN=E2F6 PE=2 SV=1	E2F6	B7Z1I8_HUMAN (+1)	15 kDa	TRUE		unknown	0.27017	0
E2F-associated phosphoprotein (Fragment) OS=Homo sapiens GN=EAPP PE=2 SV=1	EAPP	G3V2W9_HUMAN	23 kDa			unknown	0.27017	0
Transcription factor COE3 (Fragment) OS=Homo sapiens GN=EBF3 PE=4 SV=1	EBF3	H0Y3W9_HUMAN	20 kDa			unknown	0	0.32554
Transcription factor COE4 OS=Homo sapiens GN=EBF4 PE=2 SV=1	EBF4	C9J6M4_HUMAN (+1)	68 kDa	TRUE		unknown	0.27017	0
Transcription factor COE4 OS=Homo sapiens GN=EBF4 PE=2 SV=2	EBF4	sp|Q9BQW3|COE4_HUMAN	64 kDa	TRUE		unknown	0	0.32554
Cluster of Endothelin-converting enzyme 2 OS=Homo sapiens GN=ECE2 PE=1 SV=4 (sp|O60344|ECE2_HUMAN)	ECE2	sp|O60344|ECE2_HUMAN	100 kDa	TRUE		unknown	0.27017	0
Endothelin-converting enzyme 2 OS=Homo sapiens GN=ECE2 PE=1 SV=4	ECE2	sp|O60344|ECE2_HUMAN	100 kDa	TRUE		unknown	0	0
Isoform C of Endothelin-converting enzyme 2 OS=Homo sapiens GN=ECE2	ECE2	sp|O60344-3|ECE2_HUMAN	83 kDa	TRUE		unknown	0	0
Isoform 2C of Endothelin-converting enzyme 2 OS=Homo sapiens GN=ECE2	ECE2	sp|O60344-5|ECE2_HUMAN	91 kDa	TRUE		unknown	0	0
Evolutionarily conserved-signaling intermediate in Toll pathway, mitochondrial (Fragment) OS=Homo sapiens GN=ECSIT PE=4 SV=1	ECSIT	K7EJG5_HUMAN	8 kDa			unknown	0	1.86
Enhancer of mRNA-decapping protein 4 OS=Homo sapiens GN=EDC4 PE=1 SV=1	EDC4	sp|Q6P2E9|EDC4_HUMAN	152 kDa	TRUE		unknown	0	0.32554
Enhancer of mRNA-decapping protein 4 (Fragment) OS=Homo sapiens GN=EDC4 PE=4 SV=1	EDC4	I3L2F4_HUMAN	15 kDa	TRUE		unknown	0.27017	0
Cluster of Putative elongation factor 1-alpha-like 3 OS=Homo sapiens GN=EEF1A1P5 PE=5 SV=1 (EF1A3_HUMAN)	EEF1A1P5	EF1A3_HUMAN	50 kDa	TRUE		unknown	8.365	0
Putative elongation factor 1-alpha-like 3 OS=Homo sapiens GN=EEF1A1P5 PE=5 SV=1	EEF1A1P5	EF1A3_HUMAN	50 kDa	TRUE		unknown	8.365	0
Elongation factor 1-alpha 2 OS=Homo sapiens GN=EEF1A2 PE=1 SV=1	EEF1A2	EF1A2_HUMAN	50 kDa	TRUE		unknown	0	0
Elongation factor 1-beta (Fragment) OS=Homo sapiens GN=EEF1B2 PE=2 SV=1	EEF1B2	C9JZW3_HUMAN (+3)	13 kDa			unknown	3.3776	2.9796
Elongation factor 1-gamma OS=Homo sapiens GN=EEF1G PE=1 SV=3	EEF1G	EF1G_HUMAN	50 kDa			unknown	3.4271	4.5089
Elongation factor 2 (Fragment) OS=Homo sapiens GN=EEF2 PE=4 SV=1	EEF2	M0R0I6_HUMAN	9 kDa			unknown	0	0.32554
Selenocysteine-specific elongation factor OS=Homo sapiens GN=EEFSEC PE=1 SV=4	EEFSEC	SELB_HUMAN	65 kDa			unknown	0.27017	0
Isoform 2 of EF-hand calcium-binding domain-containing protein 6 OS=Homo sapiens GN=EFCAB6	EFCAB6	sp|Q5THR3-2|EFCB6_HUMAN (+1)	156 kDa			unknown	0	0.32554
Ephrin-B1 OS=Homo sapiens GN=EFNB1 PE=1 SV=1	EFNB1	EFNB1_HUMAN	38 kDa			unknown	0.27017	0
Isoform 2 of 116 kDa U5 small nuclear ribonucleoprotein component OS=Homo sapiens GN=EFTUD2	EFTUD2	sp|Q15029-2|U5S1_HUMAN	105 kDa	TRUE		unknown	12.293	2.6244
Cluster of Isoform 2 of Pikachurin OS=Homo sapiens GN=EGFLAM (sp|Q63HQ2-2|EGFLA_HUMAN)	EGFLAM	sp|Q63HQ2-2|EGFLA_HUMAN	110 kDa	TRUE		unknown	0.27017	0
Isoform 2 of Pikachurin OS=Homo sapiens GN=EGFLAM	EGFLAM	sp|Q63HQ2-2|EGFLA_HUMAN (+1)	110 kDa	TRUE		unknown	0	0
Isoform 3 of Pikachurin OS=Homo sapiens GN=EGFLAM	EGFLAM	sp|Q63HQ2-3|EGFLA_HUMAN	41 kDa	TRUE		unknown	0	0
Cluster of EGFR protein OS=Homo sapiens GN=EGFR PE=2 SV=1 (Q504U8_HUMAN)	EGFR	Q504U8_HUMAN	121 kDa	TRUE		unknown	0.27017	0
EGFR protein OS=Homo sapiens GN=EGFR PE=2 SV=1	EGFR	Q504U8_HUMAN	121 kDa	TRUE		unknown	0	0
Isoform 3 of Epidermal growth factor receptor OS=Homo sapiens GN=EGFR	EGFR	sp|P00533-3|EGFR_HUMAN	77 kDa	TRUE		unknown	0	0
Isoform p40 of Egl nine homolog 2 OS=Homo sapiens GN=EGLN2	EGLN2	sp|Q96KS0-2|EGLN2_HUMAN (+1)	40 kDa			unknown	0	0.32554
Early growth response protein 1 OS=Homo sapiens GN=EGR1 PE=1 SV=1	EGR1	EGR1_HUMAN	58 kDa			unknown	0.27017	0
EH domain-containing protein 1 (Fragment) OS=Homo sapiens GN=EHD1 PE=2 SV=1	EHD1	C9JC03_HUMAN	43 kDa	TRUE		unknown	0.27017	0
Eukaryotic translation initiation factor 2-alpha kinase 1 OS=Homo sapiens GN=EIF2AK1 PE=2 SV=1	EIF2AK1	F8WCM0_HUMAN	9 kDa			unknown	0	0.32554
Translation initiation factor eIF-2B subunit beta OS=Homo sapiens GN=EIF2B2 PE=1 SV=3	EIF2B2	EI2BB_HUMAN	39 kDa			unknown	0.27017	0
Translation initiation factor eIF-2B subunit delta OS=Homo sapiens GN=EIF2B4 PE=2 SV=1	EIF2B4	E7ERK9_HUMAN (+3)	60 kDa			unknown	0.27017	0
Cluster of Translation initiation factor eIF-2B subunit epsilon OS=Homo sapiens GN=EIF2B5 PE=2 SV=1 (E9PC74_HUMAN)	EIF2B5	E9PC74_HUMAN	78 kDa	TRUE		unknown	0.27017	0
Translation initiation factor eIF-2B subunit epsilon OS=Homo sapiens GN=EIF2B5 PE=2 SV=1	EIF2B5	E9PC74_HUMAN (+1)	78 kDa	TRUE		unknown	0	0
Translation initiation factor eIF-2B subunit epsilon (Fragment) OS=Homo sapiens GN=EIF2B5 PE=4 SV=1	EIF2B5	H7C2X0_HUMAN	9 kDa	TRUE		unknown	0	0
Eukaryotic translation initiation factor 2D OS=Homo sapiens GN=EIF2D PE=1 SV=3	EIF2D	sp|P41214|EIF2D_HUMAN	65 kDa			unknown	0	0.32554
Eukaryotic translation initiation factor 3 subunit A OS=Homo sapiens GN=EIF3A PE=1 SV=1	EIF3A	EIF3A_HUMAN (+1)	167 kDa			unknown	0	0.32554
Isoform 2 of Eukaryotic translation initiation factor 3 subunit B OS=Homo sapiens GN=EIF3B	EIF3B	sp|P55884-2|EIF3B_HUMAN	99 kDa			unknown	0.27017	0
Eukaryotic translation initiation factor 3 subunit C OS=Homo sapiens GN=EIF3C PE=1 SV=1	EIF3C	EIF3C_HUMAN (+2)	105 kDa			unknown	0.27017	0
Eukaryotic translation initiation factor 3 subunit E (Fragment) OS=Homo sapiens GN=EIF3E PE=4 SV=1	EIF3E	H0YAW4_HUMAN	18 kDa	TRUE		unknown	0.27017	0
Eukaryotic translation initiation factor 3 subunit H (Fragment) OS=Homo sapiens GN=EIF3H PE=2 SV=1	EIF3H	E5RFH0_HUMAN	19 kDa			unknown	0.27017	0
Eukaryotic initiation factor 4A-I (Fragment) OS=Homo sapiens GN=EIF4A1 PE=3 SV=1	EIF4A1	J3KS25_HUMAN	21 kDa	TRUE		unknown	0	0
Eukaryotic initiation factor 4A-I (Fragment) OS=Homo sapiens GN=EIF4A1 PE=3 SV=1	EIF4A1	J3KSZ0_HUMAN	27 kDa			unknown	0	0.32554
Isoform 2 of Eukaryotic initiation factor 4A-II OS=Homo sapiens GN=EIF4A2	EIF4A2	sp|Q14240-2|IF4A2_HUMAN	46 kDa	TRUE		unknown	0	0
Eukaryotic initiation factor 4A-II (Fragment) OS=Homo sapiens GN=EIF4A2 PE=2 SV=1	EIF4A2	E7EMV8_HUMAN (+2)	11 kDa	TRUE		unknown	0	0
Cluster of Eukaryotic initiation factor 4A-III OS=Homo sapiens GN=EIF4A3 PE=1 SV=4 (IF4A3_HUMAN)	EIF4A3	IF4A3_HUMAN	47 kDa	TRUE		unknown	27.301	1.1272
Eukaryotic initiation factor 4A-III OS=Homo sapiens GN=EIF4A3 PE=1 SV=4	EIF4A3	IF4A3_HUMAN	47 kDa	TRUE		unknown	27.301	1.1272
Isoform E of Eukaryotic translation initiation factor 4 gamma 1 OS=Homo sapiens GN=EIF4G1	EIF4G1	sp|Q04637-6|IF4G1_HUMAN (+1)	155 kDa	TRUE		unknown	0.27017	0
Eukaryotic translation initiation factor 5A-1 (Fragment) OS=Homo sapiens GN=EIF5A PE=2 SV=1	EIF5A	I3L397_HUMAN	16 kDa			unknown	2.6579	0
Cluster of ElaC homolog 2 (E. coli), isoform CRA_a OS=Homo sapiens GN=ELAC2 PE=2 SV=1 (G5E9D5_HUMAN)	ELAC2	G5E9D5_HUMAN	90 kDa	TRUE		unknown	0	0.32554
ElaC homolog 2 (E. coli), isoform CRA_a OS=Homo sapiens GN=ELAC2 PE=2 SV=1	ELAC2	G5E9D5_HUMAN (+1)	90 kDa	TRUE		unknown	0	0
Zinc phosphodiesterase ELAC protein 2 (Fragment) OS=Homo sapiens GN=ELAC2 PE=2 SV=2	ELAC2	E7ES68_HUMAN	70 kDa	TRUE		unknown	0	0
ELAV-like protein 1 OS=Homo sapiens GN=ELAVL1 PE=2 SV=1	ELAVL1	B4DVB8_HUMAN (+1)	39 kDa			unknown	5.0664	0
ELAV-like protein 2 OS=Homo sapiens GN=ELAVL2 PE=2 SV=1	ELAVL2	B1AM49_HUMAN (+1)	42 kDa	TRUE		unknown	0.91099	0
ETS-related transcription factor Elf-2 OS=Homo sapiens GN=ELF2 PE=2 SV=1	ELF2	E9PCX3_HUMAN (+5)	54 kDa	TRUE		unknown	0.27017	0
ELMO domain-containing protein 3 OS=Homo sapiens GN=ELMOD3 PE=2 SV=2	ELMOD3	sp|Q96FG2|ELMD3_HUMAN	43 kDa			unknown	0	0.32554
ELM2 and SANT domain-containing protein 1 OS=Homo sapiens GN=ELMSAN1 PE=1 SV=2	ELMSAN1	EMSA1_HUMAN (+1)	115 kDa			unknown	0.27017	0
Isoform 2 of ER membrane protein complex subunit 1 OS=Homo sapiens GN=EMC1	EMC1	sp|Q8N766-2|EMC1_HUMAN (+3)	112 kDa			unknown	0	0.32554
Emerin OS=Homo sapiens GN=EMD PE=1 SV=1	EMD	EMD_HUMAN	29 kDa			unknown	4.555	0
EMI domain-containing protein 1 (Fragment) OS=Homo sapiens GN=EMID1 PE=4 SV=1	EMID1	H0Y6W4_HUMAN	23 kDa	TRUE		unknown	0.27017	0.32554
Echinoderm microtubule-associated protein-like 1 (Fragment) OS=Homo sapiens GN=EML1 PE=2 SV=1	EML1	G3V4H6_HUMAN	14 kDa			unknown	0	0.32554
Echinoderm microtubule-associated protein-like 3 (Fragment) OS=Homo sapiens GN=EML3 PE=4 SV=1	EML3	H0Y3M3_HUMAN (+1)	98 kDa			unknown	0	0.32554
Echinoderm microtubule-associated protein-like 4 OS=Homo sapiens GN=EML4 PE=2 SV=3	EML4	B5MBZ0_HUMAN (+2)	110 kDa			unknown	0.27017	0
Isoform 2 of EGF-like module-containing mucin-like hormone receptor-like 1 OS=Homo sapiens GN=EMR1	EMR1	sp|Q14246-2|EMR1_HUMAN (+4)	90 kDa			unknown	0	0.32554
Uncharacterized protein OS=Homo sapiens GN=ENG PE=2 SV=1	ENG	F5GX88_HUMAN (+2)	51 kDa			unknown	0	0.32554
Cluster of ENTPD4 protein OS=Homo sapiens GN=ENTPD4 PE=2 SV=1 (Q8NE73_HUMAN)	ENTPD4	Q8NE73_HUMAN	65 kDa	TRUE		unknown	0	0.32554
ENTPD4 protein OS=Homo sapiens GN=ENTPD4 PE=2 SV=1	ENTPD4	Q8NE73_HUMAN	65 kDa	TRUE		unknown	0	0
Ectonucleoside triphosphate diphosphohydrolase 4 (Fragment) OS=Homo sapiens GN=ENTPD4 PE=2 SV=1	ENTPD4	H0YBY8_HUMAN	25 kDa	TRUE		unknown	0	0
Cluster of Ectonucleoside triphosphate diphosphohydrolase 6 OS=Homo sapiens GN=ENTPD6 PE=2 SV=1 (Q5QPJ2_HUMAN)	ENTPD6	Q5QPJ2_HUMAN [3]	53 kDa	TRUE		unknown	0	0.32554
Ectonucleoside triphosphate diphosphohydrolase 6 OS=Homo sapiens GN=ENTPD6 PE=2 SV=1	ENTPD6	Q5QPJ2_HUMAN (+2)	53 kDa	TRUE		unknown	0	0.32554
Ectonucleoside triphosphate diphosphohydrolase 6 (Fragment) OS=Homo sapiens GN=ENTPD6 PE=3 SV=1	ENTPD6	H0Y473_HUMAN	34 kDa	TRUE		unknown	0	0
Histone acetyltransferase p300 OS=Homo sapiens GN=EP300 PE=1 SV=2	EP300	EP300_HUMAN	264 kDa			unknown	0	0.32554
Isoform 2 of E1A-binding protein p400 OS=Homo sapiens GN=EP400	EP400	sp|Q96L91-2|EP400_HUMAN (+3)	340 kDa			unknown	0	0.32554
Cluster of Erythrocyte membrane protein band 4.2 (Fragment) OS=Homo sapiens GN=EPB42 PE=2 SV=1 (H3BTE6_HUMAN)	EPB42	H3BTE6_HUMAN	60 kDa	TRUE		unknown	0.27017	0
Erythrocyte membrane protein band 4.2 (Fragment) OS=Homo sapiens GN=EPB42 PE=2 SV=1	EPB42	H3BTE6_HUMAN	60 kDa	TRUE		unknown	0	0
Isoform Long of Erythrocyte membrane protein band 4.2 OS=Homo sapiens GN=EPB42	EPB42	sp|P16452-2|EPB42_HUMAN	80 kDa	TRUE		unknown	0	0
Isoform 2 of Enhancer of polycomb homolog 1 OS=Homo sapiens GN=EPC1	EPC1	sp|Q9H2F5-2|EPC1_HUMAN (+1)	91 kDa	TRUE		unknown	0	0.32554
Isoform 2 of Ectopic P granules protein 5 homolog OS=Homo sapiens GN=EPG5	EPG5	sp|Q9HCE0-2|EPG5_HUMAN (+1)	281 kDa	TRUE		unknown	0.27017	0.32554
Ephrin type-A receptor 2 OS=Homo sapiens GN=EPHA2 PE=1 SV=2	EPHA2	EPHA2_HUMAN	108 kDa			unknown	0	0.32554
Cluster of Ephrin type-A receptor 3 OS=Homo sapiens GN=EPHA3 PE=1 SV=2 (sp|P29320|EPHA3_HUMAN)	EPHA3	sp|P29320|EPHA3_HUMAN	110 kDa	TRUE		unknown	0	0.32554
Ephrin type-A receptor 3 OS=Homo sapiens GN=EPHA3 PE=1 SV=2	EPHA3	sp|P29320|EPHA3_HUMAN	110 kDa	TRUE		unknown	0	0
Ephrin type-A receptor 6 OS=Homo sapiens GN=EPHA6 PE=2 SV=2	EPHA6	sp|Q9UF33|EPHA6_HUMAN	116 kDa	TRUE		unknown	0	0
Ephrin type-A receptor 6 OS=Homo sapiens GN=EPHA6 PE=2 SV=1	EPHA6	D6RAL5_HUMAN	44 kDa	TRUE		unknown	0	0
Isoform 2 of Epsin-3 OS=Homo sapiens GN=EPN3	EPN3	sp|Q9H201-2|EPN3_HUMAN	24 kDa	TRUE		unknown	0.85677	0
Cluster of Epidermal growth factor receptor substrate 15 OS=Homo sapiens GN=EPS15 PE=2 SV=1 (B1AUU8_HUMAN)	EPS15	B1AUU8_HUMAN [2]	84 kDa	TRUE		unknown	0.27017	0
Epidermal growth factor receptor substrate 15 OS=Homo sapiens GN=EPS15 PE=2 SV=1	EPS15	B1AUU8_HUMAN (+1)	84 kDa	TRUE		unknown	0.27017	0
Epidermal growth factor receptor substrate 15 OS=Homo sapiens GN=EPS15 PE=2 SV=1	EPS15	A6NL94_HUMAN	28 kDa	TRUE		unknown	0	0
Cluster of Epidermal growth factor receptor substrate 15-like 1 OS=Homo sapiens GN=EPS15L1 PE=4 SV=1 (M0R2S2_HUMAN)	EPS15L1	M0R2S2_HUMAN	50 kDa	TRUE		unknown	0.54034	0
Epidermal growth factor receptor substrate 15-like 1 OS=Homo sapiens GN=EPS15L1 PE=4 SV=1	EPS15L1	M0R2S2_HUMAN	50 kDa	TRUE		unknown	0	0
Isoform 2 of Epidermal growth factor receptor substrate 15-like 1 OS=Homo sapiens GN=EPS15L1	EPS15L1	sp|Q9UBC2-2|EP15R_HUMAN (+1)	100 kDa	TRUE		unknown	0	0
EPS8-like 1, isoform CRA_d OS=Homo sapiens GN=EPS8L1 PE=4 SV=1	EPS8L1	K7EN83_HUMAN (+1)	61 kDa	TRUE		unknown	0	0.32554
Epidermal growth factor receptor kinase substrate 8-like protein 2 (Fragment) OS=Homo sapiens GN=EPS8L2 PE=4 SV=1	EPS8L2	H0YD62_HUMAN	16 kDa	TRUE		unknown	0.27017	0
Eosinophil peroxidase OS=Homo sapiens GN=EPX PE=1 SV=2	EPX	PERE_HUMAN	81 kDa	TRUE		unknown	0.27017	0
Cluster of Isoform 3 of Endoplasmic reticulum aminopeptidase 2 OS=Homo sapiens GN=ERAP2 (sp|Q6P179-3|ERAP2_HUMAN)	ERAP2	sp|Q6P179-3|ERAP2_HUMAN [2]	106 kDa	TRUE		unknown	0.27017	0
Isoform 3 of Endoplasmic reticulum aminopeptidase 2 OS=Homo sapiens GN=ERAP2	ERAP2	sp|Q6P179-3|ERAP2_HUMAN (+1)	106 kDa	TRUE		unknown	0.27017	0
Endoplasmic reticulum aminopeptidase 2 (Fragment) OS=Homo sapiens GN=ERAP2 PE=4 SV=1	ERAP2	H0Y9X9_HUMAN	9 kDa	TRUE		unknown	0	0
Cluster of Receptor tyrosine-protein kinase erbB-3 OS=Homo sapiens GN=ERBB3 PE=1 SV=1 (sp|P21860|ERBB3_HUMAN)	ERBB3	sp|P21860|ERBB3_HUMAN	148 kDa	TRUE		unknown	0.27017	0
Receptor tyrosine-protein kinase erbB-3 OS=Homo sapiens GN=ERBB3 PE=1 SV=1	ERBB3	sp|P21860|ERBB3_HUMAN	148 kDa	TRUE		unknown	0	0
Receptor tyrosine-protein kinase erbB-3 OS=Homo sapiens GN=ERBB3 PE=2 SV=1	ERBB3	B3KWG5_HUMAN	51 kDa	TRUE		unknown	0.27017	0
Isoform JM-B CYT-1 of Receptor tyrosine-protein kinase erbB-4 OS=Homo sapiens GN=ERBB4	ERBB4	sp|Q15303-2|ERBB4_HUMAN (+3)	146 kDa	TRUE		unknown	0.27017	0
DNA excision repair protein ERCC-6-like 2 (Fragment) OS=Homo sapiens GN=ERCC6L2 PE=4 SV=1	ERCC6L2	H7BXQ9_HUMAN	60 kDa			unknown	0	0.32554
Transcriptional regulator ERG OS=Homo sapiens GN=ERG PE=2 SV=1	ERG	B5MDW0_HUMAN (+5)	51 kDa			unknown	0.27017	0
Endoplasmic reticulum-Golgi intermediate compartment protein 2 (Fragment) OS=Homo sapiens GN=ERGIC2 PE=4 SV=1	ERGIC2	H0YHJ8_HUMAN (+1)	6 kDa			unknown	0.27017	0
Erythroid membrane-associated protein OS=Homo sapiens GN=ERMAP PE=1 SV=1	ERMAP	ERMAP_HUMAN	53 kDa			unknown	0	1.0039
Endoplasmic reticulum metallopeptidase 1 OS=Homo sapiens GN=ERMP1 PE=2 SV=1	ERMP1	E7ER77_HUMAN (+1)	93 kDa			unknown	0	0.32554
Endoplasmic reticulum resident protein 27 OS=Homo sapiens GN=ERP27 PE=1 SV=1	ERP27	ERP27_HUMAN	30 kDa			unknown	0	0.32554
HERV-K_3q12.3 provirus ancestral Gag polyprotein OS=Homo sapiens GN=ERVK-5 PE=1 SV=3	ERVK-5	GAK8_HUMAN	74 kDa	TRUE		unknown	0	0.32554
Separin OS=Homo sapiens GN=ESPL1 PE=1 SV=3	ESPL1	sp|Q14674|ESPL1_HUMAN	233 kDa			unknown	0.27017	0
Isoform 2 of Extended synaptotagmin-1 OS=Homo sapiens GN=ESYT1	ESYT1	sp|Q9BSJ8-2|ESYT1_HUMAN	124 kDa			unknown	0.27017	0.32554
Electron transfer flavoprotein subunit alpha, mitochondrial (Fragment) OS=Homo sapiens GN=ETFA PE=4 SV=1	ETFA	H0YL12_HUMAN	25 kDa			unknown	0	5.5801
Transcription factor ETV6 (Fragment) OS=Homo sapiens GN=ETV6 PE=3 SV=1	ETV6	J3KN52_HUMAN	6 kDa			unknown	0	0.32554
Ellis-van Creveld syndrome protein OS=Homo sapiens GN=EVC PE=1 SV=1	EVC	EVC_HUMAN	112 kDa			unknown	0.27017	0
Cluster of Isoform 3 of RNA-binding protein EWS OS=Homo sapiens GN=EWSR1 (sp|Q01844-3|EWS_HUMAN)	EWSR1	sp|Q01844-3|EWS_HUMAN [2]	68 kDa	TRUE		unknown	0	0.32554
Isoform 3 of RNA-binding protein EWS OS=Homo sapiens GN=EWSR1	EWSR1	sp|Q01844-3|EWS_HUMAN (+1)	68 kDa	TRUE		unknown	0	0.32554
RNA-binding protein EWS (Fragment) OS=Homo sapiens GN=EWSR1 PE=4 SV=1	EWSR1	H7BY36_HUMAN	32 kDa	TRUE		unknown	0	0
Probable exonuclease mut-7 homolog OS=Homo sapiens GN=EXD3 PE=1 SV=3	EXD3	sp|Q8N9H8|MUT7_HUMAN	97 kDa	TRUE		unknown	0	0.32554
Isoform 2 of Exocyst complex component 1 OS=Homo sapiens GN=EXOC1	EXOC1	sp|Q9NV70-2|EXOC1_HUMAN (+1)	100 kDa			unknown	0	0.32554
Exocyst complex component 5 OS=Homo sapiens GN=EXOC5 PE=1 SV=1	EXOC5	EXOC5_HUMAN (+1)	82 kDa			unknown	0.54034	0.32554
Isoform 2 of Exosome component 10 OS=Homo sapiens GN=EXOSC10	EXOSC10	sp|Q01780-2|EXOSX_HUMAN (+1)	98 kDa			unknown	0	0.32554
Exosome complex component RRP45 (Fragment) OS=Homo sapiens GN=EXOSC9 PE=4 SV=1	EXOSC9	H0Y9L5_HUMAN	19 kDa	TRUE		unknown	0.27017	0
Cluster of Exostosin-like 3 OS=Homo sapiens GN=EXTL3 PE=2 SV=1 (E7ET85_HUMAN)	EXTL3	E7ET85_HUMAN [2]	61 kDa	TRUE		unknown	0.27017	0
Exostosin-like 3 OS=Homo sapiens GN=EXTL3 PE=2 SV=1	EXTL3	E7ET85_HUMAN (+1)	61 kDa	TRUE		unknown	0.27017	0
Exostosin-like 3 (Fragment) OS=Homo sapiens GN=EXTL3 PE=4 SV=1	EXTL3	H0YBJ7_HUMAN	24 kDa	TRUE		unknown	0	0
Cluster of Eyes absent homolog 4 OS=Homo sapiens GN=EYA4 PE=2 SV=1 (F2Z2Y1_HUMAN)	EYA4	F2Z2Y1_HUMAN [4]	70 kDa	TRUE		unknown	0.27017	0.32554
Eyes absent homolog 4 OS=Homo sapiens GN=EYA4 PE=2 SV=1	EYA4	F2Z2Y1_HUMAN (+3)	70 kDa	TRUE		unknown	0.27017	0.32554
Eyes absent homolog 4 OS=Homo sapiens GN=EYA4 PE=2 SV=1	EYA4	E7ESD5_HUMAN (+1)	62 kDa	TRUE		unknown	0	0
Isoform 2 of Histone-lysine N-methyltransferase EZH2 OS=Homo sapiens GN=EZH2	EZH2	sp|Q15910-2|EZH2_HUMAN (+4)	86 kDa	TRUE		unknown	0.27017	0
Coagulation factor VIII OS=Homo sapiens GN=F8 PE=1 SV=1	F8	sp|P00451|FA8_HUMAN	267 kDa			unknown	0	0.65107
Fatty acid 2-hydroxylase (Fragment) OS=Homo sapiens GN=FA2H PE=4 SV=1	FA2H	J3QS89_HUMAN	23 kDa			unknown	0.27017	0
Fatty-acid amide hydrolase 2 OS=Homo sapiens GN=FAAH2 PE=2 SV=1	FAAH2	FAAH2_HUMAN	58 kDa			unknown	0	1.86
Fatty acid-binding protein, liver OS=Homo sapiens GN=FABP1 PE=2 SV=1	FABP1	A8MW49_HUMAN (+1)	14 kDa			unknown	0	0.32554
Fatty acid desaturase 2 OS=Homo sapiens GN=FADS2 PE=2 SV=1	FADS2	E5RHL3_HUMAN	6 kDa	TRUE		unknown	0	0.32554
Isoform 2 of Protein FAM102A OS=Homo sapiens GN=FAM102A	FAM102A	sp|Q5T9C2-2|F102A_HUMAN (+1)	40 kDa			unknown	0.27017	0
Protein FAM117A (Fragment) OS=Homo sapiens GN=FAM117A PE=2 SV=1	FAM117A	D6RFX7_HUMAN (+1)	24 kDa			unknown	0	0.32554
Cluster of Constitutive coactivator of peroxisome proliferator-activated receptor gamma OS=Homo sapiens GN=FAM120B PE=2 SV=1 (F5GY05_HUMAN)	FAM120B	F5GY05_HUMAN	106 kDa	TRUE		unknown	0	0.32554
Constitutive coactivator of peroxisome proliferator-activated receptor gamma OS=Homo sapiens GN=FAM120B PE=2 SV=1	FAM120B	F5GY05_HUMAN	106 kDa	TRUE		unknown	0	0
Constitutive coactivator of peroxisome proliferator-activated receptor gamma OS=Homo sapiens GN=FAM120B PE=2 SV=1	FAM120B	B4DL34_HUMAN	28 kDa	TRUE		unknown	0	0
Protein FAM122A OS=Homo sapiens GN=FAM122A PE=1 SV=1	FAM122A	F122A_HUMAN	31 kDa			unknown	0.27017	0
Protein FAM131C OS=Homo sapiens GN=FAM131C PE=2 SV=2	FAM131C	F131C_HUMAN	30 kDa			unknown	0.27017	0
Protein FAM132B (Fragment) OS=Homo sapiens GN=FAM132B PE=4 SV=1	FAM132B	H7BY19_HUMAN	7 kDa			unknown	0.27017	0
Protein FAM136A OS=Homo sapiens GN=FAM136A PE=1 SV=1	FAM136A	F136A_HUMAN	16 kDa	TRUE		unknown	0	0.32554
Protein FAM160B2 OS=Homo sapiens GN=FAM160B2 PE=2 SV=2	FAM160B2	F16B2_HUMAN	82 kDa			unknown	0.27017	0
BRISC complex subunit Abro1 OS=Homo sapiens GN=FAM175B PE=1 SV=2	FAM175B	F175B_HUMAN	47 kDa			unknown	0.27017	0
Protein FAM177A1 (Fragment) OS=Homo sapiens GN=FAM177A1 PE=4 SV=1	FAM177A1	H0YJX7_HUMAN	5 kDa			unknown	0	0.32554
Isoform 2 of Protein FAM178A OS=Homo sapiens GN=FAM178A	FAM178A	sp|Q8IX21-2|F178A_HUMAN (+1)	133 kDa			unknown	0	0.32554
Protein FAM178B OS=Homo sapiens GN=FAM178B PE=2 SV=2	FAM178B	sp|Q8IXR5|F178B_HUMAN	94 kDa	TRUE		unknown	0.27017	0
Protein FAM184A (Fragment) OS=Homo sapiens GN=FAM184A PE=4 SV=1	FAM184A	H0YBZ6_HUMAN	8 kDa			unknown	0	0.32554
Protein FAM192A OS=Homo sapiens GN=FAM192A PE=1 SV=1	FAM192A	F192A_HUMAN (+2)	29 kDa			unknown	0.27017	0
Protein FAM193B OS=Homo sapiens GN=FAM193B PE=2 SV=1	FAM193B	D6REE6_HUMAN	12 kDa			unknown	0.27017	0
Isoform 2 of Protein FAM194A OS=Homo sapiens GN=FAM194A	FAM194A	sp|Q7L0X2-2|F194A_HUMAN (+1)	70 kDa			unknown	0.27017	0
Protein FAM196B OS=Homo sapiens GN=FAM196B PE=2 SV=1	FAM196B	F196B_HUMAN	59 kDa			unknown	0	3.3051
Putative protein FAM200B OS=Homo sapiens GN=FAM200B PE=5 SV=1	FAM200B	F200B_HUMAN	76 kDa			unknown	0.27017	0
Protein FAM203B OS=Homo sapiens GN=FAM203B PE=2 SV=1	FAM203B	E9PPP0_HUMAN	12 kDa	TRUE		unknown	0	0.32554
Cluster of Isoform 3 of Protein FAM208A OS=Homo sapiens GN=FAM208A (sp|Q9UK61-3|F208A_HUMAN)	FAM208A	sp|Q9UK61-3|F208A_HUMAN	171 kDa	TRUE		unknown	1.5979	0
Isoform 3 of Protein FAM208A OS=Homo sapiens GN=FAM208A	FAM208A	sp|Q9UK61-3|F208A_HUMAN (+2)	171 kDa	TRUE		unknown	0	0
Isoform 2 of Protein FAM208A OS=Homo sapiens GN=FAM208A	FAM208A	sp|Q9UK61-2|F208A_HUMAN	140 kDa	TRUE		unknown	0	0
Prostamide/prostaglandin F synthase (Fragment) OS=Homo sapiens GN=FAM213B PE=4 SV=1	FAM213B	J3KRV9_HUMAN	21 kDa	TRUE		unknown	0	0.32554
Cluster of Protein FAM46A (Fragment) OS=Homo sapiens GN=FAM46A PE=4 SV=1 (H0Y6D7_HUMAN)	FAM46A	H0Y6D7_HUMAN	10 kDa	TRUE		unknown	0	0.32554
Protein FAM46A (Fragment) OS=Homo sapiens GN=FAM46A PE=4 SV=1	FAM46A	H0Y6D7_HUMAN	10 kDa	TRUE		unknown	0	0
Protein FAM46A OS=Homo sapiens GN=FAM46A PE=2 SV=2	FAM46A	sp|Q96IP4|FA46A_HUMAN	50 kDa	TRUE		unknown	0	0
Protein FAM53A OS=Homo sapiens GN=FAM53A PE=2 SV=1	FAM53A	FA53A_HUMAN	43 kDa			unknown	0.27017	0
Protein FAM63B (Fragment) OS=Homo sapiens GN=FAM63B PE=4 SV=1	FAM63B	H0YLR1_HUMAN	18 kDa			unknown	0	0.32554
Protein FAM64A OS=Homo sapiens GN=FAM64A PE=2 SV=1	FAM64A	I3L419_HUMAN	27 kDa	TRUE		unknown	0	0.32554
Isoform 4 of Protein FAM65A OS=Homo sapiens GN=FAM65A	FAM65A	sp|Q6ZS17-4|FA65A_HUMAN	134 kDa	TRUE		unknown	0	0.32554
Cluster of Protein FAM73B OS=Homo sapiens GN=FAM73B PE=1 SV=1 (sp|Q7L4E1|FA73B_HUMAN)	FAM73B	sp|Q7L4E1|FA73B_HUMAN	66 kDa	TRUE		unknown	1.6888	0
Protein FAM73B OS=Homo sapiens GN=FAM73B PE=1 SV=1	FAM73B	sp|Q7L4E1|FA73B_HUMAN	66 kDa	TRUE		unknown	1.6888	0
Isoform 2 of Protein FAM73B OS=Homo sapiens GN=FAM73B	FAM73B	sp|Q7L4E1-2|FA73B_HUMAN	34 kDa	TRUE		unknown	0	0
Protein FAM73B (Fragment) OS=Homo sapiens GN=FAM73B PE=2 SV=1	FAM73B	B0QZG3_HUMAN	11 kDa	TRUE		unknown	0	0
Isoform 3 of Protein FAM83A OS=Homo sapiens GN=FAM83A	FAM83A	sp|Q86UY5-3|FA83A_HUMAN	41 kDa			unknown	0.27017	0
Protein FAM83B OS=Homo sapiens GN=FAM83B PE=1 SV=1	FAM83B	FA83B_HUMAN	115 kDa			unknown	0	0.32554
Cluster of Protein FAM83H OS=Homo sapiens GN=FAM83H PE=1 SV=3 (FA83H_HUMAN)	FAM83H	FA83H_HUMAN	127 kDa	TRUE		unknown	0.27017	0
Protein FAM83H OS=Homo sapiens GN=FAM83H PE=1 SV=3	FAM83H	FA83H_HUMAN	127 kDa	TRUE		unknown	0.27017	0
Protein FAM83H (Fragment) OS=Homo sapiens GN=FAM83H PE=4 SV=1	FAM83H	J3KPS2_HUMAN	96 kDa	TRUE		unknown	0	0
Isoform 4 of Protein FAM89B OS=Homo sapiens GN=FAM89B	FAM89B	sp|Q8N5H3-4|FA89B_HUMAN	15 kDa	TRUE		unknown	0	0.32554
Fanconi anemia group A protein OS=Homo sapiens GN=FANCA PE=1 SV=2	FANCA	FANCA_HUMAN (+1)	163 kDa			unknown	0.54034	0
Fanconi anemia group I protein OS=Homo sapiens GN=FANCI PE=1 SV=4	FANCI	sp|Q9NVI1|FANCI_HUMAN	149 kDa	TRUE		unknown	0.27017	0
Fanconi anemia group I protein (Fragment) OS=Homo sapiens GN=FANCI PE=4 SV=1	FANCI	H3BP78_HUMAN	123 kDa	TRUE		unknown	0	0.32554
Seprase OS=Homo sapiens GN=FAP PE=1 SV=5	FAP	SEPR_HUMAN	88 kDa			unknown	0.27017	0
FERM, RhoGEF and pleckstrin domain-containing protein 2 OS=Homo sapiens GN=FARP2 PE=1 SV=3	FARP2	sp|O94887|FARP2_HUMAN	120 kDa			unknown	0.54034	0
FERM, RhoGEF and pleckstrin domain-containing protein 2 (Fragment) OS=Homo sapiens GN=FARP2 PE=4 SV=1	FARP2	H7C3E4_HUMAN	9 kDa			unknown	0	0.32554
Tumor necrosis factor receptor superfamily member 6 OS=Homo sapiens GN=FAS PE=2 SV=1	FAS	H7C5Z8_HUMAN (+3)	26 kDa			unknown	0.27017	0
Fatty acid synthase OS=Homo sapiens GN=FASN PE=1 SV=3	FASN	FAS_HUMAN	273 kDa			unknown	0	0.32554
Protocadherin Fat 1 OS=Homo sapiens GN=FAT1 PE=1 SV=2	FAT1	FAT1_HUMAN	506 kDa	TRUE		unknown	0.27017	0
Cluster of Isoform 3 of Protocadherin Fat 4 OS=Homo sapiens GN=FAT4 (sp|Q6V0I7-3|FAT4_HUMAN)	FAT4	sp|Q6V0I7-3|FAT4_HUMAN	543 kDa	TRUE		unknown	0.27017	0
Isoform 3 of Protocadherin Fat 4 OS=Homo sapiens GN=FAT4	FAT4	sp|Q6V0I7-3|FAT4_HUMAN (+1)	543 kDa	TRUE		unknown	0	0
Isoform 2 of Protocadherin Fat 4 OS=Homo sapiens GN=FAT4	FAT4	sp|Q6V0I7-2|FAT4_HUMAN	351 kDa	TRUE		unknown	0.27017	0
rRNA 2'-O-methyltransferase fibrillarin OS=Homo sapiens GN=FBL PE=1 SV=2	FBL	FBRL_HUMAN (+3)	34 kDa			unknown	3.0031	1.86
Fibrillin-1 OS=Homo sapiens GN=FBN1 PE=1 SV=3	FBN1	FBN1_HUMAN	312 kDa	TRUE		unknown	0.27017	0
Cluster of Fructose-1,6-bisphosphatase 1 OS=Homo sapiens GN=FBP1 PE=1 SV=5 (F16P1_HUMAN)	FBP1	F16P1_HUMAN	37 kDa	TRUE		unknown	0.27017	0
Fructose-1,6-bisphosphatase 1 OS=Homo sapiens GN=FBP1 PE=1 SV=5	FBP1	F16P1_HUMAN	37 kDa	TRUE		unknown	0	0
Fructose-1,6-bisphosphatase isozyme 2 OS=Homo sapiens GN=FBP2 PE=1 SV=2	FBP2	F16P2_HUMAN	37 kDa	TRUE		unknown	0	0
Probable fibrosin-1 (Fragment) OS=Homo sapiens GN=FBRS PE=4 SV=1	FBRS	H3BRE6_HUMAN	22 kDa	TRUE		unknown	0	0.32554
F-box/LRR-repeat protein 13 OS=Homo sapiens GN=FBXL13 PE=2 SV=2	FBXL13	E7ERH8_HUMAN	79 kDa			unknown	0.27017	0
Isoform 2 of F-box/LRR-repeat protein 19 OS=Homo sapiens GN=FBXL19	FBXL19	sp|Q6PCT2-2|FXL19_HUMAN (+2)	71 kDa	TRUE		unknown	0.27017	0
F-box only protein 28 OS=Homo sapiens GN=FBXO28 PE=2 SV=1	FBXO28	B4E0H5_HUMAN (+2)	14 kDa			unknown	0.67212	1.3122
Cluster of Isoform 2 of F-box only protein 38 OS=Homo sapiens GN=FBXO38 (sp|Q6PIJ6-2|FBX38_HUMAN)	FBXO38	sp|Q6PIJ6-2|FBX38_HUMAN	126 kDa	TRUE		unknown	0	0.32554
Isoform 2 of F-box only protein 38 OS=Homo sapiens GN=FBXO38	FBXO38	sp|Q6PIJ6-2|FBX38_HUMAN	126 kDa	TRUE		unknown	0	0
F-box only protein 38 OS=Homo sapiens GN=FBXO38 PE=1 SV=3	FBXO38	sp|Q6PIJ6|FBX38_HUMAN	134 kDa	TRUE		unknown	0	0
F-box only protein 4 OS=Homo sapiens GN=FBXO4 PE=2 SV=1	FBXO4	D6RAJ6_HUMAN (+2)	35 kDa			unknown	0.27017	0
Isoform 3 of F-box/WD repeat-containing protein 10 OS=Homo sapiens GN=FBXW10	FBXW10	sp|Q5XX13-3|FBW10_HUMAN (+2)	114 kDa	TRUE		unknown	0.27017	0
Isoform 2 of F-box/WD repeat-containing protein 2 OS=Homo sapiens GN=FBXW2	FBXW2	sp|Q9UKT8-2|FBXW2_HUMAN (+1)	44 kDa			unknown	0.27017	0
Low affinity immunoglobulin gamma Fc region receptor III-A (Fragment) OS=Homo sapiens GN=FCGR3A PE=4 SV=1	FCGR3A	H0Y755_HUMAN	31 kDa	TRUE		unknown	0	0.32554
Squalene synthase OS=Homo sapiens GN=FDFT1 PE=2 SV=1	FDFT1	E9PQ90_HUMAN	5 kDa			unknown	0.27017	0
Protein fem-1 homolog B OS=Homo sapiens GN=FEM1B PE=1 SV=1	FEM1B	FEM1B_HUMAN	70 kDa			unknown	0.27017	0
Free fatty acid receptor 1 OS=Homo sapiens GN=FFAR1 PE=2 SV=1	FFAR1	FFAR1_HUMAN	31 kDa			unknown	0.27017	0
FYVE, RhoGEF and PH domain-containing protein 1 OS=Homo sapiens GN=FGD1 PE=1 SV=2	FGD1	FGD1_HUMAN	107 kDa	TRUE		unknown	0.27017	0
FYVE, RhoGEF and PH domain-containing protein 2 OS=Homo sapiens GN=FGD2 PE=2 SV=1	FGD2	sp|Q7Z6J4|FGD2_HUMAN	75 kDa			unknown	0.27017	0
FYVE, RhoGEF and PH domain-containing protein 3 OS=Homo sapiens GN=FGD3 PE=2 SV=1	FGD3	F8W7P2_HUMAN (+2)	79 kDa	TRUE		unknown	0.8105	0
Cluster of FYVE, RhoGEF and PH domain-containing protein 5 OS=Homo sapiens GN=FGD5 PE=1 SV=3 (sp|Q6ZNL6|FGD5_HUMAN)	FGD5	sp|Q6ZNL6|FGD5_HUMAN	160 kDa	TRUE		unknown	0.27017	0
FYVE, RhoGEF and PH domain-containing protein 5 OS=Homo sapiens GN=FGD5 PE=1 SV=3	FGD5	sp|Q6ZNL6|FGD5_HUMAN	160 kDa	TRUE		unknown	0.27017	0
FGD5 protein OS=Homo sapiens GN=FGD5 PE=2 SV=1	FGD5	B7ZM68_HUMAN	130 kDa	TRUE		unknown	0	0
Cluster of Isoform 19 of Fibroblast growth factor receptor 1 OS=Homo sapiens GN=FGFR1 (sp|P11362-19|FGFR1_HUMAN)	FGFR1	sp|P11362-19|FGFR1_HUMAN	92 kDa	TRUE		unknown	1.621	0
Isoform 19 of Fibroblast growth factor receptor 1 OS=Homo sapiens GN=FGFR1	FGFR1	sp|P11362-19|FGFR1_HUMAN	92 kDa	TRUE		unknown	0	0
Isoform 9 of Fibroblast growth factor receptor 1 OS=Homo sapiens GN=FGFR1	FGFR1	sp|P11362-11|FGFR1_HUMAN (+4)	64 kDa	TRUE		unknown	0	0
Isoform 18 of Fibroblast growth factor receptor 2 OS=Homo sapiens GN=FGFR2	FGFR2	sp|P21802-18|FGFR2_HUMAN (+1)	92 kDa	TRUE		unknown	0.27017	0
Fumarate hydratase, mitochondrial OS=Homo sapiens GN=FH PE=1 SV=3	FH	sp|P07954|FUMH_HUMAN	55 kDa			unknown	0.27017	0
Isoform 3 of Forkhead-associated domain-containing protein 1 OS=Homo sapiens GN=FHAD1	FHAD1	sp|B1AJZ9-3|FHAD1_HUMAN	166 kDa			unknown	0.27017	0
Four and a half LIM domains protein 2 OS=Homo sapiens GN=FHL2 PE=1 SV=3	FHL2	FHL2_HUMAN (+1)	32 kDa			unknown	0	2.9796
Fin bud initiation factor homolog OS=Homo sapiens GN=FIBIN PE=1 SV=1	FIBIN	FIBIN_HUMAN	24 kDa			unknown	0.27017	0
Polyphosphoinositide phosphatase OS=Homo sapiens GN=FIG4 PE=1 SV=1	FIG4	FIG4_HUMAN	104 kDa	TRUE		unknown	0	0.32554
Factor in the germline alpha OS=Homo sapiens GN=FIGLA PE=1 SV=2	FIGLA	FIGLA_HUMAN	24 kDa			unknown	0.27017	0
Putative fidgetin-like protein 2 OS=Homo sapiens GN=FIGNL2 PE=5 SV=2	FIGNL2	FIGL2_HUMAN	67 kDa	TRUE		unknown	0	0.32554
Filamin-A-interacting protein 1 OS=Homo sapiens GN=FILIP1 PE=2 SV=1	FILIP1	sp|Q7Z7B0|FLIP1_HUMAN	138 kDa			unknown	0	0.65107
Isoform 4 of Pre-mRNA 3'-end-processing factor FIP1 OS=Homo sapiens GN=FIP1L1	FIP1L1	sp|Q6UN15-4|FIP1_HUMAN	41 kDa			unknown	2.0164	0
Fukutin-related protein OS=Homo sapiens GN=FKRP PE=1 SV=1	FKRP	FKRP_HUMAN	55 kDa			unknown	0.27017	0
Folliculin OS=Homo sapiens GN=FLCN PE=1 SV=1	FLCN	sp|Q8NFG4|FLCN_HUMAN	64 kDa	TRUE		unknown	0	0.32554
Filaggrin-2 OS=Homo sapiens GN=FLG2 PE=1 SV=1	FLG2	FILA2_HUMAN	248 kDa			unknown	10.903	9.7405
Isoform 3 of Protein flightless-1 homolog OS=Homo sapiens GN=FLII	FLII	sp|Q13045-3|FLII_HUMAN	144 kDa			unknown	0	0.32554
FLJ00273 protein (Fragment) OS=Homo sapiens GN=FLJ00273 PE=2 SV=1	FLJ00273	Q8NF81_HUMAN	16 kDa			unknown	0.27017	0
CDNA FLJ20306 fis, clone HEP06881 OS=Homo sapiens GN=FLJ20306 PE=2 SV=1	FLJ20306	Q9NXD8_HUMAN	14 kDa			unknown	0.27017	0
Filamin-B OS=Homo sapiens GN=FLNB PE=2 SV=1	FLNB	E7EN95_HUMAN (+5)	256 kDa	TRUE		unknown	0.27017	0
Cluster of Flotillin-2 (Fragment) OS=Homo sapiens GN=FLOT2 PE=4 SV=1 (K7EKW9_HUMAN)	FLOT2	K7EKW9_HUMAN	28 kDa	TRUE		unknown	0	0.32554
Flotillin-2 (Fragment) OS=Homo sapiens GN=FLOT2 PE=4 SV=1	FLOT2	K7EKW9_HUMAN	28 kDa	TRUE		unknown	0	0.32554
Flotillin-2 OS=Homo sapiens GN=FLOT2 PE=2 SV=1	FLOT2	E7EMK3_HUMAN (+2)	53 kDa	TRUE		unknown	0	0
Dimethylaniline monooxygenase [N-oxide-forming] 4 OS=Homo sapiens GN=FMO4 PE=2 SV=3	FMO4	FMO4_HUMAN	63 kDa			unknown	0.27017	0
Cluster of Dimethylaniline monooxygenase [N-oxide-forming] 5 OS=Homo sapiens GN=FMO5 PE=2 SV=2 (sp|P49326|FMO5_HUMAN)	FMO5	sp|P49326|FMO5_HUMAN	60 kDa	TRUE		unknown	0	0.32554
Dimethylaniline monooxygenase [N-oxide-forming] 5 OS=Homo sapiens GN=FMO5 PE=2 SV=2	FMO5	sp|P49326|FMO5_HUMAN	60 kDa	TRUE		unknown	0	0
Isoform 3 of Dimethylaniline monooxygenase [N-oxide-forming] 5 OS=Homo sapiens GN=FMO5	FMO5	sp|P49326-3|FMO5_HUMAN	52 kDa	TRUE		unknown	0	0
Fibronectin type III domain-containing protein 1 (Fragment) OS=Homo sapiens GN=FNDC1 PE=4 SV=1	FNDC1	J3KNQ2_HUMAN (+2)	195 kDa			unknown	0	0.32554
Fibronectin type III domain-containing protein 3B OS=Homo sapiens GN=FNDC3B PE=1 SV=2	FNDC3B	sp|Q53EP0|FND3B_HUMAN	133 kDa			unknown	0.27017	0
Protein farnesyltransferase/geranylgeranyltransferase type-1 subunit alpha (Fragment) OS=Homo sapiens GN=FNTA PE=2 SV=1	FNTA	H0YCW1_HUMAN	23 kDa			unknown	0.27017	0
Folate receptor beta (Fragment) OS=Homo sapiens GN=FOLR2 PE=2 SV=1	FOLR2	F5GZ45_HUMAN	21 kDa			unknown	0.27017	0
LisH domain-containing protein FOPNL OS=Homo sapiens GN=FOPNL PE=2 SV=1	FOPNL	B3KPU9_HUMAN (+6)	12 kDa			unknown	0	0.32554
Cluster of Protein fosB OS=Homo sapiens GN=FOSB PE=4 SV=1 (K7EPR3_HUMAN)	FOSB	K7EPR3_HUMAN	27 kDa	TRUE		unknown	0.27017	0
Protein fosB OS=Homo sapiens GN=FOSB PE=4 SV=1	FOSB	K7EPR3_HUMAN (+1)	27 kDa	TRUE		unknown	0	0
Protein fosB (Fragment) OS=Homo sapiens GN=FOSB PE=4 SV=1	FOSB	K7EKA0_HUMAN (+2)	15 kDa	TRUE		unknown	0	0
Forkhead box protein K2 OS=Homo sapiens GN=FOXK2 PE=1 SV=3	FOXK2	sp|Q01167|FOXK2_HUMAN	69 kDa			unknown	0.54034	0
Forkhead box protein N1 OS=Homo sapiens GN=FOXN1 PE=2 SV=1	FOXN1	FOXN1_HUMAN	69 kDa			unknown	0	0.32554
Isoform 2 of Forkhead box protein N3 OS=Homo sapiens GN=FOXN3	FOXN3	sp|O00409-2|FOXN3_HUMAN (+1)	52 kDa			unknown	0.27017	0
Forkhead box protein O6 OS=Homo sapiens GN=FOXO6 PE=4 SV=1	FOXO6	A6NCE0_HUMAN	59 kDa			unknown	0	0.32554
Forkhead box protein P4 OS=Homo sapiens GN=FOXP4 PE=2 SV=1	FOXP4	B7ZBM3_HUMAN (+3)	72 kDa			unknown	0.27017	0
Forkhead box protein S1 OS=Homo sapiens GN=FOXS1 PE=2 SV=2	FOXS1	FOXS1_HUMAN	35 kDa			unknown	0.27017	0
Isoform 2 of Extracellular matrix protein FRAS1 OS=Homo sapiens GN=FRAS1	FRAS1	sp|Q86XX4-2|FRAS1_HUMAN	444 kDa			unknown	0	0.32554
FRAS1-related extracellular matrix protein 1 OS=Homo sapiens GN=FREM1 PE=2 SV=1	FREM1	C9JT55_HUMAN (+1)	244 kDa	TRUE		unknown	0.27017	0
FRAS1-related extracellular matrix protein 2 OS=Homo sapiens GN=FREM2 PE=1 SV=2	FREM2	sp|Q5SZK8|FREM2_HUMAN	351 kDa	TRUE		unknown	0	0.32554
FRAS1-related extracellular matrix protein 3 OS=Homo sapiens GN=FREM3 PE=2 SV=2	FREM3	FREM3_HUMAN	238 kDa			unknown	0	0.32554
Protein FRG1B (Fragment) OS=Homo sapiens GN=FRG1B PE=4 SV=1	FRG1B	H0YEZ2_HUMAN	8 kDa			unknown	0	0.32554
FERM domain-containing protein 4A OS=Homo sapiens GN=FRMD4A PE=2 SV=1	FRMD4A	F8WAN4_HUMAN (+1)	114 kDa	TRUE		unknown	0.27017	0
Isoform 2 of FERM domain-containing protein 5 OS=Homo sapiens GN=FRMD5	FRMD5	sp|Q7Z6J6-2|FRMD5_HUMAN (+1)	63 kDa			unknown	0.27017	0
FERM and PDZ domain-containing protein 2 OS=Homo sapiens GN=FRMPD2 PE=1 SV=3	FRMPD2	sp|Q68DX3|FRPD2_HUMAN	144 kDa	TRUE		unknown	0.54034	0
DOMON domain-containing protein FRRS1L OS=Homo sapiens GN=FRRS1L PE=2 SV=2	FRRS1L	FRS1L_HUMAN	37 kDa			unknown	0.27017	0
Cluster of Protein furry homolog-like OS=Homo sapiens GN=FRYL PE=2 SV=1 (F5GX82_HUMAN)	FRYL	F5GX82_HUMAN [2]	340 kDa	TRUE		unknown	0	1.3294
Protein furry homolog-like OS=Homo sapiens GN=FRYL PE=2 SV=1	FRYL	F5GX82_HUMAN (+1)	340 kDa	TRUE		unknown	0	1.3294
Protein furry homolog-like (Fragment) OS=Homo sapiens GN=FRYL PE=4 SV=1	FRYL	H0Y9X0_HUMAN	163 kDa	TRUE		unknown	0	0
Isoform 2 of Fibrinogen silencer-binding protein OS=Homo sapiens GN=FSBP	FSBP	sp|O95073-2|FSBP_HUMAN	19 kDa			unknown	0	1.5939
Fascin OS=Homo sapiens GN=FSCN1 PE=1 SV=3	FSCN1	FSCN1_HUMAN (+1)	55 kDa			unknown	0.27017	0
Fibrous sheath-interacting protein 2 OS=Homo sapiens GN=FSIP2 PE=2 SV=4	FSIP2	sp|Q5CZC0|FSIP2_HUMAN	781 kDa			unknown	0.27017	0.32554
Isoform 3 of Follistatin-related protein 4 OS=Homo sapiens GN=FSTL4	FSTL4	sp|Q6MZW2-3|FSTL4_HUMAN (+1)	67 kDa	TRUE		unknown	0	0.32554
Putative ribosomal RNA methyltransferase 2 OS=Homo sapiens GN=FTSJ2 PE=2 SV=1	FTSJ2	E7ETL2_HUMAN (+1)	16 kDa			unknown	0.27017	0
pre-rRNA-processing protein FTSJ3 (Fragment) OS=Homo sapiens GN=FTSJ3 PE=4 SV=1	FTSJ3	J3KRY4_HUMAN	3 kDa			unknown	0.27017	0
Far upstream element-binding protein 1 OS=Homo sapiens GN=FUBP1 PE=2 SV=1	FUBP1	B4DT31_HUMAN (+3)	70 kDa			unknown	0.27017	3.0475
RNA-binding protein FUS OS=Homo sapiens GN=FUS PE=2 SV=1	FUS	H3BPE7_HUMAN (+2)	53 kDa	TRUE		unknown	2.0164	2.4578
Fragile X mental retardation syndrome-related protein 1 (Fragment) OS=Homo sapiens GN=FXR1 PE=4 SV=1	FXR1	H7C4S4_HUMAN	28 kDa	TRUE		unknown	0	0.32554
Isoform 2 of UAP56-interacting factor OS=Homo sapiens GN=FYTTD1	FYTTD1	sp|Q96QD9-2|UIF_HUMAN (+1)	33 kDa	TRUE		unknown	3.644	0
Frizzled-2 OS=Homo sapiens GN=FZD2 PE=2 SV=1	FZD2	FZD2_HUMAN	64 kDa			unknown	0	0.32554
Isoform D of Protein G6b OS=Homo sapiens GN=G6B	G6B	sp|O95866-4|G6B_HUMAN	20 kDa			unknown	0.27017	0
Lysosomal alpha-glucosidase OS=Homo sapiens GN=GAA PE=1 SV=4	GAA	LYAG_HUMAN	105 kDa			unknown	0.27017	0
Isoform 2 of GRB2-associated-binding protein 1 OS=Homo sapiens GN=GAB1	GAB1	sp|Q13480-2|GAB1_HUMAN	80 kDa			unknown	0	0.32554
Gamma-aminobutyric acid type B receptor subunit 2 OS=Homo sapiens GN=GABBR2 PE=1 SV=1	GABBR2	GABR2_HUMAN	106 kDa			unknown	0	0.32554
Gamma-aminobutyric acid receptor subunit gamma-1 OS=Homo sapiens GN=GABRG1 PE=2 SV=2	GABRG1	GBRG1_HUMAN	54 kDa			unknown	0	0.32554
Gamma-aminobutyric acid receptor subunit theta OS=Homo sapiens GN=GABRQ PE=2 SV=2	GABRQ	GBRT_HUMAN	72 kDa			unknown	0	0.32554
Cyclin-G-associated kinase OS=Homo sapiens GN=GAK PE=2 SV=1	GAK	E9PGR2_HUMAN (+1)	134 kDa	TRUE		unknown	0.27017	0
Cluster of Glyceraldehyde-3-phosphate dehydrogenase OS=Homo sapiens GN=GAPDH PE=1 SV=3 (sp|P04406|G3P_HUMAN)	GAPDH	sp|P04406|G3P_HUMAN	36 kDa	TRUE		unknown	10.021	12.348
Glyceraldehyde-3-phosphate dehydrogenase OS=Homo sapiens GN=GAPDH PE=1 SV=3	GAPDH	sp|P04406|G3P_HUMAN	36 kDa	TRUE		unknown	10.021	12.348
Isoform 2 of Glyceraldehyde-3-phosphate dehydrogenase OS=Homo sapiens GN=GAPDH	GAPDH	sp|P04406-2|G3P_HUMAN	32 kDa	TRUE		unknown	0	0
GATA4 protein OS=Homo sapiens GN=GATA4 PE=2 SV=1	GATA4	B7ZKZ4_HUMAN (+1)	45 kDa			unknown	0.27017	0.32554
Cluster of GATA zinc finger domain containing 2A, isoform CRA_a OS=Homo sapiens GN=GATAD2A PE=2 SV=2 (B5MC40_HUMAN)	GATAD2A	B5MC40_HUMAN [3]	68 kDa	TRUE		unknown	0.27017	0
GATA zinc finger domain containing 2A, isoform CRA_a OS=Homo sapiens GN=GATAD2A PE=2 SV=2	GATAD2A	B5MC40_HUMAN (+2)	68 kDa	TRUE		unknown	0.27017	0
Transcriptional repressor p66-alpha OS=Homo sapiens GN=GATAD2A PE=2 SV=1	GATAD2A	B4DKZ7_HUMAN	47 kDa	TRUE		unknown	0	0
Transcriptional repressor p66-beta OS=Homo sapiens GN=GATAD2B PE=1 SV=1	GATAD2B	P66B_HUMAN	65 kDa	TRUE		unknown	0.27017	0
Atlastin-1 OS=Homo sapiens GN=GBP3 PE=2 SV=1	GBP3	F6SPX6_HUMAN	15 kDa	TRUE		unknown	0	0.32554
Homeobox protein GBX-1 OS=Homo sapiens GN=GBX1 PE=1 SV=2	GBX1	GBX1_HUMAN	38 kDa			unknown	0.27017	0
Chorion-specific transcription factor GCMb OS=Homo sapiens GN=GCM2 PE=1 SV=1	GCM2	GCM2_HUMAN	57 kDa			unknown	0.27017	0
Translational activator GCN1 OS=Homo sapiens GN=GCN1L1 PE=1 SV=6	GCN1L1	GCN1L_HUMAN	293 kDa			unknown	0.54034	0
Embryonic growth/differentiation factor 1 OS=Homo sapiens GN=GDF1 PE=1 SV=2	GDF1	GDF1_HUMAN	39 kDa			unknown	0.27017	0
Growth/differentiation factor 7 OS=Homo sapiens GN=GDF7 PE=2 SV=2	GDF7	GDF7_HUMAN	47 kDa			unknown	0	0.32554
Rab GDP dissociation inhibitor alpha OS=Homo sapiens GN=GDI1 PE=1 SV=2	GDI1	GDIA_HUMAN	51 kDa	TRUE		unknown	0.27017	0
Cluster of Isoform 2 of Glycerophosphodiester phosphodiesterase domain-containing protein 1 OS=Homo sapiens GN=GDPD1 (sp|Q8N9F7-2|GDPD1_HUMAN)	GDPD1	sp|Q8N9F7-2|GDPD1_HUMAN	33 kDa	TRUE		unknown	1.9055	0
Isoform 2 of Glycerophosphodiester phosphodiesterase domain-containing protein 1 OS=Homo sapiens GN=GDPD1	GDPD1	sp|Q8N9F7-2|GDPD1_HUMAN (+2)	33 kDa	TRUE		unknown	0	0
Glycerophosphodiester phosphodiesterase domain-containing protein 1 OS=Homo sapiens GN=GDPD1 PE=4 SV=1	GDPD1	J3KTA9_HUMAN	15 kDa	TRUE		unknown	0	0
Cluster of Isoform 3 of Glycerophosphoinositol inositolphosphodiesterase GDPD2 OS=Homo sapiens GN=GDPD2 (sp|Q9HCC8-3|GDPD2_HUMAN)	GDPD2	sp|Q9HCC8-3|GDPD2_HUMAN	67 kDa	TRUE		unknown	0.27017	0
Isoform 3 of Glycerophosphoinositol inositolphosphodiesterase GDPD2 OS=Homo sapiens GN=GDPD2	GDPD2	sp|Q9HCC8-3|GDPD2_HUMAN	67 kDa	TRUE		unknown	0.27017	0
Isoform 2 of Glycerophosphoinositol inositolphosphodiesterase GDPD2 OS=Homo sapiens GN=GDPD2	GDPD2	sp|Q9HCC8-2|GDPD2_HUMAN	52 kDa	TRUE		unknown	0	0
Gem-associated protein 4 OS=Homo sapiens GN=GEMIN4 PE=1 SV=2	GEMIN4	GEMI4_HUMAN (+1)	120 kDa			unknown	0.27017	0
Gem-associated protein 5 OS=Homo sapiens GN=GEMIN5 PE=1 SV=3	GEMIN5	GEMI5_HUMAN	169 kDa			unknown	0	0.32554
Glial fibrillary acidic protein (Fragment) OS=Homo sapiens GN=GFAP PE=3 SV=1	GFAP	K7EJU1_HUMAN (+3)	28 kDa	TRUE		unknown	0	0
Isoform 3 of ADP-ribosylation factor-binding protein GGA3 OS=Homo sapiens GN=GGA3	GGA3	sp|Q9NZ52-3|GGA3_HUMAN	63 kDa	TRUE		unknown	0.27017	0
Gamma-glutamylcyclotransferase OS=Homo sapiens GN=GGCT PE=2 SV=1	GGCT	B8ZZK2_HUMAN (+3)	18 kDa			unknown	0.27017	0
Isoform 4 of Gamma-glutamylcyclotransferase OS=Homo sapiens GN=GGCT	GGCT	sp|O75223-4|GGCT_HUMAN	19 kDa			unknown	0	0.32554
Gametogenetin-binding protein 2 OS=Homo sapiens GN=GGNBP2 PE=1 SV=1	GGNBP2	sp|Q9H3C7|GGNB2_HUMAN	79 kDa			unknown	0	0.32554
Gamma-glutamyltranspeptidase 2 OS=Homo sapiens GN=GGT2 PE=2 SV=2	GGT2	B5MCK8_HUMAN (+3)	61 kDa			unknown	0.27017	0
Gastric intrinsic factor OS=Homo sapiens GN=GIF PE=1 SV=2	GIF	sp|P27352|IF_HUMAN	45 kDa			unknown	0.27017	0
PERQ amino acid-rich with GYF domain-containing protein 1 OS=Homo sapiens GN=GIGYF1 PE=1 SV=2	GIGYF1	PERQ1_HUMAN	115 kDa			unknown	0.27017	0
Isoform 2 of GTPase IMAP family member 5 OS=Homo sapiens GN=GIMAP5	GIMAP5	sp|Q96F15-2|GIMA5_HUMAN (+1)	40 kDa			unknown	0.27017	0
PDZ domain-containing protein GIPC1 (Fragment) OS=Homo sapiens GN=GIPC1 PE=4 SV=1	GIPC1	K7EM11_HUMAN	14 kDa			unknown	0.27017	0
ARF GTPase-activating protein GIT1 (Fragment) OS=Homo sapiens GN=GIT1 PE=4 SV=1	GIT1	J3QQI0_HUMAN	16 kDa			unknown	0.27017	0
Gap junction protein OS=Homo sapiens GN=GJA9 PE=2 SV=1	GJA9	C9IYK1_HUMAN (+1)	59 kDa	TRUE		unknown	0	0.32554
Gap junction protein OS=Homo sapiens GN=GJD3 PE=3 SV=1	GJD3	J9PBQ4_HUMAN (+2)	33 kDa			unknown	0	0.32554
Glucocorticoid-induced transcript 1 protein (Fragment) OS=Homo sapiens GN=GLCCI1 PE=4 SV=1	GLCCI1	H7C0B2_HUMAN	21 kDa	TRUE		unknown	0.27017	0
Zinc finger protein GLI1 (Fragment) OS=Homo sapiens GN=GLI1 PE=2 SV=1	GLI1	E9PQQ1_HUMAN	13 kDa			unknown	0.27017	0
Zinc finger protein GLI4 OS=Homo sapiens GN=GLI4 PE=1 SV=2	GLI4	GLI4_HUMAN	41 kDa			unknown	0.27017	0
Isoform 2 of Zinc finger protein GLIS3 OS=Homo sapiens GN=GLIS3	GLIS3	sp|Q8NEA6-2|GLIS3_HUMAN (+1)	100 kDa			unknown	0	0.32554
Cluster of Glucagon-like peptide 2 receptor (Fragment) OS=Homo sapiens GN=GLP2R PE=4 SV=2 (E9PC86_HUMAN)	GLP2R	E9PC86_HUMAN [2]	14 kDa	TRUE		unknown	0.27017	0
Glucagon-like peptide 2 receptor (Fragment) OS=Homo sapiens GN=GLP2R PE=4 SV=2	GLP2R	E9PC86_HUMAN (+1)	14 kDa	TRUE		unknown	0.27017	0
Glucagon-like peptide 2 receptor (Fragment) OS=Homo sapiens GN=GLP2R PE=4 SV=3	GLP2R	H0Y6C2_HUMAN	26 kDa	TRUE		unknown	0	0
Glutaminase kidney isoform, mitochondrial (Fragment) OS=Homo sapiens GN=GLS PE=2 SV=1	GLS	C9JIJ6_HUMAN	18 kDa	TRUE		unknown	0.27017	0
Glioma tumor suppressor candidate region gene 2 protein OS=Homo sapiens GN=GLTSCR2 PE=1 SV=2	GLTSCR2	GSCR2_HUMAN	54 kDa	TRUE		unknown	0	0.32554
Glycine N-acyltransferase-like protein 1 OS=Homo sapiens GN=GLYATL1 PE=2 SV=1	GLYATL1	E9PK55_HUMAN (+1)	6 kDa			unknown	0.27017	0
Germ cell-less protein-like 1 OS=Homo sapiens GN=GMCL1 PE=1 SV=1	GMCL1	GMCL1_HUMAN	59 kDa			unknown	0	0.32554
Guanine nucleotide-binding protein subunit alpha-11 (Fragment) OS=Homo sapiens GN=GNA11 PE=4 SV=1	GNA11	K7EL62_HUMAN	27 kDa			unknown	0	0.32554
Cluster of Guanine nucleotide-binding protein subunit alpha-12 OS=Homo sapiens GN=GNA12 PE=2 SV=1 (E9PC54_HUMAN)	GNA12	E9PC54_HUMAN	35 kDa	TRUE		unknown	0.27017	0
Guanine nucleotide-binding protein subunit alpha-12 OS=Homo sapiens GN=GNA12 PE=2 SV=1	GNA12	E9PC54_HUMAN	35 kDa	TRUE		unknown	0	0
Guanine nucleotide-binding protein subunit alpha-12 OS=Homo sapiens GN=GNA12 PE=1 SV=4	GNA12	GNA12_HUMAN	44 kDa	TRUE		unknown	0.27017	0
Guanine nucleotide-binding protein subunit alpha-14 OS=Homo sapiens GN=GNA14 PE=2 SV=1	GNA14	GNA14_HUMAN	42 kDa			unknown	0.27017	0
Guanine nucleotide-binding protein subunit beta-4 (Fragment) OS=Homo sapiens GN=GNB4 PE=4 SV=1	GNB4	H7C5J5_HUMAN	18 kDa			unknown	0.27017	0
Golgin subfamily A member 4 (Fragment) OS=Homo sapiens GN=GOLGA4 PE=2 SV=1	GOLGA4	H0Y6I0_HUMAN (+4)	247 kDa			unknown	0	0.32554
Isoform 2 of Golgin subfamily B member 1 OS=Homo sapiens GN=GOLGB1	GOLGB1	sp|Q14789-2|GOGB1_HUMAN (+1)	377 kDa	TRUE		unknown	0.27017	0
RAB6-interacting golgin (Fragment) OS=Homo sapiens GN=GORAB PE=4 SV=1	GORAB	R4GMT2_HUMAN	15 kDa			unknown	0.27017	0
Golgi reassembly-stacking protein 1 (Fragment) OS=Homo sapiens GN=GORASP1 PE=2 SV=1	GORASP1	C9JI27_HUMAN	17 kDa			unknown	0.27017	0
Isoform 3 of Golgi SNAP receptor complex member 2 OS=Homo sapiens GN=GOSR2	GOSR2	sp|O14653-3|GOSR2_HUMAN	23 kDa			unknown	0	1.1272
Aspartate aminotransferase, cytoplasmic OS=Homo sapiens GN=GOT1 PE=1 SV=3	GOT1	AATC_HUMAN (+1)	46 kDa			unknown	0.27017	0
Isoform 3 of Platelet glycoprotein VI OS=Homo sapiens GN=GP6	GP6	sp|Q9HCN6-3|GPVI_HUMAN	67 kDa			unknown	0.27017	0.32554
Isoform 2 of Platelet glycoprotein VI OS=Homo sapiens GN=GP6	GP6	sp|Q9HCN6-2|GPVI_HUMAN (+1)	35 kDa			unknown	0	0.32554
Glypican-1 (Fragment) OS=Homo sapiens GN=GPC1 PE=3 SV=1	GPC1	H7C024_HUMAN	40 kDa	TRUE		unknown	0	0.32554
Cluster of Isoform 2 of Gephyrin OS=Homo sapiens GN=GPHN (sp|Q9NQX3-2|GEPH_HUMAN)	GPHN	sp|Q9NQX3-2|GEPH_HUMAN	83 kDa	TRUE		unknown	0.27017	0
Isoform 2 of Gephyrin OS=Homo sapiens GN=GPHN	GPHN	sp|Q9NQX3-2|GEPH_HUMAN	83 kDa	TRUE		unknown	0	0
Molybdopterin molybdenumtransferase OS=Homo sapiens GN=GPHN PE=2 SV=1	GPHN	F5H039_HUMAN	85 kDa	TRUE		unknown	0	0
Neuronal membrane glycoprotein M6-b (Fragment) OS=Homo sapiens GN=GPM6B PE=4 SV=1	GPM6B	H7C5H4_HUMAN	21 kDa			unknown	0	0.32554
GPN-loop GTPase 3 (Fragment) OS=Homo sapiens GN=GPN3 PE=4 SV=1	GPN3	H0YI19_HUMAN	14 kDa	TRUE		unknown	0	0.32554
Probable G-protein coupled receptor 112 OS=Homo sapiens GN=GPR112 PE=2 SV=2	GPR112	sp|Q8IZF6|GP112_HUMAN	333 kDa			unknown	0	0.32554
Isoform 2 of G-protein coupled receptor 124 OS=Homo sapiens GN=GPR124	GPR124	sp|Q96PE1-2|GP124_HUMAN (+1)	120 kDa			unknown	0	0.32554
Probable G-protein coupled receptor 125 OS=Homo sapiens GN=GPR125 PE=1 SV=2	GPR125	sp|Q8IWK6|GP125_HUMAN	146 kDa			unknown	0	0.32554
Isoform 3 of G-protein coupled receptor 126 OS=Homo sapiens GN=GPR126	GPR126	sp|Q86SQ4-3|GP126_HUMAN (+1)	140 kDa			unknown	0	0.32554
G protein-coupled receptor 132, variant 2 OS=Homo sapiens GN=GPR132 PE=2 SV=1	GPR132	B4E144_HUMAN (+1)	41 kDa			unknown	0.27017	0
Integral membrane protein GPR155 OS=Homo sapiens GN=GPR155 PE=2 SV=2	GPR155	GP155_HUMAN	97 kDa			unknown	0.27017	0
Probable G-protein coupled receptor 179 OS=Homo sapiens GN=GPR179 PE=1 SV=2	GPR179	GP179_HUMAN	257 kDa			unknown	0.27017	0
G-protein coupled receptor 20 OS=Homo sapiens GN=GPR20 PE=1 SV=2	GPR20	GPR20_HUMAN	39 kDa			unknown	0.27017	0
Probable G-protein coupled receptor 27 OS=Homo sapiens GN=GPR27 PE=2 SV=1	GPR27	GPR27_HUMAN	40 kDa			unknown	0	0.32554
G-protein-coupled receptor 56 (Fragment) OS=Homo sapiens GN=GPR56 PE=2 SV=1	GPR56	H3BS54_HUMAN	12 kDa			unknown	0.27017	0
G-protein coupled receptor 98 OS=Homo sapiens GN=GPR98 PE=1 SV=2	GPR98	sp|Q8WXG9|GPR98_HUMAN	693 kDa			unknown	0	0.32554
G-protein coupled receptor family C group 6 member A OS=Homo sapiens GN=GPRC6A PE=1 SV=1	GPRC6A	sp|Q5T6X5|GPC6A_HUMAN	105 kDa			unknown	0.27017	0
Isoform 2 of GRAM domain-containing protein 1B OS=Homo sapiens GN=GRAMD1B	GRAMD1B	sp|Q3KR37-2|GRM1B_HUMAN	81 kDa			unknown	0	0.32554
GRAM domain-containing protein 4 OS=Homo sapiens GN=GRAMD4 PE=1 SV=1	GRAMD4	sp|Q6IC98|GRAM4_HUMAN	66 kDa			unknown	0.27017	0
GRB2-related adapter protein OS=Homo sapiens GN=GRAP PE=2 SV=1	GRAP	I3L2P9_HUMAN	22 kDa			unknown	0.27017	0
General receptor for phosphoinositides 1-associated scaffold protein OS=Homo sapiens GN=GRASP PE=1 SV=1	GRASP	GRASP_HUMAN	43 kDa			unknown	0	0.32554
Isoform 3 of Growth factor receptor-bound protein 7 OS=Homo sapiens GN=GRB7	GRB7	sp|Q14451-3|GRB7_HUMAN	62 kDa			unknown	0	0.32554
Gremlin-1 OS=Homo sapiens GN=GREM1 PE=1 SV=1	GREM1	sp|O60565|GREM1_HUMAN	21 kDa	TRUE		unknown	0.27017	0
Cluster of Delphilin OS=Homo sapiens GN=GRID2IP PE=2 SV=1 (C9J5F6_HUMAN)	GRID2IP	C9J5F6_HUMAN [2]	112 kDa	TRUE		unknown	0	0.32554
Delphilin OS=Homo sapiens GN=GRID2IP PE=2 SV=1	GRID2IP	C9J5F6_HUMAN (+1)	112 kDa	TRUE		unknown	0	0.32554
Delphilin OS=Homo sapiens GN=GRID2IP PE=2 SV=2	GRID2IP	GRD2I_HUMAN	132 kDa	TRUE		unknown	0	0
Glutamate receptor ionotropic, kainate 1 OS=Homo sapiens GN=GRIK1 PE=2 SV=1	GRIK1	E7EPY9_HUMAN (+1)	106 kDa			unknown	0	0.32554
Glutamate receptor ionotropic, NMDA 1 OS=Homo sapiens GN=GRIN1 PE=2 SV=1	GRIN1	A2AVK2_HUMAN (+8)	102 kDa			unknown	0.27017	0
Cluster of Isoform 2 of Glutamate receptor ionotropic, NMDA 2A OS=Homo sapiens GN=GRIN2A (sp|Q12879-2|NMDE1_HUMAN)	GRIN2A	sp|Q12879-2|NMDE1_HUMAN	144 kDa	TRUE		unknown	0.54034	0
Isoform 2 of Glutamate receptor ionotropic, NMDA 2A OS=Homo sapiens GN=GRIN2A	GRIN2A	sp|Q12879-2|NMDE1_HUMAN	144 kDa	TRUE		unknown	0.54034	0
Glutamate receptor ionotropic, NMDA 2A OS=Homo sapiens GN=GRIN2A PE=1 SV=1	GRIN2A	sp|Q12879|NMDE1_HUMAN	165 kDa	TRUE		unknown	0	0
Glutamate receptor ionotropic, NMDA 2B OS=Homo sapiens GN=GRIN2B PE=1 SV=3	GRIN2B	NMDE2_HUMAN	166 kDa			unknown	0.8105	0
Galectin-12 (Fragment) OS=Homo sapiens GN=GRIP1 PE=2 SV=1	GRIP1	H0YGF1_HUMAN	13 kDa			unknown	0.27017	0
Isoform 2 of Glutamate receptor-interacting protein 2 OS=Homo sapiens GN=GRIP2	GRIP2	sp|Q9C0E4-2|GRIP2_HUMAN (+1)	94 kDa			unknown	0.27017	0
G protein-coupled receptor kinase 5 OS=Homo sapiens GN=GRK5 PE=1 SV=1	GRK5	GRK5_HUMAN	68 kDa			unknown	0	0.32554
Metabotropic glutamate receptor 6 OS=Homo sapiens GN=GRM6 PE=1 SV=2	GRM6	GRM6_HUMAN	95 kDa			unknown	0	0.32554
Isoform B of Metabotropic glutamate receptor 8 OS=Homo sapiens GN=GRM8	GRM8	sp|O00222-2|GRM8_HUMAN (+1)	102 kDa			unknown	0	0.32554
GrpE protein homolog 1, mitochondrial OS=Homo sapiens GN=GRPEL1 PE=1 SV=2	GRPEL1	GRPE1_HUMAN	24 kDa			unknown	0	0.32554
Glutamate-rich WD repeat-containing protein 1 (Fragment) OS=Homo sapiens GN=GRWD1 PE=4 SV=1	GRWD1	M0QX71_HUMAN	25 kDa			unknown	0.27017	0
Gasdermin-A OS=Homo sapiens GN=GSDMA PE=2 SV=4	GSDMA	GSDMA_HUMAN	49 kDa			unknown	0.27017	0
Gasdermin-C OS=Homo sapiens GN=GSDMC PE=2 SV=3	GSDMC	GSDMC_HUMAN	58 kDa			unknown	0	1.5939
Glycogen synthase kinase-3 alpha OS=Homo sapiens GN=GSK3A PE=2 SV=2	GSK3A	A8MT37_HUMAN	45 kDa	TRUE		unknown	0.27017	0
Cluster of Gelsolin OS=Homo sapiens GN=GSN PE=1 SV=1 (sp|P06396|GELS_HUMAN)	GSN	sp|P06396|GELS_HUMAN	86 kDa	TRUE		unknown	0	0.32554
Gelsolin OS=Homo sapiens GN=GSN PE=1 SV=1	GSN	sp|P06396|GELS_HUMAN	86 kDa	TRUE		unknown	0	0
Gelsolin OS=Homo sapiens GN=GSN PE=2 SV=1	GSN	Q5T0H7_HUMAN (+1)	21 kDa	TRUE		unknown	0	0
Gelsolin OS=Homo sapiens GN=GSN PE=2 SV=1	GSN	Q5T0H9_HUMAN	52 kDa	TRUE		unknown	0	0
Glutathione S-transferase A2 OS=Homo sapiens GN=GSTA2 PE=1 SV=4	GSTA2	GSTA2_HUMAN	26 kDa	TRUE		unknown	0.27017	0
Glutathione S-transferase P OS=Homo sapiens GN=GSTP1 PE=1 SV=2	GSTP1	GSTP1_HUMAN	23 kDa			unknown	0.8105	4.232
Cluster of Glutathione S-transferase theta-1 OS=Homo sapiens GN=GSTT1 PE=1 SV=4 (GSTT1_HUMAN)	GSTT1	GSTT1_HUMAN	27 kDa	TRUE		unknown	0.27017	0
Glutathione S-transferase theta-1 OS=Homo sapiens GN=GSTT1 PE=1 SV=4	GSTT1	GSTT1_HUMAN	27 kDa	TRUE		unknown	0	0
Glutathione S-transferase theta-4 OS=Homo sapiens GN=GSTT4 PE=3 SV=2	GSTT4	GSTT4_HUMAN	28 kDa	TRUE		unknown	0	0
General transcription factor IIH subunit 2 OS=Homo sapiens GN=GTF2H2 PE=1 SV=1	GTF2H2	TF2H2_HUMAN	44 kDa			unknown	0.27017	0
General transcription factor II-I repeat domain-containing protein 1 OS=Homo sapiens GN=GTF2IRD1 PE=1 SV=1	GTF2IRD1	sp|Q9UHL9|GT2D1_HUMAN	106 kDa			unknown	0.27017	0
General transcription factor 3C polypeptide 4 OS=Homo sapiens GN=GTF3C4 PE=1 SV=2	GTF3C4	TF3C4_HUMAN	92 kDa			unknown	0	0.32554
GTP-binding protein 1 OS=Homo sapiens GN=GTPBP1 PE=1 SV=3	GTPBP1	GTPB1_HUMAN	72 kDa	TRUE		unknown	0	0.32554
Retinal guanylyl cyclase 1 OS=Homo sapiens GN=GUCY2D PE=1 SV=2	GUCY2D	GUC2D_HUMAN	120 kDa			unknown	0	0.32554
Retinal guanylyl cyclase 2 OS=Homo sapiens GN=GUCY2F PE=2 SV=2	GUCY2F	GUC2F_HUMAN	125 kDa			unknown	0.27017	0
Isoform 1 of Core histone macro-H2A.1 OS=Homo sapiens GN=H2AFY	H2AFY	sp|O75367-2|H2AY_HUMAN (+2)	39 kDa	TRUE		unknown	3.644	0
Cluster of Histone H2A.Z OS=Homo sapiens GN=H2AFZ PE=1 SV=2 (H2AZ_HUMAN)	H2AFZ	H2AZ_HUMAN	14 kDa	TRUE		unknown	13.177	0
Histone H2A.Z OS=Homo sapiens GN=H2AFZ PE=1 SV=2	H2AFZ	H2AZ_HUMAN (+1)	14 kDa	TRUE		unknown	0	0
Isoform 4 of E3 ubiquitin-protein ligase HACE1 OS=Homo sapiens GN=HACE1	HACE1	sp|Q8IYU2-4|HACE1_HUMAN (+1)	78 kDa			unknown	0	0.32554
Cluster of 2-hydroxyacyl-CoA lyase 1 OS=Homo sapiens GN=HACL1 PE=2 SV=1 (E9PEN4_HUMAN)	HACL1	E9PEN4_HUMAN [2]	57 kDa	TRUE		unknown	0	0.32554
2-hydroxyacyl-CoA lyase 1 OS=Homo sapiens GN=HACL1 PE=2 SV=1	HACL1	E9PEN4_HUMAN (+1)	57 kDa	TRUE		unknown	0	0.32554
2-hydroxyacyl-CoA lyase 1 OS=Homo sapiens GN=HACL1 PE=2 SV=1	HACL1	B4DXI5_HUMAN	55 kDa	TRUE		unknown	0	0
Hydroxyacid oxidase 1 OS=Homo sapiens GN=HAO1 PE=1 SV=1	HAO1	HAOX1_HUMAN	41 kDa			unknown	0	1.1272
Hyaluronan and proteoglycan link protein 3 OS=Homo sapiens GN=HAPLN3 PE=2 SV=1	HAPLN3	HPLN3_HUMAN	41 kDa			unknown	0.27017	0
Putative nuclease HARBI1 OS=Homo sapiens GN=HARBI1 PE=1 SV=1	HARBI1	HARB1_HUMAN	39 kDa			unknown	0	0.32554
Hyaluronan synthase 2 OS=Homo sapiens GN=HAS2 PE=2 SV=1	HAS2	HAS2_HUMAN	64 kDa			unknown	0	0.32554
HAUS augmin-like complex subunit 2 OS=Homo sapiens GN=HAUS2 PE=2 SV=1	HAUS2	H3BP16_HUMAN (+2)	14 kDa			unknown	0.27017	0
Isoform 2 of HBS1-like protein OS=Homo sapiens GN=HBS1L	HBS1L	sp|Q9Y450-2|HBS1L_HUMAN	70 kDa			unknown	0.27017	0
Hydroxycarboxylic acid receptor 1 OS=Homo sapiens GN=HCAR1 PE=1 SV=1	HCAR1	HCAR1_HUMAN	39 kDa			unknown	0	0.32554
HCF N-terminal chain 5 OS=Homo sapiens GN=HCFC1 PE=2 SV=2	HCFC1	A6NEM2_HUMAN (+3)	213 kDa	TRUE		unknown	1.5642	0
HCG1983814 (Fragment) OS=Homo sapiens GN=hCG_1983814 PE=2 SV=1	hCG_1983814	Q8TCB9_HUMAN	5 kDa			unknown	0.27017	0
HCG1985372 OS=Homo sapiens GN=hCG_1985372 PE=2 SV=1	hCG_1985372	Q8N1U9_HUMAN	15 kDa			unknown	0.27017	0
HCG2014417, isoform CRA_a OS=Homo sapiens GN=hCG_2014417 PE=2 SV=1	hCG_2014417	B7Z718_HUMAN	29 kDa			unknown	0.27017	0
CDNA: FLJ21673 fis, clone COL09042 OS=Homo sapiens GN=hCG_2036511 PE=2 SV=1	hCG_2036511	Q9H6Y8_HUMAN	15 kDa			unknown	0.27017	0
HCG2044188 OS=Homo sapiens GN=hCG_2044188 PE=4 SV=1	hCG_2044188	Q8NH77_HUMAN	32 kDa			unknown	0.27017	0
HCG2044799 OS=Homo sapiens GN=hCG_2044799 PE=4 SV=1	hCG_2044799	H3BQZ7_HUMAN (+1)	85 kDa			unknown	5.8232	0
Potassium/sodium hyperpolarization-activated cyclic nucleotide-gated channel 2 OS=Homo sapiens GN=HCN2 PE=1 SV=3	HCN2	HCN2_HUMAN	97 kDa	TRUE		unknown	0	0.32554
Potassium/sodium hyperpolarization-activated cyclic nucleotide-gated channel 3 OS=Homo sapiens GN=HCN3 PE=2 SV=2	HCN3	HCN3_HUMAN	86 kDa			unknown	0.27017	0
Histone deacetylase 4 (Fragment) OS=Homo sapiens GN=HDAC4 PE=4 SV=1	HDAC4	H7BZT3_HUMAN	15 kDa	TRUE		unknown	0	0.32554
Isoform 2 of Histone deacetylase 5 OS=Homo sapiens GN=HDAC5	HDAC5	sp|Q9UQL6-2|HDAC5_HUMAN (+2)	112 kDa	TRUE		unknown	0.27017	0
Histone deacetylase 9 (Fragment) OS=Homo sapiens GN=HDAC7 PE=4 SV=1	HDAC7	H0YH91_HUMAN	42 kDa	TRUE		unknown	0	0.32554
HD domain-containing protein 2 OS=Homo sapiens GN=HDDC2 PE=1 SV=1	HDDC2	sp|Q7Z4H3|HDDC2_HUMAN	23 kDa			unknown	0.27017	0
HEAT repeat-containing protein 1 OS=Homo sapiens GN=HEATR1 PE=1 SV=3	HEATR1	HEAT1_HUMAN (+1)	242 kDa			unknown	0.27017	0
HEAT repeat-containing protein 6 OS=Homo sapiens GN=HEATR6 PE=4 SV=1	HEATR6	K7EIX2_HUMAN	117 kDa			unknown	0.27017	0
Heme-binding protein 2 OS=Homo sapiens GN=HEBP2 PE=2 SV=1	HEBP2	C9IZA0_HUMAN	14 kDa			unknown	0.27017	0
Headcase protein homolog OS=Homo sapiens GN=HECA PE=1 SV=1	HECA	HDC_HUMAN	59 kDa			unknown	0.27017	0
Cluster of Probable E3 ubiquitin-protein ligase HECTD4 OS=Homo sapiens GN=HECTD4 PE=4 SV=1 (J3KPF0_HUMAN)	HECTD4	J3KPF0_HUMAN [2]	466 kDa	TRUE		unknown	0.54034	0
Probable E3 ubiquitin-protein ligase HECTD4 OS=Homo sapiens GN=HECTD4 PE=4 SV=1	HECTD4	J3KPF0_HUMAN (+1)	466 kDa	TRUE		unknown	0.54034	0
Isoform 5 of Probable E3 ubiquitin-protein ligase HECTD4 OS=Homo sapiens GN=HECTD4	HECTD4	sp|Q9Y4D8-5|HECD4_HUMAN	145 kDa	TRUE		unknown	0	0
Probable E3 ubiquitin-protein ligase HECTD4 (Fragment) OS=Homo sapiens GN=HECTD4 PE=4 SV=1	HECTD4	H0YIL8_HUMAN	61 kDa	TRUE		unknown	0	0
E3 ubiquitin-protein ligase HECW2 OS=Homo sapiens GN=HECW2 PE=1 SV=2	HECW2	sp|Q9P2P5|HECW2_HUMAN	176 kDa	TRUE		unknown	0	0.32554
Cluster of Isoform 2 of Lymphoid-specific helicase OS=Homo sapiens GN=HELLS (sp|Q9NRZ9-2|HELLS_HUMAN)	HELLS	sp|Q9NRZ9-2|HELLS_HUMAN [5]	96 kDa	TRUE		unknown	0.54034	0
Isoform 2 of Lymphoid-specific helicase OS=Homo sapiens GN=HELLS	HELLS	sp|Q9NRZ9-2|HELLS_HUMAN (+4)	96 kDa	TRUE		unknown	0.54034	0
Lymphoid specific helicase variant1 OS=Homo sapiens GN=HELLS PE=2 SV=1	HELLS	Q76H82_HUMAN	11 kDa	TRUE		unknown	0	0
HemK methyltransferase family member 1 OS=Homo sapiens GN=HEMK1 PE=2 SV=1	HEMK1	HEMK1_HUMAN	38 kDa			unknown	0.27017	0
Cluster of E3 ubiquitin-protein ligase HERC2 OS=Homo sapiens GN=HERC2 PE=1 SV=2 (HERC2_HUMAN)	HERC2	HERC2_HUMAN	527 kDa	TRUE		unknown	0	0.65107
E3 ubiquitin-protein ligase HERC2 OS=Homo sapiens GN=HERC2 PE=1 SV=2	HERC2	HERC2_HUMAN	527 kDa	TRUE		unknown	0	0
Putative HERC2-like protein 3 OS=Homo sapiens GN=HERC2P3 PE=5 SV=2	HERC2P3	HRC23_HUMAN	129 kDa	TRUE		unknown	0	0.65107
Isoform 2 of Probable E3 ubiquitin-protein ligase HERC4 OS=Homo sapiens GN=HERC4	HERC4	sp|Q5GLZ8-2|HERC4_HUMAN (+3)	118 kDa			unknown	0.27017	0
Transcription factor HES-2 OS=Homo sapiens GN=HES2 PE=2 SV=1	HES2	sp|Q9Y543|HES2_HUMAN	18 kDa			unknown	0.27017	0
Isoform 3 of Hepatocyte growth factor OS=Homo sapiens GN=HGF	HGF	sp|P14210-3|HGF_HUMAN (+1)	83 kDa			unknown	0	0.32554
Cluster of Isoform 2 of Hepatocyte growth factor-regulated tyrosine kinase substrate OS=Homo sapiens GN=HGS (sp|O14964-2|HGS_HUMAN)	HGS	sp|O14964-2|HGS_HUMAN	76 kDa	TRUE		unknown	0.54034	0
Isoform 2 of Hepatocyte growth factor-regulated tyrosine kinase substrate OS=Homo sapiens GN=HGS	HGS	sp|O14964-2|HGS_HUMAN	76 kDa	TRUE		unknown	0.54034	0
Hepatocyte growth factor-regulated tyrosine kinase substrate OS=Homo sapiens GN=HGS PE=1 SV=1	HGS	sp|O14964|HGS_HUMAN	86 kDa	TRUE		unknown	0	0
Hepatocyte growth factor-regulated tyrosine kinase substrate (Fragment) OS=Homo sapiens GN=HGS PE=2 SV=1	HGS	I3L1E3_HUMAN	32 kDa			unknown	0.27017	0
Protein-cysteine N-palmitoyltransferase HHAT OS=Homo sapiens GN=HHAT PE=2 SV=1	HHAT	F5H2Y1_HUMAN	50 kDa			unknown	0	0.32554
HERV-H LTR-associating protein 2 OS=Homo sapiens GN=HHLA2 PE=2 SV=1	HHLA2	C9J7D0_HUMAN (+1)	45 kDa			unknown	0	0.32554
Isoform 2 of HERV-H LTR-associating protein 3 OS=Homo sapiens GN=HHLA3	HHLA3	HHLA3_HUMAN (+1)	14 kDa			unknown	0.85677	2.4394
Hypermethylated in cancer 2 protein OS=Homo sapiens GN=HIC2 PE=1 SV=2	HIC2	sp|Q96JB3|HIC2_HUMAN	66 kDa			unknown	0	0.32554
Isoform 3 of Huntingtin-interacting protein 1 OS=Homo sapiens GN=HIP1	HIP1	sp|O00291-3|HIP1_HUMAN (+1)	111 kDa	TRUE		unknown	10.999	0
Isoform 3 of Homeodomain-interacting protein kinase 2 OS=Homo sapiens GN=HIPK2	HIPK2	sp|Q9H2X6-3|HIPK2_HUMAN (+1)	128 kDa	TRUE		unknown	0.27017	0
Histone H1.1 OS=Homo sapiens GN=HIST1H1A PE=1 SV=3	HIST1H1A	H11_HUMAN	22 kDa			unknown	0.27017	0
Histone H2A type 1-A OS=Homo sapiens GN=HIST1H2AA PE=1 SV=3	HIST1H2AA	H2A1A_HUMAN (+2)	14 kDa	TRUE		unknown	0	0
Histone H2A type 1-B/E OS=Homo sapiens GN=HIST1H2AB PE=1 SV=2	HIST1H2AB	H2A1B_HUMAN (+2)	14 kDa	TRUE		unknown	0	0
Histone H2A type 1-D OS=Homo sapiens GN=HIST1H2AD PE=1 SV=2	HIST1H2AD	H2A1D_HUMAN (+6)	14 kDa	TRUE		unknown	0	0
Cluster of Histone H2B type 1-B OS=Homo sapiens GN=HIST1H2BB PE=1 SV=2 (H2B1B_HUMAN)	HIST1H2BB	H2B1B_HUMAN [3]	14 kDa	TRUE		unknown	127.84	31.775
Histone H2B type 1-B OS=Homo sapiens GN=HIST1H2BB PE=1 SV=2	HIST1H2BB	H2B1B_HUMAN (+1)	14 kDa	TRUE		unknown	114.67	31.775
Histone H2B type 1-N OS=Homo sapiens GN=HIST1H2BN PE=1 SV=3	HIST1H2BN	H2B1N_HUMAN	14 kDa	TRUE		unknown	121.25	28.244
Histone H4 OS=Homo sapiens GN=HIST1H4A PE=1 SV=2	HIST1H4A	H4_HUMAN	11 kDa			unknown	6.5887	7.0611
Cluster of Histone H3.2 OS=Homo sapiens GN=HIST2H3A PE=1 SV=3 (H32_HUMAN)	HIST2H3A	H32_HUMAN	15 kDa	TRUE		unknown	0	3.5305
Histone H3.2 OS=Homo sapiens GN=HIST2H3A PE=1 SV=3	HIST2H3A	H32_HUMAN	15 kDa	TRUE		unknown	0	0
Histone H3.1t OS=Homo sapiens GN=HIST3H3 PE=1 SV=3	HIST3H3	H31T_HUMAN	16 kDa	TRUE		unknown	0	0
Isoform 2 of Transcription factor HIVEP3 OS=Homo sapiens GN=HIVEP3	HIVEP3	sp|Q5T1R4-2|ZEP3_HUMAN (+1)	259 kDa	TRUE		unknown	0.54034	0.32554
Putative hexokinase HKDC1 OS=Homo sapiens GN=HKDC1 PE=1 SV=3	HKDC1	sp|Q2TB90|HKDC1_HUMAN	103 kDa			unknown	0.27017	0
HLA class I histocompatibility antigen, B-56 alpha chain (Fragment) OS=Homo sapiens GN=HLA-B PE=2 SV=1	HLA-B	F6U0H7_HUMAN	28 kDa			unknown	0	0.32554
HLA class I histocompatibility antigen, B-8 alpha chain OS=Homo sapiens GN=HLA-B PE=1 SV=1	HLA-B	1B08_HUMAN	40 kDa			unknown	0.27017	0
HLA class II histocompatibility antigen, DO alpha chain OS=Homo sapiens GN=HLA-DOA PE=1 SV=1	HLA-DOA	DOA_HUMAN	28 kDa			unknown	0	0.32554
H2.0-like homeobox protein OS=Homo sapiens GN=HLX PE=2 SV=1	HLX	F8VVX3_HUMAN (+1)	29 kDa			unknown	0	0.32554
Isoform 3 of Hemicentin-1 OS=Homo sapiens GN=HMCN1	HMCN1	sp|Q96RW7-3|HMCN1_HUMAN	60 kDa	TRUE		unknown	0.27017	0
Cluster of Isoform 2 of 3-hydroxy-3-methylglutaryl-coenzyme A reductase OS=Homo sapiens GN=HMGCR (sp|P04035-2|HMDH_HUMAN)	HMGCR	sp|P04035-2|HMDH_HUMAN	92 kDa	TRUE		unknown	0	0.32554
Isoform 2 of 3-hydroxy-3-methylglutaryl-coenzyme A reductase OS=Homo sapiens GN=HMGCR	HMGCR	sp|P04035-2|HMDH_HUMAN	92 kDa	TRUE		unknown	0	0
Isoform 3 of 3-hydroxy-3-methylglutaryl-coenzyme A reductase OS=Homo sapiens GN=HMGCR	HMGCR	sp|P04035-3|HMDH_HUMAN	100 kDa	TRUE		unknown	0	0
Heme oxygenase 2 OS=Homo sapiens GN=HMOX2 PE=1 SV=2	HMOX2	HMOX2_HUMAN (+2)	36 kDa			unknown	0	0.32554
Homeobox protein HMX2 OS=Homo sapiens GN=HMX2 PE=2 SV=1	HMX2	HMX2_HUMAN	30 kDa			unknown	0.27017	0.32554
Isoform C of Hepatocyte nuclear factor 1-beta OS=Homo sapiens GN=HNF1B	HNF1B	sp|P35680-3|HNF1B_HUMAN	45 kDa	TRUE		unknown	0	0.32554
Heterogeneous nuclear ribonucleoprotein A0 OS=Homo sapiens GN=HNRNPA0 PE=1 SV=1	HNRNPA0	ROA0_HUMAN	31 kDa			unknown	10.021	5.5801
Heterogeneous nuclear ribonucleoprotein A1 OS=Homo sapiens GN=HNRNPA1 PE=1 SV=5	HNRNPA1	sp|P09651|ROA1_HUMAN	39 kDa	TRUE		unknown	35.529	13.02
Isoform A2 of Heterogeneous nuclear ribonucleoproteins A2/B1 OS=Homo sapiens GN=HNRNPA2B1	HNRNPA2B1	sp|P22626-2|ROA2_HUMAN (+1)	36 kDa	TRUE		unknown	54.66	14.88
Heterogeneous nuclear ribonucleoprotein A3 OS=Homo sapiens GN=HNRNPA3 PE=1 SV=2	HNRNPA3	sp|P51991|ROA3_HUMAN	40 kDa	TRUE		unknown	30.92	5.5801
Heterogeneous nuclear ribonucleoprotein A/B OS=Homo sapiens GN=HNRNPAB PE=2 SV=1	HNRNPAB	D6RD18_HUMAN	30 kDa	TRUE		unknown	13.068	10.145
Cluster of Heterogeneous nuclear ribonucleoproteins C1/C2 OS=Homo sapiens GN=HNRNPC PE=2 SV=1 (B4DY08_HUMAN)	HNRNPC	B4DY08_HUMAN	32 kDa	TRUE		unknown	57.652	13.076
Heterogeneous nuclear ribonucleoproteins C1/C2 OS=Homo sapiens GN=HNRNPC PE=2 SV=1	HNRNPC	B4DY08_HUMAN	32 kDa	TRUE		unknown	57.652	13.076
Heterogeneous nuclear ribonucleoproteins C1/C2 (Fragment) OS=Homo sapiens GN=HNRNPC PE=2 SV=1	HNRNPC	G3V5V7_HUMAN	20 kDa	TRUE		unknown	0	0
Heterogeneous nuclear ribonucleoprotein C-like 1 OS=Homo sapiens GN=HNRNPCL1 PE=1 SV=1	HNRNPCL1	HNRCL_HUMAN	32 kDa	TRUE		unknown	0	0
Cluster of Isoform 2 of Heterogeneous nuclear ribonucleoprotein D0 OS=Homo sapiens GN=HNRNPD (sp|Q14103-2|HNRPD_HUMAN)	HNRNPD	sp|Q14103-2|HNRPD_HUMAN [2]	36 kDa	TRUE		unknown	23.987	6.7633
Isoform 2 of Heterogeneous nuclear ribonucleoprotein D0 OS=Homo sapiens GN=HNRNPD	HNRNPD	sp|Q14103-2|HNRPD_HUMAN	36 kDa	TRUE		unknown	21.417	6.7633
Heterogeneous nuclear ribonucleoprotein D0 (Fragment) OS=Homo sapiens GN=HNRNPD PE=2 SV=1	HNRNPD	D6RD83_HUMAN	10 kDa	TRUE		unknown	7.7109	1.1272
Heterogeneous nuclear ribonucleoprotein F OS=Homo sapiens GN=HNRNPF PE=1 SV=3	HNRNPF	HNRPF_HUMAN	46 kDa	TRUE		unknown	38.96	19.759
Cluster of Heterogeneous nuclear ribonucleoprotein H OS=Homo sapiens GN=HNRNPH1 PE=2 SV=1 (G8JLB6_HUMAN)	HNRNPH1	G8JLB6_HUMAN [2]	51 kDa	TRUE		unknown	87.348	32.324
Heterogeneous nuclear ribonucleoprotein H OS=Homo sapiens GN=HNRNPH1 PE=2 SV=1	HNRNPH1	G8JLB6_HUMAN	51 kDa	TRUE		unknown	81.632	32.324
Heterogeneous nuclear ribonucleoprotein H2 OS=Homo sapiens GN=HNRNPH2 PE=1 SV=1	HNRNPH2	HNRH2_HUMAN	49 kDa	TRUE		unknown	42.895	14.525
Heterogeneous nuclear ribonucleoprotein H3 OS=Homo sapiens GN=HNRNPH3 PE=1 SV=2	HNRNPH3	sp|P31942|HNRH3_HUMAN	37 kDa			unknown	23.686	3.72
Heterogeneous nuclear ribonucleoprotein K OS=Homo sapiens GN=HNRNPK PE=2 SV=1	HNRNPK	Q5T6W5_HUMAN (+3)	48 kDa			unknown	3.3606	0
Heterogeneous nuclear ribonucleoprotein L OS=Homo sapiens GN=HNRNPL PE=1 SV=2	HNRNPL	sp|P14866|HNRPL_HUMAN	64 kDa			unknown	5.377	0.81926
Cluster of Heterogeneous nuclear ribonucleoprotein M OS=Homo sapiens GN=HNRNPM PE=1 SV=3 (sp|P52272|HNRPM_HUMAN)	HNRNPM	sp|P52272|HNRPM_HUMAN [3]	78 kDa	TRUE		unknown	57.289	12.289
Heterogeneous nuclear ribonucleoprotein M OS=Homo sapiens GN=HNRNPM PE=1 SV=3	HNRNPM	sp|P52272|HNRPM_HUMAN	78 kDa	TRUE		unknown	57.019	12.289
Heterogeneous nuclear ribonucleoprotein M (Fragment) OS=Homo sapiens GN=HNRNPM PE=4 SV=1	HNRNPM	M0R2I7_HUMAN	23 kDa	TRUE		unknown	19.651	4.9155
Heterogeneous nuclear ribonucleoprotein M (Fragment) OS=Homo sapiens GN=HNRNPM PE=4 SV=1	HNRNPM	M0QY96_HUMAN	12 kDa	TRUE		unknown	0	0
Heterogeneous nuclear ribonucleoprotein M (Fragment) OS=Homo sapiens GN=HNRNPM PE=4 SV=1	HNRNPM	M0QZM1_HUMAN	40 kDa	TRUE		unknown	30.918	8.1926
Heterogeneous nuclear ribonucleoprotein M (Fragment) OS=Homo sapiens GN=HNRNPM PE=4 SV=1	HNRNPM	M0R019_HUMAN	38 kDa	TRUE		unknown	0	0
Heterogeneous nuclear ribonucleoprotein M (Fragment) OS=Homo sapiens GN=HNRNPM PE=4 SV=1	HNRNPM	M0QYL3_HUMAN	10 kDa	TRUE		unknown	0	0
Heterogeneous nuclear ribonucleoprotein M OS=Homo sapiens GN=HNRNPM PE=4 SV=1	HNRNPM	M0R0Y6_HUMAN	11 kDa	TRUE		unknown	0	0
Cluster of Heterogeneous nuclear ribonucleoprotein R OS=Homo sapiens GN=HNRNPR PE=1 SV=1 (sp|O43390|HNRPR_HUMAN)	HNRNPR	sp|O43390|HNRPR_HUMAN	71 kDa	TRUE		unknown	29.572	1.9194
Heterogeneous nuclear ribonucleoprotein R OS=Homo sapiens GN=HNRNPR PE=1 SV=1	HNRNPR	sp|O43390|HNRPR_HUMAN	71 kDa	TRUE		unknown	29.572	1.9194
Isoform 3 of Heterogeneous nuclear ribonucleoprotein R OS=Homo sapiens GN=HNRNPR	HNRNPR	sp|O43390-3|HNRPR_HUMAN	67 kDa	TRUE		unknown	0	0
Heterogeneous nuclear ribonucleoprotein U OS=Homo sapiens GN=HNRNPU PE=1 SV=6	HNRNPU	sp|Q00839|HNRPU_HUMAN	91 kDa			unknown	35.725	9.7486
Cluster of Heterogeneous nuclear ribonucleoprotein D-like OS=Homo sapiens GN=HNRPDL PE=1 SV=3 (sp|O14979|HNRDL_HUMAN)	HNRPDL	sp|O14979|HNRDL_HUMAN	46 kDa	TRUE		unknown	11.789	3.72
Heterogeneous nuclear ribonucleoprotein D-like OS=Homo sapiens GN=HNRPDL PE=1 SV=3	HNRPDL	sp|O14979|HNRDL_HUMAN	46 kDa	TRUE		unknown	11.789	3.72
Isoform 2 of Heterogeneous nuclear ribonucleoprotein D-like OS=Homo sapiens GN=HNRPDL	HNRPDL	sp|O14979-2|HNRDL_HUMAN (+1)	34 kDa	TRUE		unknown	0	0
Protein Hook homolog 3 OS=Homo sapiens GN=HOOK3 PE=1 SV=2	HOOK3	HOOK3_HUMAN	83 kDa	TRUE		unknown	0	0.32554
HORMA domain-containing protein 2 OS=Homo sapiens GN=HORMAD2 PE=1 SV=2	HORMAD2	HORM2_HUMAN	35 kDa			unknown	0.27017	0
Homeobox protein Hox-A10 OS=Homo sapiens GN=HOXA10 PE=1 SV=3	HOXA10	HXA10_HUMAN	42 kDa			unknown	0.54034	0
Homeobox protein Hox-A13 OS=Homo sapiens GN=HOXA13 PE=1 SV=3	HOXA13	HXA13_HUMAN	40 kDa			unknown	0	0.32554
Homeobox protein Hox-B5 OS=Homo sapiens GN=HOXB5 PE=2 SV=3	HOXB5	HXB5_HUMAN	29 kDa			unknown	0.27017	0
Homeobox protein Hox-B8 (Fragment) OS=Homo sapiens GN=HOXB8 PE=3 SV=1	HOXB8	I3L383_HUMAN	15 kDa			unknown	0	0.32554
Homeobox protein Hox-C6 OS=Homo sapiens GN=HOXC6 PE=2 SV=3	HOXC6	sp|P09630|HXC6_HUMAN	27 kDa			unknown	0.27017	0
Histamine H1 receptor OS=Homo sapiens GN=HRH1 PE=1 SV=1	HRH1	HRH1_HUMAN	56 kDa			unknown	0.27017	0
Hornerin OS=Homo sapiens GN=HRNR PE=1 SV=2	HRNR	HORN_HUMAN	282 kDa			unknown	24.542	49.098
Heparan sulfate glucosamine 3-O-sulfotransferase 6 OS=Homo sapiens GN=HS3ST6 PE=2 SV=1	HS3ST6	C9JH64_HUMAN	35 kDa	TRUE		unknown	0	3.5305
17-beta-hydroxysteroid dehydrogenase 14 OS=Homo sapiens GN=HSD17B14 PE=1 SV=1	HSD17B14	DHB14_HUMAN (+1)	28 kDa			unknown	0.27017	0
3 beta-hydroxysteroid dehydrogenase/Delta 5-->4-isomerase type 2 OS=Homo sapiens GN=HSD3B2 PE=1 SV=2	HSD3B2	sp|P26439|3BHS2_HUMAN	42 kDa	TRUE		unknown	0.27017	0
Heat shock factor protein 4 (Fragment) OS=Homo sapiens GN=HSF4 PE=4 SV=1	HSF4	H0YBG9_HUMAN	7 kDa			unknown	0	0.32554
Heat shock factor protein 5 OS=Homo sapiens GN=HSF5 PE=2 SV=2	HSF5	sp|Q4G112|HSF5_HUMAN	65 kDa	TRUE		unknown	0.27017	0
Putative metaphase chromosome protein 1 OS=Homo sapiens GN=HSMCR30 PE=5 SV=1	HSMCR30	MCP1_HUMAN	33 kDa			unknown	0.27017	0
Heat shock protein HSP 90-alpha (Fragment) OS=Homo sapiens GN=HSP90AA1 PE=2 SV=1	HSP90AA1	G3V2J8_HUMAN	20 kDa	TRUE		unknown	0	0
Heat shock protein HSP 90-alpha (Fragment) OS=Homo sapiens GN=HSP90AA1 PE=4 SV=1	HSP90AA1	H0YJF5_HUMAN	6 kDa	TRUE		unknown	0	0
Isoform 2 of Heat shock protein HSP 90-alpha OS=Homo sapiens GN=HSP90AA1	HSP90AA1	sp|P07900-2|HS90A_HUMAN (+1)	98 kDa	TRUE		unknown	0	0
Cluster of Heat shock protein HSP 90-beta OS=Homo sapiens GN=HSP90AB1 PE=1 SV=4 (HS90B_HUMAN)	HSP90AB1	HS90B_HUMAN	83 kDa	TRUE		unknown	3.582	3.1877
Heat shock protein HSP 90-beta OS=Homo sapiens GN=HSP90AB1 PE=1 SV=4	HSP90AB1	HS90B_HUMAN	83 kDa	TRUE		unknown	3.582	3.1877
Heat shock 70 kDa protein 1A/1B OS=Homo sapiens GN=HSPA1A PE=1 SV=5	HSPA1A	sp|P08107|HSP71_HUMAN	70 kDa	TRUE		unknown	8.0654	1.6385
Cluster of Heat shock 70 kDa protein 1-like OS=Homo sapiens GN=HSPA1L PE=1 SV=2 (HS71L_HUMAN)	HSPA1L	HS71L_HUMAN [3]	70 kDa	TRUE		unknown	8.3356	1.6385
Heat shock 70 kDa protein 1-like OS=Homo sapiens GN=HSPA1L PE=1 SV=2	HSPA1L	HS71L_HUMAN	70 kDa	TRUE		unknown	5.377	1.6385
Heat shock-related 70 kDa protein 2 OS=Homo sapiens GN=HSPA2 PE=1 SV=1	HSPA2	HSP72_HUMAN	70 kDa	TRUE		unknown	0	0
78 kDa glucose-regulated protein OS=Homo sapiens GN=HSPA5 PE=1 SV=2	HSPA5	GRP78_HUMAN	72 kDa			unknown	1.3442	0
Heat shock 70 kDa protein 6 OS=Homo sapiens GN=HSPA6 PE=1 SV=2	HSPA6	HSP76_HUMAN	71 kDa	TRUE		unknown	0	0
Putative heat shock 70 kDa protein 7 OS=Homo sapiens GN=HSPA7 PE=5 SV=2	HSPA7	HSP77_HUMAN	40 kDa	TRUE		unknown	3.6308	1.6385
Cluster of Heat shock cognate 71 kDa protein OS=Homo sapiens GN=HSPA8 PE=1 SV=1 (sp|P11142|HSP7C_HUMAN)	HSPA8	sp|P11142|HSP7C_HUMAN	71 kDa	TRUE		unknown	8.0654	1.6385
Heat shock cognate 71 kDa protein OS=Homo sapiens GN=HSPA8 PE=1 SV=1	HSPA8	sp|P11142|HSP7C_HUMAN	71 kDa	TRUE		unknown	8.0654	1.6385
Stress-70 protein, mitochondrial OS=Homo sapiens GN=HSPA9 PE=1 SV=2	HSPA9	GRP75_HUMAN	74 kDa	TRUE		unknown	1.3442	1.6385
Heat shock protein beta-1 OS=Homo sapiens GN=HSPB1 PE=1 SV=2	HSPB1	HSPB1_HUMAN	23 kDa	TRUE		unknown	0.27017	0
60 kDa heat shock protein, mitochondrial OS=Homo sapiens GN=HSPD1 PE=1 SV=2	HSPD1	CH60_HUMAN	61 kDa			unknown	0	0.32554
Basement membrane-specific heparan sulfate proteoglycan core protein OS=Homo sapiens GN=HSPG2 PE=1 SV=4	HSPG2	PGBM_HUMAN	469 kDa	TRUE		unknown	0.27017	0.65107
Heat shock 105kDa/110kDa protein 1, isoform CRA_b OS=Homo sapiens GN=HSPH1 PE=2 SV=1	HSPH1	B4DYH1_HUMAN	97 kDa			unknown	1.3508	0.65107
Isoform 2 of 5-hydroxytryptamine receptor 2C OS=Homo sapiens GN=HTR2C	HTR2C	sp|P28335-2|5HT2C_HUMAN	28 kDa	TRUE		unknown	0	0.32554
Cluster of Isoform 2 of E3 ubiquitin-protein ligase HUWE1 OS=Homo sapiens GN=HUWE1 (sp|Q7Z6Z7-2|HUWE1_HUMAN)	HUWE1	sp|Q7Z6Z7-2|HUWE1_HUMAN [4]	480 kDa	TRUE		unknown	0.27017	0.32554
Isoform 2 of E3 ubiquitin-protein ligase HUWE1 OS=Homo sapiens GN=HUWE1	HUWE1	sp|Q7Z6Z7-2|HUWE1_HUMAN (+2)	480 kDa	TRUE		unknown	0	0.32554
E3 ubiquitin-protein ligase HUWE1 (Fragment) OS=Homo sapiens GN=HUWE1 PE=4 SV=1	HUWE1	H0Y659_HUMAN	133 kDa	TRUE		unknown	0.27017	0
Isoleucine--tRNA ligase, cytoplasmic OS=Homo sapiens GN=IARS PE=4 SV=1	IARS	J3KR24_HUMAN (+1)	132 kDa			unknown	0.27017	0
DNA-binding protein inhibitor ID-3 OS=Homo sapiens GN=ID3 PE=1 SV=2	ID3	ID3_HUMAN	13 kDa			unknown	0.27017	0
Probable gluconokinase OS=Homo sapiens GN=IDNK PE=2 SV=1	IDNK	E9PP88_HUMAN	11 kDa			unknown	0.27017	0
Indoleamine 2,3-dioxygenase 1 OS=Homo sapiens GN=IDO1 PE=1 SV=1	IDO1	I23O1_HUMAN	45 kDa			unknown	0	0.32554
Interferon alpha-inducible protein 27, mitochondrial OS=Homo sapiens GN=IFI27 PE=2 SV=1	IFI27	G3V2M7_HUMAN	7 kDa	TRUE		unknown	0.27017	0
Interferon alpha-inducible protein 27, mitochondrial (Fragment) OS=Homo sapiens GN=IFI27 PE=2 SV=1	IFI27	G3V3Q7_HUMAN	6 kDa	TRUE		unknown	0.27017	0
Cluster of Interferon-induced protein 44-like OS=Homo sapiens GN=IFI44L PE=2 SV=3 (sp|Q53G44|IF44L_HUMAN)	IFI44L	sp|Q53G44|IF44L_HUMAN	51 kDa	TRUE		unknown	0.27017	0
Interferon-induced protein 44-like OS=Homo sapiens GN=IFI44L PE=2 SV=3	IFI44L	sp|Q53G44|IF44L_HUMAN	51 kDa	TRUE		unknown	0	0
Interferon-induced protein 44-like OS=Homo sapiens GN=IFI44L PE=2 SV=1	IFI44L	B4E019_HUMAN	22 kDa	TRUE		unknown	0	0
Interferon-induced protein with tetratricopeptide repeats 1B OS=Homo sapiens GN=IFIT1B PE=2 SV=1	IFIT1B	IFT1B_HUMAN	55 kDa			unknown	0.27017	0
Interferon-induced transmembrane protein 2 (Fragment) OS=Homo sapiens GN=IFITM2 PE=4 SV=1	IFITM2	H0YCL2_HUMAN	6 kDa			unknown	0.27017	0
Intraflagellar transport protein 74 homolog OS=Homo sapiens GN=IFT74 PE=2 SV=1	IFT74	sp|Q96LB3|IFT74_HUMAN	69 kDa	TRUE		unknown	0.54034	0
Cluster of Intraflagellar transport protein 88 homolog OS=Homo sapiens GN=IFT88 PE=2 SV=1 (F5H6C2_HUMAN)	IFT88	F5H6C2_HUMAN	91 kDa	TRUE		unknown	0.27017	0
Intraflagellar transport protein 88 homolog OS=Homo sapiens GN=IFT88 PE=2 SV=1	IFT88	F5H6C2_HUMAN (+1)	91 kDa	TRUE		unknown	0	0
Intraflagellar transport protein 88 homolog OS=Homo sapiens GN=IFT88 PE=2 SV=1	IFT88	E7EW86_HUMAN	91 kDa	TRUE		unknown	0	0
Insulin-like growth factor 1 receptor OS=Homo sapiens GN=IGF1R PE=2 SV=1	IGF1R	C9J5X1_HUMAN (+1)	155 kDa	TRUE		unknown	0	0.32554
Putative insulin-like growth factor 2 antisense gene protein OS=Homo sapiens GN=IGF2-AS PE=2 SV=2	IGF2-AS	IG2AS_HUMAN	18 kDa			unknown	0	1.5939
Insulin-like growth factor 2 mRNA-binding protein 3 OS=Homo sapiens GN=IGF2BP3 PE=1 SV=2	IGF2BP3	IF2B3_HUMAN	64 kDa	TRUE		unknown	0.54034	0
Cation-independent mannose-6-phosphate receptor OS=Homo sapiens GN=IGF2R PE=1 SV=3	IGF2R	MPRI_HUMAN	274 kDa			unknown	0.27017	0
Insulin-like growth factor-binding protein 4 OS=Homo sapiens GN=IGFBP4 PE=2 SV=1	IGFBP4	B4E351_HUMAN (+1)	18 kDa			unknown	0	0.32554
Isoform 5 of Immunoglobulin-like and fibronectin type III domain-containing protein 1 OS=Homo sapiens GN=IGFN1	IGFN1	sp|Q86VF2-5|IGFN1_HUMAN	384 kDa			unknown	0.8105	0.32554
Ig gamma-3 chain C region OS=Homo sapiens GN=IGHG3 PE=1 SV=2	IGHG3	IGHG3_HUMAN	41 kDa			unknown	1.9055	20.001
DNA-binding protein SMUBP-2 OS=Homo sapiens GN=IGHMBP2 PE=1 SV=3	IGHMBP2	SMBP2_HUMAN	109 kDa			unknown	0.27017	0
Immunoglobulin J chain (Fragment) OS=Homo sapiens GN=IGJ PE=2 SV=1	IGJ	D6RD17_HUMAN (+2)	18 kDa			unknown	0	0.32554
Ig kappa chain C region OS=Homo sapiens GN=IGKC PE=1 SV=1	IGKC	IGKC_HUMAN	12 kDa			unknown	10.133	6.2847
Cluster of Ig lambda-2 chain C regions OS=Homo sapiens GN=IGLC2 PE=1 SV=1 (LAC2_HUMAN)	IGLC2	LAC2_HUMAN [2]	11 kDa	TRUE		unknown	1.6888	2.9796
Ig lambda-2 chain C regions OS=Homo sapiens GN=IGLC2 PE=1 SV=1	IGLC2	LAC2_HUMAN (+1)	11 kDa	TRUE		unknown	1.6888	2.9796
Immunoglobulin lambda-like polypeptide 5 OS=Homo sapiens GN=IGLL5 PE=2 SV=2	IGLL5	sp|B9A064|IGLL5_HUMAN	23 kDa	TRUE		unknown	0	0
Immunoglobulin superfamily member 10 OS=Homo sapiens GN=IGSF10 PE=2 SV=1	IGSF10	sp|Q6WRI0|IGS10_HUMAN	291 kDa			unknown	0	0.32554
Immunoglobulin superfamily member 23 OS=Homo sapiens GN=IGSF23 PE=2 SV=2	IGSF23	IGS23_HUMAN	21 kDa			unknown	0	0.32554
Interleukin-17 receptor B OS=Homo sapiens GN=IL17RB PE=1 SV=2	IL17RB	I17RB_HUMAN	56 kDa			unknown	0.27017	0
Interleukin-17 receptor C OS=Homo sapiens GN=IL17RC PE=1 SV=2	IL17RC	sp|Q8NAC3|I17RC_HUMAN	86 kDa			unknown	0.27017	0
Isoform 4 of Interleukin-1 receptor accessory protein OS=Homo sapiens GN=IL1RAP	IL1RAP	sp|Q9NPH3-5|IL1AP_HUMAN	79 kDa			unknown	0	0.32554
Interleukin-20 receptor subunit alpha OS=Homo sapiens GN=IL20RA PE=1 SV=2	IL20RA	sp|Q9UHF4|I20RA_HUMAN	62 kDa			unknown	0	0.32554
Interleukin-22 receptor subunit alpha-1 OS=Homo sapiens GN=IL22RA1 PE=1 SV=1	IL22RA1	I22R1_HUMAN	63 kDa			unknown	0.27017	0
Interleukin-32 (Fragment) OS=Homo sapiens GN=IL32 PE=2 SV=1	IL32	F8VSD2_HUMAN	26 kDa			unknown	0	0.32554
Interleukin-6 OS=Homo sapiens GN=IL6 PE=2 SV=1	IL6	B4DNQ5_HUMAN	27 kDa			unknown	0.27017	0
Cluster of IL9R protein OS=Homo sapiens GN=IL9R PE=2 SV=1 (I6L9D8_HUMAN)	IL9R	I6L9D8_HUMAN	36 kDa	TRUE		unknown	0	0.32554
IL9R protein OS=Homo sapiens GN=IL9R PE=2 SV=1	IL9R	I6L9D8_HUMAN (+1)	36 kDa	TRUE		unknown	0	0
Isoform 2 of Interleukin-9 receptor OS=Homo sapiens GN=IL9R	IL9R	sp|Q01113-2|IL9R_HUMAN (+1)	55 kDa	TRUE		unknown	0	0
Isoform 2 of Immunoglobulin-like domain-containing receptor 1 OS=Homo sapiens GN=ILDR1	ILDR1	sp|Q86SU0-2|ILDR1_HUMAN (+3)	58 kDa			unknown	0.27017	0
Interleukin enhancer-binding factor 2 OS=Homo sapiens GN=ILF2 PE=1 SV=2	ILF2	ILF2_HUMAN	43 kDa			unknown	29.13	5.6361
Cluster of Isoform 7 of Interleukin enhancer-binding factor 3 OS=Homo sapiens GN=ILF3 (sp|Q12906-7|ILF3_HUMAN)	ILF3	sp|Q12906-7|ILF3_HUMAN [2]	96 kDa	TRUE		unknown	24.232	4.2182
Isoform 7 of Interleukin enhancer-binding factor 3 OS=Homo sapiens GN=ILF3	ILF3	sp|Q12906-7|ILF3_HUMAN	96 kDa	TRUE		unknown	23.961	4.2182
Interleukin enhancer-binding factor 3 (Fragment) OS=Homo sapiens GN=ILF3 PE=4 SV=1	ILF3	K7EKY0_HUMAN	17 kDa	TRUE		unknown	1.5642	0
U3 small nucleolar ribonucleoprotein protein IMP3 OS=Homo sapiens GN=IMP3 PE=1 SV=1	IMP3	IMP3_HUMAN	22 kDa			unknown	5.3159	0
Isoform 2 of Protein IMPACT OS=Homo sapiens GN=IMPACT	IMPACT	IMPCT_HUMAN	23 kDa			unknown	0.27017	0
Inosine-5'-monophosphate dehydrogenase 1 (Fragment) OS=Homo sapiens GN=IMPDH1 PE=4 SV=1	IMPDH1	H7C5T1_HUMAN	20 kDa	TRUE		unknown	0.27017	0.32554
Inosine-5'-monophosphate dehydrogenase 2 (Fragment) OS=Homo sapiens GN=IMPDH2 PE=3 SV=1	IMPDH2	H0Y4R1_HUMAN	51 kDa	TRUE		unknown	0.27017	0
Interphotoreceptor matrix proteoglycan 1 OS=Homo sapiens GN=IMPG1 PE=1 SV=2	IMPG1	IMPG1_HUMAN	89 kDa			unknown	0.27017	0
Interphotoreceptor matrix proteoglycan 2 OS=Homo sapiens GN=IMPG2 PE=1 SV=3	IMPG2	IMPG2_HUMAN	139 kDa			unknown	0	0.32554
Cluster of Isoform 2 of Immortalization up-regulated protein OS=Homo sapiens GN=IMUP (sp|Q9GZP8-2|IMUP_HUMAN)	IMUP	sp|Q9GZP8-2|IMUP_HUMAN	9 kDa	TRUE		unknown	0	0.32554
Isoform 2 of Immortalization up-regulated protein OS=Homo sapiens GN=IMUP	IMUP	sp|Q9GZP8-2|IMUP_HUMAN	9 kDa	TRUE		unknown	0	0.32554
Alpha-internexin OS=Homo sapiens GN=INA PE=1 SV=2	INA	AINX_HUMAN	55 kDa			unknown	0.27017	0
InaD-like protein OS=Homo sapiens GN=INADL PE=1 SV=3	INADL	sp|Q8NI35|INADL_HUMAN	196 kDa	TRUE		unknown	7.1907	0
Isoform 2 of Inhibitor of growth protein 3 OS=Homo sapiens GN=ING3	ING3	sp|Q9NXR8-2|ING3_HUMAN (+2)	11 kDa			unknown	0.27017	0
SOSS complex subunit C OS=Homo sapiens GN=INIP PE=2 SV=1	INIP	Q5VWJ6_HUMAN	6 kDa			unknown	0.27017	0
DNA helicase INO80 OS=Homo sapiens GN=INO80 PE=1 SV=2	INO80	INO80_HUMAN	177 kDa			unknown	0.27017	0
Cluster of INO80 complex subunit D (Fragment) OS=Homo sapiens GN=INO80D PE=2 SV=1 (C9JLZ4_HUMAN)	INO80D	C9JLZ4_HUMAN	50 kDa	TRUE		unknown	0.54034	0.32554
INO80 complex subunit D (Fragment) OS=Homo sapiens GN=INO80D PE=2 SV=1	INO80D	C9JLZ4_HUMAN	50 kDa	TRUE		unknown	0.54034	0.32554
Isoform 2 of INO80 complex subunit D OS=Homo sapiens GN=INO80D	INO80D	sp|Q53TQ3-2|IN80D_HUMAN (+1)	113 kDa	TRUE		unknown	0	0
Inositol polyphosphate 1-phosphatase OS=Homo sapiens GN=INPP1 PE=1 SV=1	INPP1	INPP_HUMAN	44 kDa			unknown	0	0.32554
Phosphatidylinositol 3,4,5-trisphosphate 5-phosphatase 2 (Fragment) OS=Homo sapiens GN=INPPL1 PE=4 SV=1	INPPL1	H0YFB4_HUMAN	5 kDa			unknown	0	0.32554
Early placenta insulin-like peptide OS=Homo sapiens GN=INSL4 PE=1 SV=1	INSL4	INSL4_HUMAN	15 kDa			unknown	0	3.0475
Isoform 2 of Integrator complex subunit 3 OS=Homo sapiens GN=INTS3	INTS3	sp|Q68E01-2|INT3_HUMAN (+1)	118 kDa			unknown	0	0.32554
Importin-11 OS=Homo sapiens GN=IPO11 PE=2 SV=1	IPO11	F8WDV0_HUMAN (+2)	100 kDa			unknown	0	0.32554
Isoform 2 of Importin-5 OS=Homo sapiens GN=IPO5	IPO5	sp|O00410-2|IPO5_HUMAN	117 kDa			unknown	0.27017	0
Importin-9 OS=Homo sapiens GN=IPO9 PE=1 SV=3	IPO9	IPO9_HUMAN	116 kDa			unknown	0.27017	0
IQ and AAA domain-containing protein 1 OS=Homo sapiens GN=IQCA1 PE=2 SV=1	IQCA1	E7ERI2_HUMAN (+2)	95 kDa			unknown	0.27017	0
Ras GTPase-activating-like protein IQGAP3 OS=Homo sapiens GN=IQGAP3 PE=2 SV=1	IQGAP3	F2Z2E2_HUMAN (+1)	179 kDa	TRUE		unknown	0.27017	0
Interleukin-1 receptor-associated kinase 1 OS=Homo sapiens GN=IRAK1 PE=2 SV=1	IRAK1	D3YTB5_HUMAN (+4)	76 kDa			unknown	0	0.32554
Interferon regulatory factor 2-binding protein-like OS=Homo sapiens GN=IRF2BPL PE=1 SV=1	IRF2BPL	I2BPL_HUMAN	83 kDa	TRUE		unknown	0.27017	0
Isoform 4 of Interferon regulatory factor 3 OS=Homo sapiens GN=IRF3	IRF3	sp|Q14653-4|IRF3_HUMAN	49 kDa			unknown	0.27017	0
Isoform 2 of Interferon regulatory factor 5 OS=Homo sapiens GN=IRF5	IRF5	sp|Q13568-2|IRF5_HUMAN (+1)	58 kDa			unknown	0.27017	0
Immune-responsive gene 1 protein homolog OS=Homo sapiens GN=IRG1 PE=2 SV=1	IRG1	H7C1Q4_HUMAN (+1)	53 kDa			unknown	0	0.32554
Interferon-inducible GTPase 5 OS=Homo sapiens GN=IRGC PE=2 SV=1	IRGC	IIGP5_HUMAN	50 kDa			unknown	0	0.32554
Iroquois-class homeodomain protein IRX-2 OS=Homo sapiens GN=IRX2 PE=1 SV=2	IRX2	IRX2_HUMAN	49 kDa			unknown	0	0.32554
Isoform 3 of Iroquois-class homeodomain protein IRX-5 OS=Homo sapiens GN=IRX5	IRX5	sp|P78411-3|IRX5_HUMAN	44 kDa			unknown	0.27017	0
Iroquois-class homeodomain protein IRX-6 OS=Homo sapiens GN=IRX6 PE=2 SV=3	IRX6	IRX6_HUMAN	48 kDa			unknown	0	0.32554
Iron-sulfur cluster assembly enzyme ISCU, mitochondrial OS=Homo sapiens GN=ISCU PE=1 SV=2	ISCU	sp|Q9H1K1|ISCU_HUMAN	18 kDa			unknown	0	0.32554
Immunoglobulin superfamily containing leucine-rich repeat protein 2 OS=Homo sapiens GN=ISLR2 PE=2 SV=1	ISLR2	ISLR2_HUMAN	79 kDa			unknown	0	0.32554
Isochorismatase domain-containing protein 1 OS=Homo sapiens GN=ISOC1 PE=1 SV=3	ISOC1	ISOC1_HUMAN	32 kDa			unknown	0	0.32554
Isochorismatase domain-containing protein 2, mitochondrial (Fragment) OS=Homo sapiens GN=ISOC2 PE=4 SV=1	ISOC2	K7EKW4_HUMAN (+3)	19 kDa			unknown	0.27017	0
Integrin alpha-2 OS=Homo sapiens GN=ITGA2 PE=1 SV=1	ITGA2	ITA2_HUMAN	129 kDa			unknown	0.54034	0
Isoform 2 of Integrin alpha-3 OS=Homo sapiens GN=ITGA3	ITGA3	sp|P26006-1|ITA3_HUMAN (+1)	119 kDa			unknown	0.27017	0
Isoform Alpha-6X1A of Integrin alpha-6 OS=Homo sapiens GN=ITGA6	ITGA6	sp|P23229-2|ITA6_HUMAN (+7)	119 kDa			unknown	0	0.32554
Integrin alpha-D OS=Homo sapiens GN=ITGAD PE=1 SV=2	ITGAD	ITAD_HUMAN	127 kDa	TRUE		unknown	0.54034	0
Integrin beta-4 OS=Homo sapiens GN=ITGB4 PE=1 SV=5	ITGB4	sp|P16144|ITB4_HUMAN	202 kDa			unknown	0	0.32554
Cluster of Integrin beta-5 OS=Homo sapiens GN=ITGB5 PE=1 SV=1 (ITB5_HUMAN)	ITGB5	ITB5_HUMAN	88 kDa	TRUE		unknown	0	0.32554
Integrin beta-5 OS=Homo sapiens GN=ITGB5 PE=1 SV=1	ITGB5	ITB5_HUMAN	88 kDa	TRUE		unknown	0	0
Integrin beta (Fragment) OS=Homo sapiens GN=ITGB5 PE=3 SV=1	ITGB5	H7C4W1_HUMAN	29 kDa	TRUE		unknown	0	0
Cluster of Isoform 2 of Inter-alpha-trypsin inhibitor heavy chain H3 OS=Homo sapiens GN=ITIH3 (sp|Q06033-2|ITIH3_HUMAN)	ITIH3	sp|Q06033-2|ITIH3_HUMAN	99 kDa	TRUE		unknown	0.27017	0
Isoform 2 of Inter-alpha-trypsin inhibitor heavy chain H3 OS=Homo sapiens GN=ITIH3	ITIH3	sp|Q06033-2|ITIH3_HUMAN (+1)	99 kDa	TRUE		unknown	0	0
Inositol-trisphosphate 3-kinase A OS=Homo sapiens GN=ITPKA PE=1 SV=1	ITPKA	IP3KA_HUMAN	51 kDa			unknown	0.27017	0
Cluster of Isoform 2 of Inositol-trisphosphate 3-kinase B OS=Homo sapiens GN=ITPKB (sp|P27987-2|IP3KB_HUMAN)	ITPKB	sp|P27987-2|IP3KB_HUMAN	67 kDa	TRUE		unknown	0.27017	0
Isoform 2 of Inositol-trisphosphate 3-kinase B OS=Homo sapiens GN=ITPKB	ITPKB	sp|P27987-2|IP3KB_HUMAN	67 kDa	TRUE		unknown	0.27017	0
Inositol-trisphosphate 3-kinase B OS=Homo sapiens GN=ITPKB PE=1 SV=5	ITPKB	sp|P27987|IP3KB_HUMAN	102 kDa	TRUE		unknown	0	0
Inositol 1,4,5-trisphosphate receptor type 2 OS=Homo sapiens GN=ITPR2 PE=1 SV=2	ITPR2	sp|Q14571|ITPR2_HUMAN	308 kDa	TRUE		unknown	0.27017	0
Inositol 1,4,5-trisphosphate receptor-interacting protein OS=Homo sapiens GN=ITPRIP PE=1 SV=1	ITPRIP	IPRI_HUMAN	62 kDa			unknown	0	0.32554
Isoform 2 of Intersectin-2 OS=Homo sapiens GN=ITSN2	ITSN2	sp|Q9NZM3-2|ITSN2_HUMAN (+1)	191 kDa			unknown	0.27017	0
Cluster of Protein IWS1 homolog (Fragment) OS=Homo sapiens GN=IWS1 PE=2 SV=1 (B8ZZB6_HUMAN)	IWS1	B8ZZB6_HUMAN [2]	32 kDa	TRUE		unknown	1.5038	0
Protein IWS1 homolog (Fragment) OS=Homo sapiens GN=IWS1 PE=2 SV=1	IWS1	B8ZZB6_HUMAN	32 kDa	TRUE		unknown	0.85677	0
Isoform 2 of Protein IWS1 homolog OS=Homo sapiens GN=IWS1	IWS1	sp|Q96ST2-2|IWS1_HUMAN	56 kDa	TRUE		unknown	0.64702	0
Isoform 3 of Protein IWS1 homolog OS=Homo sapiens GN=IWS1	IWS1	sp|Q96ST2-3|IWS1_HUMAN (+1)	69 kDa	TRUE		unknown	0	0
Protein jagged-1 OS=Homo sapiens GN=JAG1 PE=1 SV=3	JAG1	JAG1_HUMAN	134 kDa			unknown	0.27017	0
Cluster of Isoform 3 of Probable JmjC domain-containing histone demethylation protein 2C OS=Homo sapiens GN=JMJD1C (sp|Q15652-3|JHD2C_HUMAN)	JMJD1C	sp|Q15652-3|JHD2C_HUMAN [2]	263 kDa	TRUE		unknown	0.27017	0.32554
Isoform 3 of Probable JmjC domain-containing histone demethylation protein 2C OS=Homo sapiens GN=JMJD1C	JMJD1C	sp|Q15652-3|JHD2C_HUMAN (+1)	263 kDa	TRUE		unknown	0.27017	0.32554
Probable JmjC domain-containing histone demethylation protein 2C (Fragment) OS=Homo sapiens GN=JMJD1C PE=4 SV=1	JMJD1C	H7BXU7_HUMAN	105 kDa	TRUE		unknown	0	0
Bifunctional arginine demethylase and lysyl-hydroxylase JMJD6 OS=Homo sapiens GN=JMJD6 PE=2 SV=1	JMJD6	B2WTI3_HUMAN (+5)	39 kDa			unknown	0.27017	0
Junctophilin-1 OS=Homo sapiens GN=JPH1 PE=1 SV=2	JPH1	JPH1_HUMAN	72 kDa			unknown	0	0.32554
Junctophilin-3 OS=Homo sapiens GN=JPH3 PE=1 SV=2	JPH3	sp|Q8WXH2|JPH3_HUMAN	81 kDa	TRUE		unknown	0.27017	0
Protein JTB OS=Homo sapiens GN=JTB PE=1 SV=1	JTB	JTB_HUMAN	16 kDa			unknown	0	0.32554
Junction plakoglobin OS=Homo sapiens GN=JUP PE=1 SV=3	JUP	PLAK_HUMAN	82 kDa			unknown	1.3442	9.6078
Kalirin (Fragment) OS=Homo sapiens GN=KALRN PE=4 SV=1	KALRN	H7BXZ5_HUMAN (+2)	336 kDa	TRUE		unknown	0	0.32554
HCG2039851, isoform CRA_c OS=Homo sapiens GN=KALRN PE=2 SV=1	KALRN	C9IYX8_HUMAN	14 kDa			unknown	0	0.32554
Isoform 2 of KN motif and ankyrin repeat domain-containing protein 2 OS=Homo sapiens GN=KANK2	KANK2	sp|Q63ZY3-2|KANK2_HUMAN	92 kDa	TRUE		unknown	0.27017	0.32554
KN motif and ankyrin repeat domain-containing protein 4 OS=Homo sapiens GN=KANK4 PE=2 SV=1	KANK4	sp|Q5T7N3|KANK4_HUMAN	107 kDa	TRUE		unknown	0.27017	0
Isoform 2 of Histone acetyltransferase KAT2A OS=Homo sapiens GN=KAT2A	KAT2A	sp|Q92830-2|KAT2A_HUMAN	49 kDa			unknown	0.27017	0
Histone acetyltransferase KAT6A OS=Homo sapiens GN=KAT6A PE=1 SV=2	KAT6A	KAT6A_HUMAN	225 kDa	TRUE		unknown	0.27017	0
Isoform 2 of Histone acetyltransferase KAT6B OS=Homo sapiens GN=KAT6B	KAT6B	sp|Q8WYB5-2|KAT6B_HUMAN (+2)	212 kDa	TRUE		unknown	0.27017	0.32554
Isoform 4 of Histone acetyltransferase KAT7 OS=Homo sapiens GN=KAT7	KAT7	sp|O95251-4|KAT7_HUMAN (+1)	67 kDa			unknown	0.27017	0
Kelch repeat and BTB domain-containing protein 12 OS=Homo sapiens GN=KBTBD12 PE=2 SV=2	KBTBD12	KBTBC_HUMAN	71 kDa			unknown	0	0.65107
Potassium voltage-gated channel subfamily A member 4 OS=Homo sapiens GN=KCNA4 PE=1 SV=2	KCNA4	KCNA4_HUMAN	73 kDa			unknown	0	0.32554
Potassium voltage-gated channel subfamily D member 2 OS=Homo sapiens GN=KCND2 PE=1 SV=2	KCND2	KCND2_HUMAN	71 kDa	TRUE		unknown	0.27017	0
Potassium voltage-gated channel subfamily E member 1-like protein OS=Homo sapiens GN=KCNE1L PE=2 SV=1	KCNE1L	KCE1L_HUMAN	15 kDa			unknown	0.27017	0
Potassium voltage-gated channel subfamily G member 1 OS=Homo sapiens GN=KCNG1 PE=2 SV=1	KCNG1	sp|Q9UIX4|KCNG1_HUMAN	58 kDa	TRUE		unknown	0	0.32554
Potassium voltage-gated channel subfamily H member 2 OS=Homo sapiens GN=KCNH2 PE=2 SV=1	KCNH2	C4PFH9_HUMAN (+2)	116 kDa	TRUE		unknown	0.27017	0
Isoform 2 of Calsenilin OS=Homo sapiens GN=KCNIP3	KCNIP3	sp|Q9Y2W7-2|CSEN_HUMAN (+1)	27 kDa			unknown	0	0.32554
Inward rectifier potassium channel 13 OS=Homo sapiens GN=KCNJ13 PE=1 SV=1	KCNJ13	sp|O60928|IRK13_HUMAN	41 kDa			unknown	0.27017	0
Inward rectifier potassium channel 2 OS=Homo sapiens GN=KCNJ2 PE=1 SV=1	KCNJ2	IRK2_HUMAN	48 kDa	TRUE		unknown	0.27017	0
Potassium channel subfamily K member 3 OS=Homo sapiens GN=KCNK3 PE=1 SV=1	KCNK3	KCNK3_HUMAN	44 kDa			unknown	0	0.32554
Isoform 2 of Potassium voltage-gated channel subfamily KQT member 3 OS=Homo sapiens GN=KCNQ3	KCNQ3	sp|O43525-2|KCNQ3_HUMAN	85 kDa			unknown	0	0.32554
Potassium voltage-gated channel subfamily V member 1 OS=Homo sapiens GN=KCNV1 PE=1 SV=2	KCNV1	KCNV1_HUMAN	56 kDa			unknown	0.27017	0
BTB/POZ domain-containing protein KCTD20 OS=Homo sapiens GN=KCTD20 PE=1 SV=1	KCTD20	sp|Q7Z5Y7|KCD20_HUMAN	47 kDa			unknown	0.27017	0
BTB/POZ domain-containing protein KCTD8 OS=Homo sapiens GN=KCTD8 PE=2 SV=1	KCTD8	KCTD8_HUMAN	52 kDa	TRUE		unknown	0	0.65107
KDEL motif-containing protein 2 OS=Homo sapiens GN=KDELC2 PE=1 SV=2	KDELC2	sp|Q7Z4H8|KDEL2_HUMAN	59 kDa			unknown	0.67212	2.4131
Lysine-specific demethylase 3A OS=Homo sapiens GN=KDM3A PE=2 SV=1	KDM3A	F5H070_HUMAN (+1)	141 kDa			unknown	0.27017	0
Cluster of Isoform 2 of Lysine-specific demethylase 5A OS=Homo sapiens GN=KDM5A (sp|P29375-2|KDM5A_HUMAN)	KDM5A	sp|P29375-2|KDM5A_HUMAN	186 kDa	TRUE		unknown	0.54034	0
Isoform 2 of Lysine-specific demethylase 5A OS=Homo sapiens GN=KDM5A	KDM5A	sp|P29375-2|KDM5A_HUMAN	186 kDa	TRUE		unknown	0	0
Lysine-specific demethylase 5A OS=Homo sapiens GN=KDM5A PE=1 SV=3	KDM5A	sp|P29375|KDM5A_HUMAN	192 kDa	TRUE		unknown	0	0
Isoform 2 of Lysine-specific demethylase 5B OS=Homo sapiens GN=KDM5B	KDM5B	sp|Q9UGL1-2|KDM5B_HUMAN (+1)	179 kDa			unknown	0	0.32554
Isoform 2 of Lysine-specific demethylase 5D OS=Homo sapiens GN=KDM5D	KDM5D	sp|Q9BY66-2|KDM5D_HUMAN (+2)	167 kDa	TRUE		unknown	0.27017	0
Kelch-like ECH-associated protein 1 OS=Homo sapiens GN=KEAP1 PE=1 SV=2	KEAP1	KEAP1_HUMAN	70 kDa			unknown	0	0.32554
Isoform 2 of KH domain-containing, RNA-binding, signal transduction-associated protein 1 OS=Homo sapiens GN=KHDRBS1	KHDRBS1	sp|Q07666-2|KHDR1_HUMAN (+1)	46 kDa	TRUE		unknown	5.377	0
Isoform 2 of KH domain-containing, RNA-binding, signal transduction-associated protein 3 OS=Homo sapiens GN=KHDRBS3	KHDRBS3	sp|O75525-2|KHDR3_HUMAN (+1)	30 kDa	TRUE		unknown	0.85677	0
Uncharacterized protein KIAA0195 (Fragment) OS=Homo sapiens GN=KIAA0195 PE=4 SV=1	KIAA0195	J3QLC5_HUMAN	34 kDa			unknown	0	0.32554
Isoform 3 of Run domain Beclin-1 interacting and cysteine-rich containing protein OS=Homo sapiens GN=KIAA0226	KIAA0226	sp|Q92622-3|RUBIC_HUMAN (+1)	103 kDa			unknown	0.27017	0
Uncharacterized protein KIAA0232 OS=Homo sapiens GN=KIAA0232 PE=1 SV=5	KIAA0232	K0232_HUMAN	155 kDa			unknown	0.27017	0
Uncharacterized protein KIAA0355 OS=Homo sapiens GN=KIAA0355 PE=1 SV=2	KIAA0355	K0355_HUMAN	116 kDa			unknown	0.85677	0.32554
Proteasome-associated protein ECM29 homolog OS=Homo sapiens GN=KIAA0368 PE=4 SV=1	KIAA0368	J3KN16_HUMAN	224 kDa			unknown	0	0.32554
Cluster of Meiosis arrest female protein 1 OS=Homo sapiens GN=KIAA0430 PE=2 SV=1 (F8VVB8_HUMAN)	KIAA0430	F8VVB8_HUMAN [4]	113 kDa	TRUE		unknown	0.54034	0
Meiosis arrest female protein 1 OS=Homo sapiens GN=KIAA0430 PE=2 SV=1	KIAA0430	F8VVB8_HUMAN (+3)	113 kDa	TRUE		unknown	0.54034	0
Meiosis arrest female protein 1 OS=Homo sapiens GN=KIAA0430 PE=2 SV=1	KIAA0430	C9JKX0_HUMAN	160 kDa	TRUE		unknown	0	0
Isoform 3 of Protein TALPID3 OS=Homo sapiens GN=KIAA0586	KIAA0586	sp|Q9BVV6-3|TALD3_HUMAN (+2)	182 kDa			unknown	0	0.32554
Cluster of Isoform 4 of Transmembrane protein 131-like OS=Homo sapiens GN=KIAA0922 (sp|A2VDJ0-5|T131L_HUMAN)	KIAA0922	sp|A2VDJ0-5|T131L_HUMAN [2]	179 kDa	TRUE		unknown	0	0.65107
Isoform 4 of Transmembrane protein 131-like OS=Homo sapiens GN=KIAA0922	KIAA0922	sp|A2VDJ0-5|T131L_HUMAN (+1)	179 kDa	TRUE		unknown	0	0.65107
Transmembrane protein 131-like (Fragment) OS=Homo sapiens GN=KIAA0922 PE=2 SV=1	KIAA0922	H0Y2M0_HUMAN (+1)	155 kDa	TRUE		unknown	0	0
Isoform 2 of Uncharacterized protein KIAA0930 OS=Homo sapiens GN=KIAA0930	KIAA0930	sp|Q6ICG6-2|K0930_HUMAN	46 kDa			unknown	0.27017	0
Uncharacterized protein KIAA0947 OS=Homo sapiens GN=KIAA0947 PE=1 SV=5	KIAA0947	K0947_HUMAN	248 kDa			unknown	0	0
Isoform 4 of Uncharacterized protein KIAA1109 OS=Homo sapiens GN=KIAA1109	KIAA1109	sp|Q2LD37-4|K1109_HUMAN (+1)	555 kDa	TRUE		unknown	0.27017	0.32554
Uncharacterized protein KIAA1109 (Fragment) OS=Homo sapiens GN=KIAA1109 PE=4 SV=1	KIAA1109	H7C0G8_HUMAN	158 kDa	TRUE		unknown	0	0.32554
Uncharacterized protein KIAA1210 OS=Homo sapiens GN=KIAA1210 PE=2 SV=3	KIAA1210	K1210_HUMAN	187 kDa			unknown	0.27017	0
Uncharacterized protein KIAA1211-like OS=Homo sapiens GN=KIAA1211L PE=2 SV=3	KIAA1211L	K121L_HUMAN	102 kDa			unknown	0.27017	0.32554
Sickle tail protein homolog OS=Homo sapiens GN=KIAA1217 PE=1 SV=2	KIAA1217	sp|Q5T5P2|SKT_HUMAN	214 kDa			unknown	0	0.32554
Cluster of UPF0577 protein KIAA1324-like (Fragment) OS=Homo sapiens GN=KIAA1324L PE=4 SV=1 (H7C2N5_HUMAN)	KIAA1324L	H7C2N5_HUMAN	106 kDa	TRUE		unknown	0.27017	0
UPF0577 protein KIAA1324-like (Fragment) OS=Homo sapiens GN=KIAA1324L PE=4 SV=1	KIAA1324L	H7C2N5_HUMAN	106 kDa	TRUE		unknown	0.27017	0
UPF0577 protein KIAA1324-like OS=Homo sapiens GN=KIAA1324L PE=2 SV=1	KIAA1324L	C9JA41_HUMAN	106 kDa	TRUE		unknown	0	0
Uncharacterized protein KIAA1377 OS=Homo sapiens GN=KIAA1377 PE=2 SV=1	KIAA1377	F5H5S1_HUMAN (+1)	103 kDa			unknown	0.27017	0
Isoform 2 of LisH domain and HEAT repeat-containing protein KIAA1468 OS=Homo sapiens GN=KIAA1468	KIAA1468	sp|Q9P260-2|K1468_HUMAN	139 kDa			unknown	0.27017	0
Isoform 2 of Uncharacterized protein KIAA1522 OS=Homo sapiens GN=KIAA1522	KIAA1522	sp|Q9P206-2|K1522_HUMAN (+2)	113 kDa			unknown	0.27017	0
Cluster of UPF0606 protein KIAA1549L OS=Homo sapiens GN=KIAA1549L PE=2 SV=1 (E9PAT2_HUMAN)	KIAA1549L	E9PAT2_HUMAN [2]	199 kDa	TRUE		unknown	0	0.32554
UPF0606 protein KIAA1549L OS=Homo sapiens GN=KIAA1549L PE=2 SV=1	KIAA1549L	E9PAT2_HUMAN (+1)	199 kDa	TRUE		unknown	0	0.32554
UPF0606 protein KIAA1549L (Fragment) OS=Homo sapiens GN=KIAA1549L PE=4 SV=1	KIAA1549L	H0YDE5_HUMAN	90 kDa	TRUE		unknown	0	0
Cluster of Isoform 6 of Shootin-1 OS=Homo sapiens GN=KIAA1598 (sp|A0MZ66-6|SHOT1_HUMAN)	KIAA1598	sp|A0MZ66-6|SHOT1_HUMAN	68 kDa	TRUE		unknown	0	0.32554
Isoform 6 of Shootin-1 OS=Homo sapiens GN=KIAA1598	KIAA1598	sp|A0MZ66-6|SHOT1_HUMAN	68 kDa	TRUE		unknown	0	0
Isoform 3 of Shootin-1 OS=Homo sapiens GN=KIAA1598	KIAA1598	sp|A0MZ66-3|SHOT1_HUMAN (+2)	74 kDa	TRUE		unknown	0	0
Uncharacterized protein KIAA1671 OS=Homo sapiens GN=KIAA1671 PE=1 SV=2	KIAA1671	sp|Q9BY89|K1671_HUMAN	197 kDa			unknown	0	0.32554
WD repeat-containing protein KIAA1875 OS=Homo sapiens GN=KIAA1875 PE=2 SV=2	KIAA1875	sp|A6NE52|K1875_HUMAN	180 kDa			unknown	0.27017	0
Uncharacterized protein KIAA2022 OS=Homo sapiens GN=KIAA2022 PE=2 SV=1	KIAA2022	K2022_HUMAN	168 kDa	TRUE		unknown	0.27017	0
Cluster of Isoform 2 of Kinase D-interacting substrate of 220 kDa OS=Homo sapiens GN=KIDINS220 (sp|Q9ULH0-2|KDIS_HUMAN)	KIDINS220	sp|Q9ULH0-2|KDIS_HUMAN	186 kDa	TRUE		unknown	0	0.32554
Isoform 2 of Kinase D-interacting substrate of 220 kDa OS=Homo sapiens GN=KIDINS220	KIDINS220	sp|Q9ULH0-2|KDIS_HUMAN (+2)	186 kDa	TRUE		unknown	0	0
Isoform 3 of Kinase D-interacting substrate of 220 kDa OS=Homo sapiens GN=KIDINS220	KIDINS220	sp|Q9ULH0-3|KDIS_HUMAN	115 kDa	TRUE		unknown	0	0
Kinesin-like protein KIF13A OS=Homo sapiens GN=KIF13A PE=1 SV=2	KIF13A	sp|Q9H1H9|KI13A_HUMAN	202 kDa			unknown	0.27017	0
Kinesin-like protein KIF19 OS=Homo sapiens GN=KIF19 PE=2 SV=2	KIF19	sp|Q2TAC6|KIF19_HUMAN	111 kDa			unknown	0	1.1272
Isoform 2 of Kinesin-like protein KIF20B OS=Homo sapiens GN=KIF20B	KIF20B	sp|Q96Q89-2|KI20B_HUMAN	214 kDa			unknown	0.27017	0
Isoform 2 of Kinesin-like protein KIF21A OS=Homo sapiens GN=KIF21A	KIF21A	sp|Q7Z4S6-2|KI21A_HUMAN (+2)	186 kDa	TRUE		unknown	0.27017	0
Kinesin-like protein KIF26A OS=Homo sapiens GN=KIF26A PE=2 SV=3	KIF26A	KI26A_HUMAN	195 kDa			unknown	0.27017	0
Kinesin-like protein KIF26B OS=Homo sapiens GN=KIF26B PE=2 SV=1	KIF26B	sp|Q2KJY2|KI26B_HUMAN	224 kDa			unknown	0	0.65107
Kinesin-like protein KIF3A OS=Homo sapiens GN=KIF3A PE=2 SV=1	KIF3A	E9PES4_HUMAN (+2)	83 kDa			unknown	0	0.32554
Kinesin-1 heavy chain OS=Homo sapiens GN=KIF5B PE=1 SV=1	KIF5B	KINH_HUMAN	110 kDa	TRUE		unknown	0.27017	0
Killer cell immunoglobulin-like receptor 3DL3 OS=Homo sapiens GN=KIR3DL3 PE=2 SV=2	KIR3DL3	KI3L3_HUMAN	45 kDa			unknown	0	0.32554
KiSS-1 receptor OS=Homo sapiens GN=KISS1R PE=1 SV=2	KISS1R	KISSR_HUMAN	43 kDa			unknown	0	0.65107
Cluster of Isoform 3 of Kinesin light chain 4 OS=Homo sapiens GN=KLC4 (sp|Q9NSK0-3|KLC4_HUMAN)	KLC4	sp|Q9NSK0-3|KLC4_HUMAN	71 kDa	TRUE		unknown	4.9079	1.86
Isoform 3 of Kinesin light chain 4 OS=Homo sapiens GN=KLC4	KLC4	sp|Q9NSK0-3|KLC4_HUMAN	71 kDa	TRUE		unknown	4.9079	1.86
Isoform 2 of Kinesin light chain 4 OS=Homo sapiens GN=KLC4	KLC4	sp|Q9NSK0-2|KLC4_HUMAN	14 kDa	TRUE		unknown	0	0
Krueppel-like factor 5 OS=Homo sapiens GN=KLF5 PE=2 SV=1	KLF5	A2TJX0_HUMAN (+1)	41 kDa			unknown	0	0.32554
Krueppel-like factor 7 (Fragment) OS=Homo sapiens GN=KLF7 PE=2 SV=1	KLF7	C9JX20_HUMAN (+3)	19 kDa	TRUE		unknown	0	0.32554
Kelch-like protein 11 OS=Homo sapiens GN=KLHL11 PE=1 SV=1	KLHL11	KLH11_HUMAN	80 kDa			unknown	0.27017	0
Isoform 2 of Kelch-like protein 12 OS=Homo sapiens GN=KLHL12	KLHL12	sp|Q53G59-2|KLH12_HUMAN	68 kDa	TRUE		unknown	0.27017	0
Cluster of Kelch-like protein 13 OS=Homo sapiens GN=KLHL13 PE=1 SV=3 (sp|Q9P2N7|KLH13_HUMAN)	KLHL13	sp|Q9P2N7|KLH13_HUMAN	74 kDa	TRUE		unknown	0.27017	0
Kelch-like protein 13 OS=Homo sapiens GN=KLHL13 PE=1 SV=3	KLHL13	sp|Q9P2N7|KLH13_HUMAN	74 kDa	TRUE		unknown	0	0
Kelch-like protein 20 OS=Homo sapiens GN=KLHL20 PE=2 SV=1	KLHL20	B4DUR0_HUMAN	46 kDa	TRUE		unknown	0.27017	0
Kelch-like protein 26 (Fragment) OS=Homo sapiens GN=KLHL26 PE=4 SV=1	KLHL26	M0QXE1_HUMAN	20 kDa	TRUE		unknown	0.27017	0
Kelch-like protein 32 (Fragment) OS=Homo sapiens GN=KLHL32 PE=2 SV=1	KLHL32	Q5THS9_HUMAN	20 kDa			unknown	0.27017	0
Kelch-like protein 42 (Fragment) OS=Homo sapiens GN=KLHL42 PE=4 SV=1	KLHL42	H0YGN2_HUMAN	20 kDa			unknown	0.27017	0
Kelch-like protein 9 OS=Homo sapiens GN=KLHL9 PE=1 SV=2	KLHL9	KLHL9_HUMAN (+1)	69 kDa	TRUE		unknown	0	0
Kallikrein-1 OS=Homo sapiens GN=KLK1 PE=2 SV=1	KLK1	F8WAM8_HUMAN (+2)	17 kDa			unknown	0.27017	0
Kallikrein-7 OS=Homo sapiens GN=KLK7 PE=1 SV=1	KLK7	sp|P49862|KLK7_HUMAN	28 kDa			unknown	0	0.32554
NKG2-A/NKG2-B type II integral membrane protein (Fragment) OS=Homo sapiens GN=KLRC1 PE=4 SV=1	KLRC1	H0YGB7_HUMAN	9 kDa			unknown	0.27017	0
Isoform 3 of Histone-lysine N-methyltransferase 2D OS=Homo sapiens GN=KMT2D	KMT2D	sp|O14686-3|KMT2D_HUMAN (+1)	594 kDa			unknown	32.988	0
Importin subunit alpha-6 (Fragment) OS=Homo sapiens GN=KPNA5 PE=4 SV=1	KPNA5	H0Y3K0_HUMAN	14 kDa			unknown	0	0.32554
Protein KRI1 homolog OS=Homo sapiens GN=KRI1 PE=1 SV=2	KRI1	sp|Q8N9T8|KRI1_HUMAN	83 kDa			unknown	3.2351	0
Isoform 3 of Krev interaction trapped protein 1 OS=Homo sapiens GN=KRIT1	KRIT1	sp|O00522-3|KRIT1_HUMAN (+1)	79 kDa			unknown	0.27017	0
Isoform 2 of KRR1 small subunit processome component homolog OS=Homo sapiens GN=KRR1	KRR1	sp|Q13601-2|KRR1_HUMAN (+1)	37 kDa			unknown	2.5703	0
Cluster of Keratin, type II cytoskeletal 1 OS=Homo sapiens GN=KRT1 PE=1 SV=6 (K2C1_HUMAN)	KRT1	K2C1_HUMAN [16]	66 kDa	TRUE		unknown	1988.4	3196.7
Keratin, type II cytoskeletal 1 OS=Homo sapiens GN=KRT1 PE=1 SV=6	KRT1	K2C1_HUMAN	66 kDa	TRUE		unknown	1228	1988.7
Cluster of Keratin, type I cytoskeletal 10 OS=Homo sapiens GN=KRT10 PE=1 SV=6 (K1C10_HUMAN)	KRT10	K1C10_HUMAN [7]	59 kDa	TRUE		unknown	1102.8	1812
Keratin, type I cytoskeletal 10 OS=Homo sapiens GN=KRT10 PE=1 SV=6	KRT10	K1C10_HUMAN	59 kDa	TRUE		unknown	870.6	1322.8
Keratin, type I cytoskeletal 12 OS=Homo sapiens GN=KRT12 PE=1 SV=1	KRT12	K1C12_HUMAN	54 kDa	TRUE		unknown	0	0
Keratin, type I cytoskeletal 14 OS=Homo sapiens GN=KRT14 PE=1 SV=4	KRT14	K1C14_HUMAN	52 kDa	TRUE		unknown	235.48	400.99
Keratin, type I cytoskeletal 15 OS=Homo sapiens GN=KRT15 PE=1 SV=3	KRT15	K1C15_HUMAN	49 kDa	TRUE		unknown	59.522	84.072
Keratin, type I cytoskeletal 16 OS=Homo sapiens GN=KRT16 PE=1 SV=4	KRT16	K1C16_HUMAN	51 kDa	TRUE		unknown	203.15	334.9
Keratin, type I cytoskeletal 17 OS=Homo sapiens GN=KRT17 PE=1 SV=2	KRT17	K1C17_HUMAN	48 kDa	TRUE		unknown	90.415	146.59
Keratin, type I cytoskeletal 17 (Fragment) OS=Homo sapiens GN=KRT17 PE=4 SV=1	KRT17	K7ESE1_HUMAN	11 kDa	TRUE		unknown	0	0
Keratin, type I cytoskeletal 17 (Fragment) OS=Homo sapiens GN=KRT17 PE=4 SV=1	KRT17	K7ELP7_HUMAN	6 kDa	TRUE		unknown	0	0
Keratin, type I cytoskeletal 18 OS=Homo sapiens GN=KRT18 PE=2 SV=1	KRT18	F8VZY9_HUMAN (+1)	44 kDa	TRUE		unknown	0	0
Keratin, type I cytoskeletal 19 OS=Homo sapiens GN=KRT19 PE=1 SV=4	KRT19	K1C19_HUMAN	44 kDa	TRUE		unknown	0	0
Keratin, type I cytoskeletal 19 (Fragment) OS=Homo sapiens GN=KRT19 PE=2 SV=1	KRT19	C9JM50_HUMAN	21 kDa	TRUE		unknown	0	0
Keratin, type II cytoskeletal 2 epidermal OS=Homo sapiens GN=KRT2 PE=1 SV=2	KRT2	K22E_HUMAN	65 kDa	TRUE		unknown	584.95	932.11
Keratin, type I cytoskeletal 20 OS=Homo sapiens GN=KRT20 PE=1 SV=1	KRT20	K1C20_HUMAN	48 kDa	TRUE		unknown	0	0
Isoform 2 of Keratin-like protein KRT222 OS=Homo sapiens GN=KRT222	KRT222	sp|Q8N1A0-2|KT222_HUMAN (+1)	29 kDa	TRUE		unknown	0	0
Keratin, type I cytoskeletal 24 OS=Homo sapiens GN=KRT24 PE=1 SV=1	KRT24	K1C24_HUMAN	55 kDa	TRUE		unknown	3.3693	13.115
Keratin, type I cytoskeletal 25 OS=Homo sapiens GN=KRT25 PE=1 SV=1	KRT25	K1C25_HUMAN	49 kDa	TRUE		unknown	0	0
Keratin, type I cytoskeletal 26 OS=Homo sapiens GN=KRT26 PE=1 SV=2	KRT26	K1C26_HUMAN	52 kDa	TRUE		unknown	0	0
Keratin, type I cytoskeletal 27 OS=Homo sapiens GN=KRT27 PE=1 SV=2	KRT27	K1C27_HUMAN	50 kDa	TRUE		unknown	0	0
Keratin, type II cytoskeletal 3 OS=Homo sapiens GN=KRT3 PE=1 SV=3	KRT3	K2C3_HUMAN	64 kDa	TRUE		unknown	0	0
Cluster of Keratin, type I cuticular Ha1 OS=Homo sapiens GN=KRT31 PE=2 SV=3 (K1H1_HUMAN)	KRT31	K1H1_HUMAN [5]	47 kDa	TRUE		unknown	18.914	17.572
Keratin, type I cuticular Ha1 OS=Homo sapiens GN=KRT31 PE=2 SV=3	KRT31	K1H1_HUMAN (+1)	47 kDa	TRUE		unknown	14.601	12.954
Keratin, type I cuticular Ha3-II OS=Homo sapiens GN=KRT33B PE=2 SV=3	KRT33B	KT33B_HUMAN	46 kDa	TRUE		unknown	10.274	9.5727
Keratin, type I cuticular Ha4 OS=Homo sapiens GN=KRT34 PE=2 SV=2	KRT34	KRT34_HUMAN (+1)	49 kDa	TRUE		unknown	0	0
Keratin, type I cuticular Ha5 OS=Homo sapiens GN=KRT35 PE=2 SV=1	KRT35	C4AM86_HUMAN (+1)	48 kDa	TRUE		unknown	4.3715	3.3817
Keratin, type I cuticular Ha6 OS=Homo sapiens GN=KRT36 PE=1 SV=1	KRT36	sp|O76013|KRT36_HUMAN	52 kDa	TRUE		unknown	0	0
Keratin, type I cuticular Ha8 OS=Homo sapiens GN=KRT38 PE=2 SV=3	KRT38	KRT38_HUMAN	50 kDa	TRUE		unknown	0	0
Keratin, type II cytoskeletal 4 OS=Homo sapiens GN=KRT4 PE=1 SV=4	KRT4	K2C4_HUMAN	57 kDa	TRUE		unknown	0	0
Keratin, type II cytoskeletal 4 OS=Homo sapiens GN=KRT4 PE=2 SV=1	KRT4	F5H8K9_HUMAN	54 kDa	TRUE		unknown	0	0
Keratin, type II cytoskeletal 5 OS=Homo sapiens GN=KRT5 PE=1 SV=3	KRT5	K2C5_HUMAN	62 kDa	TRUE		unknown	218.13	331.28
Keratin, type II cytoskeletal 5 (Fragment) OS=Homo sapiens GN=KRT5 PE=3 SV=1	KRT5	H0YI76_HUMAN	23 kDa	TRUE		unknown	51.771	81.996
Keratin, type II cytoskeletal 5 (Fragment) OS=Homo sapiens GN=KRT5 PE=4 SV=1	KRT5	H0YIN9_HUMAN	22 kDa	TRUE		unknown	62.986	94.616
Keratin, type II cytoskeletal 5 (Fragment) OS=Homo sapiens GN=KRT5 PE=2 SV=1	KRT5	F8W0C6_HUMAN	21 kDa	TRUE		unknown	0	0
Keratin, type II cytoskeletal 5 (Fragment) OS=Homo sapiens GN=KRT5 PE=2 SV=1	KRT5	F8VU69_HUMAN	14 kDa	TRUE		unknown	0	0
Keratin, type II cytoskeletal 6A OS=Homo sapiens GN=KRT6A PE=1 SV=3	KRT6A	K2C6A_HUMAN	60 kDa	TRUE		unknown	234.1	400.94
Keratin, type II cytoskeletal 6B OS=Homo sapiens GN=KRT6B PE=1 SV=5	KRT6B	K2C6B_HUMAN	60 kDa	TRUE		unknown	259.65	403.66
Keratin, type II cytoskeletal 7 OS=Homo sapiens GN=KRT7 PE=1 SV=5	KRT7	K2C7_HUMAN	51 kDa	TRUE		unknown	26.025	38.121
Keratin, type II cytoskeletal 71 OS=Homo sapiens GN=KRT71 PE=1 SV=3	KRT71	K2C71_HUMAN	57 kDa	TRUE		unknown	0	0
Isoform 2 of Keratin, type II cytoskeletal 72 OS=Homo sapiens GN=KRT72	KRT72	sp|Q14CN4-2|K2C72_HUMAN (+2)	56 kDa	TRUE		unknown	0	0
Keratin, type II cytoskeletal 72 (Fragment) OS=Homo sapiens GN=KRT72 PE=4 SV=1	KRT72	H0YIG3_HUMAN	22 kDa	TRUE		unknown	0	0
Keratin, type II cytoskeletal 72 OS=Homo sapiens GN=KRT72 PE=2 SV=1	KRT72	B4DXK4_HUMAN	36 kDa	TRUE		unknown	0	0
Keratin, type II cytoskeletal 73 OS=Homo sapiens GN=KRT73 PE=1 SV=1	KRT73	sp|Q86Y46|K2C73_HUMAN (+1)	59 kDa	TRUE		unknown	0	0
Keratin, type II cytoskeletal 74 OS=Homo sapiens GN=KRT74 PE=2 SV=1	KRT74	F8W1S1_HUMAN (+1)	59 kDa	TRUE		unknown	0	0
Keratin, type II cytoskeletal 2 oral OS=Homo sapiens GN=KRT76 PE=1 SV=2	KRT76	K22O_HUMAN	66 kDa	TRUE		unknown	73.038	117.26
Keratin, type II cytoskeletal 1b OS=Homo sapiens GN=KRT77 PE=2 SV=3	KRT77	K2C1B_HUMAN	62 kDa	TRUE		unknown	57.023	64.33
Keratin, type II cytoskeletal 1b OS=Homo sapiens GN=KRT77 PE=2 SV=1	KRT77	F8VS61_HUMAN	25 kDa	TRUE		unknown	0	0
Isoform 2 of Keratin, type II cytoskeletal 78 OS=Homo sapiens GN=KRT78	KRT78	sp|Q8N1N4-2|K2C78_HUMAN (+2)	45 kDa	TRUE		unknown	14.091	13.036
Keratin, type II cytoskeletal 79 OS=Homo sapiens GN=KRT79 PE=1 SV=2	KRT79	K2C79_HUMAN	58 kDa	TRUE		unknown	0	0
Keratin, type II cytoskeletal 8 (Fragment) OS=Homo sapiens GN=KRT8 PE=2 SV=1	KRT8	F8W1U3_HUMAN	33 kDa	TRUE		unknown	0	0
Isoform 2 of Keratin, type II cytoskeletal 8 OS=Homo sapiens GN=KRT8	KRT8	sp|P05787-2|K2C8_HUMAN (+1)	57 kDa	TRUE		unknown	0	0
Keratin, type II cytoskeletal 80 OS=Homo sapiens GN=KRT80 PE=1 SV=2	KRT80	sp|Q6KB66|K2C80_HUMAN (+1)	51 kDa	TRUE		unknown	3.0578	10.794
Keratin, type II cuticular Hb1 OS=Homo sapiens GN=KRT81 PE=1 SV=3	KRT81	KRT81_HUMAN	55 kDa	TRUE		unknown	0	0
Keratin, type II cuticular Hb4 OS=Homo sapiens GN=KRT84 PE=2 SV=2	KRT84	KRT84_HUMAN (+1)	65 kDa	TRUE		unknown	1.8681	6.3046
Cluster of Keratin, type II cuticular Hb5 OS=Homo sapiens GN=KRT85 PE=1 SV=1 (KRT85_HUMAN)	KRT85	KRT85_HUMAN [2]	56 kDa	TRUE		unknown	1.4711	0
Keratin, type II cuticular Hb5 OS=Homo sapiens GN=KRT85 PE=1 SV=1	KRT85	KRT85_HUMAN	56 kDa	TRUE		unknown	0.67212	0
Keratin, type II cuticular Hb6 OS=Homo sapiens GN=KRT86 PE=1 SV=1	KRT86	KRT86_HUMAN	53 kDa	TRUE		unknown	0.79897	0
Keratin, type I cytoskeletal 9 OS=Homo sapiens GN=KRT9 PE=1 SV=3	KRT9	K1C9_HUMAN	62 kDa	TRUE		unknown	866.67	1244.8
Kinase suppressor of Ras 1 OS=Homo sapiens GN=KSR1 PE=4 SV=2	KSR1	J3QQK5_HUMAN	15 kDa			unknown	0.27017	0
Isoform 3 of Kinectin OS=Homo sapiens GN=KTN1	KTN1	sp|Q86UP2-3|KTN1_HUMAN (+1)	150 kDa	TRUE		unknown	0.27017	0
Kinectin (Fragment) OS=Homo sapiens GN=KTN1 PE=2 SV=1	KTN1	G3V5P0_HUMAN	18 kDa	TRUE		unknown	0.27017	0
Isoform 5 of Lethal(3)malignant brain tumor-like protein 1 OS=Homo sapiens GN=L3MBTL1	L3MBTL1	sp|Q9Y468-5|LMBL1_HUMAN	92 kDa			unknown	0	0.32554
Cluster of Isoform 2 of Lethal(3)malignant brain tumor-like protein 3 OS=Homo sapiens GN=L3MBTL3 (sp|Q96JM7-2|LMBL3_HUMAN)	L3MBTL3	sp|Q96JM7-2|LMBL3_HUMAN [2]	86 kDa	TRUE		unknown	0.27017	0
Isoform 2 of Lethal(3)malignant brain tumor-like protein 3 OS=Homo sapiens GN=L3MBTL3	L3MBTL3	sp|Q96JM7-2|LMBL3_HUMAN (+1)	86 kDa	TRUE		unknown	0.27017	0
Lethal(3)malignant brain tumor-like protein 3 (Fragment) OS=Homo sapiens GN=L3MBTL3 PE=2 SV=1	L3MBTL3	E9PI01_HUMAN	18 kDa	TRUE		unknown	0	0
Lymphocyte activation gene 3 protein OS=Homo sapiens GN=LAG3 PE=1 SV=5	LAG3	LAG3_HUMAN	57 kDa			unknown	0	0.32554
L antigen family member 3 OS=Homo sapiens GN=LAGE3 PE=1 SV=2	LAGE3	LAGE3_HUMAN	15 kDa			unknown	0	0.32554
Leukocyte-associated immunoglobulin-like receptor 1 OS=Homo sapiens GN=LAIR1 PE=2 SV=1	LAIR1	A8MZ84_HUMAN	30 kDa			unknown	0.27017	0
Laminin subunit alpha-1 OS=Homo sapiens GN=LAMA1 PE=1 SV=2	LAMA1	LAMA1_HUMAN	337 kDa			unknown	0.27017	0
Cluster of Isoform 3 of Laminin subunit alpha-3 OS=Homo sapiens GN=LAMA3 (sp|Q16787-3|LAMA3_HUMAN)	LAMA3	sp|Q16787-3|LAMA3_HUMAN [2]	360 kDa	TRUE		unknown	0	0.32554
Isoform 3 of Laminin subunit alpha-3 OS=Homo sapiens GN=LAMA3	LAMA3	sp|Q16787-3|LAMA3_HUMAN (+1)	360 kDa	TRUE		unknown	0	0.32554
Laminin subunit alpha-3 (Fragment) OS=Homo sapiens GN=LAMA3 PE=4 SV=1	LAMA3	K7ERM0_HUMAN	14 kDa	TRUE		unknown	0	0
Isoform 2 of Laminin subunit alpha-4 OS=Homo sapiens GN=LAMA4	LAMA4	sp|Q16363-2|LAMA4_HUMAN (+1)	202 kDa			unknown	0.27017	0
Laminin subunit alpha-5 OS=Homo sapiens GN=LAMA5 PE=1 SV=8	LAMA5	LAMA5_HUMAN	400 kDa			unknown	0.27017	0
Lysosome-associated membrane glycoprotein 1 OS=Homo sapiens GN=LAMP1 PE=2 SV=1	LAMP1	B4DWL3_HUMAN (+1)	39 kDa			unknown	0.27017	0
Glycosyltransferase-like protein LARGE1 OS=Homo sapiens GN=LARGE PE=2 SV=2	LARGE	E9PH73_HUMAN (+2)	66 kDa			unknown	0.27017	0
Serine/threonine-protein kinase LATS2 OS=Homo sapiens GN=LATS2 PE=1 SV=2	LATS2	LATS2_HUMAN	120 kDa	TRUE		unknown	0.27017	0
Tyrosine-protein kinase Lck (Fragment) OS=Homo sapiens GN=LCK PE=2 SV=1	LCK	E9PAP0_HUMAN (+1)	32 kDa			unknown	0.27017	0
Isoform 7 of LIM domain-binding protein 3 OS=Homo sapiens GN=LDB3	LDB3	sp|O75112-7|LDB3_HUMAN (+1)	79 kDa			unknown	0	0.32554
Isoform 2 of Probable D-lactate dehydrogenase, mitochondrial OS=Homo sapiens GN=LDHD	LDHD	sp|Q86WU2-2|LDHD_HUMAN (+1)	52 kDa			unknown	0	1.0039
Cluster of Low-density lipoprotein receptor (Fragment) OS=Homo sapiens GN=LDLR PE=4 SV=1 (J3KMZ9_HUMAN)	LDLR	J3KMZ9_HUMAN	105 kDa	TRUE		unknown	0.27017	0
Low-density lipoprotein receptor (Fragment) OS=Homo sapiens GN=LDLR PE=4 SV=1	LDLR	J3KMZ9_HUMAN	105 kDa	TRUE		unknown	0	0
Low-density lipoprotein receptor OS=Homo sapiens GN=LDLR PE=2 SV=1	LDLR	H0YMD1_HUMAN	105 kDa	TRUE		unknown	0	0
Isoform 3 of Low-density lipoprotein receptor OS=Homo sapiens GN=LDLR	LDLR	sp|P01130-3|LDLR_HUMAN	77 kDa	TRUE		unknown	0	0
Leucine-, glutamate- and lysine-rich protein 1 OS=Homo sapiens GN=LEKR1 PE=4 SV=1	LEKR1	J3KP02_HUMAN	81 kDa			unknown	0.27017	0
Leptin receptor OS=Homo sapiens GN=LEPR PE=1 SV=2	LEPR	sp|P48357|LEPR_HUMAN	132 kDa	TRUE		unknown	0.27017	0
LEPR protein OS=Homo sapiens GN=LEPR PE=2 SV=1	LEPR	A2RRQ4_HUMAN	26 kDa	TRUE		unknown	0.27017	0
Cluster of Isoform 3 of Prolyl 3-hydroxylase 1 OS=Homo sapiens GN=LEPRE1 (sp|Q32P28-3|P3H1_HUMAN)	LEPRE1	sp|Q32P28-3|P3H1_HUMAN [2]	91 kDa	TRUE		unknown	3.3118	0
Isoform 3 of Prolyl 3-hydroxylase 1 OS=Homo sapiens GN=LEPRE1	LEPRE1	sp|Q32P28-3|P3H1_HUMAN (+1)	91 kDa	TRUE		unknown	3.3118	0
Prolyl 3-hydroxylase 1 (Fragment) OS=Homo sapiens GN=LEPRE1 PE=4 SV=1	LEPRE1	H7C0D1_HUMAN	17 kDa	TRUE		unknown	0	0
Isoform 1 of Leucine-rich repeat-containing G-protein coupled receptor 6 OS=Homo sapiens GN=LGR6	LGR6	sp|Q9HBX8-1|LGR6_HUMAN	89 kDa			unknown	0.27017	0
Isoform 2 of Leukemia inhibitory factor OS=Homo sapiens GN=LIF	LIF	sp|P15018-2|LIF_HUMAN	10 kDa			unknown	0.27017	0
Cluster of Leucine-rich repeats and immunoglobulin-like domains protein 1 OS=Homo sapiens GN=LIG1 PE=2 SV=1 (B4E135_HUMAN)	LIG1	B4E135_HUMAN	45 kDa	TRUE		unknown	0.27017	0
Leucine-rich repeats and immunoglobulin-like domains protein 1 OS=Homo sapiens GN=LIG1 PE=2 SV=1	LIG1	B4E135_HUMAN	45 kDa	TRUE		unknown	0	0
DNA ligase 1 OS=Homo sapiens GN=LIG1 PE=1 SV=1	LIG1	DNLI1_HUMAN (+1)	102 kDa	TRUE		unknown	0	0
Isoform Beta of DNA ligase 3 OS=Homo sapiens GN=LIG3	LIG3	sp|P49916-2|DNLI3_HUMAN (+1)	106 kDa			unknown	0	0.32554
DNA ligase 4 OS=Homo sapiens GN=LIG4 PE=1 SV=2	LIG4	DNLI4_HUMAN	104 kDa			unknown	0.27017	0
Leukocyte immunoglobulin-like receptor subfamily B member 5 OS=Homo sapiens GN=LILRB5 PE=2 SV=1	LILRB5	C9JMK7_HUMAN (+3)	68 kDa			unknown	0	0.32554
LIM domain-containing protein 1 OS=Homo sapiens GN=LIMD1 PE=2 SV=1	LIMD1	C9JRJ5_HUMAN (+1)	66 kDa			unknown	0.27017	0
LIM domain kinase 1 OS=Homo sapiens GN=LIMK1 PE=2 SV=1	LIMK1	E9PC47_HUMAN (+3)	76 kDa			unknown	0	0.32554
LIM domain kinase 2 OS=Homo sapiens GN=LIMK2 PE=2 SV=1	LIMK2	B5MC51_HUMAN (+1)	71 kDa			unknown	0.27017	0
Protein lin-28 homolog B OS=Homo sapiens GN=LIN28B PE=1 SV=1	LIN28B	LN28B_HUMAN	27 kDa			unknown	0.27017	0
Protein lin-54 homolog OS=Homo sapiens GN=LIN54 PE=1 SV=3	LIN54	sp|Q6MZP7|LIN54_HUMAN	79 kDa			unknown	0.54034	0
Putative uncharacterized protein encoded by LINC00162 OS=Homo sapiens GN=LINC00162 PE=5 SV=1	LINC00162	CU113_HUMAN	7 kDa			unknown	0	0.32554
Putative uncharacterized protein encoded by LINC00167 OS=Homo sapiens GN=LINC00167 PE=5 SV=1	LINC00167	CK037_HUMAN	15 kDa			unknown	0	0.32554
Putative uncharacterized protein encoded by LINC00161 OS=Homo sapiens GN=LINC00176 PE=5 SV=1	LINC00176	PRR17_HUMAN	22 kDa			unknown	0.27017	0
Putative uncharacterized protein encoded by LINC00483 OS=Homo sapiens GN=LINC00483 PE=5 SV=1	LINC00483	CQ073_HUMAN	17 kDa			unknown	0.27017	0
Putative uncharacterized protein encoded by LINC00612 OS=Homo sapiens GN=LINC00612 PE=2 SV=1	LINC00612	CL033_HUMAN	18 kDa			unknown	0.27017	0
Hormone-sensitive lipase (Fragment) OS=Homo sapiens GN=LIPE PE=4 SV=1	LIPE	M0QYP8_HUMAN	29 kDa			unknown	0	0.32554
Lipase OS=Homo sapiens GN=LIPM PE=2 SV=1	LIPM	B2RXK7_HUMAN (+1)	43 kDa	TRUE		unknown	0	0.32554
Limb region 1 protein homolog (Fragment) OS=Homo sapiens GN=LMBR1 PE=2 SV=1	LMBR1	H0Y6V6_HUMAN (+1)	59 kDa	TRUE		unknown	0.27017	0
Lamin-B1 OS=Homo sapiens GN=LMNB1 PE=2 SV=1	LMNB1	E9PBF6_HUMAN (+1)	45 kDa			unknown	3.3606	1.6385
Lamin B2, isoform CRA_a OS=Homo sapiens GN=LMNB2 PE=3 SV=1	LMNB2	J9JID7_HUMAN (+1)	70 kDa			unknown	5.4998	0
Rhombotin-1 OS=Homo sapiens GN=LMO1 PE=2 SV=1	LMO1	RBTN1_HUMAN	18 kDa			unknown	0.27017	0
Cluster of LIM domain only protein 7 OS=Homo sapiens GN=LMO7 PE=2 SV=1 (F8WD26_HUMAN)	LMO7	F8WD26_HUMAN	185 kDa	TRUE		unknown	0	0.32554
LIM domain only protein 7 OS=Homo sapiens GN=LMO7 PE=2 SV=1	LMO7	F8WD26_HUMAN (+4)	185 kDa	TRUE		unknown	0	0
LIM domain only protein 7 (Fragment) OS=Homo sapiens GN=LMO7 PE=4 SV=1	LMO7	H0Y424_HUMAN	122 kDa	TRUE		unknown	0	0
Ligand of Numb protein X 2 OS=Homo sapiens GN=LNX2 PE=1 SV=1	LNX2	LNX2_HUMAN	76 kDa			unknown	0.27017	0
Protein LOC101059961 (Fragment) OS=Homo sapiens GN=LOC101059961 PE=4 SV=1	LOC101059961	H0Y8D2_HUMAN (+1)	194 kDa	TRUE		unknown	0	0.32554
Protein LOC729059 (Fragment) OS=Homo sapiens GN=LOC729059 PE=4 SV=1	LOC729059	H3BR39_HUMAN	17 kDa			unknown	0.27017	0
Lon protease homolog, mitochondrial (Fragment) OS=Homo sapiens GN=LONP1 PE=4 SV=1	LONP1	K7ER27_HUMAN	28 kDa			unknown	0.27017	0
Lon protease homolog 2, peroxisomal OS=Homo sapiens GN=LONP2 PE=2 SV=1	LONP2	B7ZKL7_HUMAN (+1)	90 kDa	TRUE		unknown	0.27017	0
Isoform 2 of LON peptidase N-terminal domain and RING finger protein 3 OS=Homo sapiens GN=LONRF3	LONRF3	sp|Q496Y0-2|LONF3_HUMAN (+2)	80 kDa	TRUE		unknown	0	0.32554
Lysyl oxidase homolog 3 OS=Homo sapiens GN=LOXL3 PE=2 SV=1	LOXL3	B9A025_HUMAN (+3)	65 kDa			unknown	0	0.32554
Apolipoprotein(a) OS=Homo sapiens GN=LPA PE=1 SV=1	LPA	APOA_HUMAN	501 kDa			unknown	0.27017	0
Lysophosphatidic acid receptor 4 OS=Homo sapiens GN=LPAR4 PE=1 SV=1	LPAR4	LPAR4_HUMAN	42 kDa			unknown	0	0.32554
Latrophilin-3 OS=Homo sapiens GN=LPHN3 PE=2 SV=1	LPHN3	E7EX52_HUMAN	150 kDa			unknown	0	0.32554
Isoform 2 of Phosphatidate phosphatase LPIN3 OS=Homo sapiens GN=LPIN3	LPIN3	sp|Q9BQK8-2|LPIN3_HUMAN (+1)	94 kDa			unknown	0.54034	0
Isoform 2 of Lactoperoxidase OS=Homo sapiens GN=LPO	LPO	sp|P22079-2|PERL_HUMAN (+1)	71 kDa			unknown	0	0.32554
LIM domain containing preferred translocation partner in lipoma, isoform CRA_e OS=Homo sapiens GN=LPP PE=2 SV=1	LPP	C9JUT4_HUMAN (+1)	45 kDa			unknown	0	0.32554
Isoform 2 of Lipid phosphate phosphatase-related protein type 5 OS=Homo sapiens GN=LPPR5	LPPR5	sp|Q32ZL2-2|LPPR5_HUMAN (+1)	35 kDa			unknown	0.27017	0
Isoform 2 of Leucine-rich repeat and calponin homology domain-containing protein 1 OS=Homo sapiens GN=LRCH1	LRCH1	sp|Q9Y2L9-2|LRCH1_HUMAN	77 kDa	TRUE		unknown	0.27017	0
Cluster of Leucine-rich repeat and calponin homology domain-containing protein 3 (Fragment) OS=Homo sapiens GN=LRCH3 PE=4 SV=1 (H7C0F9_HUMAN)	LRCH3	H7C0F9_HUMAN [2]	20 kDa	TRUE		unknown	9.6238	0
Leucine-rich repeat and calponin homology domain-containing protein 3 (Fragment) OS=Homo sapiens GN=LRCH3 PE=4 SV=1	LRCH3	H7C0F9_HUMAN	20 kDa	TRUE		unknown	0	0
Leucine-rich repeat and calponin homology domain-containing protein 3 OS=Homo sapiens GN=LRCH3 PE=2 SV=1	LRCH3	E9PD99_HUMAN	68 kDa	TRUE		unknown	0	0
Isoform 2 of Leucine-rich repeat and calponin homology domain-containing protein 3 OS=Homo sapiens GN=LRCH3	LRCH3	sp|Q96II8-2|LRCH3_HUMAN (+1)	89 kDa	TRUE		unknown	9.6238	0
Leucine-rich repeat and fibronectin type III domain-containing protein 1 OS=Homo sapiens GN=LRFN1 PE=1 SV=2	LRFN1	LRFN1_HUMAN	82 kDa			unknown	0	0.32554
Leucine-rich repeat and fibronectin type-III domain-containing protein 2 OS=Homo sapiens GN=LRFN2 PE=1 SV=2	LRFN2	LRFN2_HUMAN	85 kDa			unknown	0.27017	0
Lymphoid-restricted membrane protein OS=Homo sapiens GN=LRMP PE=1 SV=3	LRMP	sp|Q12912|LRMP_HUMAN	62 kDa			unknown	0	0.32554
Low-density lipoprotein receptor-related protein 2 OS=Homo sapiens GN=LRP2 PE=1 SV=3	LRP2	LRP2_HUMAN	522 kDa			unknown	0	0.32554
Cluster of Isoform 2 of Leucine-rich repeat-containing protein 16A OS=Homo sapiens GN=LRRC16A (sp|Q5VZK9-2|LR16A_HUMAN)	LRRC16A	sp|Q5VZK9-2|LR16A_HUMAN	147 kDa	TRUE		unknown	0.27017	0.65107
Isoform 2 of Leucine-rich repeat-containing protein 16A OS=Homo sapiens GN=LRRC16A	LRRC16A	sp|Q5VZK9-2|LR16A_HUMAN	147 kDa	TRUE		unknown	0	0
Leucine-rich repeat-containing protein 16A OS=Homo sapiens GN=LRRC16A PE=1 SV=1	LRRC16A	sp|Q5VZK9|LR16A_HUMAN	152 kDa	TRUE		unknown	0	0
Leucine-rich repeat-containing protein 16B OS=Homo sapiens GN=LRRC16B PE=2 SV=2	LRRC16B	sp|Q8ND23|LR16B_HUMAN	150 kDa	TRUE		unknown	0	0.32554
Leucine-rich repeat-containing protein 40 OS=Homo sapiens GN=LRRC40 PE=1 SV=1	LRRC40	LRC40_HUMAN	68 kDa			unknown	0.27017	0
Leucine-rich repeat-containing protein 41 OS=Homo sapiens GN=LRRC41 PE=1 SV=3	LRRC41	sp|Q15345|LRC41_HUMAN	89 kDa			unknown	0	0.32554
Cluster of Leucine-rich repeat-containing protein 7 OS=Homo sapiens GN=LRRC7 PE=1 SV=1 (sp|Q96NW7|LRRC7_HUMAN)	LRRC7	sp|Q96NW7|LRRC7_HUMAN	173 kDa	TRUE		unknown	0.27017	0
Leucine-rich repeat-containing protein 7 OS=Homo sapiens GN=LRRC7 PE=1 SV=1	LRRC7	sp|Q96NW7|LRRC7_HUMAN	173 kDa	TRUE		unknown	0.27017	0
Leucine-rich repeat-containing protein 7 OS=Homo sapiens GN=LRRC7 PE=2 SV=1	LRRC7	F8WE45_HUMAN	92 kDa	TRUE		unknown	0	0
Leucine-rich repeat-containing protein 71 OS=Homo sapiens GN=LRRC71 PE=2 SV=1	LRRC71	sp|Q8N4P6|LRC71_HUMAN	62 kDa			unknown	0.27017	0
Leucine-rich repeat-containing protein 9 OS=Homo sapiens GN=LRRC9 PE=2 SV=2	LRRC9	sp|Q6ZRR7|LRRC9_HUMAN	167 kDa			unknown	0	0.32554
Isoform 4 of Leucine-rich repeat flightless-interacting protein 1 OS=Homo sapiens GN=LRRFIP1	LRRFIP1	sp|Q32MZ4-4|LRRF1_HUMAN	73 kDa			unknown	0	0.32554
Isoform 2 of Leucine-rich repeat and IQ domain-containing protein 1 OS=Homo sapiens GN=LRRIQ1	LRRIQ1	sp|Q96JM4-2|LRIQ1_HUMAN (+1)	196 kDa	TRUE		unknown	0.27017	0
Leucine-rich repeat serine/threonine-protein kinase 2 OS=Homo sapiens GN=LRRK2 PE=1 SV=2	LRRK2	LRRK2_HUMAN	286 kDa			unknown	0.27017	0
Leucine-rich repeat transmembrane neuronal protein 2 OS=Homo sapiens GN=LRRTM2 PE=2 SV=3	LRRTM2	LRRT2_HUMAN	59 kDa			unknown	0.27017	0
U6 snRNA-associated Sm-like protein LSm1 OS=Homo sapiens GN=LSM1 PE=2 SV=1	LSM1	E5RH18_HUMAN (+2)	5 kDa			unknown	0	0.32554
Protein LSM14 homolog A OS=Homo sapiens GN=LSM14A PE=2 SV=1	LSM14A	B4DTG6_HUMAN	46 kDa			unknown	0	0.32554
Leucine-rich single-pass membrane protein 1 OS=Homo sapiens GN=LSMEM1 PE=2 SV=1	LSMEM1	sp|Q8N8F7|LSME1_HUMAN	14 kDa			unknown	0.54034	0
Isoform 4 of Latent-transforming growth factor beta-binding protein 1 OS=Homo sapiens GN=LTBP1	LTBP1	sp|Q14766-4|LTBP1_HUMAN (+1)	187 kDa			unknown	0.27017	0
Cluster of Isoform Lambda P3 of Leukocyte tyrosine kinase receptor OS=Homo sapiens GN=LTK (sp|P29376-3|LTK_HUMAN)	LTK	sp|P29376-3|LTK_HUMAN	48 kDa	TRUE		unknown	0	0.32554
Isoform Lambda P3 of Leukocyte tyrosine kinase receptor OS=Homo sapiens GN=LTK	LTK	sp|P29376-3|LTK_HUMAN	48 kDa	TRUE		unknown	0	0
Leukocyte tyrosine kinase receptor OS=Homo sapiens GN=LTK PE=1 SV=3	LTK	sp|P29376|LTK_HUMAN	92 kDa	TRUE		unknown	0	0.32554
Isoform 5 of Leukocyte tyrosine kinase receptor OS=Homo sapiens GN=LTK	LTK	sp|P29376-5|LTK_HUMAN	79 kDa	TRUE		unknown	0	0
Tyrosine-protein kinase receptor OS=Homo sapiens GN=LTK PE=2 SV=1	LTK	H3BVG6_HUMAN	62 kDa	TRUE		unknown	0	0
Isoform 2 of Putative RNA-binding protein Luc7-like 1 OS=Homo sapiens GN=LUC7L	LUC7L	sp|Q9NQ29-2|LUC7L_HUMAN (+1)	38 kDa	TRUE		unknown	5.9974	0
Putative RNA-binding protein Luc7-like 2 OS=Homo sapiens GN=LUC7L2 PE=1 SV=2	LUC7L2	sp|Q9Y383|LC7L2_HUMAN	47 kDa	TRUE		unknown	4.3381	0
Luc7-like protein 3 OS=Homo sapiens GN=LUC7L3 PE=2 SV=1	LUC7L3	B4DJ96_HUMAN (+2)	43 kDa			unknown	1.3442	0
Latexin (Fragment) OS=Homo sapiens GN=LXN PE=4 SV=1	LXN	H7C5A4_HUMAN	18 kDa			unknown	0.27017	0
Lymphocyte antigen 6 complex, locus G6E, isoform CRA_a OS=Homo sapiens GN=LY6G6E PE=2 SV=1	LY6G6E	A2ABS3_HUMAN (+2)	7 kDa			unknown	0.91099	1.1272
Isoform 3 of Ly-6/neurotoxin-like protein 1 OS=Homo sapiens GN=LYNX1	LYNX1	sp|Q9BZG9-3|LYNX1_HUMAN	10 kDa			unknown	0.27017	0
Leucine-zipper-like transcriptional regulator 1 OS=Homo sapiens GN=LZTR1 PE=2 SV=2	LZTR1	LZTR1_HUMAN	95 kDa	TRUE		unknown	0	0.32554
Leucine zipper putative tumor suppressor 2 OS=Homo sapiens GN=LZTS2 PE=1 SV=2	LZTS2	LZTS2_HUMAN	73 kDa			unknown	0.27017	0
Cluster of Microtubule-actin cross-linking factor 1, isoforms 1/2/3/5 OS=Homo sapiens GN=MACF1 PE=2 SV=1 (H3BPE1_HUMAN)	MACF1	H3BPE1_HUMAN [2]	857 kDa	TRUE		unknown	0.54034	0
Microtubule-actin cross-linking factor 1, isoforms 1/2/3/5 OS=Homo sapiens GN=MACF1 PE=2 SV=1	MACF1	H3BPE1_HUMAN (+1)	857 kDa	TRUE		unknown	0.54034	0
Microtubule-actin cross-linking factor 1, isoforms 1/2/3/5 (Fragment) OS=Homo sapiens GN=MACF1 PE=2 SV=1	MACF1	E9PNZ4_HUMAN	231 kDa	TRUE		unknown	0	0
Isoform 2 of MAD2L1-binding protein OS=Homo sapiens GN=MAD2L1BP	MAD2L1BP	sp|Q15013-3|MD2BP_HUMAN (+1)	35 kDa			unknown	0.27017	0
Mitotic spindle assembly checkpoint protein MAD2B (Fragment) OS=Homo sapiens GN=MAD2L2 PE=2 SV=1	MAD2L2	B1AK43_HUMAN	22 kDa			unknown	0.27017	0
Cluster of Isoform 2 of MAP kinase-activating death domain protein OS=Homo sapiens GN=MADD (sp|Q8WXG6-2|MADD_HUMAN)	MADD	sp|Q8WXG6-2|MADD_HUMAN	179 kDa	TRUE		unknown	0.54034	0
Isoform 2 of MAP kinase-activating death domain protein OS=Homo sapiens GN=MADD	MADD	sp|Q8WXG6-2|MADD_HUMAN (+6)	179 kDa	TRUE		unknown	0	0
Isoform 8 of MAP kinase-activating death domain protein OS=Homo sapiens GN=MADD	MADD	sp|Q8WXG6-8|MADD_HUMAN	171 kDa	TRUE		unknown	0	0
MAP kinase-activating death domain protein OS=Homo sapiens GN=MADD PE=2 SV=1	MADD	F8W8U2_HUMAN	49 kDa	TRUE		unknown	0	0
Transcription factor Maf OS=Homo sapiens GN=MAF PE=2 SV=1	MAF	H3BP11_HUMAN (+2)	40 kDa			unknown	0.27017	0.32554
Transcription factor MafA OS=Homo sapiens GN=MAFA PE=1 SV=2	MAFA	MAFA_HUMAN	37 kDa			unknown	0.27017	0
Melanoma-associated antigen 9 (Fragment) OS=Homo sapiens GN=MAGEA9 PE=2 SV=1	MAGEA9	E5RH97_HUMAN (+1)	34 kDa			unknown	0.27017	0
Isoform 4 of Membrane-associated guanylate kinase, WW and PDZ domain-containing protein 3 OS=Homo sapiens GN=MAGI3	MAGI3	sp|Q5TCQ9-4|MAGI3_HUMAN (+1)	163 kDa			unknown	0.27017	0
PDZ domain-containing protein MAGIX (Fragment) OS=Homo sapiens GN=MAGIX PE=4 SV=1	MAGIX	H7C496_HUMAN	25 kDa			unknown	0	0.32554
Protein mago nashi homolog 2 OS=Homo sapiens GN=MAGOHB PE=1 SV=1	MAGOHB	MGN2_HUMAN (+1)	17 kDa			unknown	6.5887	0
Mastermind-like protein 2 OS=Homo sapiens GN=MAML2 PE=1 SV=2	MAML2	MAML2_HUMAN	125 kDa			unknown	0.27017	0
Mastermind-like protein 3 OS=Homo sapiens GN=MAML3 PE=2 SV=1	MAML3	E7EVW8_HUMAN (+1)	122 kDa			unknown	0.27017	0
Cluster of Isoform 2 of Mastermind-like domain-containing protein 1 OS=Homo sapiens GN=MAMLD1 (sp|Q13495-3|MAMD1_HUMAN)	MAMLD1	sp|Q13495-3|MAMD1_HUMAN	106 kDa	TRUE		unknown	0.27017	0.32554
Isoform 2 of Mastermind-like domain-containing protein 1 OS=Homo sapiens GN=MAMLD1	MAMLD1	sp|Q13495-3|MAMD1_HUMAN	106 kDa	TRUE		unknown	0	0
Mastermind-like domain-containing protein 1 OS=Homo sapiens GN=MAMLD1 PE=2 SV=2	MAMLD1	E7EPB9_HUMAN	23 kDa	TRUE		unknown	0	0
Cluster of Mannosyl-oligosaccharide 1,2-alpha-mannosidase IC OS=Homo sapiens GN=MAN1C1 PE=2 SV=1 (B1AJZ5_HUMAN)	MAN1C1	B1AJZ5_HUMAN	51 kDa	TRUE		unknown	0.54034	0
Mannosyl-oligosaccharide 1,2-alpha-mannosidase IC OS=Homo sapiens GN=MAN1C1 PE=2 SV=1	MAN1C1	B1AJZ5_HUMAN	51 kDa	TRUE		unknown	0.54034	0
Mannosyl-oligosaccharide 1,2-alpha-mannosidase IC OS=Homo sapiens GN=MAN1C1 PE=2 SV=1	MAN1C1	MA1C1_HUMAN	71 kDa	TRUE		unknown	0	0
Alpha-mannosidase 2x (Fragment) OS=Homo sapiens GN=MAN2A2 PE=2 SV=1	MAN2A2	H0YL67_HUMAN	14 kDa			unknown	0	0.32554
Microtubule-associated protein 1B OS=Homo sapiens GN=MAP1B PE=1 SV=2	MAP1B	MAP1B_HUMAN	271 kDa			unknown	35.155	0.32554
Dual specificity mitogen-activated protein kinase kinase 4 OS=Homo sapiens GN=MAP2K4 PE=1 SV=1	MAP2K4	sp|P45985|MP2K4_HUMAN	44 kDa			unknown	0	0.32554
Mitogen-activated protein kinase kinase kinase 1 OS=Homo sapiens GN=MAP3K1 PE=1 SV=4	MAP3K1	M3K1_HUMAN	164 kDa			unknown	0.27017	0.32554
Mitogen-activated protein kinase kinase kinase 13 OS=Homo sapiens GN=MAP3K13 PE=1 SV=1	MAP3K13	sp|O43283|M3K13_HUMAN	108 kDa	TRUE		unknown	0.54034	0
Mitogen-activated protein kinase kinase kinase 19 OS=Homo sapiens GN=MAP3K19 PE=2 SV=1	MAP3K19	sp|Q56UN5|M3K19_HUMAN	151 kDa			unknown	0	0.32554
Isoform 2 of Mitogen-activated protein kinase kinase kinase 3 OS=Homo sapiens GN=MAP3K3	MAP3K3	sp|Q99759-2|M3K3_HUMAN (+1)	74 kDa			unknown	0	0.32554
Mitogen-activated protein kinase kinase kinase 8 (Fragment) OS=Homo sapiens GN=MAP3K8 PE=4 SV=1	MAP3K8	H0Y7B7_HUMAN	22 kDa			unknown	0	0.32554
Cluster of Microtubule-associated protein OS=Homo sapiens GN=MAP4 PE=2 SV=1 (E7EVA0_HUMAN)	MAP4	E7EVA0_HUMAN	245 kDa	TRUE		unknown	0	0.32554
Microtubule-associated protein OS=Homo sapiens GN=MAP4 PE=2 SV=1	MAP4	E7EVA0_HUMAN	245 kDa	TRUE		unknown	0	0.32554
Microtubule-associated protein OS=Homo sapiens GN=MAP4 PE=2 SV=1	MAP4	F8W9U4_HUMAN	88 kDa	TRUE		unknown	0	0
Microtubule-associated protein OS=Homo sapiens GN=MAP4 PE=2 SV=1	MAP4	E9PGM5_HUMAN (+1)	93 kDa	TRUE		unknown	0	0
Cluster of Mitogen-activated protein kinase kinase kinase kinase 4 (Fragment) OS=Homo sapiens GN=MAP4K4 PE=4 SV=1 (H7C0P6_HUMAN)	MAP4K4	H7C0P6_HUMAN	121 kDa	TRUE		unknown	0.54034	0
Mitogen-activated protein kinase kinase kinase kinase 4 (Fragment) OS=Homo sapiens GN=MAP4K4 PE=4 SV=1	MAP4K4	H7C0P6_HUMAN	121 kDa	TRUE		unknown	0.54034	0
Mitogen-activated protein kinase kinase kinase kinase 4 OS=Homo sapiens GN=MAP4K4 PE=2 SV=2	MAP4K4	E7ESS2_HUMAN (+1)	146 kDa	TRUE		unknown	0	0
Microtubule-associated protein 6 OS=Homo sapiens GN=MAP6 PE=1 SV=2	MAP6	sp|Q96JE9|MAP6_HUMAN	87 kDa	TRUE		unknown	0.54034	0
MAP6 domain containing 1, isoform CRA_b OS=Homo sapiens GN=MAP6D1 PE=2 SV=1	MAP6D1	C9JPF8_HUMAN	19 kDa			unknown	0.27017	0
Isoform 2 of Mitogen-activated protein kinase 3 OS=Homo sapiens GN=MAPK3	MAPK3	sp|P27361-2|MK03_HUMAN (+2)	38 kDa	TRUE		unknown	0	0.32554
Isoform 2 of C-Jun-amino-terminal kinase-interacting protein 2 OS=Homo sapiens GN=MAPK8IP2	MAPK8IP2	sp|Q13387-2|JIP2_HUMAN	85 kDa	TRUE		unknown	0	0.32554
MAP kinase-activated protein kinase 3 (Fragment) OS=Homo sapiens GN=MAPKAPK3 PE=2 SV=1	MAPKAPK3	C9J8E1_HUMAN (+1)	37 kDa			unknown	0	0.32554
Isoform 2 of Microtubule-associated protein RP/EB family member 2 OS=Homo sapiens GN=MAPRE2	MAPRE2	sp|Q15555-2|MARE2_HUMAN (+1)	29 kDa			unknown	0.27017	0
Microtubule-associated protein RP/EB family member 3 (Fragment) OS=Homo sapiens GN=MAPRE3 PE=2 SV=1	MAPRE3	C9JB30_HUMAN (+2)	25 kDa			unknown	0	0.32554
Macrophage receptor MARCO OS=Homo sapiens GN=MARCO PE=1 SV=1	MARCO	MARCO_HUMAN	53 kDa			unknown	0.27017	0
Isoform 2 of MAP/microtubule affinity-regulating kinase 4 OS=Homo sapiens GN=MARK4	MARK4	sp|Q96L34-2|MARK4_HUMAN (+1)	75 kDa			unknown	0.27017	0
Mannan-binding lectin serine protease 2 OS=Homo sapiens GN=MASP2 PE=1 SV=4	MASP2	MASP2_HUMAN	76 kDa			unknown	0.67212	0
Microtubule-associated serine/threonine-protein kinase 1 OS=Homo sapiens GN=MAST1 PE=1 SV=2	MAST1	MAST1_HUMAN	171 kDa	TRUE		unknown	0	0.32554
Microtubule-associated serine/threonine-protein kinase 2 OS=Homo sapiens GN=MAST2 PE=2 SV=1	MAST2	E7ERL6_HUMAN (+1)	176 kDa			unknown	0.27017	0
Microtubule-associated serine/threonine-protein kinase 4 OS=Homo sapiens GN=MAST4 PE=4 SV=1	MAST4	J3QT34_HUMAN	284 kDa	TRUE		unknown	0	0.32554
S-adenosylmethionine synthase isoform type-1 OS=Homo sapiens GN=MAT1A PE=1 SV=2	MAT1A	METK1_HUMAN	44 kDa			unknown	0.27017	0
[truncated: 2,067 more rows]

## Sheet: Page 2
Supplementary Data 4. 2nd co-IP LC-MS/MS identification results.The columns PTEN_2 and IgG_2 represent 2 experimental groups respectively using anti-PTEN antibody and normal IgG for immunoprecipitaion.
Identified Proteins (2964)	Identified Proteins	Accession Number	Molecular Weight	Protein Grouping Ambiguity	Quantitative Variance	Taxonomy	PTEN_2	IgG_2
Mth938 domain-containing protein OS=Homo sapiens GN=AAMDC PE=4 SV=1	AAMDC	K4DI89_HUMAN	16 kDa	TRUE		unknown	0.27204	0
Alanine and arginine-rich domain-containing protein OS=Homo sapiens GN=AARD PE=2 SV=1	AARD	AARD_HUMAN	18 kDa			unknown	0.27204	0
ATP-binding cassette sub-family A member 1 OS=Homo sapiens GN=ABCA1 PE=1 SV=3	ABCA1	ABCA1_HUMAN	254 kDa			unknown	0.54408	0
Cluster of ATP-binding cassette sub-family A member 12 OS=Homo sapiens GN=ABCA12 PE=1 SV=3 (sp|Q86UK0|ABCAC_HUMAN)	ABCA12	sp|Q86UK0|ABCAC_HUMAN	293 kDa	TRUE		unknown	0.27204	0
ATP-binding cassette sub-family A member 12 OS=Homo sapiens GN=ABCA12 PE=1 SV=3	ABCA12	sp|Q86UK0|ABCAC_HUMAN	293 kDa	TRUE		unknown	0	0
Isoform 2 of ATP-binding cassette sub-family A member 12 OS=Homo sapiens GN=ABCA12	ABCA12	sp|Q86UK0-2|ABCAC_HUMAN	257 kDa	TRUE		unknown	0	0
Isoform 2 of ATP-binding cassette sub-family C member 11 OS=Homo sapiens GN=ABCC11	ABCC11	sp|Q96J66-2|ABCCB_HUMAN (+1)	150 kDa			unknown	0.27204	0
Canalicular multispecific organic anion transporter 1 OS=Homo sapiens GN=ABCC2 PE=1 SV=3	ABCC2	MRP2_HUMAN	174 kDa			unknown	0	1.5448
ATP-binding cassette sub-family D member 2 OS=Homo sapiens GN=ABCD2 PE=1 SV=1	ABCD2	ABCD2_HUMAN	83 kDa			unknown	0.27204	0
Abhydrolase domain-containing protein 16A OS=Homo sapiens GN=ABHD16A PE=2 SV=1	ABHD16A	B0UXB6_HUMAN (+2)	68 kDa			unknown	0.27204	0
Isoform IB of Tyrosine-protein kinase ABL1 OS=Homo sapiens GN=ABL1	ABL1	sp|P00519-2|ABL1_HUMAN	125 kDa	TRUE		unknown	0.27204	0
Ankyrin repeat and BTB/POZ domain-containing protein 2 OS=Homo sapiens GN=ABTB2 PE=2 SV=2	ABTB2	sp|Q8N961|ABTB2_HUMAN	114 kDa	TRUE		unknown	0.27204	0
Very long-chain-specific acyl-CoA dehydrogenase, mitochondrial (Fragment) OS=Homo sapiens GN=ACADVL PE=4 SV=1	ACADVL	J3KS89_HUMAN	8 kDa			unknown	0.27204	0
Cluster of Apoptotic chromatin condensation inducer in the nucleus OS=Homo sapiens GN=ACIN1 PE=2 SV=2 (E7EQT4_HUMAN)	ACIN1	E7EQT4_HUMAN [2]	147 kDa	TRUE		unknown	11.532	0
Apoptotic chromatin condensation inducer in the nucleus OS=Homo sapiens GN=ACIN1 PE=2 SV=2	ACIN1	E7EQT4_HUMAN (+1)	147 kDa	TRUE		unknown	11.532	0
Isoform 4 of Apoptotic chromatin condensation inducer in the nucleus OS=Homo sapiens GN=ACIN1	ACIN1	sp|Q9UKV3-5|ACINU_HUMAN	151 kDa	TRUE		unknown	0	0
Peroxisomal acyl-coenzyme A oxidase 2 OS=Homo sapiens GN=ACOX2 PE=1 SV=1	ACOX2	ACOX2_HUMAN (+1)	77 kDa			unknown	0.27204	0
Acidic repeat-containing protein OS=Homo sapiens GN=ACRC PE=2 SV=1	ACRC	ACRC_HUMAN	76 kDa			unknown	0.27204	0
Isoform 3 of Acyl-coenzyme A synthetase ACSM6, mitochondrial OS=Homo sapiens GN=ACSM6	ACSM6	sp|Q6P461-3|ACSM6_HUMAN (+1)	57 kDa			unknown	0.27204	0
Isoform 2 of Acetyl-coenzyme A synthetase 2-like, mitochondrial OS=Homo sapiens GN=ACSS1	ACSS1	sp|Q9NUB1-2|ACS2L_HUMAN (+1)	75 kDa			unknown	0.27204	0
Actin, alpha skeletal muscle OS=Homo sapiens GN=ACTA1 PE=2 SV=2	ACTA1	A6NL76_HUMAN	32 kDa	TRUE		unknown	0	0
Actin, cytoplasmic 1 OS=Homo sapiens GN=ACTB PE=1 SV=1	ACTB	ACTB_HUMAN (+1)	42 kDa	TRUE		unknown	24.944	14.637
Beta-actin-like protein 2 OS=Homo sapiens GN=ACTBL2 PE=1 SV=2	ACTBL2	ACTBL_HUMAN	42 kDa	TRUE		unknown	0	0
Cluster of Actin, cytoplasmic 2 OS=Homo sapiens GN=ACTG1 PE=1 SV=1 (ACTG_HUMAN)	ACTG1	ACTG_HUMAN [3]	42 kDa	TRUE		unknown	25.216	14.637
Actin, cytoplasmic 2 OS=Homo sapiens GN=ACTG1 PE=1 SV=1	ACTG1	ACTG_HUMAN	42 kDa	TRUE		unknown	24.08	14.637
Actin, gamma-enteric smooth muscle OS=Homo sapiens GN=ACTG2 PE=1 SV=1	ACTG2	sp|P63267|ACTH_HUMAN	42 kDa	TRUE		unknown	0	0
Disintegrin and metalloproteinase domain-containing protein 28 OS=Homo sapiens GN=ADAM28 PE=2 SV=3	ADAM28	sp|Q9UKQ2|ADA28_HUMAN	87 kDa	TRUE		unknown	0	1.5448
Isoform 3 of A disintegrin and metalloproteinase with thrombospondin motifs 12 OS=Homo sapiens GN=ADAMTS12	ADAMTS12	sp|P58397-3|ATS12_HUMAN (+1)	168 kDa			unknown	0.86328	0
A disintegrin and metalloproteinase with thrombospondin motifs 3 OS=Homo sapiens GN=ADAMTS3 PE=2 SV=4	ADAMTS3	ATS3_HUMAN	136 kDa			unknown	0.27204	0
A disintegrin and metalloproteinase with thrombospondin motifs 5 OS=Homo sapiens GN=ADAMTS5 PE=1 SV=2	ADAMTS5	ATS5_HUMAN	102 kDa			unknown	0.27204	0
A disintegrin and metalloproteinase with thrombospondin motifs 8 OS=Homo sapiens GN=ADAMTS8 PE=2 SV=2	ADAMTS8	ATS8_HUMAN	96 kDa			unknown	0.27204	0
Isoform 2 of ADAMTS-like protein 3 OS=Homo sapiens GN=ADAMTSL3	ADAMTSL3	sp|P82987-2|ATL3_HUMAN (+1)	187 kDa			unknown	0.27204	0
Double-stranded RNA-specific adenosine deaminase OS=Homo sapiens GN=ADAR PE=2 SV=1	ADAR	E7ENU4_HUMAN (+2)	141 kDa			unknown	10.158	0
Chaperone activity of bc1 complex-like, mitochondrial OS=Homo sapiens GN=ADCK3 PE=1 SV=1	ADCK3	sp|Q8NI60|ADCK3_HUMAN	72 kDa			unknown	0.27204	0
Adenylate cyclase type 2 (Fragment) OS=Homo sapiens GN=ADCY2 PE=4 SV=1	ADCY2	H0YA58_HUMAN	9 kDa			unknown	0	1.5448
Adenylate cyclase type 7 OS=Homo sapiens GN=ADCY7 PE=2 SV=1	ADCY7	ADCY7_HUMAN	120 kDa			unknown	0.27204	0
Adenosine receptor A2a OS=Homo sapiens GN=ADORA2A PE=1 SV=2	ADORA2A	AA2AR_HUMAN (+1)	45 kDa			unknown	0.27204	0
Proteasomal ubiquitin receptor ADRM1 OS=Homo sapiens GN=ADRM1 PE=1 SV=2	ADRM1	ADRM1_HUMAN	42 kDa			unknown	0.27204	0
Isoform 2 of Actin filament-associated protein 1 OS=Homo sapiens GN=AFAP1	AFAP1	sp|Q8N556-2|AFAP1_HUMAN (+1)	90 kDa			unknown	0	1.5448
Isoform 2 of AF4/FMR2 family member 3 OS=Homo sapiens GN=AFF3	AFF3	sp|P51826-2|AFF3_HUMAN (+1)	136 kDa			unknown	0.27204	0
Cytosolic carboxypeptidase 6 OS=Homo sapiens GN=AGBL4 PE=2 SV=1	AGBL4	B1AMW3_HUMAN (+2)	37 kDa			unknown	0	1.5448
Alkylglycerol monooxygenase (Fragment) OS=Homo sapiens GN=AGMO PE=4 SV=1	AGMO	H0Y3V1_HUMAN	10 kDa			unknown	0	1.5448
Protein argonaute-2 OS=Homo sapiens GN=AGO2 PE=2 SV=1	AGO2	E5RGG9_HUMAN	8 kDa			unknown	0.27204	0
Isoform 3 of Cytosolic carboxypeptidase 1 OS=Homo sapiens GN=AGTPBP1	AGTPBP1	sp|Q9UPW5-3|CBPC1_HUMAN	139 kDa			unknown	0.27204	0
Alanine--glyoxylate aminotransferase 2, mitochondrial OS=Homo sapiens GN=AGXT2 PE=1 SV=1	AGXT2	AGT2_HUMAN	57 kDa			unknown	0.27204	0
Isoform 2 of Protein ELYS OS=Homo sapiens GN=AHCTF1	AHCTF1	sp|Q8WYP5-2|ELYS_HUMAN	256 kDa			unknown	0.27204	1.2097
Putative adenosylhomocysteinase 2 OS=Homo sapiens GN=AHCYL1 PE=1 SV=2	AHCYL1	sp|O43865|SAHH2_HUMAN	59 kDa			unknown	0.27204	0
Neuroblast differentiation-associated protein AHNAK OS=Homo sapiens GN=AHNAK PE=1 SV=2	AHNAK	AHNK_HUMAN	629 kDa			unknown	0.81612	0
A-kinase anchor protein 4 OS=Homo sapiens GN=AKAP4 PE=1 SV=1	AKAP4	sp|Q5JQC9|AKAP4_HUMAN	94 kDa			unknown	0.27204	0
Cluster of 5-aminolevulinate synthase, nonspecific, mitochondrial OS=Homo sapiens GN=ALAS1 PE=1 SV=2 (HEM1_HUMAN)	ALAS1	HEM1_HUMAN	71 kDa	TRUE		unknown	0.27204	0
5-aminolevulinate synthase, nonspecific, mitochondrial OS=Homo sapiens GN=ALAS1 PE=1 SV=2	ALAS1	HEM1_HUMAN	71 kDa	TRUE		unknown	0	0
5-aminolevulinate synthase, nonspecific, mitochondrial (Fragment) OS=Homo sapiens GN=ALAS1 PE=4 SV=1	ALAS1	H7C5B0_HUMAN	14 kDa	TRUE		unknown	0	0
Serum albumin OS=Homo sapiens GN=ALB PE=1 SV=2	ALB	sp|P02768|ALBU_HUMAN (+1)	69 kDa	TRUE		unknown	0	0
CD166 antigen OS=Homo sapiens GN=ALCAM PE=2 SV=1	ALCAM	F5GXJ9_HUMAN (+2)	60 kDa			unknown	0	1.5448
Cluster of Cytosolic 10-formyltetrahydrofolate dehydrogenase OS=Homo sapiens GN=ALDH1L1 PE=1 SV=2 (sp|O75891|AL1L1_HUMAN)	ALDH1L1	sp|O75891|AL1L1_HUMAN	99 kDa	TRUE		unknown	1.9568	0
Cytosolic 10-formyltetrahydrofolate dehydrogenase OS=Homo sapiens GN=ALDH1L1 PE=1 SV=2	ALDH1L1	sp|O75891|AL1L1_HUMAN	99 kDa	TRUE		unknown	1.9568	0
Isoform 3 of Cytosolic 10-formyltetrahydrofolate dehydrogenase OS=Homo sapiens GN=ALDH1L1	ALDH1L1	sp|O75891-3|AL1L1_HUMAN	100 kDa	TRUE		unknown	0	0
Fructose-bisphosphate aldolase OS=Homo sapiens GN=ALDOA PE=2 SV=1	ALDOA	H3BQN4_HUMAN (+3)	39 kDa	TRUE		unknown	0.92947	0
UDP-N-acetylglucosamine transferase subunit ALG14 homolog OS=Homo sapiens GN=ALG14 PE=2 SV=1	ALG14	ALG14_HUMAN	24 kDa			unknown	0.27204	0
ALK tyrosine kinase receptor (Fragment) OS=Homo sapiens GN=ALK PE=2 SV=1	ALK	H7BZ33_HUMAN	17 kDa			unknown	0.27204	0
Isoform 2 of Arachidonate 5-lipoxygenase OS=Homo sapiens GN=ALOX5	ALOX5	sp|P09917-2|LOX5_HUMAN (+1)	72 kDa			unknown	0	1.5448
THO complex subunit 4 OS=Homo sapiens GN=ALYREF PE=1 SV=3	ALYREF	THOC4_HUMAN	27 kDa			unknown	8.4497	1.2791
APC membrane recruitment protein 1 OS=Homo sapiens GN=AMER1 PE=1 SV=2	AMER1	sp|Q5JTC6|AMER1_HUMAN	124 kDa			unknown	0.27204	0
Isoform 2 of APC membrane recruitment protein 2 OS=Homo sapiens GN=AMER2	AMER2	sp|Q8N7J2-2|AMER2_HUMAN (+1)	58 kDa			unknown	0.27204	0
Muellerian-inhibiting factor OS=Homo sapiens GN=AMH PE=1 SV=3	AMH	MIS_HUMAN	59 kDa			unknown	0.27204	0
Angiomotin OS=Homo sapiens GN=AMOT PE=1 SV=1	AMOT	sp|Q4VCS5|AMOT_HUMAN	118 kDa			unknown	14.039	0
Cluster of Ankyrin and armadillo repeat-containing protein OS=Homo sapiens GN=ANKAR PE=4 SV=1 (J3KQB7_HUMAN)	ANKAR	J3KQB7_HUMAN [2]	154 kDa	TRUE		unknown	1.4083	1.5448
Ankyrin and armadillo repeat-containing protein OS=Homo sapiens GN=ANKAR PE=4 SV=1	ANKAR	J3KQB7_HUMAN (+1)	154 kDa	TRUE		unknown	1.4083	1.5448
Ankyrin and armadillo repeat-containing protein OS=Homo sapiens GN=ANKAR PE=2 SV=1	ANKAR	E7EWS1_HUMAN (+1)	115 kDa	TRUE		unknown	0	0
Cluster of Ankyrin repeat and KH domain-containing protein 1 (Fragment) OS=Homo sapiens GN=ANKHD1 PE=2 SV=1 (E9PDP5_HUMAN)	ANKHD1	E9PDP5_HUMAN	167 kDa	TRUE		unknown	0.27204	0
Ankyrin repeat and KH domain-containing protein 1 (Fragment) OS=Homo sapiens GN=ANKHD1 PE=2 SV=1	ANKHD1	E9PDP5_HUMAN	167 kDa	TRUE		unknown	0	0
Cluster of Ankyrin repeat and KH domain-containing protein 1 OS=Homo sapiens GN=ANKHD1 PE=2 SV=1 (F6WFL0_HUMAN)	ANKHD1	F6WFL0_HUMAN	92 kDa	TRUE		unknown	0.27204	0
Ankyrin repeat and KH domain-containing protein 1 OS=Homo sapiens GN=ANKHD1 PE=2 SV=1	ANKHD1	F6WFL0_HUMAN	92 kDa	TRUE		unknown	0	0
Ankyrin repeat and KH domain-containing protein 1 (Fragment) OS=Homo sapiens GN=ANKHD1 PE=4 SV=1	ANKHD1	H0Y7Y3_HUMAN	99 kDa	TRUE		unknown	0	0
Ankyrin repeat and IBR domain-containing protein 1 OS=Homo sapiens GN=ANKIB1 PE=1 SV=3	ANKIB1	AKIB1_HUMAN	122 kDa			unknown	0.27204	0
Isoform 6 of Ankyrin repeat domain-containing protein 17 OS=Homo sapiens GN=ANKRD17	ANKRD17	sp|O75179-6|ANR17_HUMAN	247 kDa	TRUE		unknown	0	0
Ankyrin repeat domain-containing protein 17 (Fragment) OS=Homo sapiens GN=ANKRD17 PE=4 SV=1	ANKRD17	H0YM23_HUMAN	263 kDa	TRUE		unknown	0	0
Isoform 3 of Serine/threonine-protein phosphatase 6 regulatory ankyrin repeat subunit A OS=Homo sapiens GN=ANKRD28	ANKRD28	sp|O15084-1|ANR28_HUMAN (+1)	117 kDa	TRUE		unknown	0	1.5448
Putative ankyrin repeat domain-containing protein 31 OS=Homo sapiens GN=ANKRD31 PE=5 SV=2	ANKRD31	ANR31_HUMAN	211 kDa			unknown	0.27204	0
Ankyrin repeat domain-containing protein 61 OS=Homo sapiens GN=ANKRD61 PE=4 SV=2	ANKRD61	ANR61_HUMAN	46 kDa			unknown	0.27204	0
Ankyrin repeat domain-containing protein 66 OS=Homo sapiens GN=ANKRD66 PE=2 SV=2	ANKRD66	ANR66_HUMAN	28 kDa			unknown	0.27204	0
Isoform 2 of Anoctamin-6 OS=Homo sapiens GN=ANO6	ANO6	sp|Q4KMQ2-2|ANO6_HUMAN (+2)	108 kDa			unknown	0.27204	0
Anoctamin-8 OS=Homo sapiens GN=ANO8 PE=2 SV=3	ANO8	sp|Q9HCE9|ANO8_HUMAN	136 kDa	TRUE		unknown	0.27204	0
Acidic leucine-rich nuclear phosphoprotein 32 family member B OS=Homo sapiens GN=ANP32B PE=1 SV=1	ANP32B	sp|Q92688|AN32B_HUMAN	29 kDa			unknown	3.8189	10.566
Annexin (Fragment) OS=Homo sapiens GN=ANXA2 PE=2 SV=1	ANXA2	H0YMD0_HUMAN (+4)	25 kDa			unknown	1.4083	1.2097
Annexin OS=Homo sapiens GN=ANXA7 PE=2 SV=1	ANXA7	B4DT77_HUMAN	38 kDa			unknown	0.27204	0
Amyloid beta A4 precursor protein-binding family B member 2 (Fragment) OS=Homo sapiens GN=APBB2 PE=4 SV=1	APBB2	H0Y9U9_HUMAN	16 kDa			unknown	0.27204	0
Cluster of Protein APCDD1-like OS=Homo sapiens GN=APCDD1L PE=2 SV=1 (F5H6V6_HUMAN)	APCDD1L	F5H6V6_HUMAN	57 kDa	TRUE		unknown	0.27204	0
Protein APCDD1-like OS=Homo sapiens GN=APCDD1L PE=2 SV=1	APCDD1L	F5H6V6_HUMAN	57 kDa	TRUE		unknown	0	0
Protein APCDD1-like OS=Homo sapiens GN=APCDD1L PE=2 SV=1	APCDD1L	APCDL_HUMAN	56 kDa	TRUE		unknown	0	0
Amyloid-like protein 2 (Fragment) OS=Homo sapiens GN=APLP2 PE=2 SV=1	APLP2	E9PSC7_HUMAN	17 kDa			unknown	0.27204	0
Isoform 2 of Arginase-1 OS=Homo sapiens GN=ARG1	ARG1	sp|P05089-2|ARGI1_HUMAN (+1)	36 kDa			unknown	1.8589	0
Rho GTPase-activating protein 11A OS=Homo sapiens GN=ARHGAP11A PE=1 SV=2	ARHGAP11A	RHGBA_HUMAN	114 kDa			unknown	0.27204	0
Isoform 2 of Rho GTPase-activating protein 32 OS=Homo sapiens GN=ARHGAP32	ARHGAP32	sp|A7KAX9-2|RHG32_HUMAN (+1)	191 kDa			unknown	0.27204	0
Rho GTPase-activating protein 35 OS=Homo sapiens GN=ARHGAP35 PE=1 SV=3	ARHGAP35	RHG35_HUMAN	171 kDa	TRUE		unknown	0	0
Cluster of Isoform 2 of Rho GTPase-activating protein 5 OS=Homo sapiens GN=ARHGAP5 (sp|Q13017-2|RHG05_HUMAN)	ARHGAP5	sp|Q13017-2|RHG05_HUMAN [2]	172 kDa	TRUE		unknown	0.27204	0
Isoform 2 of Rho GTPase-activating protein 5 OS=Homo sapiens GN=ARHGAP5	ARHGAP5	sp|Q13017-2|RHG05_HUMAN (+1)	172 kDa	TRUE		unknown	0.27204	0
Cluster of Isoform 3 of Rho guanine nucleotide exchange factor 1 OS=Homo sapiens GN=ARHGEF1 (sp|Q92888-3|ARHG1_HUMAN)	ARHGEF1	sp|Q92888-3|ARHG1_HUMAN	104 kDa	TRUE		unknown	0.27204	0
Isoform 3 of Rho guanine nucleotide exchange factor 1 OS=Homo sapiens GN=ARHGEF1	ARHGEF1	sp|Q92888-3|ARHG1_HUMAN	104 kDa	TRUE		unknown	0.27204	0
Rho guanine nucleotide exchange factor 1 (Fragment) OS=Homo sapiens GN=ARHGEF1 PE=4 SV=1	ARHGEF1	M0QYC1_HUMAN	79 kDa	TRUE		unknown	0	0
Rho guanine nucleotide exchange factor 1 (Fragment) OS=Homo sapiens GN=ARHGEF1 PE=4 SV=1	ARHGEF1	M0QYS3_HUMAN	34 kDa	TRUE		unknown	0	0
Rho guanine nucleotide exchange factor 1 (Fragment) OS=Homo sapiens GN=ARHGEF1 PE=4 SV=1	ARHGEF1	M0QXV6_HUMAN	8 kDa			unknown	0	1.5448
Isoform 2 of Rho guanine nucleotide exchange factor 12 OS=Homo sapiens GN=ARHGEF12	ARHGEF12	sp|Q9NZN5-2|ARHGC_HUMAN (+1)	171 kDa			unknown	0.27204	0
Rho guanine nucleotide exchange factor 16 OS=Homo sapiens GN=ARHGEF16 PE=1 SV=1	ARHGEF16	sp|Q5VV41|ARHGG_HUMAN	80 kDa			unknown	0	1.5448
Rho guanine nucleotide exchange factor 2 OS=Homo sapiens GN=ARHGEF2 PE=2 SV=1	ARHGEF2	Q5VY93_HUMAN (+3)	111 kDa			unknown	0	1.5448
Isoform 4 of Rho guanine nucleotide exchange factor 28 OS=Homo sapiens GN=ARHGEF28	ARHGEF28	sp|Q8N1W1-4|ARG28_HUMAN (+2)	186 kDa			unknown	0	1.5448
Cluster of Isoform 2 of AT-rich interactive domain-containing protein 1A OS=Homo sapiens GN=ARID1A (sp|O14497-2|ARI1A_HUMAN)	ARID1A	sp|O14497-2|ARI1A_HUMAN [2]	218 kDa	TRUE		unknown	0.27204	0
Isoform 2 of AT-rich interactive domain-containing protein 1A OS=Homo sapiens GN=ARID1A	ARID1A	sp|O14497-2|ARI1A_HUMAN (+1)	218 kDa	TRUE		unknown	0.27204	0
AT-rich interactive domain-containing protein 1A (Fragment) OS=Homo sapiens GN=ARID1A PE=4 SV=1	ARID1A	H0Y488_HUMAN	129 kDa	TRUE		unknown	0	0
ADP-ribosylation factor-like protein 1 OS=Homo sapiens GN=ARL1 PE=2 SV=1	ARL1	B4DWW1_HUMAN	19 kDa	TRUE		unknown	0.27204	0
PRA1 family protein 3 OS=Homo sapiens GN=ARL6IP5 PE=1 SV=1	ARL6IP5	PRAF3_HUMAN	22 kDa			unknown	0	1.5448
ADP-ribosylation factor-like protein 9 OS=Homo sapiens GN=ARL9 PE=2 SV=1	ARL9	ARL9_HUMAN	21 kDa			unknown	0.27204	0
Armadillo repeat-containing protein 6 (Fragment) OS=Homo sapiens GN=ARMC6 PE=2 SV=1	ARMC6	F5H3Y9_HUMAN	7 kDa			unknown	0.27204	0
Isoform 2 of Aryl hydrocarbon receptor nuclear translocator 2 OS=Homo sapiens GN=ARNT2	ARNT2	sp|Q9HBZ2-2|ARNT2_HUMAN	78 kDa	TRUE		unknown	0.27204	0
Isoform 8 of Aryl hydrocarbon receptor nuclear translocator-like protein 1 OS=Homo sapiens GN=ARNTL	ARNTL	sp|O00327-8|BMAL1_HUMAN (+1)	69 kDa	TRUE		unknown	0.27204	0
Beta-arrestin-1 (Fragment) OS=Homo sapiens GN=ARRB1 PE=4 SV=1	ARRB1	H0YDS1_HUMAN	8 kDa			unknown	0.27204	0
Arylsulfatase K (Fragment) OS=Homo sapiens GN=ARSK PE=2 SV=1	ARSK	H0Y9F6_HUMAN	10 kDa	TRUE		unknown	0.27204	0
Ecto-ADP-ribosyltransferase 5 OS=Homo sapiens GN=ART5 PE=2 SV=4	ART5	sp|Q96L15|NAR5_HUMAN	32 kDa			unknown	0.92947	0
Isoform 2 of Artemin OS=Homo sapiens GN=ARTN	ARTN	sp|Q5T4W7-2|ARTN_HUMAN (+2)	24 kDa			unknown	0	3.0896
Isoform 3 of Arf-GAP with SH3 domain, ANK repeat and PH domain-containing protein 3 OS=Homo sapiens GN=ASAP3	ASAP3	sp|Q8TDY4-3|ASAP3_HUMAN (+1)	98 kDa			unknown	0.27204	0
Cluster of Isoform 3 of Acid-sensing ion channel 4 OS=Homo sapiens GN=ASIC4 (sp|Q96FT7-4|ASIC4_HUMAN)	ASIC4	sp|Q96FT7-4|ASIC4_HUMAN	72 kDa	TRUE		unknown	0.27204	0
Isoform 3 of Acid-sensing ion channel 4 OS=Homo sapiens GN=ASIC4	ASIC4	sp|Q96FT7-4|ASIC4_HUMAN	72 kDa	TRUE		unknown	0	0
Acid-sensing ion channel 4 OS=Homo sapiens GN=ASIC4 PE=1 SV=2	ASIC4	sp|Q96FT7|ASIC4_HUMAN	70 kDa	TRUE		unknown	0	0
Putative Polycomb group protein ASXL1 OS=Homo sapiens GN=ASXL1 PE=1 SV=3	ASXL1	sp|Q8IXJ9|ASXL1_HUMAN	165 kDa	TRUE		unknown	0.27204	0
Ubiquitin-like protein ATG12 (Fragment) OS=Homo sapiens GN=ATG12 PE=4 SV=1	ATG12	H0Y9W4_HUMAN	6 kDa			unknown	0.27204	0
Cluster of Isoform 2 of Autophagy-related protein 2 homolog A OS=Homo sapiens GN=ATG2A (sp|Q2TAZ0-3|ATG2A_HUMAN)	ATG2A	sp|Q2TAZ0-3|ATG2A_HUMAN	213 kDa	TRUE		unknown	0.71959	0
Isoform 2 of Autophagy-related protein 2 homolog A OS=Homo sapiens GN=ATG2A	ATG2A	sp|Q2TAZ0-3|ATG2A_HUMAN (+1)	213 kDa	TRUE		unknown	0	0
Autophagy-related protein 2 homolog A (Fragment) OS=Homo sapiens GN=ATG2A PE=4 SV=1	ATG2A	H7C3T2_HUMAN	191 kDa	TRUE		unknown	0	0
Cluster of Serine-protein kinase ATM OS=Homo sapiens GN=ATM PE=1 SV=3 (ATM_HUMAN)	ATM	ATM_HUMAN	351 kDa	TRUE		unknown	0.27204	0
Serine-protein kinase ATM OS=Homo sapiens GN=ATM PE=1 SV=3	ATM	ATM_HUMAN	351 kDa	TRUE		unknown	0.27204	0
Serine-protein kinase ATM (Fragment) OS=Homo sapiens GN=ATM PE=4 SV=1	ATM	H0YCK8_HUMAN	25 kDa	TRUE		unknown	0	0
Probable phospholipid-transporting ATPase VA OS=Homo sapiens GN=ATP10A PE=2 SV=2	ATP10A	AT10A_HUMAN	168 kDa			unknown	0.27204	0
Cluster of Isoform SERCA1A of Sarcoplasmic/endoplasmic reticulum calcium ATPase 1 OS=Homo sapiens GN=ATP2A1 (sp|O14983-2|AT2A1_HUMAN)	ATP2A1	sp|O14983-2|AT2A1_HUMAN	109 kDa	TRUE		unknown	1.0158	0
Isoform SERCA1A of Sarcoplasmic/endoplasmic reticulum calcium ATPase 1 OS=Homo sapiens GN=ATP2A1	ATP2A1	sp|O14983-2|AT2A1_HUMAN (+1)	109 kDa	TRUE		unknown	0	0
Isoform 2 of Sarcoplasmic/endoplasmic reticulum calcium ATPase 2 OS=Homo sapiens GN=ATP2A2	ATP2A2	sp|P16615-2|AT2A2_HUMAN (+3)	110 kDa	TRUE		unknown	0	0
Isoform SERCA3C of Sarcoplasmic/endoplasmic reticulum calcium ATPase 3 OS=Homo sapiens GN=ATP2A3	ATP2A3	sp|Q93084-3|AT2A3_HUMAN (+3)	112 kDa	TRUE		unknown	0.27204	0
Calcium-transporting ATPase type 2C member 2 OS=Homo sapiens GN=ATP2C2 PE=2 SV=1	ATP2C2	E7ES94_HUMAN (+2)	106 kDa			unknown	0.27204	1.5448
V-type proton ATPase 116 kDa subunit a isoform 1 OS=Homo sapiens GN=ATP6V0A1 PE=2 SV=1	ATP6V0A1	B7Z2A9_HUMAN (+5)	91 kDa			unknown	0.27204	0
V-type proton ATPase subunit d 1 (Fragment) OS=Homo sapiens GN=ATP6V0D1 PE=2 SV=3	ATP6V0D1	H3BPS0_HUMAN	8 kDa			unknown	0.27204	0
Isoform 1 of Copper-transporting ATPase 1 OS=Homo sapiens GN=ATP7A	ATP7A	sp|Q04656-2|ATP7A_HUMAN (+3)	165 kDa			unknown	0.27204	0
Isoform Short of Probable phospholipid-transporting ATPase IIA OS=Homo sapiens GN=ATP9A	ATP9A	sp|O75110-2|ATP9A_HUMAN (+1)	105 kDa			unknown	0.27204	0
Probable phospholipid-transporting ATPase IIB (Fragment) OS=Homo sapiens GN=ATP9B PE=4 SV=1	ATP9B	K7EQ39_HUMAN	4 kDa			unknown	0.27204	0
Ataxin-2 (Fragment) OS=Homo sapiens GN=ATXN2 PE=2 SV=1	ATXN2	F8VZQ7_HUMAN	16 kDa	TRUE		unknown	0.27204	0
UDP-GlcNAc:betaGal beta-1,3-N-acetylglucosaminyltransferase-like protein 1 OS=Homo sapiens GN=B3GNTL1 PE=2 SV=2	B3GNTL1	B3GNL_HUMAN	41 kDa			unknown	0	0.86731
BAG family molecular chaperone regulator 2 OS=Homo sapiens GN=BAG2 PE=2 SV=1	BAG2	B4DXE2_HUMAN (+1)	20 kDa			unknown	0.27204	0
Isoform 2 of BAG family molecular chaperone regulator 5 OS=Homo sapiens GN=BAG5	BAG5	sp|Q9UL15-2|BAG5_HUMAN (+1)	56 kDa			unknown	0.27204	0
Cluster of HLA-B associated transcript 3, isoform CRA_a OS=Homo sapiens GN=BAG6 PE=2 SV=1 (B0UX83_HUMAN)	BAG6	B0UX83_HUMAN [5]	119 kDa	TRUE		unknown	0.27204	0
HLA-B associated transcript 3, isoform CRA_a OS=Homo sapiens GN=BAG6 PE=2 SV=1	BAG6	B0UX83_HUMAN (+4)	119 kDa	TRUE		unknown	0.27204	0
Large proline-rich protein BAG6 (Fragment) OS=Homo sapiens GN=BAG6 PE=4 SV=1	BAG6	H0Y4L1_HUMAN	16 kDa	TRUE		unknown	0	0
Brain-specific angiogenesis inhibitor 3 OS=Homo sapiens GN=BAI3 PE=1 SV=2	BAI3	BAI3_HUMAN	172 kDa			unknown	0.27204	0
Basic leucine zipper transcriptional factor ATF-like 3 OS=Homo sapiens GN=BATF3 PE=1 SV=1	BATF3	BATF3_HUMAN	14 kDa			unknown	0.27204	0
Bromodomain adjacent to zinc finger domain protein 1A OS=Homo sapiens GN=BAZ1A PE=1 SV=2	BAZ1A	sp|Q9NRL2|BAZ1A_HUMAN	179 kDa			unknown	0.27204	0
Isoform 2 of Tyrosine-protein kinase BAZ1B OS=Homo sapiens GN=BAZ1B	BAZ1B	sp|Q9UIG0-2|BAZ1B_HUMAN (+1)	170 kDa			unknown	0.27204	0
HMG box transcription factor BBX OS=Homo sapiens GN=BBX PE=1 SV=1	BBX	sp|Q8WY36|BBX_HUMAN	105 kDa	TRUE		unknown	0.27204	0
BBX protein OS=Homo sapiens GN=BBX PE=2 SV=1	BBX	A2RRM7_HUMAN	71 kDa	TRUE		unknown	0.27204	0
B-cell lymphoma 3 protein OS=Homo sapiens GN=BCL3 PE=1 SV=2	BCL3	BCL3_HUMAN	48 kDa			unknown	0.27204	0
Isoform 2 of B-cell lymphoma 6 protein OS=Homo sapiens GN=BCL6	BCL6	sp|P41182-2|BCL6_HUMAN (+1)	72 kDa			unknown	0.27204	0
Cluster of Isoform 2 of B-cell CLL/lymphoma 9-like protein OS=Homo sapiens GN=BCL9L (sp|Q86UU0-2|BCL9L_HUMAN)	BCL9L	sp|Q86UU0-2|BCL9L_HUMAN	157 kDa	TRUE		unknown	0	1.5448
Isoform 2 of B-cell CLL/lymphoma 9-like protein OS=Homo sapiens GN=BCL9L	BCL9L	sp|Q86UU0-2|BCL9L_HUMAN (+1)	157 kDa	TRUE		unknown	0	0
B-cell CLL/lymphoma 9-like protein (Fragment) OS=Homo sapiens GN=BCL9L PE=2 SV=2	BCL9L	E9PIW0_HUMAN	79 kDa	TRUE		unknown	0	1.5448
Cluster of Bcl-2-associated transcription factor 1 (Fragment) OS=Homo sapiens GN=BCLAF1 PE=2 SV=1 (E9PK09_HUMAN)	BCLAF1	E9PK09_HUMAN [7]	83 kDa	TRUE		unknown	10.752	0
Bcl-2-associated transcription factor 1 (Fragment) OS=Homo sapiens GN=BCLAF1 PE=2 SV=1	BCLAF1	E9PK09_HUMAN (+6)	83 kDa	TRUE		unknown	10.752	0
Bcl-2-associated transcription factor 1 (Fragment) OS=Homo sapiens GN=BCLAF1 PE=2 SV=1	BCLAF1	H0YF00_HUMAN	13 kDa	TRUE		unknown	0	0
Beclin-1 (Fragment) OS=Homo sapiens GN=BECN1 PE=4 SV=1	BECN1	K7ESG3_HUMAN	18 kDa	TRUE		unknown	0.27204	0
Isoform 4 of Protein bicaudal D homolog 1 OS=Homo sapiens GN=BICD1	BICD1	sp|Q96G01-4|BICD1_HUMAN	96 kDa	TRUE		unknown	0	0
Cluster of Isoform 2 of Protein bicaudal D homolog 2 OS=Homo sapiens GN=BICD2 (sp|Q8TD16-2|BICD2_HUMAN)	BICD2	sp|Q8TD16-2|BICD2_HUMAN [2]	97 kDa	TRUE		unknown	0.27204	0
Isoform 2 of Protein bicaudal D homolog 2 OS=Homo sapiens GN=BICD2	BICD2	sp|Q8TD16-2|BICD2_HUMAN (+1)	97 kDa	TRUE		unknown	0.27204	0
Isoform BMP1-6 of Bone morphogenetic protein 1 OS=Homo sapiens GN=BMP1	BMP1	sp|P13497-5|BMP1_HUMAN	81 kDa	TRUE		unknown	0.27204	0
Putative BPES syndrome breakpoint region protein OS=Homo sapiens GN=BPESC1 PE=2 SV=1	BPESC1	BPEC1_HUMAN	13 kDa			unknown	0.27204	0
BPI fold-containing family B member 4 OS=Homo sapiens GN=BPIFB4 PE=2 SV=2	BPIFB4	sp|P59827|BPIB4_HUMAN	65 kDa			unknown	0	1.5448
Cluster of Bromodomain-containing protein 2 (Fragment) OS=Homo sapiens GN=BRD2 PE=4 SV=1 (H0Y6K2_HUMAN)	BRD2	H0Y6K2_HUMAN	88 kDa	TRUE		unknown	0.27204	0
Bromodomain-containing protein 2 (Fragment) OS=Homo sapiens GN=BRD2 PE=4 SV=1	BRD2	H0Y6K2_HUMAN	88 kDa	TRUE		unknown	0.27204	0
Bromodomain-containing protein 2 OS=Homo sapiens GN=BRD2 PE=2 SV=1	BRD2	B0S7P1_HUMAN (+1)	92 kDa	TRUE		unknown	0	0
BRCA1-A complex subunit BRE (Fragment) OS=Homo sapiens GN=BRE PE=2 SV=1	BRE	F8W733_HUMAN	32 kDa			unknown	0.27204	0
BRI3-binding protein OS=Homo sapiens GN=BRI3BP PE=1 SV=1	BRI3BP	BRI3B_HUMAN	28 kDa			unknown	0	1.5448
Bombesin receptor subtype-3 OS=Homo sapiens GN=BRS3 PE=1 SV=1	BRS3	BRS3_HUMAN	44 kDa			unknown	0.27204	0
Protein bassoon OS=Homo sapiens GN=BSN PE=2 SV=4	BSN	BSN_HUMAN	416 kDa			unknown	0.27204	0
Barttin OS=Homo sapiens GN=BSND PE=1 SV=1	BSND	BSND_HUMAN	35 kDa			unknown	0.27204	0
Cluster of Isoform 2 of Ankyrin repeat and BTB/POZ domain-containing protein BTBD11 OS=Homo sapiens GN=BTBD11 (sp|A6QL63-2|BTBDB_HUMAN)	BTBD11	sp|A6QL63-2|BTBDB_HUMAN	108 kDa	TRUE		unknown	0.27204	0
Isoform 2 of Ankyrin repeat and BTB/POZ domain-containing protein BTBD11 OS=Homo sapiens GN=BTBD11	BTBD11	sp|A6QL63-2|BTBDB_HUMAN (+1)	108 kDa	TRUE		unknown	0	0
Isoform 5 of Ankyrin repeat and BTB/POZ domain-containing protein BTBD11 OS=Homo sapiens GN=BTBD11	BTBD11	sp|A6QL63-5|BTBDB_HUMAN	72 kDa	TRUE		unknown	0	0
BTB/POZ domain-containing protein 8 OS=Homo sapiens GN=BTBD8 PE=2 SV=1	BTBD8	B4DKD6_HUMAN (+2)	32 kDa			unknown	0.27204	0
Uncharacterized protein C10orf107 (Fragment) OS=Homo sapiens GN=C10orf107 PE=4 SV=1	C10orf107	H0Y3I3_HUMAN	10 kDa			unknown	0.27204	0
MAM and LDL-receptor class A domain-containing protein C10orf112 OS=Homo sapiens GN=C10orf112 PE=2 SV=3	C10orf112	CJ112_HUMAN	164 kDa			unknown	0.27204	0
Putative uncharacterized protein C10orf40 OS=Homo sapiens GN=C10orf40 PE=2 SV=1	C10orf40	CJ040_HUMAN	15 kDa			unknown	0.27204	0
Putative uncharacterized protein C12orf63 OS=Homo sapiens GN=C12orf63 PE=2 SV=2	C12orf63	E9PJL5_HUMAN	173 kDa			unknown	0	1.5448
RING finger protein C14orf164 OS=Homo sapiens GN=C14orf164 PE=2 SV=1	C14orf164	CN164_HUMAN	34 kDa			unknown	0.27204	0
Isoform 2 of Uncharacterized protein C14orf93 OS=Homo sapiens GN=C14orf93	C14orf93	sp|Q9H972-2|CN093_HUMAN (+1)	54 kDa			unknown	0.27204	0
Uncharacterized protein C16orf45 (Fragment) OS=Homo sapiens GN=C16orf45 PE=4 SV=1	C16orf45	H3BRF6_HUMAN	20 kDa			unknown	0.27204	0
HCG1657684, isoform CRA_c OS=Homo sapiens GN=C17orf72 PE=2 SV=1	C17orf72	B4DG13_HUMAN	15 kDa			unknown	0.27204	0
Putative uncharacterized protein C17orf82 OS=Homo sapiens GN=C17orf82 PE=2 SV=2	C17orf82	CQ082_HUMAN	25 kDa			unknown	0.27204	0
Isoform 2 of Uncharacterized protein C1orf167 OS=Homo sapiens GN=C1orf167	C1orf167	sp|Q5SNV9-2|CA167_HUMAN (+1)	163 kDa			unknown	0.27204	0
Complement component 1 Q subcomponent-binding protein, mitochondrial OS=Homo sapiens GN=C1QBP PE=1 SV=1	C1QBP	C1QBP_HUMAN	31 kDa			unknown	2.8166	0
tRNA-splicing ligase RtcB homolog OS=Homo sapiens GN=C22orf28 PE=1 SV=1	C22orf28	RTCB_HUMAN	55 kDa			unknown	0.27204	0
C2 domain-containing protein 3 OS=Homo sapiens GN=C2CD3 PE=1 SV=4	C2CD3	sp|Q4AC94|C2CD3_HUMAN	260 kDa			unknown	0.27204	0
C2ORF3 variant 2 OS=Homo sapiens GN=C2orf3 PE=2 SV=1	C2orf3	A4UHQ9_HUMAN	28 kDa	TRUE		unknown	0	0
Uncharacterized protein C2orf48 OS=Homo sapiens GN=C2orf48 PE=2 SV=1	C2orf48	CB048_HUMAN	17 kDa			unknown	0.27204	0
Uncharacterized protein C2orf50 OS=Homo sapiens GN=C2orf50 PE=2 SV=1	C2orf50	CB050_HUMAN	18 kDa			unknown	0.27204	0
Uncharacterized protein C3orf17 OS=Homo sapiens GN=C3orf17 PE=1 SV=3	C3orf17	sp|Q6NW34|CC017_HUMAN	65 kDa			unknown	0	1.5448
Uncharacterized membrane protein C3orf80 OS=Homo sapiens GN=C3orf80 PE=2 SV=1	C3orf80	CC080_HUMAN	26 kDa			unknown	0	1.5448
Complement C4 beta chain OS=Homo sapiens GN=C4A PE=2 SV=1	C4A	B0UZ83_HUMAN (+2)	193 kDa	TRUE		unknown	0.27204	0
Isoform 2 of UPF0562 protein C7orf55 OS=Homo sapiens GN=C7orf55	C7orf55	CG055_HUMAN (+3)	54 kDa			unknown	3.5855	0
Probable methyltransferase BTM2 homolog OS=Homo sapiens GN=C7orf60 PE=2 SV=1	C7orf60	BMT2_HUMAN (+1)	46 kDa			unknown	0.27204	0
Isoform 2 of Carbonic anhydrase 7 OS=Homo sapiens GN=CA7	CA7	sp|P43166-2|CAH7_HUMAN (+1)	23 kDa			unknown	0.27204	0
Voltage-dependent N-type calcium channel subunit alpha-1B OS=Homo sapiens GN=CACNA1B PE=2 SV=1	CACNA1B	B1AQK4_HUMAN (+5)	252 kDa	TRUE		unknown	0.27204	0
Isoform 10 of Voltage-dependent T-type calcium channel subunit alpha-1G OS=Homo sapiens GN=CACNA1G	CACNA1G	sp|O43497-10|CAC1G_HUMAN (+25)	255 kDa	TRUE		unknown	0.27204	1.5448
Isoform 2 of Cell adhesion molecule 3 OS=Homo sapiens GN=CADM3	CADM3	sp|Q8N126-2|CADM3_HUMAN (+1)	47 kDa			unknown	0.54408	0
Cluster of Isoform 4 of Calcium-dependent secretion activator 1 OS=Homo sapiens GN=CADPS (sp|Q9ULU8-4|CAPS1_HUMAN)	CADPS	sp|Q9ULU8-4|CAPS1_HUMAN	153 kDa	TRUE		unknown	0.54408	0
Isoform 4 of Calcium-dependent secretion activator 1 OS=Homo sapiens GN=CADPS	CADPS	sp|Q9ULU8-4|CAPS1_HUMAN (+1)	153 kDa	TRUE		unknown	0	0
Calcium-dependent secretion activator 1 (Fragment) OS=Homo sapiens GN=CADPS PE=4 SV=1	CADPS	H7C5J0_HUMAN	20 kDa	TRUE		unknown	0.54408	0
Calmodulin-like protein 5 OS=Homo sapiens GN=CALML5 PE=1 SV=2	CALML5	CALL5_HUMAN	16 kDa			unknown	2.2369	4.8389
Cluster of Isoform 2 of Calumenin OS=Homo sapiens GN=CALU (sp|O43852-2|CALU_HUMAN)	CALU	sp|O43852-2|CALU_HUMAN [4]	37 kDa	TRUE		unknown	1.7266	0
Isoform 2 of Calumenin OS=Homo sapiens GN=CALU	CALU	sp|O43852-2|CALU_HUMAN (+3)	37 kDa	TRUE		unknown	1.7266	0
Isoform 10 of Calumenin OS=Homo sapiens GN=CALU	CALU	sp|O43852-10|CALU_HUMAN (+5)	26 kDa	TRUE		unknown	0	0
Cluster of Calcium/calmodulin-dependent protein kinase type II subunit beta (Fragment) OS=Homo sapiens GN=CAMK2B PE=4 SV=1 (H7BZC6_HUMAN)	CAMK2B	H7BZC6_HUMAN	20 kDa	TRUE		unknown	0.27204	0
Calcium/calmodulin-dependent protein kinase type II subunit beta (Fragment) OS=Homo sapiens GN=CAMK2B PE=4 SV=1	CAMK2B	H7BZC6_HUMAN	20 kDa	TRUE		unknown	0	0
Isoform 6 of Calcium/calmodulin-dependent protein kinase type II subunit beta OS=Homo sapiens GN=CAMK2B	CAMK2B	sp|Q13554-6|KCC2B_HUMAN	55 kDa	TRUE		unknown	0.27204	0
Isoform 2 of Calmodulin-regulated spectrin-associated protein 3 OS=Homo sapiens GN=CAMSAP3	CAMSAP3	sp|Q9P1Y5-2|CAMP3_HUMAN (+1)	138 kDa			unknown	0.27204	0
Cluster of Calnexin OS=Homo sapiens GN=CANX PE=2 SV=1 (B4DGP8_HUMAN)	CANX	B4DGP8_HUMAN [2]	72 kDa	TRUE		unknown	5.0791	2.4194
Calnexin OS=Homo sapiens GN=CANX PE=2 SV=1	CANX	B4DGP8_HUMAN (+1)	72 kDa	TRUE		unknown	5.0791	2.4194
Calnexin (Fragment) OS=Homo sapiens GN=CANX PE=3 SV=1	CANX	H0Y9H1_HUMAN	22 kDa	TRUE		unknown	0	0
Cluster of Isoform III of Calpain-3 OS=Homo sapiens GN=CAPN3 (sp|P20807-3|CAN3_HUMAN)	CAPN3	sp|P20807-3|CAN3_HUMAN	94 kDa	TRUE		unknown	0.27204	0
Isoform III of Calpain-3 OS=Homo sapiens GN=CAPN3	CAPN3	sp|P20807-3|CAN3_HUMAN (+1)	94 kDa	TRUE		unknown	0	0
Calpain-3 (Fragment) OS=Homo sapiens GN=CAPN3 PE=4 SV=1	CAPN3	H3BSA2_HUMAN	22 kDa	TRUE		unknown	0	0
Caspase recruitment domain-containing protein 10 OS=Homo sapiens GN=CARD10 PE=2 SV=1	CARD10	Q8NC81_HUMAN	83 kDa			unknown	0.27204	0
Caspase recruitment domain-containing protein 14 OS=Homo sapiens GN=CARD14 PE=1 SV=2	CARD14	sp|Q9BXL6|CAR14_HUMAN	113 kDa	TRUE		unknown	0.27204	0
Caspase recruitment domain-containing protein 6 OS=Homo sapiens GN=CARD6 PE=2 SV=2	CARD6	CARD6_HUMAN	116 kDa			unknown	0	1.5448
Isoform 4 of ATP-dependent (S)-NAD(P)H-hydrate dehydratase OS=Homo sapiens GN=CARKD	CARKD	sp|Q8IW45-4|NNRD_HUMAN	25 kDa			unknown	0	0.86731
Caspase-14 OS=Homo sapiens GN=CASP14 PE=1 SV=2	CASP14	CASPE_HUMAN	28 kDa			unknown	0	1.2097
Caspase-7 OS=Homo sapiens GN=CASP7 PE=1 SV=1	CASP7	sp|P55210|CASP7_HUMAN	34 kDa			unknown	0	1.5448
Cation channel sperm-associated protein 3 OS=Homo sapiens GN=CATSPER3 PE=1 SV=1	CATSPER3	CTSR3_HUMAN	46 kDa			unknown	0	1.5448
E3 ubiquitin-protein ligase CBL OS=Homo sapiens GN=CBL PE=1 SV=2	CBL	CBL_HUMAN	100 kDa	TRUE		unknown	0.27204	0
Coiled-coil domain-containing protein 112 OS=Homo sapiens GN=CCDC112 PE=2 SV=1	CCDC112	D6RF76_HUMAN (+2)	50 kDa			unknown	0.71681	0
Coiled-coil domain-containing protein 136 (Fragment) OS=Homo sapiens GN=CCDC136 PE=2 SV=1	CCDC136	H0Y876_HUMAN (+4)	64 kDa			unknown	0.27204	0
Cluster of Coiled-coil domain-containing protein 144A OS=Homo sapiens GN=CCDC144A PE=4 SV=1 (C9JT67_HUMAN)	CCDC144A	C9JT67_HUMAN [2]	165 kDa	TRUE		unknown	0.27204	0
Coiled-coil domain-containing protein 144A OS=Homo sapiens GN=CCDC144A PE=4 SV=1	CCDC144A	C9JT67_HUMAN (+1)	165 kDa	TRUE		unknown	0.27204	0
Isoform 2 of Coiled-coil domain-containing protein 144B OS=Homo sapiens GN=CCDC144B	CCDC144B	sp|Q3MJ40-2|C144B_HUMAN (+1)	65 kDa	TRUE		unknown	0	0
Coiled-coil domain-containing protein 144C OS=Homo sapiens GN=CCDC144C PE=2 SV=3	CCDC144C	C144C_HUMAN	143 kDa	TRUE		unknown	0	0
Isoform 5 of Coiled-coil domain-containing protein 149 OS=Homo sapiens GN=CCDC149	CCDC149	sp|Q6ZUS6-5|CC149_HUMAN	59 kDa			unknown	0.27204	0
Coiled-coil domain-containing protein 15 OS=Homo sapiens GN=CCDC15 PE=2 SV=2	CCDC15	CCD15_HUMAN (+1)	110 kDa			unknown	0.27204	0
Coiled-coil domain-containing protein 168 OS=Homo sapiens GN=CCDC168 PE=2 SV=2	CCDC168	CC168_HUMAN	278 kDa			unknown	0.86328	0
Coiled-coil domain-containing protein 180 OS=Homo sapiens GN=CCDC180 PE=2 SV=2	CCDC180	sp|Q9P1Z9|CC180_HUMAN	191 kDa	TRUE		unknown	0.54408	0
Coiled-coil domain-containing protein 19, mitochondrial OS=Homo sapiens GN=CCDC19 PE=2 SV=2	CCDC19	CCD19_HUMAN (+1)	66 kDa	TRUE		unknown	0.27204	0
Coiled-coil domain-containing protein 38 OS=Homo sapiens GN=CCDC38 PE=2 SV=1	CCDC38	CCD38_HUMAN	65 kDa			unknown	0.27204	0
Coiled-coil domain-containing protein 43 (Fragment) OS=Homo sapiens GN=CCDC43 PE=4 SV=1	CCDC43	K7ER24_HUMAN	12 kDa			unknown	0.27204	0
Bicaudal D-related protein 1 OS=Homo sapiens GN=CCDC64 PE=2 SV=2	CCDC64	BICR1_HUMAN	65 kDa			unknown	0.54408	0
Coiled-coil domain-containing protein 74B OS=Homo sapiens GN=CCDC74B PE=2 SV=1	CCDC74B	E7ESC5_HUMAN	51 kDa	TRUE		unknown	0.27204	0
Calicin OS=Homo sapiens GN=CCIN PE=2 SV=3	CCIN	CALI_HUMAN	67 kDa			unknown	0.27204	0
Gastrin/cholecystokinin type B receptor OS=Homo sapiens GN=CCKBR PE=2 SV=1	CCKBR	E9PIC8_HUMAN (+2)	39 kDa	TRUE		unknown	0.27204	0
Cyclin-A2 OS=Homo sapiens GN=CCNA2 PE=1 SV=2	CCNA2	CCNA2_HUMAN	49 kDa			unknown	0.27204	0
Cyclin-C (Fragment) OS=Homo sapiens GN=CCNC PE=2 SV=1	CCNC	E5RI39_HUMAN	22 kDa	TRUE		unknown	0.27204	0
Isoform 4 of G1/S-specific cyclin-D3 OS=Homo sapiens GN=CCND3	CCND3	CCND3_HUMAN	10 kDa			unknown	0.27204	0
DNA-directed RNA polymerase I subunit RPA34 (Fragment) OS=Homo sapiens GN=CD3EAP PE=4 SV=1	CD3EAP	K7EMH2_HUMAN	7 kDa			unknown	0.27204	0
DNA-directed RNA polymerase I subunit RPA34 OS=Homo sapiens GN=CD3EAP PE=1 SV=1	CD3EAP	sp|O15446|RPA34_HUMAN	55 kDa			unknown	0.27204	0
Macrosialin OS=Homo sapiens GN=CD68 PE=1 SV=2	CD68	sp|P34810|CD68_HUMAN	37 kDa	TRUE		unknown	0.27204	0
Hsp90 co-chaperone Cdc37-like 1 OS=Homo sapiens GN=CDC37L1 PE=2 SV=1	CDC37L1	B1AL69_HUMAN (+1)	36 kDa			unknown	0.27204	0
Cluster of Serine/threonine-protein kinase MRCK alpha (Fragment) OS=Homo sapiens GN=CDC42BPA PE=4 SV=1 (H0Y6R0_HUMAN)	CDC42BPA	H0Y6R0_HUMAN	62 kDa	TRUE		unknown	0.27204	0
Serine/threonine-protein kinase MRCK alpha (Fragment) OS=Homo sapiens GN=CDC42BPA PE=4 SV=1	CDC42BPA	H0Y6R0_HUMAN	62 kDa	TRUE		unknown	0	0
Serine/threonine-protein kinase MRCK alpha (Fragment) OS=Homo sapiens GN=CDC42BPA PE=4 SV=1	CDC42BPA	H0Y7V8_HUMAN	110 kDa	TRUE		unknown	0	0
Serine/threonine-protein kinase MRCK alpha OS=Homo sapiens GN=CDC42BPA PE=2 SV=1	CDC42BPA	F5H5N0_HUMAN (+6)	194 kDa	TRUE		unknown	0	0
Cell division cycle 5-like protein OS=Homo sapiens GN=CDC5L PE=1 SV=2	CDC5L	CDC5L_HUMAN	92 kDa			unknown	10.158	0
Cell division cycle-associated protein 2 OS=Homo sapiens GN=CDCA2 PE=1 SV=2	CDCA2	sp|Q69YH5|CDCA2_HUMAN	113 kDa			unknown	1.4083	0
Isoform 2 of CUB domain-containing protein 1 OS=Homo sapiens GN=CDCP1	CDCP1	sp|Q9H5V8-2|CDCP1_HUMAN (+1)	73 kDa			unknown	0.27204	0
Isoform 2 of Cyclin-dependent kinase 12 OS=Homo sapiens GN=CDK12	CDK12	sp|Q9NYV4-2|CDK12_HUMAN (+1)	163 kDa			unknown	0.27204	0
Isoform 2 of Cyclin-dependent kinase 14 OS=Homo sapiens GN=CDK14	CDK14	sp|O94921-2|CDK14_HUMAN	51 kDa			unknown	0.27204	0
Cyclin-dependent kinase 5 activator 2 OS=Homo sapiens GN=CDK5R2 PE=1 SV=1	CDK5R2	CD5R2_HUMAN	39 kDa			unknown	0.27204	0
Isoform 2 of Cell adhesion molecule-related/down-regulated by oncogenes OS=Homo sapiens GN=CDON	CDON	sp|Q4KMG0-2|CDON_HUMAN (+1)	137 kDa			unknown	0.27204	0
Corneodesmosin OS=Homo sapiens GN=CDSN PE=2 SV=1	CDSN	G8JLG2_HUMAN	52 kDa			unknown	4.6755	2.4888
Adenosine deaminase CECR1 OS=Homo sapiens GN=CECR1 PE=2 SV=1	CECR1	B4E3Q4_HUMAN (+1)	54 kDa			unknown	0.27204	0
Centromere protein F OS=Homo sapiens GN=CENPF PE=1 SV=2	CENPF	CENPF_HUMAN	368 kDa			unknown	0.27204	0
Centrosomal protein of 112 kDa OS=Homo sapiens GN=CEP112 PE=1 SV=2	CEP112	CE112_HUMAN (+1)	113 kDa			unknown	0.27204	0
Uncharacterized protein OS=Homo sapiens GN=CEP120 PE=2 SV=2	CEP120	D6RC69_HUMAN (+3)	68 kDa			unknown	0.27204	0
Centrosomal protein of 170 kDa protein B OS=Homo sapiens GN=CEP170B PE=4 SV=1	CEP170B	J3KQR7_HUMAN (+2)	172 kDa			unknown	0.27204	0
Centrosomal protein of 192 kDa (Fragment) OS=Homo sapiens GN=CEP192 PE=4 SV=1	CEP192	K7ERF9_HUMAN	8 kDa			unknown	0.27204	0
Cluster of Centrosome-associated protein 350 OS=Homo sapiens GN=CEP350 PE=1 SV=1 (CE350_HUMAN)	CEP350	CE350_HUMAN	351 kDa	TRUE		unknown	0.27204	0
Centrosome-associated protein 350 OS=Homo sapiens GN=CEP350 PE=1 SV=1	CEP350	CE350_HUMAN	351 kDa	TRUE		unknown	0.27204	0
Centrosome-associated protein 350 (Fragment) OS=Homo sapiens GN=CEP350 PE=4 SV=1	CEP350	H0Y7F7_HUMAN	147 kDa	TRUE		unknown	0	0
Cluster of Isoform 3 of Liver carboxylesterase 1 OS=Homo sapiens GN=CES1 (sp|P23141-3|EST1_HUMAN)	CES1	sp|P23141-3|EST1_HUMAN	62 kDa	TRUE		unknown	0.27204	0
Isoform 3 of Liver carboxylesterase 1 OS=Homo sapiens GN=CES1	CES1	sp|P23141-3|EST1_HUMAN	62 kDa	TRUE		unknown	0.27204	0
Isoform 2 of Liver carboxylesterase 1 OS=Homo sapiens GN=CES1	CES1	sp|P23141-2|EST1_HUMAN (+1)	63 kDa	TRUE		unknown	0	0
Cystic fibrosis transmembrane conductance regulator (Fragment) OS=Homo sapiens GN=CFTR PE=2 SV=1	CFTR	E7EPB6_HUMAN (+2)	163 kDa			unknown	0.27204	0
Cluster of Chromodomain-helicase-DNA-binding protein 6 OS=Homo sapiens GN=CHD6 PE=1 SV=4 (sp|Q8TD26|CHD6_HUMAN)	CHD6	sp|Q8TD26|CHD6_HUMAN	305 kDa	TRUE		unknown	0.27204	0
Chromodomain-helicase-DNA-binding protein 6 OS=Homo sapiens GN=CHD6 PE=1 SV=4	CHD6	sp|Q8TD26|CHD6_HUMAN	305 kDa	TRUE		unknown	0.27204	0
Chromodomain-helicase-DNA-binding protein 6 OS=Homo sapiens GN=CHD6 PE=2 SV=1	CHD6	C9JFU2_HUMAN	95 kDa	TRUE		unknown	0	0
Isoform 3 of Chitinase-3-like protein 2 OS=Homo sapiens GN=CHI3L2	CHI3L2	sp|Q15782-6|CH3L2_HUMAN	43 kDa			unknown	0.27204	0
Probable ATP-dependent RNA helicase DDX11 OS=Homo sapiens GN=CHL1 PE=2 SV=1	CHL1	F8WEP4_HUMAN	10 kDa			unknown	0.27204	0
Chromatin accessibility complex protein 1 OS=Homo sapiens GN=CHRAC1 PE=1 SV=1	CHRAC1	CHRC1_HUMAN (+1)	15 kDa			unknown	0	1.5448
Chordin OS=Homo sapiens GN=CHRD PE=2 SV=1	CHRD	B7Z6F4_HUMAN	53 kDa	TRUE		unknown	0.54408	0
Carbohydrate sulfotransferase 10 (Fragment) OS=Homo sapiens GN=CHST10 PE=2 SV=1	CHST10	C9J5X0_HUMAN	16 kDa	TRUE		unknown	0.27204	0
Isoform 2 of Chromatin target of PRMT1 protein OS=Homo sapiens GN=CHTOP	CHTOP	sp|Q9Y3Y2-3|CHTOP_HUMAN (+2)	27 kDa			unknown	32.935	0
Calcium and integrin-binding family member 4 OS=Homo sapiens GN=CIB4 PE=2 SV=1	CIB4	CIB4_HUMAN	22 kDa			unknown	0	1.5448
MHC class II transactivator OS=Homo sapiens GN=CIITA PE=1 SV=3	CIITA	C2TA_HUMAN	124 kDa			unknown	0.27204	0
Isoform 3 of Cirhin OS=Homo sapiens GN=CIRH1A	CIRH1A	sp|Q969X6-3|CIR1A_HUMAN	70 kDa			unknown	0.27204	0
CDGSH iron-sulfur domain-containing protein 3, mitochondrial OS=Homo sapiens GN=CISD3 PE=1 SV=1	CISD3	CISD3_HUMAN	14 kDa			unknown	0	3.0896
Cluster of CLIP-associating protein 2 OS=Homo sapiens GN=CLASP2 PE=2 SV=1 (F5H604_HUMAN)	CLASP2	F5H604_HUMAN	165 kDa	TRUE		unknown	0.54408	0
CLIP-associating protein 2 OS=Homo sapiens GN=CLASP2 PE=2 SV=1	CLASP2	F5H604_HUMAN	165 kDa	TRUE		unknown	0.54408	0
CLIP-associating protein 2 OS=Homo sapiens GN=CLASP2 PE=2 SV=1	CLASP2	F5H3X0_HUMAN	116 kDa	TRUE		unknown	0	0
H(+)/Cl(-) exchange transporter 4 OS=Homo sapiens GN=CLCN4 PE=1 SV=2	CLCN4	CLCN4_HUMAN (+1)	85 kDa	TRUE		unknown	0.27204	0
Chloride transport protein 6 OS=Homo sapiens GN=CLCN6 PE=1 SV=2	CLCN6	sp|P51797|CLCN6_HUMAN	97 kDa			unknown	0.27204	0
Claudin-22 OS=Homo sapiens GN=CLDN22 PE=2 SV=3	CLDN22	CLD22_HUMAN	25 kDa	TRUE		unknown	0.27204	0
Clathrin interactor 1 (Fragment) OS=Homo sapiens GN=CLINT1 PE=4 SV=1	CLINT1	H0YCL3_HUMAN	6 kDa	TRUE		unknown	0.27204	0
Isoform 2 of CAP-Gly domain-containing linker protein 2 OS=Homo sapiens GN=CLIP2	CLIP2	sp|Q9UDT6-2|CLIP2_HUMAN (+1)	112 kDa			unknown	0.27204	0
Dual-specificity protein kinase CLK2 OS=Homo sapiens GN=CLK2 PE=2 SV=1	CLK2	B1AVT0_HUMAN (+2)	60 kDa			unknown	1.223	0
Isoform 2 of Colipase-like protein 2 OS=Homo sapiens GN=CLPSL2	CLPSL2	sp|Q6UWE3-2|COLL2_HUMAN (+1)	17 kDa			unknown	0	1.5448
CKLF-like MARVEL transmembrane domain-containing protein 4 OS=Homo sapiens GN=CMTM4 PE=1 SV=1	CMTM4	sp|Q8IZR5|CKLF4_HUMAN	26 kDa			unknown	0	1.5448
Isoform 2 of CCR4-NOT transcription complex subunit 1 OS=Homo sapiens GN=CNOT1	CNOT1	sp|A5YKK6-2|CNOT1_HUMAN (+2)	266 kDa	TRUE		unknown	0.27204	0
CCR4-NOT transcription complex subunit 11 OS=Homo sapiens GN=CNOT11 PE=1 SV=1	CNOT11	CNO11_HUMAN	55 kDa			unknown	0.81612	0
Isoform 10 of CCR4-NOT transcription complex subunit 4 OS=Homo sapiens GN=CNOT4	CNOT4	sp|O95628-10|CNOT4_HUMAN (+1)	78 kDa			unknown	0.27204	0
CCR4-NOT transcription complex subunit 6 OS=Homo sapiens GN=CNOT6 PE=1 SV=2	CNOT6	CNOT6_HUMAN	63 kDa			unknown	0.27204	0
Conserved oligomeric Golgi complex subunit 2 OS=Homo sapiens GN=COG2 PE=2 SV=1	COG2	B7Z2Y2_HUMAN (+4)	76 kDa			unknown	0.27204	0
Isoform 2 of Conserved oligomeric Golgi complex subunit 6 OS=Homo sapiens GN=COG6	COG6	sp|Q9Y2V7-2|COG6_HUMAN (+1)	68 kDa	TRUE		unknown	0.27204	0
Isoform B of Collagen alpha-1(XI) chain OS=Homo sapiens GN=COL11A1	COL11A1	sp|P12107-2|COBA1_HUMAN	182 kDa	TRUE		unknown	0.27204	0
Cluster of Collagen alpha-1(XII) chain OS=Homo sapiens GN=COL12A1 PE=2 SV=1 (D6RGG3_HUMAN)	COL12A1	D6RGG3_HUMAN	333 kDa	TRUE		unknown	0.27204	0
Collagen alpha-1(XII) chain OS=Homo sapiens GN=COL12A1 PE=2 SV=1	COL12A1	D6RGG3_HUMAN	333 kDa	TRUE		unknown	0	0
Isoform 4 of Collagen alpha-1(XII) chain OS=Homo sapiens GN=COL12A1	COL12A1	sp|Q99715-4|COCA1_HUMAN (+1)	325 kDa	TRUE		unknown	0	0
Collagen alpha-1(XII) chain (Fragment) OS=Homo sapiens GN=COL12A1 PE=4 SV=1	COL12A1	H0Y4P7_HUMAN	71 kDa	TRUE		unknown	0	0
Cluster of Isoform 2 of Collagen alpha-1(XXV) chain OS=Homo sapiens GN=COL25A1 (sp|Q9BXS0-2|COPA1_HUMAN)	COL25A1	sp|Q9BXS0-2|COPA1_HUMAN [2]	64 kDa	TRUE		unknown	0.27204	0
Isoform 2 of Collagen alpha-1(XXV) chain OS=Homo sapiens GN=COL25A1	COL25A1	sp|Q9BXS0-2|COPA1_HUMAN (+1)	64 kDa	TRUE		unknown	0.27204	0
Collagen-like Alzheimer amyloid plaque component OS=Homo sapiens GN=COL25A1 PE=2 SV=1	COL25A1	E9PNV9_HUMAN	51 kDa	TRUE		unknown	0	0
Collagen alpha-1(XXVII) chain OS=Homo sapiens GN=COL27A1 PE=2 SV=1	COL27A1	sp|Q8IZC6|CORA1_HUMAN	187 kDa	TRUE		unknown	0.54408	0
Collagen alpha-1(III) chain OS=Homo sapiens GN=COL3A1 PE=1 SV=4	COL3A1	sp|P02461|CO3A1_HUMAN	139 kDa	TRUE		unknown	0.27204	0
Collagen alpha-2(IV) chain OS=Homo sapiens GN=COL4A2 PE=1 SV=4	COL4A2	CO4A2_HUMAN	168 kDa			unknown	0.27204	0
Collagen alpha-4(IV) chain OS=Homo sapiens GN=COL4A4 PE=1 SV=3	COL4A4	CO4A4_HUMAN (+1)	164 kDa			unknown	0.54408	0
Isoform 2C2A of Collagen alpha-2(VI) chain OS=Homo sapiens GN=COL6A2	COL6A2	sp|P12110-2|CO6A2_HUMAN (+2)	97 kDa			unknown	0.27204	0
Collagen alpha-2(VIII) chain OS=Homo sapiens GN=COL8A2 PE=1 SV=2	COL8A2	CO8A2_HUMAN	67 kDa			unknown	0.27204	0
Collagen alpha-2(IX) chain OS=Homo sapiens GN=COL9A2 PE=1 SV=2	COL9A2	CO9A2_HUMAN	65 kDa			unknown	0.27204	0
Coatomer subunit gamma-2 (Fragment) OS=Homo sapiens GN=COPG2 PE=4 SV=1	COPG2	H7C1T7_HUMAN	17 kDa			unknown	0	1.5448
COP9 signalosome complex subunit 8 (Fragment) OS=Homo sapiens GN=COPS8 PE=4 SV=1	COPS8	H7C3S9_HUMAN	9 kDa			unknown	0.27204	0
Coenzyme Q-binding protein COQ10 homolog A, mitochondrial (Fragment) OS=Homo sapiens GN=COQ10A PE=4 SV=1	COQ10A	H0YHW3_HUMAN	7 kDa			unknown	0.27204	0
Carboxypeptidase D OS=Homo sapiens GN=CPD PE=1 SV=2	CPD	sp|O75976|CBPD_HUMAN	153 kDa			unknown	0.27204	0
Isoform 2 of Cadherin-like and PC-esterase domain-containing protein 1 OS=Homo sapiens GN=CPED1	CPED1	sp|A4D0V7-2|CPED1_HUMAN (+1)	89 kDa			unknown	0.27204	0
Cleavage and polyadenylation specificity factor subunit 1 OS=Homo sapiens GN=CPSF1 PE=1 SV=2	CPSF1	CPSF1_HUMAN	161 kDa			unknown	3.5841	0
Cleavage and polyadenylation specificity factor subunit 2 OS=Homo sapiens GN=CPSF2 PE=1 SV=2	CPSF2	CPSF2_HUMAN	88 kDa			unknown	2.0316	0
Isoform 3 of Integrator complex subunit 11 OS=Homo sapiens GN=CPSF3L	CPSF3L	sp|Q5TA45-3|INT11_HUMAN	65 kDa	TRUE		unknown	0	1.5448
Isoform 2 of Cleavage and polyadenylation specificity factor subunit 6 OS=Homo sapiens GN=CPSF6	CPSF6	sp|Q16630-2|CPSF6_HUMAN (+1)	63 kDa			unknown	11.157	0
Cluster of Complement receptor type 1 (Fragment) OS=Homo sapiens GN=CR1 PE=4 SV=1 (H0YE06_HUMAN)	CR1	H0YE06_HUMAN	73 kDa	TRUE		unknown	0	3.0896
Complement receptor type 1 (Fragment) OS=Homo sapiens GN=CR1 PE=4 SV=1	CR1	H0YE06_HUMAN	73 kDa	TRUE		unknown	0	3.0896
Complement receptor type 1 OS=Homo sapiens GN=CR1 PE=1 SV=3	CR1	CR1_HUMAN (+3)	224 kDa	TRUE		unknown	0	0
Cyclic AMP-responsive element-binding protein 3-like protein 1 OS=Homo sapiens GN=CREB3L1 PE=1 SV=1	CREB3L1	sp|Q96BA8|CR3L1_HUMAN	57 kDa			unknown	0.27204	0
Cyclic AMP-responsive element-binding protein 3-like protein 2 OS=Homo sapiens GN=CREB3L2 PE=1 SV=3	CREB3L2	sp|Q70SY1|CR3L2_HUMAN	57 kDa			unknown	0.27204	0
Cluster of Cyclic AMP-responsive element-binding protein 5 (Fragment) OS=Homo sapiens GN=CREB5 PE=2 SV=1 (C9JN33_HUMAN)	CREB5	C9JN33_HUMAN	24 kDa	TRUE		unknown	0	1.5448
Cyclic AMP-responsive element-binding protein 5 (Fragment) OS=Homo sapiens GN=CREB5 PE=2 SV=1	CREB5	C9JN33_HUMAN	24 kDa	TRUE		unknown	0	0
Isoform 4 of Cyclic AMP-responsive element-binding protein 5 OS=Homo sapiens GN=CREB5	CREB5	sp|Q02930-4|CREB5_HUMAN	41 kDa	TRUE		unknown	0	0
CREB-binding protein (Fragment) OS=Homo sapiens GN=CREBBP PE=4 SV=1	CREBBP	I3L0Q1_HUMAN	27 kDa	TRUE		unknown	0.27204	0
Isoform 18 of cAMP-responsive element modulator OS=Homo sapiens GN=CREM	CREM	sp|Q03060-21|CREM_HUMAN	31 kDa	TRUE		unknown	0.27204	0
Cysteine-rich secretory protein 2 OS=Homo sapiens GN=CRISP2 PE=1 SV=1	CRISP2	CRIS2_HUMAN	27 kDa			unknown	1.9043	0
Crooked neck-like protein 1 OS=Homo sapiens GN=CRNKL1 PE=2 SV=1	CRNKL1	Q5JY65_HUMAN (+2)	99 kDa			unknown	5.4944	0
Rootletin OS=Homo sapiens GN=CROCC PE=1 SV=1	CROCC	sp|Q5TZA2|CROCC_HUMAN	229 kDa			unknown	0.27204	0
CREB-regulated transcription coactivator 1 OS=Homo sapiens GN=CRTC1 PE=4 SV=1	CRTC1	M0QX46_HUMAN (+3)	63 kDa			unknown	0.27204	0
Isoform 2 of Chondroitin sulfate N-acetylgalactosaminyltransferase 2 OS=Homo sapiens GN=CSGALNACT2	CSGALNACT2	sp|Q8N6G5-2|CGAT2_HUMAN (+1)	38 kDa			unknown	0.27204	0
Casein kinase I isoform gamma-2 (Fragment) OS=Homo sapiens GN=CSNK1G2 PE=3 SV=1	CSNK1G2	K7ESB6_HUMAN	34 kDa			unknown	0.27204	0
Casein kinase II subunit alpha OS=Homo sapiens GN=CSNK2A1 PE=1 SV=1	CSNK2A1	sp|P68400|CSK21_HUMAN	45 kDa	TRUE		unknown	0	0
Casein kinase II subunit alpha OS=Homo sapiens GN=CSNK2A1 PE=2 SV=1	CSNK2A1	E7EU96_HUMAN	45 kDa	TRUE		unknown	0	0
Cluster of Casein kinase II subunit alpha 3 OS=Homo sapiens GN=CSNK2A3 PE=1 SV=2 (CSK23_HUMAN)	CSNK2A3	CSK23_HUMAN	45 kDa	TRUE		unknown	1.2015	0
Casein kinase II subunit alpha 3 OS=Homo sapiens GN=CSNK2A3 PE=1 SV=2	CSNK2A3	CSK23_HUMAN	45 kDa	TRUE		unknown	1.2015	0
Cysteine and glycine-rich protein 2 OS=Homo sapiens GN=CSRP2 PE=1 SV=3	CSRP2	CSRP2_HUMAN (+2)	21 kDa			unknown	0.27204	0
Cystatin-A OS=Homo sapiens GN=CSTA PE=1 SV=1	CSTA	CYTA_HUMAN	11 kDa			unknown	0	4.8032
C-terminal-binding protein 1 (Fragment) OS=Homo sapiens GN=CTBP1 PE=2 SV=1	CTBP1	E7EPF8_HUMAN	22 kDa	TRUE		unknown	0	1.5448
Transcriptional repressor CTCF OS=Homo sapiens GN=CTCF PE=1 SV=1	CTCF	sp|P49711|CTCF_HUMAN	83 kDa			unknown	0.71681	0
Cathepsin E OS=Homo sapiens GN=CTSE PE=3 SV=1	CTSE	J3KP48_HUMAN (+2)	43 kDa			unknown	1.0158	0
CXXC-type zinc finger protein 4 OS=Homo sapiens GN=CXXC4 PE=4 SV=1	CXXC4	J9JIF5_HUMAN	37 kDa	TRUE		unknown	0	0
Cytochrome b-245 heavy chain OS=Homo sapiens GN=CYBB PE=1 SV=2	CYBB	CY24B_HUMAN (+2)	65 kDa			unknown	0.27204	0
Cluster of Cytochrome P450 2B6 OS=Homo sapiens GN=CYP2B6 PE=1 SV=1 (CP2B6_HUMAN)	CYP2B6	CP2B6_HUMAN	56 kDa	TRUE		unknown	0.54408	0
Cytochrome P450 2B6 OS=Homo sapiens GN=CYP2B6 PE=1 SV=1	CYP2B6	CP2B6_HUMAN	56 kDa	TRUE		unknown	0	0
Cytochrome P450 2B6 OS=Homo sapiens GN=CYP2B6 PE=3 SV=1	CYP2B6	M0QZJ2_HUMAN	29 kDa	TRUE		unknown	0.54408	0
Cytokine-like protein 1 OS=Homo sapiens GN=CYTL1 PE=1 SV=1	CYTL1	CYTL1_HUMAN	16 kDa			unknown	0	1.5448
Cytokine-like protein 1 (Fragment) OS=Homo sapiens GN=CYTL1 PE=4 SV=1	CYTL1	H0Y9X7_HUMAN	8 kDa			unknown	0	1.5448
Cluster of Dachshund homolog 1 OS=Homo sapiens GN=DACH1 PE=1 SV=3 (sp|Q9UI36|DACH1_HUMAN)	DACH1	sp|Q9UI36|DACH1_HUMAN	79 kDa	TRUE		unknown	1.0158	0
Dachshund homolog 1 OS=Homo sapiens GN=DACH1 PE=1 SV=3	DACH1	sp|Q9UI36|DACH1_HUMAN	79 kDa	TRUE		unknown	0	0
Isoform 3 of Dachshund homolog 1 OS=Homo sapiens GN=DACH1	DACH1	sp|Q9UI36-3|DACH1_HUMAN	57 kDa	TRUE		unknown	0	0
Bifunctional ATP-dependent dihydroxyacetone kinase/FAD-AMP lyase (cyclizing) OS=Homo sapiens GN=DAK PE=1 SV=2	DAK	DHAK_HUMAN	59 kDa	TRUE		unknown	0	1.5448
Drebrin-like protein (Fragment) OS=Homo sapiens GN=DBNL PE=4 SV=1	DBNL	H0Y5J4_HUMAN	40 kDa	TRUE		unknown	0.27204	0
Drebrin-like protein OS=Homo sapiens GN=DBNL PE=2 SV=1	DBNL	B4DDD6_HUMAN (+4)	46 kDa	TRUE		unknown	0.27204	0
Homeobox protein DBX1 OS=Homo sapiens GN=DBX1 PE=2 SV=1	DBX1	F8W811_HUMAN	41 kDa			unknown	0.27204	0
DDB1- and CUL4-associated factor 15 OS=Homo sapiens GN=DCAF15 PE=1 SV=1	DCAF15	DCA15_HUMAN	66 kDa			unknown	0.27204	0
DDB1- and CUL4-associated factor 5 OS=Homo sapiens GN=DCAF5 PE=2 SV=1	DCAF5	G3V4J7_HUMAN (+1)	104 kDa			unknown	0.27204	0
Isoform 2 of Dermcidin OS=Homo sapiens GN=DCD	DCD	sp|P81605-2|DCD_HUMAN	12 kDa			unknown	0	5.9143
Dynactin subunit 1 OS=Homo sapiens GN=DCTN1 PE=2 SV=1	DCTN1	E7EX90_HUMAN (+4)	139 kDa			unknown	0.27204	0
Cluster of Isoform 3 of Protein DDI1 homolog 2 OS=Homo sapiens GN=DDI2 (sp|Q5TDH0-3|DDI2_HUMAN)	DDI2	sp|Q5TDH0-3|DDI2_HUMAN	47 kDa	TRUE		unknown	1.7266	0
Isoform 3 of Protein DDI1 homolog 2 OS=Homo sapiens GN=DDI2	DDI2	sp|Q5TDH0-3|DDI2_HUMAN (+1)	47 kDa	TRUE		unknown	0	0
Protein DDI1 homolog 2 (Fragment) OS=Homo sapiens GN=DDI2 PE=4 SV=1	DDI2	H0YI90_HUMAN	12 kDa	TRUE		unknown	0	0
Putative ATP-dependent RNA helicase DDX12 OS=Homo sapiens GN=DDX12P PE=5 SV=3	DDX12P	DDX12_HUMAN	106 kDa	TRUE		unknown	0.27204	0
Cluster of Probable ATP-dependent RNA helicase DDX17 OS=Homo sapiens GN=DDX17 PE=2 SV=1 (H3BLZ8_HUMAN)	DDX17	H3BLZ8_HUMAN [2]	80 kDa	TRUE		unknown	13.896	2.2763
Probable ATP-dependent RNA helicase DDX17 OS=Homo sapiens GN=DDX17 PE=2 SV=1	DDX17	H3BLZ8_HUMAN	80 kDa	TRUE		unknown	13.896	2.2763
Probable ATP-dependent RNA helicase DDX17 OS=Homo sapiens GN=DDX17 PE=1 SV=2	DDX17	sp|Q92841|DDX17_HUMAN	80 kDa	TRUE		unknown	13.896	2.2763
ATP-dependent RNA helicase DDX18 OS=Homo sapiens GN=DDX18 PE=1 SV=2	DDX18	DDX18_HUMAN	75 kDa			unknown	0.27204	0
Cluster of ATP-dependent RNA helicase DDX39A OS=Homo sapiens GN=DDX39A PE=1 SV=2 (sp|O00148|DX39A_HUMAN)	DDX39A	sp|O00148|DX39A_HUMAN	49 kDa	TRUE		unknown	5.5894	0
ATP-dependent RNA helicase DDX39A OS=Homo sapiens GN=DDX39A PE=1 SV=2	DDX39A	sp|O00148|DX39A_HUMAN	49 kDa	TRUE		unknown	5.5894	0
ATP-dependent RNA helicase DDX39A (Fragment) OS=Homo sapiens GN=DDX39A PE=4 SV=1	DDX39A	K7EN25_HUMAN	19 kDa	TRUE		unknown	0	0
Spliceosome RNA helicase DDX39B (Fragment) OS=Homo sapiens GN=DDX39B PE=4 SV=1	DDX39B	H0Y400_HUMAN	22 kDa	TRUE		unknown	0	0
Spliceosome RNA helicase DDX39B OS=Homo sapiens GN=DDX39B PE=2 SV=1	DDX39B	F8VQ10_HUMAN (+2)	51 kDa	TRUE		unknown	0	0
Cluster of ATP-dependent RNA helicase DDX3X OS=Homo sapiens GN=DDX3X PE=1 SV=3 (sp|O00571|DDX3X_HUMAN)	DDX3X	sp|O00571|DDX3X_HUMAN	73 kDa	TRUE		unknown	8.8531	0
ATP-dependent RNA helicase DDX3X OS=Homo sapiens GN=DDX3X PE=1 SV=3	DDX3X	sp|O00571|DDX3X_HUMAN	73 kDa	TRUE		unknown	8.8531	0
ATP-dependent RNA helicase DDX3X OS=Homo sapiens GN=DDX3X PE=2 SV=1	DDX3X	B4E3C4_HUMAN	34 kDa	TRUE		unknown	0	0
ATP-dependent RNA helicase DDX3X OS=Homo sapiens GN=DDX3X PE=2 SV=1	DDX3X	B4DLA0_HUMAN	15 kDa	TRUE		unknown	0	0
Probable ATP-dependent RNA helicase DDX46 OS=Homo sapiens GN=DDX46 PE=1 SV=2	DDX46	DDX46_HUMAN	117 kDa			unknown	2.4225	0
Probable ATP-dependent RNA helicase DDX46 (Fragment) OS=Homo sapiens GN=DDX46 PE=4 SV=1	DDX46	H0YAD5_HUMAN	3 kDa			unknown	0.27204	0
Probable ATP-dependent RNA helicase DDX5 OS=Homo sapiens GN=DDX5 PE=1 SV=1	DDX5	DDX5_HUMAN	69 kDa	TRUE		unknown	6.6882	2.2763
Beta-defensin 135 OS=Homo sapiens GN=DEFB135 PE=3 SV=1	DEFB135	DB135_HUMAN	9 kDa			unknown	0	1.5448
Isoform 6 of DENN domain-containing protein 1A OS=Homo sapiens GN=DENND1A	DENND1A	sp|Q8TEH3-6|DEN1A_HUMAN (+2)	112 kDa			unknown	0.27204	0
Desmin OS=Homo sapiens GN=DES PE=1 SV=3	DES	DESM_HUMAN	54 kDa	TRUE		unknown	0	0
Isoform Gamma of DNA fragmentation factor subunit beta OS=Homo sapiens GN=DFFB	DFFB	sp|O76075-3|DFFB_HUMAN	13 kDa			unknown	0.27204	0
Isoform 2 of Diacylglycerol O-acyltransferase 2 OS=Homo sapiens GN=DGAT2	DGAT2	sp|Q96PD7-2|DGAT2_HUMAN (+1)	39 kDa			unknown	0.27204	0
7-dehydrocholesterol reductase (Fragment) OS=Homo sapiens GN=DHCR7 PE=2 SV=1	DHCR7	H0YEJ5_HUMAN	28 kDa			unknown	0.27204	0
Deoxyhypusine synthase (Fragment) OS=Homo sapiens GN=DHPS PE=4 SV=1	DHPS	M0QXT2_HUMAN	3 kDa			unknown	0.27204	0
Putative pre-mRNA-splicing factor ATP-dependent RNA helicase DHX15 OS=Homo sapiens GN=DHX15 PE=1 SV=2	DHX15	DHX15_HUMAN	91 kDa			unknown	18.492	0
Isoform 2 of Putative ATP-dependent RNA helicase DHX30 OS=Homo sapiens GN=DHX30	DHX30	sp|Q7L2E3-2|DHX30_HUMAN	136 kDa			unknown	0.27204	0
ATP-dependent RNA helicase DHX8 OS=Homo sapiens GN=DHX8 PE=1 SV=1	DHX8	DHX8_HUMAN (+1)	139 kDa			unknown	0.27204	0
ATP-dependent RNA helicase A OS=Homo sapiens GN=DHX9 PE=1 SV=4	DHX9	sp|Q08211|DHX9_HUMAN	141 kDa	TRUE		unknown	116.26	28.441
Death-inducer obliterator 1 OS=Homo sapiens GN=DIDO1 PE=1 SV=5	DIDO1	sp|Q9BTC0|DIDO1_HUMAN	244 kDa			unknown	0.27204	0
Digestive organ expansion factor homolog OS=Homo sapiens GN=DIEXF PE=1 SV=2	DIEXF	DIEXF_HUMAN	87 kDa	TRUE		unknown	0.27204	0
DNA methyltransferase 1-associated protein 1 OS=Homo sapiens GN=DMAP1 PE=1 SV=1	DMAP1	DMAP1_HUMAN	53 kDa			unknown	0.27204	0
Dystrophia myotonica WD repeat-containing protein (Fragment) OS=Homo sapiens GN=DMWD PE=4 SV=1	DMWD	R4GMZ4_HUMAN	16 kDa			unknown	0.27204	0
Cluster of Isoform 4 of Dynein heavy chain 14, axonemal OS=Homo sapiens GN=DNAH14 (sp|Q0VDD8-4|DYH14_HUMAN)	DNAH14	sp|Q0VDD8-4|DYH14_HUMAN	519 kDa	TRUE		unknown	0	1.5448
Isoform 4 of Dynein heavy chain 14, axonemal OS=Homo sapiens GN=DNAH14	DNAH14	sp|Q0VDD8-4|DYH14_HUMAN	519 kDa	TRUE		unknown	0	0
Dynein heavy chain 14, axonemal (Fragment) OS=Homo sapiens GN=DNAH14 PE=2 SV=1	DNAH14	H9KV43_HUMAN	115 kDa	TRUE		unknown	0	0
Dynein heavy chain 14, axonemal OS=Homo sapiens GN=DNAH14 PE=2 SV=3	DNAH14	sp|Q0VDD8|DYH14_HUMAN	400 kDa	TRUE		unknown	0	0
Dynein heavy chain 2, axonemal OS=Homo sapiens GN=DNAH2 PE=2 SV=3	DNAH2	sp|Q9P225|DYH2_HUMAN	508 kDa			unknown	0.27204	0
DnaJ homolog subfamily C member 16 OS=Homo sapiens GN=DNAJC16 PE=2 SV=3	DNAJC16	sp|Q9Y2G8|DJC16_HUMAN	91 kDa			unknown	0	1.5448
Cluster of Isoform 2 of Putative tyrosine-protein phosphatase auxilin OS=Homo sapiens GN=DNAJC6 (sp|O75061-2|AUXI_HUMAN)	DNAJC6	sp|O75061-2|AUXI_HUMAN	106 kDa	TRUE		unknown	0.27204	0
Isoform 2 of Putative tyrosine-protein phosphatase auxilin OS=Homo sapiens GN=DNAJC6	DNAJC6	sp|O75061-2|AUXI_HUMAN	106 kDa	TRUE		unknown	0	0
Putative tyrosine-protein phosphatase auxilin OS=Homo sapiens GN=DNAJC6 PE=1 SV=3	DNAJC6	sp|O75061|AUXI_HUMAN	100 kDa	TRUE		unknown	0	0
Isoform 4 of Putative tyrosine-protein phosphatase auxilin OS=Homo sapiens GN=DNAJC6	DNAJC6	sp|O75061-4|AUXI_HUMAN	99 kDa	TRUE		unknown	0	0
Aspartyl aminopeptidase OS=Homo sapiens GN=DNPEP PE=2 SV=1	DNPEP	E7ETB3_HUMAN	55 kDa			unknown	0.27204	0
DOCK10.2 OS=Homo sapiens GN=DOCK10.2 PE=2 SV=2	DOCK10.2	B3FL70_HUMAN (+1)	249 kDa	TRUE		unknown	0.27204	0
Cluster of Dedicator of cytokinesis protein 4 (Fragment) OS=Homo sapiens GN=DOCK4 PE=4 SV=1 (H0Y599_HUMAN)	DOCK4	H0Y599_HUMAN	229 kDa	TRUE		unknown	0.27204	0
Dedicator of cytokinesis protein 4 (Fragment) OS=Homo sapiens GN=DOCK4 PE=4 SV=1	DOCK4	H0Y599_HUMAN	229 kDa	TRUE		unknown	0	0
Dedicator of cytokinesis protein 4 (Fragment) OS=Homo sapiens GN=DOCK4 PE=4 SV=1	DOCK4	H0Y7H7_HUMAN	159 kDa	TRUE		unknown	0	0
Dolichyldiphosphatase 1 (Fragment) OS=Homo sapiens GN=DOLPP1 PE=4 SV=1	DOLPP1	H7BXT6_HUMAN	10 kDa			unknown	0.27204	0
Protein dopey-1 OS=Homo sapiens GN=DOPEY1 PE=2 SV=1	DOPEY1	DOP1_HUMAN (+1)	277 kDa			unknown	0.54408	0
Dipeptidase 3 OS=Homo sapiens GN=DPEP3 PE=2 SV=2	DPEP3	DPEP3_HUMAN	54 kDa	TRUE		unknown	0	0
Developmental pluripotency-associated protein 2 OS=Homo sapiens GN=DPPA2 PE=2 SV=2	DPPA2	DPPA2_HUMAN	34 kDa			unknown	0.27204	0
Probable C-mannosyltransferase DPY19L4 OS=Homo sapiens GN=DPY19L4 PE=2 SV=1	DPY19L4	D19L4_HUMAN	84 kDa			unknown	0.61149	0
D(2) dopamine receptor (Fragment) OS=Homo sapiens GN=DRD2 PE=2 SV=1	DRD2	Q6LDH7_HUMAN (+3)	20 kDa			unknown	0.27204	0
Isoform 2 of Ribonuclease 3 OS=Homo sapiens GN=DROSHA	DROSHA	sp|Q9NRR4-2|RNC_HUMAN (+2)	151 kDa			unknown	0	1.5448
Isoform 1B of Desmocollin-1 OS=Homo sapiens GN=DSC1	DSC1	sp|Q08554-2|DSC1_HUMAN (+1)	94 kDa			unknown	4.9276	2.6019
Down syndrome cell adhesion molecule OS=Homo sapiens GN=DSCAM PE=1 SV=2	DSCAM	sp|O60469|DSCAM_HUMAN	222 kDa			unknown	0.27204	0
Desmoglein-1 OS=Homo sapiens GN=DSG1 PE=1 SV=2	DSG1	DSG1_HUMAN	114 kDa	TRUE		unknown	0	2.077
Desmoglein-2 OS=Homo sapiens GN=DSG2 PE=1 SV=2	DSG2	DSG2_HUMAN	122 kDa			unknown	0.27204	0
Desmoplakin OS=Homo sapiens GN=DSP PE=1 SV=3	DSP	sp|P15924|DESP_HUMAN	332 kDa			unknown	5.721	9.8165
Dystonin (Fragment) OS=Homo sapiens GN=DST PE=4 SV=1	DST	H0YAT7_HUMAN	21 kDa	TRUE		unknown	0.27204	0
Isoform 3 of Dystonin OS=Homo sapiens GN=DST	DST	sp|Q03001-3|DYST_HUMAN	307 kDa	TRUE		unknown	0.54408	0
E3 ubiquitin-protein ligase DTX1 OS=Homo sapiens GN=DTX1 PE=1 SV=1	DTX1	DTX1_HUMAN	67 kDa			unknown	0.27204	0
Isoform 2 of Probable E3 ubiquitin-protein ligase DTX2 OS=Homo sapiens GN=DTX2	DTX2	sp|Q86UW9-2|DTX2_HUMAN (+1)	62 kDa	TRUE		unknown	0.27204	0
Cytoplasmic dynein 1 intermediate chain 2 OS=Homo sapiens GN=DYNC1I2 PE=2 SV=1	DYNC1I2	B7ZA04_HUMAN (+6)	70 kDa			unknown	5.4944	0
Isoform 1 of Dual specificity tyrosine-phosphorylation-regulated kinase 1A OS=Homo sapiens GN=DYRK1A	DYRK1A	sp|Q13627-2|DYR1A_HUMAN (+1)	85 kDa	TRUE		unknown	0.27204	0
Transcription factor E2F5 OS=Homo sapiens GN=E2F5 PE=2 SV=1	E2F5	C9JYE9_HUMAN (+2)	38 kDa	TRUE		unknown	0.27204	0
ER degradation-enhancing alpha-mannosidase-like protein 1 OS=Homo sapiens GN=EDEM1 PE=1 SV=1	EDEM1	EDEM1_HUMAN	74 kDa	TRUE		unknown	0	0
Elongation factor 1-alpha 1 OS=Homo sapiens GN=EEF1A1 PE=1 SV=1	EEF1A1	EF1A1_HUMAN (+1)	50 kDa			unknown	11.289	2.6019
Elongation factor 1-beta OS=Homo sapiens GN=EEF1B2 PE=1 SV=3	EEF1B2	EF1B_HUMAN	25 kDa			unknown	4.2249	3.8373
Cluster of Elongation factor 1-delta OS=Homo sapiens GN=EEF1D PE=2 SV=1 (E9PRY8_HUMAN)	EEF1D	E9PRY8_HUMAN	77 kDa	TRUE		unknown	7.4358	0
Elongation factor 1-delta OS=Homo sapiens GN=EEF1D PE=2 SV=1	EEF1D	E9PRY8_HUMAN	77 kDa	TRUE		unknown	7.4358	0
Isoform 4 of Elongation factor 1-delta OS=Homo sapiens GN=EEF1D	EEF1D	sp|P29692-4|EF1D_HUMAN	29 kDa	TRUE		unknown	0	0
Isoform 3 of Elongation factor 1-delta OS=Homo sapiens GN=EEF1D	EEF1D	sp|P29692-3|EF1D_HUMAN	29 kDa	TRUE		unknown	0	0
Elongation factor 1-gamma OS=Homo sapiens GN=EEF1G PE=1 SV=3	EEF1G	EF1G_HUMAN	50 kDa			unknown	16.402	1.7346
Isoform 2 of EF-hand calcium-binding domain-containing protein 4B OS=Homo sapiens GN=EFCAB4B	EFCAB4B	sp|Q9BSW2-2|EFC4B_HUMAN	83 kDa			unknown	0.27204	0
Elongation factor Tu GTP-binding domain-containing protein 1 OS=Homo sapiens GN=EFTUD1 PE=1 SV=2	EFTUD1	sp|Q7Z2Z2|ETUD1_HUMAN	125 kDa			unknown	0.27204	0
116 kDa U5 small nuclear ribonucleoprotein component OS=Homo sapiens GN=EFTUD2 PE=4 SV=1	EFTUD2	K7EJ81_HUMAN (+2)	108 kDa			unknown	3.8831	0
Pikachurin (Fragment) OS=Homo sapiens GN=EGFLAM PE=2 SV=1	EGFLAM	D6RJD2_HUMAN	12 kDa			unknown	0.27204	0
Eukaryotic translation initiation factor 2-alpha kinase 4 (Fragment) OS=Homo sapiens GN=EIF2AK4 PE=4 SV=1	EIF2AK4	H0YME5_HUMAN	161 kDa			unknown	0.54408	0
Translation initiation factor eIF-2B subunit alpha OS=Homo sapiens GN=EIF2B1 PE=2 SV=1	EIF2B1	F5H0D0_HUMAN	22 kDa			unknown	0.27204	0
Eukaryotic translation initiation factor 2D OS=Homo sapiens GN=EIF2D PE=1 SV=3	EIF2D	sp|P41214|EIF2D_HUMAN	65 kDa			unknown	0	1.5448
Eukaryotic translation initiation factor 3 subunit L OS=Homo sapiens GN=EIF3L PE=2 SV=1	EIF3L	B0QY89_HUMAN	71 kDa			unknown	0.27204	0
Eukaryotic initiation factor 4A-I OS=Homo sapiens GN=EIF4A1 PE=3 SV=1	EIF4A1	J3KT12_HUMAN (+5)	39 kDa	TRUE		unknown	0	0
Eukaryotic initiation factor 4A-I (Fragment) OS=Homo sapiens GN=EIF4A1 PE=4 SV=1	EIF4A1	J3KT04_HUMAN	9 kDa	TRUE		unknown	0	0
Eukaryotic initiation factor 4A-II OS=Homo sapiens GN=EIF4A2 PE=1 SV=2	EIF4A2	sp|Q14240|IF4A2_HUMAN	46 kDa	TRUE		unknown	0	0
Cluster of Eukaryotic initiation factor 4A-III OS=Homo sapiens GN=EIF4A3 PE=1 SV=4 (IF4A3_HUMAN)	EIF4A3	IF4A3_HUMAN	47 kDa	TRUE		unknown	23.309	0
Eukaryotic initiation factor 4A-III OS=Homo sapiens GN=EIF4A3 PE=1 SV=4	EIF4A3	IF4A3_HUMAN	47 kDa	TRUE		unknown	23.309	0
Zinc phosphodiesterase ELAC protein 1 OS=Homo sapiens GN=ELAC1 PE=4 SV=1	ELAC1	K7EIJ1_HUMAN (+1)	25 kDa			unknown	0.27204	0
ELAV-like protein 1 OS=Homo sapiens GN=ELAVL1 PE=2 SV=1	ELAVL1	B4DVB8_HUMAN (+1)	39 kDa			unknown	5.6331	0
Cluster of ETS domain-containing protein Elk-1 OS=Homo sapiens GN=ELK1 PE=1 SV=2 (sp|P19419|ELK1_HUMAN)	ELK1	sp|P19419|ELK1_HUMAN	45 kDa	TRUE		unknown	0.27204	0
ETS domain-containing protein Elk-1 OS=Homo sapiens GN=ELK1 PE=1 SV=2	ELK1	sp|P19419|ELK1_HUMAN	45 kDa	TRUE		unknown	0	0
ETS domain-containing protein Elk-3 OS=Homo sapiens GN=ELK3 PE=1 SV=2	ELK3	ELK3_HUMAN	44 kDa	TRUE		unknown	0	0
Isoform 2 of ER membrane protein complex subunit 1 OS=Homo sapiens GN=EMC1	EMC1	sp|Q8N766-2|EMC1_HUMAN (+2)	112 kDa			unknown	0	1.5448
Emerin OS=Homo sapiens GN=EMD PE=1 SV=1	EMD	EMD_HUMAN	29 kDa			unknown	1.4083	0
Echinoderm microtubule associated protein like 3, isoform CRA_f OS=Homo sapiens GN=EML3 PE=2 SV=1	EML3	G3V1D0_HUMAN	95 kDa	TRUE		unknown	0.27204	0
Isoform 2 of Enkurin domain-containing protein 1 OS=Homo sapiens GN=ENKD1	ENKD1	sp|Q9H0I2-2|ENKD1_HUMAN	26 kDa	TRUE		unknown	0.27204	0
Histone acetyltransferase p300 OS=Homo sapiens GN=EP300 PE=1 SV=2	EP300	EP300_HUMAN	264 kDa	TRUE		unknown	0.27204	0
Enhancer of polycomb homolog 2 OS=Homo sapiens GN=EPC2 PE=1 SV=2	EPC2	EPC2_HUMAN	91 kDa			unknown	0.27204	0
Isoform JM-B CYT-1 of Receptor tyrosine-protein kinase erbB-4 OS=Homo sapiens GN=ERBB4	ERBB4	sp|Q15303-2|ERBB4_HUMAN (+1)	146 kDa			unknown	0.27204	0
DNA excision repair protein ERCC-6-like OS=Homo sapiens GN=ERCC6L PE=2 SV=1	ERCC6L	B5MDQ0_HUMAN (+1)	127 kDa			unknown	0.27204	0
3'-5' exoribonuclease 1 OS=Homo sapiens GN=ERI1 PE=1 SV=3	ERI1	ERI1_HUMAN	40 kDa			unknown	0.27204	0
Isoform 2 of ERI1 exoribonuclease 2 OS=Homo sapiens GN=ERI2	ERI2	sp|A8K979-2|ERI2_HUMAN (+1)	67 kDa			unknown	0.27204	0
ERI1 exoribonuclease 3 OS=Homo sapiens GN=ERI3 PE=1 SV=2	ERI3	sp|O43414|ERI3_HUMAN	37 kDa			unknown	0.27204	0
Serine/threonine-protein kinase/endoribonuclease IRE1 OS=Homo sapiens GN=ERN1 PE=1 SV=2	ERN1	sp|O75460|ERN1_HUMAN	110 kDa			unknown	0.27204	0
Estrogen receptor beta OS=Homo sapiens GN=ESR2 PE=2 SV=1	ESR2	F5GWJ8_HUMAN (+7)	57 kDa			unknown	0.54408	0
Extended synaptotagmin-1 OS=Homo sapiens GN=ESYT1 PE=1 SV=1	ESYT1	sp|Q9BSJ8|ESYT1_HUMAN	123 kDa	TRUE		unknown	0.27204	0
Cluster of Extended synaptotagmin-2 (Fragment) OS=Homo sapiens GN=ESYT2 PE=2 SV=1 (H7BXI1_HUMAN)	ESYT2	H7BXI1_HUMAN [2]	98 kDa	TRUE		unknown	0.54408	0
Extended synaptotagmin-2 (Fragment) OS=Homo sapiens GN=ESYT2 PE=2 SV=1	ESYT2	H7BXI1_HUMAN (+1)	98 kDa	TRUE		unknown	0.54408	0
Isoform 5 of Extended synaptotagmin-2 OS=Homo sapiens GN=ESYT2	ESYT2	sp|A0FGR8-5|ESYT2_HUMAN	36 kDa	TRUE		unknown	0	0
Ethanolamine kinase 1 (Fragment) OS=Homo sapiens GN=ETNK1 PE=4 SV=1	ETNK1	H0YFP7_HUMAN	9 kDa			unknown	0	1.5448
Exostosin-like 3 OS=Homo sapiens GN=EXTL3 PE=1 SV=1	EXTL3	EXTL3_HUMAN	105 kDa			unknown	0.81612	0
Fatty acid desaturase 1 (Fragment) OS=Homo sapiens GN=FADS1 PE=3 SV=1	FADS1	H0YB97_HUMAN	20 kDa			unknown	0.81612	0
Isoform 2 of Protein FAM104A OS=Homo sapiens GN=FAM104A	FAM104A	sp|Q969W3-2|F104A_HUMAN	22 kDa	TRUE		unknown	0	1.5448
Isoform 2 of Protein FAM115A OS=Homo sapiens GN=FAM115A	FAM115A	sp|Q9Y4C2-2|F115A_HUMAN (+1)	102 kDa	TRUE		unknown	0.27204	0
Isoform 3 of Protein FAM149A OS=Homo sapiens GN=FAM149A	FAM149A	sp|A5PLN7-3|F149A_HUMAN (+2)	83 kDa	TRUE		unknown	0.27204	0
FAM150A protein OS=Homo sapiens GN=FAM150A PE=2 SV=1	FAM150A	B7ZMG9_HUMAN (+1)	12 kDa			unknown	0.27204	0
Protein FAM179A OS=Homo sapiens GN=FAM179A PE=2 SV=1	FAM179A	F8W8E4_HUMAN (+1)	105 kDa			unknown	0.27204	0
Protein FAM193B (Fragment) OS=Homo sapiens GN=FAM193B PE=4 SV=1	FAM193B	H0Y9D3_HUMAN	3 kDa			unknown	0	1.5448
Protein FAM220A OS=Homo sapiens GN=FAM220A PE=2 SV=1	FAM220A	F220A_HUMAN	28 kDa			unknown	0.27204	0
Protein FAM63A (Fragment) OS=Homo sapiens GN=FAM63A PE=4 SV=1	FAM63A	H0YJH5_HUMAN	16 kDa			unknown	0.27204	0
Protein FAM71A OS=Homo sapiens GN=FAM71A PE=2 SV=2	FAM71A	FA71A_HUMAN	63 kDa			unknown	0.27204	0
Protein FAM71C OS=Homo sapiens GN=FAM71C PE=2 SV=1	FAM71C	FA71C_HUMAN	27 kDa			unknown	0.27204	0
Protein FAM83F OS=Homo sapiens GN=FAM83F PE=1 SV=1	FAM83F	sp|Q8NEG4|FA83F_HUMAN	55 kDa			unknown	0.27204	0
Protein FAM9C OS=Homo sapiens GN=FAM9C PE=2 SV=1	FAM9C	FAM9C_HUMAN (+1)	19 kDa			unknown	0.27204	0
Fanconi anemia group B protein OS=Homo sapiens GN=FANCB PE=1 SV=1	FANCB	FANCB_HUMAN	98 kDa			unknown	0.27204	0
Fanconi anemia group D2 protein (Fragment) OS=Homo sapiens GN=FANCD2 PE=4 SV=1	FANCD2	H7BZJ7_HUMAN	84 kDa	TRUE		unknown	0	0
Isoform 2 of Fanconi anemia group D2 protein OS=Homo sapiens GN=FANCD2	FANCD2	sp|Q9BXW9-2|FACD2_HUMAN (+1)	164 kDa	TRUE		unknown	0.54408	0
Cluster of E3 ubiquitin-protein ligase FANCL (Fragment) OS=Homo sapiens GN=FANCL PE=4 SV=1 (H7C1M0_HUMAN)	FANCL	H7C1M0_HUMAN	33 kDa	TRUE		unknown	0.27204	0
E3 ubiquitin-protein ligase FANCL (Fragment) OS=Homo sapiens GN=FANCL PE=4 SV=1	FANCL	H7C1M0_HUMAN	33 kDa	TRUE		unknown	0	0
E3 ubiquitin-protein ligase FANCL OS=Homo sapiens GN=FANCL PE=2 SV=1	FANCL	B5MC31_HUMAN (+2)	40 kDa	TRUE		unknown	0	0
FAST kinase domain-containing protein 3 OS=Homo sapiens GN=FASTKD3 PE=2 SV=1	FASTKD3	D6RAR6_HUMAN (+3)	69 kDa			unknown	0.27204	0
rRNA 2'-O-methyltransferase fibrillarin OS=Homo sapiens GN=FBL PE=1 SV=2	FBL	FBRL_HUMAN	34 kDa	TRUE		unknown	0	0
rRNA 2'-O-methyltransferase fibrillarin (Fragment) OS=Homo sapiens GN=FBL PE=4 SV=1	FBL	M0R2B0_HUMAN	18 kDa	TRUE		unknown	0	0
F-box/LRR-repeat protein 7 OS=Homo sapiens GN=FBXL7 PE=2 SV=1	FBXL7	D6RDY7_HUMAN (+2)	50 kDa			unknown	0.27204	0
Cluster of F-box only protein 2 OS=Homo sapiens GN=FBXO2 PE=1 SV=2 (FBX2_HUMAN)	FBXO2	FBX2_HUMAN	33 kDa	TRUE		unknown	0.27204	0
F-box only protein 2 OS=Homo sapiens GN=FBXO2 PE=1 SV=2	FBXO2	FBX2_HUMAN	33 kDa	TRUE		unknown	0	0
F-box only protein 2 (Fragment) OS=Homo sapiens GN=FBXO2 PE=4 SV=1	FBXO2	R4GNH2_HUMAN	13 kDa	TRUE		unknown	0	0
F-box/SPRY domain-containing protein 1 OS=Homo sapiens GN=FBXO45 PE=1 SV=1	FBXO45	FBSP1_HUMAN	31 kDa			unknown	0.27204	0
Isoform 2 of F-box/WD repeat-containing protein 12 OS=Homo sapiens GN=FBXW12	FBXW12	sp|Q6X9E4-2|FBW12_HUMAN	45 kDa			unknown	0.27204	0
Cluster of Fibroblast growth factor receptor OS=Homo sapiens GN=FGFR1 PE=2 SV=1 (E7EU09_HUMAN)	FGFR1	E7EU09_HUMAN	82 kDa	TRUE		unknown	1.9043	0
Fibroblast growth factor receptor OS=Homo sapiens GN=FGFR1 PE=2 SV=1	FGFR1	E7EU09_HUMAN	82 kDa	TRUE		unknown	0	0
Isoform 20 of Fibroblast growth factor receptor 1 OS=Homo sapiens GN=FGFR1	FGFR1	sp|P11362-20|FGFR1_HUMAN	91 kDa	TRUE		unknown	0	0
Fumarate hydratase, mitochondrial OS=Homo sapiens GN=FH PE=1 SV=3	FH	sp|P07954|FUMH_HUMAN	55 kDa			unknown	0.27204	0
FH1/FH2 domain-containing protein 1 (Fragment) OS=Homo sapiens GN=FHOD1 PE=4 SV=1	FHOD1	J3QR24_HUMAN	3 kDa			unknown	0.27204	0
Isoform 4 of FH1/FH2 domain-containing protein 3 OS=Homo sapiens GN=FHOD3	FHOD3	sp|Q2V2M9-4|FHOD3_HUMAN	180 kDa	TRUE		unknown	0.27204	0
Fidgetin OS=Homo sapiens GN=FIGN PE=2 SV=2	FIGN	FIGN_HUMAN	82 kDa	TRUE		unknown	0	1.2097
Filamin A-interacting protein 1-like OS=Homo sapiens GN=FILIP1L PE=1 SV=2	FILIP1L	sp|Q4L180|FIL1L_HUMAN	130 kDa			unknown	0.27204	0
Isoform 3 of Pre-mRNA 3'-end-processing factor FIP1 OS=Homo sapiens GN=FIP1L1	FIP1L1	sp|Q6UN15-3|FIP1_HUMAN (+2)	58 kDa			unknown	6.868	0
Filaggrin OS=Homo sapiens GN=FLG PE=1 SV=3	FLG	FILA_HUMAN	435 kDa			unknown	0.54408	0
Filaggrin-2 OS=Homo sapiens GN=FLG2 PE=1 SV=1	FLG2	FILA2_HUMAN	248 kDa			unknown	4.3032	9.8368
Isoform 2 of Filamin-C OS=Homo sapiens GN=FLNC	FLNC	sp|Q14315-2|FLNC_HUMAN (+1)	287 kDa			unknown	0.27204	0
Isoform 2 of Folliculin-interacting protein 2 OS=Homo sapiens GN=FNIP2	FNIP2	sp|Q9P278-2|FNIP2_HUMAN (+1)	125 kDa	TRUE		unknown	0.27204	0
Fos-related antigen 1 OS=Homo sapiens GN=FOSL1 PE=1 SV=1	FOSL1	FOSL1_HUMAN	29 kDa			unknown	0	1.5448
Forkhead box protein G1 OS=Homo sapiens GN=FOXG1 PE=1 SV=2	FOXG1	FOXG1_HUMAN	52 kDa			unknown	0.27204	0
Forkhead box protein O1 OS=Homo sapiens GN=FOXO1 PE=1 SV=2	FOXO1	FOXO1_HUMAN	70 kDa			unknown	0.27204	0
Folylpolyglutamate synthase, mitochondrial (Fragment) OS=Homo sapiens GN=FPGS PE=2 SV=1	FPGS	Q5JU21_HUMAN	22 kDa			unknown	0.27204	0
Fascin-3 OS=Homo sapiens GN=FSCN3 PE=2 SV=1	FSCN3	B4DU68_HUMAN	40 kDa			unknown	0.27204	0
Fibrous sheath-interacting protein 2 OS=Homo sapiens GN=FSIP2 PE=4 SV=1	FSIP2	J3QTJ6_HUMAN (+1)	790 kDa			unknown	0.27204	0
RNA-binding protein FUS OS=Homo sapiens GN=FUS PE=2 SV=1	FUS	H3BPE7_HUMAN (+2)	53 kDa	TRUE		unknown	3.8196	0.75875
Alpha-(1,3)-fucosyltransferase OS=Homo sapiens GN=FUT7 PE=1 SV=1	FUT7	FUT7_HUMAN	39 kDa			unknown	0	1.5448
Frizzled-10 OS=Homo sapiens GN=FZD10 PE=2 SV=1	FZD10	FZD10_HUMAN	65 kDa			unknown	0.27204	0
Frizzled-3 OS=Homo sapiens GN=FZD3 PE=1 SV=1	FZD3	FZD3_HUMAN	76 kDa			unknown	0	1.5448
Isoform 3 of Fizzy-related protein homolog OS=Homo sapiens GN=FZR1	FZR1	sp|Q9UM11-3|FZR_HUMAN	45 kDa			unknown	0.27204	0
Gamma-aminobutyric acid receptor subunit alpha-2 OS=Homo sapiens GN=GABRA2 PE=2 SV=1	GABRA2	B7Z1H8_HUMAN (+2)	52 kDa	TRUE		unknown	0.27204	0
Gamma-aminobutyric acid receptor subunit gamma-1 OS=Homo sapiens GN=GABRG1 PE=2 SV=2	GABRG1	GBRG1_HUMAN	54 kDa			unknown	0.27204	0
Cluster of Galactocerebrosidase OS=Homo sapiens GN=GALC PE=1 SV=2 (sp|P54803|GALC_HUMAN)	GALC	sp|P54803|GALC_HUMAN	77 kDa	TRUE		unknown	0.27204	0
Galactocerebrosidase OS=Homo sapiens GN=GALC PE=1 SV=2	GALC	sp|P54803|GALC_HUMAN	77 kDa	TRUE		unknown	0	0
Isoform 4 of Galactocerebrosidase OS=Homo sapiens GN=GALC	GALC	sp|P54803-4|GALC_HUMAN	75 kDa	TRUE		unknown	0	0
Polypeptide N-acetylgalactosaminyltransferase 9 (Fragment) OS=Homo sapiens GN=GALNT9 PE=4 SV=1	GALNT9	H3BM10_HUMAN	42 kDa			unknown	0.27204	0
Glyceraldehyde-3-phosphate dehydrogenase OS=Homo sapiens GN=GAPDH PE=1 SV=3	GAPDH	sp|P04406|G3P_HUMAN	36 kDa			unknown	3.9899	9.8165
Cluster of GTPase-activating Rap/Ran-GAP domain-like protein 3 OS=Homo sapiens GN=GARNL3 PE=2 SV=1 (B7Z3Q6_HUMAN)	GARNL3	B7Z3Q6_HUMAN [2]	110 kDa	TRUE		unknown	0.27204	1.5448
GTPase-activating Rap/Ran-GAP domain-like protein 3 OS=Homo sapiens GN=GARNL3 PE=2 SV=1	GARNL3	B7Z3Q6_HUMAN (+1)	110 kDa	TRUE		unknown	0.27204	1.5448
Isoform 3 of GTPase-activating Rap/Ran-GAP domain-like protein 3 OS=Homo sapiens GN=GARNL3	GARNL3	sp|Q5VVW2-3|GARL3_HUMAN	49 kDa	TRUE		unknown	0	0
Cluster of Growth arrest-specific protein 6 OS=Homo sapiens GN=GAS6 PE=4 SV=1 (J3KP07_HUMAN)	GAS6	J3KP07_HUMAN	80 kDa	TRUE		unknown	0.27204	0
Growth arrest-specific protein 6 OS=Homo sapiens GN=GAS6 PE=4 SV=1	GAS6	J3KP07_HUMAN (+2)	80 kDa	TRUE		unknown	0	0
Isoform 3 of Growth arrest-specific protein 6 OS=Homo sapiens GN=GAS6	GAS6	sp|Q14393-3|GAS6_HUMAN	68 kDa	TRUE		unknown	0	0
Guanylate-binding protein 4 OS=Homo sapiens GN=GBP4 PE=1 SV=2	GBP4	GBP4_HUMAN	73 kDa	TRUE		unknown	0.27204	0
Guanylate-binding protein 6 OS=Homo sapiens GN=GBP6 PE=2 SV=1	GBP6	sp|Q6ZN66|GBP6_HUMAN	72 kDa	TRUE		unknown	0.27204	0
Isoform Short of Glutaryl-CoA dehydrogenase, mitochondrial OS=Homo sapiens GN=GCDH	GCDH	sp|Q92947-2|GCDH_HUMAN (+1)	47 kDa	TRUE		unknown	0.27204	0
Cluster of GC-rich sequence DNA-binding factor 2 OS=Homo sapiens GN=GCFC2 PE=1 SV=2 (sp|P16383|GCFC2_HUMAN)	GCFC2	sp|P16383|GCFC2_HUMAN	89 kDa	TRUE		unknown	0.27204	0
GC-rich sequence DNA-binding factor 2 OS=Homo sapiens GN=GCFC2 PE=1 SV=2	GCFC2	sp|P16383|GCFC2_HUMAN	89 kDa	TRUE		unknown	0.27204	0
GRINL1A combined protein 15 OS=Homo sapiens GN=GCOM1 PE=2 SV=1	GCOM1	H8Y6P7_HUMAN	88 kDa			unknown	0.27204	0
Isoform 3 of Glial cell line-derived neurotrophic factor OS=Homo sapiens GN=GDNF	GDNF	sp|P39905-3|GDNF_HUMAN (+1)	25 kDa			unknown	0.27204	0
Glial fibrillary acidic protein (Fragment) OS=Homo sapiens GN=GFAP PE=3 SV=1	GFAP	K7EJU1_HUMAN (+3)	28 kDa	TRUE		unknown	0	0
Glutamine--fructose-6-phosphate aminotransferase [isomerizing] 2 (Fragment) OS=Homo sapiens GN=GFPT2 PE=2 SV=1	GFPT2	D6RAC1_HUMAN	19 kDa			unknown	0	1.5448
Gamma-glutamylaminecyclotransferase OS=Homo sapiens GN=GGACT PE=1 SV=2	GGACT	GGACT_HUMAN	17 kDa			unknown	0.27204	0
Isoform 2 of GH3 domain-containing protein OS=Homo sapiens GN=GHDC	GHDC	sp|Q8N2G8-2|GHDC_HUMAN	51 kDa			unknown	0.27204	0
Isoform 2 of Zinc finger protein GLI1 OS=Homo sapiens GN=GLI1	GLI1	sp|P08151-2|GLI1_HUMAN (+1)	114 kDa	TRUE		unknown	0.27204	0
GLTSCR1-like protein OS=Homo sapiens GN=GLTSCR1L PE=1 SV=2	GLTSCR1L	GSC1L_HUMAN	115 kDa			unknown	0.54408	0
GMP reductase 2 (Fragment) OS=Homo sapiens GN=GMPR2 PE=4 SV=1	GMPR2	H0YKE1_HUMAN	7 kDa			unknown	0.27204	0
GMP reductase 2 (Fragment) OS=Homo sapiens GN=GMPR2 PE=4 SV=1	GMPR2	H0YK13_HUMAN	10 kDa	TRUE		unknown	0.27204	0
Guanine nucleotide-binding protein subunit alpha-13 OS=Homo sapiens GN=GNA13 PE=2 SV=1	GNA13	F5H1G8_HUMAN (+1)	33 kDa			unknown	0.27204	0
Nucleolar GTP-binding protein 2 OS=Homo sapiens GN=GNL2 PE=1 SV=1	GNL2	NOG2_HUMAN	84 kDa	TRUE		unknown	0.27204	0
Tetratricopeptide repeat protein GNN OS=Homo sapiens GN=GNN PE=2 SV=3	GNN	sp|Q6P2S7|GNN_HUMAN	152 kDa			unknown	0.27204	0
Golgin subfamily A member 4 (Fragment) OS=Homo sapiens GN=GOLGA4 PE=2 SV=1	GOLGA4	H0Y6I0_HUMAN (+4)	247 kDa			unknown	0.27204	0
Isoform 2 of Golgin subfamily A member 5 OS=Homo sapiens GN=GOLGA5	GOLGA5	sp|Q8TBA6-2|GOGA5_HUMAN (+1)	78 kDa	TRUE		unknown	0.27204	0
Isoform 2 of Golgin subfamily B member 1 OS=Homo sapiens GN=GOLGB1	GOLGB1	sp|Q14789-2|GOGB1_HUMAN	377 kDa			unknown	0.27204	0
Isoform 2 of Glucose-6-phosphate isomerase OS=Homo sapiens GN=GPI	GPI	sp|P06744-2|G6PI_HUMAN (+1)	64 kDa			unknown	0.27204	0
GPN-loop GTPase 1 OS=Homo sapiens GN=GPN1 PE=1 SV=1	GPN1	sp|Q9HCN4|GPN1_HUMAN	42 kDa			unknown	0.27204	0
Probable G-protein coupled receptor 114 OS=Homo sapiens GN=GPR114 PE=2 SV=3	GPR114	GP114_HUMAN	59 kDa			unknown	0.27204	0
Probable G-protein coupled receptor 139 OS=Homo sapiens GN=GPR139 PE=2 SV=1	GPR139	GP139_HUMAN	41 kDa			unknown	0	1.5448
Probable G-protein coupled receptor 144 OS=Homo sapiens GN=GPR144 PE=2 SV=1	GPR144	GP144_HUMAN	104 kDa			unknown	0.27204	0
Probable G-protein coupled receptor 162 OS=Homo sapiens GN=GPR162 PE=2 SV=1	GPR162	sp|Q16538|GP162_HUMAN	64 kDa			unknown	0.27204	0
Probable G-protein coupled receptor 179 OS=Homo sapiens GN=GPR179 PE=1 SV=2	GPR179	GP179_HUMAN	257 kDa			unknown	0.27204	0
Cluster of G-protein coupled receptor 98 OS=Homo sapiens GN=GPR98 PE=1 SV=2 (sp|Q8WXG9|GPR98_HUMAN)	GPR98	sp|Q8WXG9|GPR98_HUMAN	693 kDa	TRUE		unknown	0.27204	0
G-protein coupled receptor 98 OS=Homo sapiens GN=GPR98 PE=1 SV=2	GPR98	sp|Q8WXG9|GPR98_HUMAN	693 kDa	TRUE		unknown	0.27204	0
G-protein-coupled receptor 98 (Fragment) OS=Homo sapiens GN=GPR98 PE=4 SV=1	GPR98	H0Y8U6_HUMAN	177 kDa	TRUE		unknown	0	0
Glutathione peroxidase (Fragment) OS=Homo sapiens GN=GPX4 PE=3 SV=2	GPX4	K7EJ20_HUMAN	28 kDa			unknown	0.27204	0
Isoform 1 of Growth factor receptor-bound protein 10 OS=Homo sapiens GN=GRB10	GRB10	sp|Q13322-2|GRB10_HUMAN (+3)	62 kDa			unknown	0.27204	0
Protein GREB1 OS=Homo sapiens GN=GREB1 PE=2 SV=1	GREB1	F8W6E5_HUMAN	26 kDa			unknown	0.27204	0
Isoform 3 of GREB1-like protein OS=Homo sapiens GN=GREB1L	GREB1L	sp|Q9C091-3|GRB1L_HUMAN (+1)	202 kDa	TRUE		unknown	0.27204	0
Glutamate receptor ionotropic, NMDA 2A OS=Homo sapiens GN=GRIN2A PE=1 SV=1	GRIN2A	sp|Q12879|NMDE1_HUMAN	165 kDa			unknown	0.27204	0
Protein lifeguard 1 (Fragment) OS=Homo sapiens GN=GRINA PE=4 SV=1	GRINA	H0YCP9_HUMAN	21 kDa			unknown	0.27204	0
G protein-coupled receptor kinase 7 OS=Homo sapiens GN=GRK7 PE=1 SV=1	GRK7	GRK7_HUMAN	62 kDa			unknown	0.27204	0
Cluster of Metabotropic glutamate receptor 3 OS=Homo sapiens GN=GRM3 PE=2 SV=1 (F5GYZ2_HUMAN)	GRM3	F5GYZ2_HUMAN	84 kDa	TRUE		unknown	0.27204	0
Metabotropic glutamate receptor 3 OS=Homo sapiens GN=GRM3 PE=2 SV=1	GRM3	F5GYZ2_HUMAN	84 kDa	TRUE		unknown	0	0
Glutamate receptor, metabotropic 3, isoform CRA_a OS=Homo sapiens GN=GRM3 PE=2 SV=1	GRM3	G5E9K2_HUMAN (+2)	61 kDa	TRUE		unknown	0	0
Glycogen synthase kinase-3 alpha OS=Homo sapiens GN=GSK3A PE=1 SV=2	GSK3A	GSK3A_HUMAN	51 kDa	TRUE		unknown	0	1.2365
Cluster of Isoform Cytoplasmic of Glutathione reductase, mitochondrial OS=Homo sapiens GN=GSR (sp|P00390-2|GSHR_HUMAN)	GSR	sp|P00390-2|GSHR_HUMAN	52 kDa	TRUE		unknown	0.27204	0
Isoform Cytoplasmic of Glutathione reductase, mitochondrial OS=Homo sapiens GN=GSR	GSR	sp|P00390-2|GSHR_HUMAN	52 kDa	TRUE		unknown	0	0
Isoform 2 of Glutathione reductase, mitochondrial OS=Homo sapiens GN=GSR	GSR	sp|P00390-3|GSHR_HUMAN (+1)	53 kDa	TRUE		unknown	0	0
Glutathione reductase, mitochondrial (Fragment) OS=Homo sapiens GN=GSR PE=4 SV=1	GSR	H0YBD4_HUMAN	32 kDa	TRUE		unknown	0	0
Glutathione S-transferase A5 OS=Homo sapiens GN=GSTA5 PE=2 SV=1	GSTA5	GSTA5_HUMAN	26 kDa	TRUE		unknown	0.54408	0
Glutathione S-transferase P OS=Homo sapiens GN=GSTP1 PE=2 SV=1	GSTP1	A8MX94_HUMAN (+1)	19 kDa			unknown	0.54408	1.5448
Isoform 4 of General transcription factor II-I OS=Homo sapiens GN=GTF2I	GTF2I	sp|P78347-4|GTF2I_HUMAN (+1)	110 kDa			unknown	1.9777	0
Isoform 2 of General transcription factor 3C polypeptide 1 OS=Homo sapiens GN=GTF3C1	GTF3C1	sp|Q12789-3|TF3C1_HUMAN (+1)	236 kDa			unknown	0.27204	0
GTP-binding protein 5 OS=Homo sapiens GN=GTPBP5 PE=2 SV=1	GTPBP5	GTPB5_HUMAN	44 kDa			unknown	0.27204	0
Guanylate cyclase soluble subunit alpha-3 OS=Homo sapiens GN=GUCY1A3 PE=3 SV=1	GUCY1A3	J3KPQ8_HUMAN	48 kDa			unknown	0.27204	0
Retinal guanylyl cyclase 2 OS=Homo sapiens GN=GUCY2F PE=2 SV=2	GUCY2F	GUC2F_HUMAN	125 kDa	TRUE		unknown	0.27204	0
Isoform 4 of PTB domain-containing engulfment adapter protein 1 OS=Homo sapiens GN=GULP1	GULP1	sp|Q9UBP9-4|GULP1_HUMAN (+1)	33 kDa			unknown	0.27204	0
Beta-glucuronidase OS=Homo sapiens GN=GUSB PE=2 SV=1	GUSB	E9PCV0_HUMAN (+1)	58 kDa			unknown	0.27204	0
Isoform 1 of Core histone macro-H2A.1 OS=Homo sapiens GN=H2AFY	H2AFY	sp|O75367-2|H2AY_HUMAN (+2)	39 kDa	TRUE		unknown	8.3652	0
Isoform 2 of Intracellular hyaluronan-binding protein 4 OS=Homo sapiens GN=HABP4	HABP4	sp|Q5JVS0-2|HABP4_HUMAN (+1)	34 kDa			unknown	0.27204	0
Trifunctional enzyme subunit alpha, mitochondrial OS=Homo sapiens GN=HADHA PE=1 SV=2	HADHA	ECHA_HUMAN	83 kDa			unknown	0.27204	0
Cluster of Isoform 2 of Histidine--tRNA ligase, cytoplasmic OS=Homo sapiens GN=HARS (sp|P12081-2|SYHC_HUMAN)	HARS	sp|P12081-2|SYHC_HUMAN	53 kDa	TRUE		unknown	0.27204	0
Isoform 2 of Histidine--tRNA ligase, cytoplasmic OS=Homo sapiens GN=HARS	HARS	sp|P12081-2|SYHC_HUMAN (+1)	53 kDa	TRUE		unknown	0	0
Histidyl-tRNA synthetase-like, isoform CRA_a OS=Homo sapiens GN=HARS2 PE=2 SV=1	HARS2	B4DDY8_HUMAN (+2)	54 kDa	TRUE		unknown	0	0
Histone acetyltransferase type B catalytic subunit OS=Homo sapiens GN=HAT1 PE=1 SV=1	HAT1	sp|O14929|HAT1_HUMAN	50 kDa	TRUE		unknown	0.27204	0
CDNA FLJ20464 fis, clone KAT06158 OS=Homo sapiens GN=hCG_1777549 PE=2 SV=1	hCG_1777549	Q9NX35_HUMAN	14 kDa			unknown	0.27204	0
HCG2044799 OS=Homo sapiens GN=hCG_2044799 PE=4 SV=1	hCG_2044799	H3BQZ7_HUMAN (+1)	85 kDa			unknown	2.1504	0
Histone deacetylase 6 OS=Homo sapiens GN=HDAC6 PE=2 SV=1	HDAC6	B4DZH6_HUMAN	133 kDa			unknown	0.27204	0
Hepatoma-derived growth factor-related protein 2 OS=Homo sapiens GN=HDGFRP2 PE=4 SV=1	HDGFRP2	K7EQZ6_HUMAN (+3)	75 kDa			unknown	0	1.5448
HEAT repeat-containing protein 4 OS=Homo sapiens GN=HEATR4 PE=2 SV=2	HEATR4	HEAT4_HUMAN	117 kDa			unknown	0.27204	0
E3 ubiquitin-protein ligase HECW1 OS=Homo sapiens GN=HECW1 PE=2 SV=1	HECW1	B4DH42_HUMAN (+1)	176 kDa			unknown	0.27204	0
Helicase POLQ-like OS=Homo sapiens GN=HELQ PE=1 SV=2	HELQ	sp|Q8TDG4|HELQ_HUMAN	124 kDa			unknown	0.27204	0
Cluster of Probable helicase with zinc finger domain OS=Homo sapiens GN=HELZ PE=1 SV=2 (HELZ_HUMAN)	HELZ	HELZ_HUMAN [2]	219 kDa	TRUE		unknown	0.27204	0
Probable helicase with zinc finger domain OS=Homo sapiens GN=HELZ PE=1 SV=2	HELZ	HELZ_HUMAN (+1)	219 kDa	TRUE		unknown	0.27204	0
HELZ protein OS=Homo sapiens GN=HELZ PE=2 SV=1	HELZ	I6L9H4_HUMAN	133 kDa	TRUE		unknown	0	0
Cluster of Probable E3 ubiquitin-protein ligase HERC6 OS=Homo sapiens GN=HERC6 PE=2 SV=2 (sp|Q8IVU3|HERC6_HUMAN)	HERC6	sp|Q8IVU3|HERC6_HUMAN	115 kDa	TRUE		unknown	0.27204	0
Probable E3 ubiquitin-protein ligase HERC6 OS=Homo sapiens GN=HERC6 PE=2 SV=2	HERC6	sp|Q8IVU3|HERC6_HUMAN	115 kDa	TRUE		unknown	0.27204	0
Probable E3 ubiquitin-protein ligase HERC6 (Fragment) OS=Homo sapiens GN=HERC6 PE=4 SV=1	HERC6	H0Y9U0_HUMAN	20 kDa	TRUE		unknown	0	0
Probable ATP-dependent DNA helicase HFM1 OS=Homo sapiens GN=HFM1 PE=2 SV=3	HFM1	A6NGI5_HUMAN (+1)	126 kDa			unknown	0	1.5448
Putative HIN1-like protein OS=Homo sapiens GN=HIN1L PE=5 SV=1	HIN1L	HIN1L_HUMAN	50 kDa	TRUE		unknown	0	1.5448
Histone H2A type 1-D OS=Homo sapiens GN=HIST1H2AD PE=1 SV=2	HIST1H2AD	H2A1D_HUMAN (+6)	14 kDa	TRUE		unknown	0	0
Cluster of Histone H2A type 2-B OS=Homo sapiens GN=HIST2H2AB PE=1 SV=3 (H2A2B_HUMAN)	HIST2H2AB	H2A2B_HUMAN	14 kDa	TRUE		unknown	5.8703	0
Histone H2A type 2-B OS=Homo sapiens GN=HIST2H2AB PE=1 SV=3	HIST2H2AB	H2A2B_HUMAN	14 kDa	TRUE		unknown	5.8703	0
Zinc finger protein 40 OS=Homo sapiens GN=HIVEP1 PE=1 SV=3	HIVEP1	sp|P15822|ZEP1_HUMAN	297 kDa	TRUE		unknown	0.27204	0
Hexokinase-2 OS=Homo sapiens GN=HK2 PE=2 SV=1	HK2	E9PB90_HUMAN (+1)	99 kDa	TRUE		unknown	0	3.0896
HLA class I histocompatibility antigen, B-81 alpha chain OS=Homo sapiens GN=HLA-B PE=1 SV=1	HLA-B	1B81_HUMAN	40 kDa	TRUE		unknown	0	1.5448
Heterogeneous nuclear ribonucleoprotein A0 OS=Homo sapiens GN=HNRNPA0 PE=1 SV=1	HNRNPA0	ROA0_HUMAN	31 kDa			unknown	11.21	0
Heterogeneous nuclear ribonucleoprotein A1 OS=Homo sapiens GN=HNRNPA1 PE=2 SV=1	HNRNPA1	F8W6I7_HUMAN (+3)	34 kDa	TRUE		unknown	26.673	10.233
Isoform A2 of Heterogeneous nuclear ribonucleoproteins A2/B1 OS=Homo sapiens GN=HNRNPA2B1	HNRNPA2B1	sp|P22626-2|ROA2_HUMAN (+1)	36 kDa	TRUE		unknown	51.853	1.2791
Heterogeneous nuclear ribonucleoprotein A3 OS=Homo sapiens GN=HNRNPA3 PE=1 SV=2	HNRNPA3	sp|P51991|ROA3_HUMAN	40 kDa	TRUE		unknown	16.759	3.1777
Heterogeneous nuclear ribonucleoprotein A/B OS=Homo sapiens GN=HNRNPAB PE=2 SV=1	HNRNPAB	D6R9P3_HUMAN (+4)	30 kDa	TRUE		unknown	10.571	4.7665
Cluster of Heterogeneous nuclear ribonucleoproteins C1/C2 OS=Homo sapiens GN=HNRNPC PE=2 SV=1 (B4DY08_HUMAN)	HNRNPC	B4DY08_HUMAN [4]	32 kDa	TRUE		unknown	22.72	4.7665
Heterogeneous nuclear ribonucleoproteins C1/C2 OS=Homo sapiens GN=HNRNPC PE=2 SV=1	HNRNPC	B4DY08_HUMAN (+2)	32 kDa	TRUE		unknown	21.79	4.7665
Heterogeneous nuclear ribonucleoproteins C1/C2 OS=Homo sapiens GN=HNRNPC PE=1 SV=4	HNRNPC	sp|P07910|HNRPC_HUMAN	34 kDa	TRUE		unknown	16.214	4.7665
Heterogeneous nuclear ribonucleoproteins C1/C2 OS=Homo sapiens GN=HNRNPC PE=2 SV=1	HNRNPC	B4DSU6_HUMAN	16 kDa	TRUE		unknown	0	0
Heterogeneous nuclear ribonucleoprotein C-like 1 OS=Homo sapiens GN=HNRNPCL1 PE=1 SV=1	HNRNPCL1	HNRCL_HUMAN	32 kDa	TRUE		unknown	0	0
Cluster of Heterogeneous nuclear ribonucleoprotein D0 (Fragment) OS=Homo sapiens GN=HNRNPD PE=2 SV=1 (D6RD83_HUMAN)	HNRNPD	D6RD83_HUMAN [2]	10 kDa	TRUE		unknown	18.47	4.1908
Heterogeneous nuclear ribonucleoprotein D0 (Fragment) OS=Homo sapiens GN=HNRNPD PE=2 SV=1	HNRNPD	D6RD83_HUMAN	10 kDa	TRUE		unknown	4.3826	0
Heterogeneous nuclear ribonucleoprotein D0 OS=Homo sapiens GN=HNRNPD PE=2 SV=1	HNRNPD	B4DTC3_HUMAN	34 kDa	TRUE		unknown	17.606	4.1908
Heterogeneous nuclear ribonucleoprotein D0 (Fragment) OS=Homo sapiens GN=HNRNPD PE=4 SV=1	HNRNPD	H0YA96_HUMAN	24 kDa	TRUE		unknown	0	0
Heterogeneous nuclear ribonucleoprotein D0 OS=Homo sapiens GN=HNRNPD PE=2 SV=1	HNRNPD	D6RBP9_HUMAN	8 kDa			unknown	3.4531	0
Heterogeneous nuclear ribonucleoprotein F OS=Homo sapiens GN=HNRNPF PE=1 SV=3	HNRNPF	HNRPF_HUMAN	46 kDa	TRUE		unknown	16.585	5.0469
Cluster of Heterogeneous nuclear ribonucleoprotein H OS=Homo sapiens GN=HNRNPH1 PE=2 SV=1 (G8JLB6_HUMAN)	HNRNPH1	G8JLB6_HUMAN [2]	51 kDa	TRUE		unknown	36.17	12.617
Heterogeneous nuclear ribonucleoprotein H OS=Homo sapiens GN=HNRNPH1 PE=2 SV=1	HNRNPH1	G8JLB6_HUMAN	51 kDa	TRUE		unknown	35.307	12.617
Heterogeneous nuclear ribonucleoprotein H OS=Homo sapiens GN=HNRNPH1 PE=2 SV=1	HNRNPH1	E9PCY7_HUMAN	47 kDa	TRUE		unknown	0	0
Heterogeneous nuclear ribonucleoprotein H (Fragment) OS=Homo sapiens GN=HNRNPH1 PE=4 SV=1	HNRNPH1	H0YB39_HUMAN	30 kDa	TRUE		unknown	0	0
Heterogeneous nuclear ribonucleoprotein H (Fragment) OS=Homo sapiens GN=HNRNPH1 PE=2 SV=1	HNRNPH1	H0YAQ2_HUMAN	15 kDa	TRUE		unknown	0	0
Heterogeneous nuclear ribonucleoprotein H2 OS=Homo sapiens GN=HNRNPH2 PE=1 SV=1	HNRNPH2	HNRH2_HUMAN	49 kDa	TRUE		unknown	0	0
Isoform 3 of Heterogeneous nuclear ribonucleoprotein H3 OS=Homo sapiens GN=HNRNPH3	HNRNPH3	sp|P31942-3|HNRH3_HUMAN (+1)	32 kDa			unknown	19.519	0
Isoform 2 of Heterogeneous nuclear ribonucleoprotein K OS=Homo sapiens GN=HNRNPK	HNRNPK	sp|P61978-2|HNRPK_HUMAN (+1)	51 kDa			unknown	7.3379	0
Cluster of Heterogeneous nuclear ribonucleoprotein L OS=Homo sapiens GN=HNRNPL PE=1 SV=2 (sp|P14866|HNRPL_HUMAN)	HNRNPL	sp|P14866|HNRPL_HUMAN	64 kDa	TRUE		unknown	7.3379	0
Heterogeneous nuclear ribonucleoprotein L OS=Homo sapiens GN=HNRNPL PE=1 SV=2	HNRNPL	sp|P14866|HNRPL_HUMAN	64 kDa	TRUE		unknown	7.3379	0
Cluster of Heterogeneous nuclear ribonucleoprotein M OS=Homo sapiens GN=HNRNPM PE=1 SV=3 (sp|P52272|HNRPM_HUMAN)	HNRNPM	sp|P52272|HNRPM_HUMAN	78 kDa	TRUE		unknown	51.657	9.105
Heterogeneous nuclear ribonucleoprotein M OS=Homo sapiens GN=HNRNPM PE=1 SV=3	HNRNPM	sp|P52272|HNRPM_HUMAN	78 kDa	TRUE		unknown	51.657	9.105
Heterogeneous nuclear ribonucleoprotein M (Fragment) OS=Homo sapiens GN=HNRNPM PE=4 SV=1	HNRNPM	M0R2I7_HUMAN	23 kDa	TRUE		unknown	0	0
Heterogeneous nuclear ribonucleoprotein M (Fragment) OS=Homo sapiens GN=HNRNPM PE=4 SV=1	HNRNPM	M0QYL3_HUMAN	10 kDa	TRUE		unknown	0	0
Heterogeneous nuclear ribonucleoprotein M (Fragment) OS=Homo sapiens GN=HNRNPM PE=4 SV=1	HNRNPM	M0R019_HUMAN	38 kDa	TRUE		unknown	0	0
Isoform 2 of Heterogeneous nuclear ribonucleoprotein R OS=Homo sapiens GN=HNRNPR	HNRNPR	sp|O43390-2|HNRPR_HUMAN (+1)	71 kDa	TRUE		unknown	18.141	0
Heterogeneous nuclear ribonucleoprotein U OS=Homo sapiens GN=HNRNPU PE=1 SV=6	HNRNPU	sp|Q00839|HNRPU_HUMAN	91 kDa			unknown	13.979	2.4731
Cluster of Heterogeneous nuclear ribonucleoprotein U-like protein 1 OS=Homo sapiens GN=HNRNPUL1 PE=2 SV=1 (B7Z4B8_HUMAN)	HNRNPUL1	B7Z4B8_HUMAN [3]	86 kDa	TRUE		unknown	1.2879	0
Heterogeneous nuclear ribonucleoprotein U-like protein 1 OS=Homo sapiens GN=HNRNPUL1 PE=2 SV=1	HNRNPUL1	B7Z4B8_HUMAN (+2)	86 kDa	TRUE		unknown	1.2879	0
Isoform 3 of Heterogeneous nuclear ribonucleoprotein U-like protein 1 OS=Homo sapiens GN=HNRNPUL1	HNRNPUL1	sp|Q9BUJ2-3|HNRL1_HUMAN	85 kDa	TRUE		unknown	0	0
Cluster of Heterogeneous nuclear ribonucleoprotein D-like OS=Homo sapiens GN=HNRPDL PE=1 SV=3 (sp|O14979|HNRDL_HUMAN)	HNRPDL	sp|O14979|HNRDL_HUMAN	46 kDa	TRUE		unknown	8.3652	0
Heterogeneous nuclear ribonucleoprotein D-like OS=Homo sapiens GN=HNRPDL PE=1 SV=3	HNRPDL	sp|O14979|HNRDL_HUMAN	46 kDa	TRUE		unknown	8.3652	0
Isoform 2 of Heterogeneous nuclear ribonucleoprotein D-like OS=Homo sapiens GN=HNRPDL	HNRPDL	sp|O14979-2|HNRDL_HUMAN	34 kDa	TRUE		unknown	0	0
Isoform 4 of HORMA domain-containing protein 1 OS=Homo sapiens GN=HORMAD1	HORMAD1	sp|Q86X24-4|HORM1_HUMAN	36 kDa			unknown	0.27204	0
4-hydroxyphenylpyruvate dioxygenase OS=Homo sapiens GN=HPD PE=1 SV=2	HPD	sp|P32754|HPPD_HUMAN	45 kDa			unknown	0.27204	1.5448
Isoform 2 of Histamine H2 receptor OS=Homo sapiens GN=HRH2	HRH2	sp|P25021-2|HRH2_HUMAN (+1)	45 kDa			unknown	0.27204	0
Hornerin OS=Homo sapiens GN=HRNR PE=1 SV=2	HRNR	HORN_HUMAN	282 kDa			unknown	9.9547	53.789
Heparan sulfate glucosamine 3-O-sulfotransferase 3B1 OS=Homo sapiens GN=HS3ST3B1 PE=1 SV=1	HS3ST3B1	HS3SB_HUMAN	43 kDa			unknown	0.27204	0
Cluster of Heparan sulfate glucosamine 3-O-sulfotransferase 6 OS=Homo sapiens GN=HS3ST6 PE=1 SV=2 (HS3S6_HUMAN)	HS3ST6	HS3S6_HUMAN	37 kDa	TRUE		unknown	0.27204	0
Heparan sulfate glucosamine 3-O-sulfotransferase 6 OS=Homo sapiens GN=HS3ST6 PE=1 SV=2	HS3ST6	HS3S6_HUMAN	37 kDa	TRUE		unknown	0.27204	0
Heparan sulfate (Glucosamine) 3-O-sulfotransferase 6, isoform CRA_a OS=Homo sapiens GN=HS3ST6 PE=4 SV=1	HS3ST6	J3KR40_HUMAN	39 kDa	TRUE		unknown	0	0
Hydroxysteroid 11-beta-dehydrogenase 1-like protein (Fragment) OS=Homo sapiens GN=HSD11B1L PE=4 SV=1	HSD11B1L	J3QKQ3_HUMAN	20 kDa			unknown	0.27204	0
Isoform 2 of Heat shock protein HSP 90-alpha OS=Homo sapiens GN=HSP90AA1	HSP90AA1	sp|P07900-2|HS90A_HUMAN (+1)	98 kDa	TRUE		unknown	4.0633	0
Cluster of Heat shock protein HSP 90-beta OS=Homo sapiens GN=HSP90AB1 PE=1 SV=4 (HS90B_HUMAN)	HSP90AB1	HS90B_HUMAN [3]	83 kDa	TRUE		unknown	6.0949	0
Heat shock protein HSP 90-beta OS=Homo sapiens GN=HSP90AB1 PE=1 SV=4	HSP90AB1	HS90B_HUMAN	83 kDa	TRUE		unknown	4.0633	0
Putative heat shock protein HSP 90-beta-3 OS=Homo sapiens GN=HSP90AB3P PE=5 SV=1	HSP90AB3P	H90B3_HUMAN	68 kDa	TRUE		unknown	0	0
Endoplasmin OS=Homo sapiens GN=HSP90B1 PE=1 SV=1	HSP90B1	ENPL_HUMAN	92 kDa			unknown	2.0316	0
Heat shock 70 kDa protein 13 OS=Homo sapiens GN=HSPA13 PE=1 SV=1	HSPA13	HSP13_HUMAN	52 kDa			unknown	0.27204	0
Heat shock 70 kDa protein 1A/1B OS=Homo sapiens GN=HSPA1A PE=1 SV=5	HSPA1A	sp|P08107|HSP71_HUMAN	70 kDa	TRUE		unknown	3.8196	4.5525
Heat shock 70 kDa protein 1-like OS=Homo sapiens GN=HSPA1L PE=1 SV=2	HSPA1L	HS71L_HUMAN	70 kDa	TRUE		unknown	0	0
Heat shock-related 70 kDa protein 2 OS=Homo sapiens GN=HSPA2 PE=1 SV=1	HSPA2	HSP72_HUMAN	70 kDa	TRUE		unknown	0	0
78 kDa glucose-regulated protein OS=Homo sapiens GN=HSPA5 PE=1 SV=2	HSPA5	GRP78_HUMAN	72 kDa	TRUE		unknown	5.4944	4.5525
Heat shock 70 kDa protein 6 OS=Homo sapiens GN=HSPA6 PE=1 SV=2	HSPA6	HSP76_HUMAN	71 kDa	TRUE		unknown	0	0
Cluster of Heat shock cognate 71 kDa protein OS=Homo sapiens GN=HSPA8 PE=1 SV=1 (sp|P11142|HSP7C_HUMAN)	HSPA8	sp|P11142|HSP7C_HUMAN [2]	71 kDa	TRUE		unknown	10.386	13.658
Heat shock cognate 71 kDa protein OS=Homo sapiens GN=HSPA8 PE=1 SV=1	HSPA8	sp|P11142|HSP7C_HUMAN	71 kDa	TRUE		unknown	9.1634	13.658
Heat shock cognate 71 kDa protein (Fragment) OS=Homo sapiens GN=HSPA8 PE=2 SV=1	HSPA8	E9PK54_HUMAN	20 kDa	TRUE		unknown	0	0
Stress-70 protein, mitochondrial OS=Homo sapiens GN=HSPA9 PE=2 SV=1	HSPA9	D6RCD7_HUMAN	4 kDa	TRUE		unknown	0.27204	0
Cluster of Heat shock protein beta-1 OS=Homo sapiens GN=HSPB1 PE=1 SV=2 (HSPB1_HUMAN)	HSPB1	HSPB1_HUMAN	23 kDa	TRUE		unknown	0	2.4194
Heat shock protein beta-1 OS=Homo sapiens GN=HSPB1 PE=1 SV=2	HSPB1	HSPB1_HUMAN	23 kDa	TRUE		unknown	0	0
Heat shock protein beta-1 OS=Homo sapiens GN=HSPB1 PE=2 SV=1	HSPB1	F8WE04_HUMAN	20 kDa	TRUE		unknown	0	0
60 kDa heat shock protein, mitochondrial OS=Homo sapiens GN=HSPD1 PE=1 SV=2	HSPD1	CH60_HUMAN	61 kDa			unknown	1.223	0
Isoform Beta of Heat shock protein 105 kDa OS=Homo sapiens GN=HSPH1	HSPH1	sp|Q92598-2|HS105_HUMAN (+1)	92 kDa			unknown	0.81612	1.2365
Isoform 2 of Serine protease HTRA3 OS=Homo sapiens GN=HTRA3	HTRA3	sp|P83110-2|HTRA3_HUMAN (+1)	38 kDa			unknown	0	1.5448
Hydrolethalus syndrome protein 1 OS=Homo sapiens GN=HYLS1 PE=1 SV=1	HYLS1	HYLS1_HUMAN	34 kDa			unknown	0.27204	0
Cluster of Intercellular adhesion molecule 3 OS=Homo sapiens GN=ICAM3 PE=1 SV=2 (ICAM3_HUMAN)	ICAM3	ICAM3_HUMAN	60 kDa	TRUE		unknown	0.27204	0
Intercellular adhesion molecule 3 OS=Homo sapiens GN=ICAM3 PE=1 SV=2	ICAM3	ICAM3_HUMAN	60 kDa	TRUE		unknown	0	0
Intercellular adhesion molecule 3 OS=Homo sapiens GN=ICAM3 PE=4 SV=1	ICAM3	K7EMH0_HUMAN	7 kDa	TRUE		unknown	0	0
DNA-binding protein inhibitor ID-4 OS=Homo sapiens GN=ID4 PE=1 SV=1	ID4	ID4_HUMAN	17 kDa			unknown	0.27204	0
Interferon alpha-inducible protein 27, mitochondrial (Fragment) OS=Homo sapiens GN=IFI27 PE=4 SV=1	IFI27	H0YJR6_HUMAN	6 kDa			unknown	0	1.5448
Interferon alpha-inducible protein 27, mitochondrial (Fragment) OS=Homo sapiens GN=IFI27 PE=2 SV=1	IFI27	G3V3Q7_HUMAN	6 kDa			unknown	0.27204	0
Interferon-induced protein with tetratricopeptide repeats 1B OS=Homo sapiens GN=IFIT1B PE=2 SV=1	IFIT1B	IFT1B_HUMAN	55 kDa			unknown	0.27204	0
Intraflagellar transport protein 140 homolog OS=Homo sapiens GN=IFT140 PE=1 SV=1	IFT140	IF140_HUMAN	165 kDa			unknown	0.27204	0
Isoform 2 of Intraflagellar transport protein 46 homolog OS=Homo sapiens GN=IFT46	IFT46	sp|Q9NQC8-2|IFT46_HUMAN (+1)	40 kDa			unknown	0.27204	0
Intraflagellar transport protein 81 homolog (Fragment) OS=Homo sapiens GN=IFT81 PE=4 SV=1	IFT81	H0YIR4_HUMAN	12 kDa	TRUE		unknown	0.27204	0
Insulin-like growth factor 2 mRNA-binding protein 1 OS=Homo sapiens GN=IGF2BP1 PE=1 SV=2	IGF2BP1	sp|Q9NZI8|IF2B1_HUMAN	63 kDa	TRUE		unknown	1.223	2.5234
Cation-independent mannose-6-phosphate receptor OS=Homo sapiens GN=IGF2R PE=1 SV=3	IGF2R	MPRI_HUMAN	274 kDa			unknown	0.27204	0
Insulin-like growth factor-binding protein complex acid labile subunit OS=Homo sapiens GN=IGFALS PE=2 SV=1	IGFALS	H3BSX8_HUMAN	14 kDa			unknown	0.27204	0
Insulin growth factor-like family member 1 OS=Homo sapiens GN=IGFL1 PE=1 SV=1	IGFL1	IGFL1_HUMAN	12 kDa			unknown	0.27204	0
Ig alpha-1 chain C region OS=Homo sapiens GN=IGHA1 PE=1 SV=2	IGHA1	IGHA1_HUMAN	38 kDa			unknown	0.61149	0
Ig gamma-3 chain C region OS=Homo sapiens GN=IGHG3 PE=1 SV=2	IGHG3	IGHG3_HUMAN	41 kDa			unknown	0	26.787
Ig gamma-4 chain C region OS=Homo sapiens GN=IGHG4 PE=1 SV=1	IGHG4	IGHG4_HUMAN	36 kDa			unknown	0	7.5703
Putative V-set and immunoglobulin domain-containing-like protein IGHV1OR21-1 OS=Homo sapiens GN=IGHV1OR21-1 PE=5 SV=1	IGHV1OR21-1	IV1U1_HUMAN	13 kDa			unknown	0	2.5234
Ig kappa chain C region OS=Homo sapiens GN=IGKC PE=1 SV=1	IGKC	IGKC_HUMAN	12 kDa	TRUE		unknown	0.27204	0
Cluster of Isoform Ik7 of DNA-binding protein Ikaros OS=Homo sapiens GN=IKZF1 (sp|Q13422-7|IKZF1_HUMAN)	IKZF1	sp|Q13422-7|IKZF1_HUMAN	53 kDa	TRUE		unknown	0.27204	0
Isoform Ik7 of DNA-binding protein Ikaros OS=Homo sapiens GN=IKZF1	IKZF1	sp|Q13422-7|IKZF1_HUMAN	53 kDa	TRUE		unknown	0	0
DNA-binding protein Ikaros OS=Homo sapiens GN=IKZF1 PE=1 SV=1	IKZF1	sp|Q13422|IKZF1_HUMAN	58 kDa	TRUE		unknown	0	0
Zinc finger protein Eos OS=Homo sapiens GN=IKZF4 PE=2 SV=1	IKZF4	F8VPL6_HUMAN (+2)	59 kDa	TRUE		unknown	0.27204	0
Interleukin-1 alpha OS=Homo sapiens GN=IL1A PE=1 SV=1	IL1A	IL1A_HUMAN	31 kDa			unknown	0	1.5448
Interleukin enhancer-binding factor 2 OS=Homo sapiens GN=ILF2 PE=1 SV=2	ILF2	ILF2_HUMAN	43 kDa	TRUE		unknown	27.691	0
Cluster of Interleukin enhancer-binding factor 3 OS=Homo sapiens GN=ILF3 PE=1 SV=3 (sp|Q12906|ILF3_HUMAN)	ILF3	sp|Q12906|ILF3_HUMAN [2]	95 kDa	TRUE		unknown	55.212	1.2097
Interleukin enhancer-binding factor 3 OS=Homo sapiens GN=ILF3 PE=1 SV=3	ILF3	sp|Q12906|ILF3_HUMAN	95 kDa	TRUE		unknown	55.212	1.2097
Isoform 7 of Interleukin enhancer-binding factor 3 OS=Homo sapiens GN=ILF3	ILF3	sp|Q12906-7|ILF3_HUMAN	96 kDa	TRUE		unknown	51.148	1.2097
Interleukin enhancer-binding factor 3 (Fragment) OS=Homo sapiens GN=ILF3 PE=4 SV=1	ILF3	K7EQR9_HUMAN	20 kDa	TRUE		unknown	0	0
INO80 complex subunit D (Fragment) OS=Homo sapiens GN=INO80D PE=2 SV=1	INO80D	C9JLZ4_HUMAN	50 kDa	TRUE		unknown	0.27204	0
Inositol hexakisphosphate kinase 2 OS=Homo sapiens GN=IP6K2 PE=2 SV=2	IP6K2	IP6K2_HUMAN	49 kDa			unknown	0.27204	0
Importin-11 OS=Homo sapiens GN=IPO11 PE=2 SV=1	IPO11	F8WDV0_HUMAN (+2)	100 kDa			unknown	0	1.5448
Ras GTPase-activating-like protein IQGAP3 OS=Homo sapiens GN=IQGAP3 PE=2 SV=1	IQGAP3	F2Z2E2_HUMAN (+1)	179 kDa			unknown	0.27204	0
Isthmin-1 OS=Homo sapiens GN=ISM1 PE=2 SV=2	ISM1	ISM1_HUMAN	52 kDa			unknown	0	1.5448
Isoform 2 of Pre-mRNA-splicing factor ISY1 homolog OS=Homo sapiens GN=ISY1	ISY1	sp|Q9ULR0-1|ISY1_HUMAN (+2)	38 kDa			unknown	0.92947	0
Cluster of Isoform 3 of E3 ubiquitin-protein ligase Itchy homolog OS=Homo sapiens GN=ITCH (sp|Q96J02-3|ITCH_HUMAN)	ITCH	sp|Q96J02-3|ITCH_HUMAN	86 kDa	TRUE		unknown	0.27204	0
Isoform 3 of E3 ubiquitin-protein ligase Itchy homolog OS=Homo sapiens GN=ITCH	ITCH	sp|Q96J02-3|ITCH_HUMAN	86 kDa	TRUE		unknown	0	0
Isoform 2 of E3 ubiquitin-protein ligase Itchy homolog OS=Homo sapiens GN=ITCH	ITCH	sp|Q96J02-2|ITCH_HUMAN (+1)	99 kDa	TRUE		unknown	0	0
Protein ITFG3 (Fragment) OS=Homo sapiens GN=ITFG3 PE=4 SV=1	ITFG3	H7C2U8_HUMAN	21 kDa			unknown	0.27204	0
Isoform 2 of Integrin alpha-3 OS=Homo sapiens GN=ITGA3	ITGA3	sp|P26006-1|ITA3_HUMAN (+1)	119 kDa	TRUE		unknown	0.27204	0
Integrin beta-1 OS=Homo sapiens GN=ITGB1 PE=1 SV=2	ITGB1	sp|P05556|ITB1_HUMAN	88 kDa			unknown	0.27204	0
Isoform 2 of Inter-alpha-trypsin inhibitor heavy chain H4 OS=Homo sapiens GN=ITIH4	ITIH4	sp|Q14624-2|ITIH4_HUMAN	101 kDa	TRUE		unknown	0.54408	0
Izumo sperm-egg fusion protein 2 (Fragment) OS=Homo sapiens GN=IZUMO2 PE=4 SV=1	IZUMO2	M0QZG1_HUMAN	10 kDa			unknown	0.27204	0
Tyrosine-protein kinase JAK1 OS=Homo sapiens GN=JAK1 PE=1 SV=2	JAK1	JAK1_HUMAN	133 kDa			unknown	0.54408	0
Cluster of Isoform 3 of Probable JmjC domain-containing histone demethylation protein 2C OS=Homo sapiens GN=JMJD1C (sp|Q15652-3|JHD2C_HUMAN)	JMJD1C	sp|Q15652-3|JHD2C_HUMAN	263 kDa	TRUE		unknown	0.27204	0
Isoform 3 of Probable JmjC domain-containing histone demethylation protein 2C OS=Homo sapiens GN=JMJD1C	JMJD1C	sp|Q15652-3|JHD2C_HUMAN (+1)	263 kDa	TRUE		unknown	0	0
Probable JmjC domain-containing histone demethylation protein 2C (Fragment) OS=Homo sapiens GN=JMJD1C PE=4 SV=1	JMJD1C	H7BXU7_HUMAN	105 kDa	TRUE		unknown	0.27204	0
Junctophilin-3 OS=Homo sapiens GN=JPH3 PE=1 SV=2	JPH3	sp|Q8WXH2|JPH3_HUMAN	81 kDa	TRUE		unknown	0.27204	0
Transcription factor AP-1 OS=Homo sapiens GN=JUN PE=1 SV=2	JUN	JUN_HUMAN	36 kDa			unknown	0.27204	0
Transcription factor jun-D OS=Homo sapiens GN=JUND PE=1 SV=3	JUND	JUND_HUMAN	35 kDa			unknown	0.27204	0
Cluster of Junction plakoglobin OS=Homo sapiens GN=JUP PE=1 SV=3 (PLAK_HUMAN)	JUP	PLAK_HUMAN	82 kDa	TRUE		unknown	6.1059	0.75875
Junction plakoglobin OS=Homo sapiens GN=JUP PE=1 SV=3	JUP	PLAK_HUMAN	82 kDa	TRUE		unknown	6.1059	0.75875
Junction plakoglobin (Fragment) OS=Homo sapiens GN=JUP PE=2 SV=1	JUP	C9JTX4_HUMAN	26 kDa	TRUE		unknown	0	0
Isoform 2 of KAT8 regulatory NSL complex subunit 1-like protein OS=Homo sapiens GN=KANSL1L	KANSL1L	sp|A0AUZ9-2|KAL1L_HUMAN (+1)	107 kDa			unknown	0.27204	0
Histone acetyltransferase KAT6A OS=Homo sapiens GN=KAT6A PE=1 SV=2	KAT6A	KAT6A_HUMAN	225 kDa			unknown	0.27204	0
Potassium voltage-gated channel subfamily C member 4 OS=Homo sapiens GN=KCNC4 PE=2 SV=1	KCNC4	H7BZ66_HUMAN (+3)	69 kDa	TRUE		unknown	0.27204	0
Isoform 1 of Potassium voltage-gated channel subfamily H member 1 OS=Homo sapiens GN=KCNH1	KCNH1	sp|O95259-2|KCNH1_HUMAN (+1)	109 kDa	TRUE		unknown	0.27204	0
Potassium voltage-gated channel subfamily H member 3 OS=Homo sapiens GN=KCNH3 PE=2 SV=2	KCNH3	KCNH3_HUMAN	117 kDa			unknown	0.27204	0
Inward rectifier potassium channel 4 OS=Homo sapiens GN=KCNJ4 PE=1 SV=1	KCNJ4	IRK4_HUMAN	50 kDa			unknown	0.27204	0
Potassium channel subfamily K member 4 OS=Homo sapiens GN=KCNK4 PE=2 SV=1	KCNK4	F5GYE0_HUMAN	32 kDa			unknown	0.27204	0
KDEL motif-containing protein 2 OS=Homo sapiens GN=KDELC2 PE=1 SV=2	KDELC2	sp|Q7Z4H8|KDEL2_HUMAN	59 kDa			unknown	1.3736	0
Lysine-specific demethylase 4A OS=Homo sapiens GN=KDM4A PE=1 SV=2	KDM4A	sp|O75164|KDM4A_HUMAN	121 kDa	TRUE		unknown	0.27204	0
Uncharacterized protein KIAA0195 (Fragment) OS=Homo sapiens GN=KIAA0195 PE=4 SV=1	KIAA0195	J3KTL5_HUMAN	20 kDa	TRUE		unknown	0.27204	0
Run domain Beclin-1-interacting and cysteine-rich-containing protein (Fragment) OS=Homo sapiens GN=KIAA0226 PE=4 SV=1	KIAA0226	H7C357_HUMAN (+1)	75 kDa	TRUE		unknown	0.27204	0
Uncharacterized protein KIAA0232 OS=Homo sapiens GN=KIAA0232 PE=1 SV=5	KIAA0232	K0232_HUMAN	155 kDa			unknown	0.27204	0
Kinesin-like protein KIF1A (Fragment) OS=Homo sapiens GN=KIF1A PE=4 SV=1	KIF1A	H7C437_HUMAN	20 kDa			unknown	0.27204	0
Kinesin-like protein KIFC3 OS=Homo sapiens GN=KIFC3 PE=2 SV=1	KIFC3	F5H4I9_HUMAN	86 kDa	TRUE		unknown	0.27204	0
Ectoderm-neural cortex protein 2 OS=Homo sapiens GN=KLHL25 PE=1 SV=1	KLHL25	ENC2_HUMAN	66 kDa			unknown	0.27204	0
Kelch-like protein 6 OS=Homo sapiens GN=KLHL6 PE=2 SV=3	KLHL6	KLHL6_HUMAN	70 kDa			unknown	0.27204	0
Kallikrein-2 (Fragment) OS=Homo sapiens GN=KLK2 PE=4 SV=1	KLK2	M0R0M2_HUMAN	5 kDa			unknown	0.27204	0
Kallikrein-7 OS=Homo sapiens GN=KLK7 PE=1 SV=1	KLK7	KLK7_HUMAN	28 kDa			unknown	0	1.5448
Cluster of Histone-lysine N-methyltransferase 2C OS=Homo sapiens GN=KMT2C PE=1 SV=3 (sp|Q8NEZ4|KMT2C_HUMAN)	KMT2C	sp|Q8NEZ4|KMT2C_HUMAN	541 kDa	TRUE		unknown	0.27204	0
Histone-lysine N-methyltransferase 2C OS=Homo sapiens GN=KMT2C PE=1 SV=3	KMT2C	sp|Q8NEZ4|KMT2C_HUMAN	541 kDa	TRUE		unknown	0.27204	0
Histone-lysine N-methyltransferase MLL3 (Fragment) OS=Homo sapiens GN=KMT2C PE=2 SV=1	KMT2C	H0Y765_HUMAN	169 kDa	TRUE		unknown	0	0
Isoform 3 of Histone-lysine N-methyltransferase 2D OS=Homo sapiens GN=KMT2D	KMT2D	sp|O14686-3|KMT2D_HUMAN (+1)	594 kDa			unknown	10.772	0
Kininogen-1 OS=Homo sapiens GN=KNG1 PE=1 SV=2	KNG1	sp|P01042|KNG1_HUMAN	72 kDa	TRUE		unknown	0.27204	0
Importin subunit alpha-8 OS=Homo sapiens GN=KPNA7 PE=1 SV=1	KPNA7	IMA8_HUMAN	57 kDa			unknown	0.27204	0
Isoform 2 of KRR1 small subunit processome component homolog OS=Homo sapiens GN=KRR1	KRR1	sp|Q13601-2|KRR1_HUMAN	37 kDa			unknown	1.7266	0
Cluster of Keratin, type II cytoskeletal 1 OS=Homo sapiens GN=KRT1 PE=1 SV=6 (K2C1_HUMAN)	KRT1	K2C1_HUMAN [16]	66 kDa	TRUE		unknown	1076.6	1843.9
Keratin, type II cytoskeletal 1 OS=Homo sapiens GN=KRT1 PE=1 SV=6	KRT1	K2C1_HUMAN	66 kDa	TRUE		unknown	709.72	1182.5
Cluster of Keratin, type I cytoskeletal 10 OS=Homo sapiens GN=KRT10 PE=1 SV=6 (K1C10_HUMAN)	KRT10	K1C10_HUMAN [6]	59 kDa	TRUE		unknown	678.44	1036.6
Keratin, type I cytoskeletal 10 OS=Homo sapiens GN=KRT10 PE=1 SV=6	KRT10	K1C10_HUMAN	59 kDa	TRUE		unknown	525.11	757.16
Keratin, type I cytoskeletal 12 OS=Homo sapiens GN=KRT12 PE=1 SV=1	KRT12	K1C12_HUMAN	54 kDa	TRUE		unknown	0	0
Keratin, type I cytoskeletal 13 OS=Homo sapiens GN=KRT13 PE=3 SV=1	KRT13	K7ERE3_HUMAN (+3)	45 kDa	TRUE		unknown	0	0
Keratin, type I cytoskeletal 14 OS=Homo sapiens GN=KRT14 PE=1 SV=4	KRT14	K1C14_HUMAN	52 kDa	TRUE		unknown	125.79	198.27
Keratin, type I cytoskeletal 15 OS=Homo sapiens GN=KRT15 PE=1 SV=3	KRT15	K1C15_HUMAN	49 kDa	TRUE		unknown	0	0
Keratin, type I cytoskeletal 16 OS=Homo sapiens GN=KRT16 PE=1 SV=4	KRT16	K1C16_HUMAN	51 kDa	TRUE		unknown	94.319	191.12
Keratin, type I cytoskeletal 17 OS=Homo sapiens GN=KRT17 PE=1 SV=2	KRT17	K1C17_HUMAN	48 kDa	TRUE		unknown	22.925	69.252
Keratin, type I cytoskeletal 17 (Fragment) OS=Homo sapiens GN=KRT17 PE=4 SV=1	KRT17	K7EPJ9_HUMAN	25 kDa	TRUE		unknown	0	0
Keratin, type I cytoskeletal 18 OS=Homo sapiens GN=KRT18 PE=2 SV=1	KRT18	F8VZY9_HUMAN (+1)	44 kDa	TRUE		unknown	0.27204	0
Keratin, type I cytoskeletal 19 OS=Homo sapiens GN=KRT19 PE=1 SV=4	KRT19	K1C19_HUMAN	44 kDa	TRUE		unknown	0	0
Keratin, type II cytoskeletal 2 epidermal OS=Homo sapiens GN=KRT2 PE=1 SV=2	KRT2	K22E_HUMAN	65 kDa	TRUE		unknown	302.87	473.88
Keratin, type I cytoskeletal 20 OS=Homo sapiens GN=KRT20 PE=1 SV=1	KRT20	K1C20_HUMAN	48 kDa	TRUE		unknown	0	0
Keratin, type I cytoskeletal 24 OS=Homo sapiens GN=KRT24 PE=1 SV=1	KRT24	K1C24_HUMAN	55 kDa	TRUE		unknown	0	0
Keratin, type I cytoskeletal 25 OS=Homo sapiens GN=KRT25 PE=1 SV=1	KRT25	K1C25_HUMAN	49 kDa	TRUE		unknown	0	0
Keratin, type I cytoskeletal 27 OS=Homo sapiens GN=KRT27 PE=1 SV=2	KRT27	K1C27_HUMAN	50 kDa	TRUE		unknown	0	0
Keratin, type II cytoskeletal 3 OS=Homo sapiens GN=KRT3 PE=1 SV=3	KRT3	K2C3_HUMAN	64 kDa	TRUE		unknown	0	0
Keratin, type I cuticular Ha2 OS=Homo sapiens GN=KRT32 PE=1 SV=3	KRT32	K1H2_HUMAN	50 kDa	TRUE		unknown	0	0
Keratin, type I cuticular Ha6 OS=Homo sapiens GN=KRT36 PE=1 SV=1	KRT36	sp|O76013|KRT36_HUMAN	52 kDa	TRUE		unknown	0	0
Keratin, type II cytoskeletal 4 OS=Homo sapiens GN=KRT4 PE=1 SV=4	KRT4	K2C4_HUMAN	57 kDa	TRUE		unknown	2.3631	30.142
Keratin, type II cytoskeletal 5 OS=Homo sapiens GN=KRT5 PE=1 SV=3	KRT5	K2C5_HUMAN	62 kDa	TRUE		unknown	92.618	190.7
Keratin, type II cytoskeletal 5 (Fragment) OS=Homo sapiens GN=KRT5 PE=4 SV=1	KRT5	H0YIN9_HUMAN	22 kDa	TRUE		unknown	0	0
Keratin, type II cytoskeletal 5 (Fragment) OS=Homo sapiens GN=KRT5 PE=3 SV=1	KRT5	H0YI76_HUMAN	23 kDa	TRUE		unknown	0	0
Keratin, type II cytoskeletal 6A OS=Homo sapiens GN=KRT6A PE=1 SV=3	KRT6A	K2C6A_HUMAN	60 kDa	TRUE		unknown	108.56	258
Keratin, type II cytoskeletal 6B OS=Homo sapiens GN=KRT6B PE=1 SV=5	KRT6B	K2C6B_HUMAN	60 kDa	TRUE		unknown	109.44	271.16
Keratin, type II cytoskeletal 6C OS=Homo sapiens GN=KRT6C PE=1 SV=3	KRT6C	K2C6C_HUMAN	60 kDa	TRUE		unknown	0	0
Keratin, type II cytoskeletal 7 OS=Homo sapiens GN=KRT7 PE=1 SV=5	KRT7	K2C7_HUMAN (+1)	51 kDa	TRUE		unknown	1.3283	18.718
Keratin, type II cytoskeletal 71 OS=Homo sapiens GN=KRT71 PE=1 SV=3	KRT71	K2C71_HUMAN	57 kDa	TRUE		unknown	0	0
Isoform 2 of Keratin, type II cytoskeletal 72 OS=Homo sapiens GN=KRT72	KRT72	sp|Q14CN4-2|K2C72_HUMAN (+3)	56 kDa	TRUE		unknown	0	0
Keratin, type II cytoskeletal 72 (Fragment) OS=Homo sapiens GN=KRT72 PE=4 SV=1	KRT72	H0YIG3_HUMAN	22 kDa	TRUE		unknown	0	0
Keratin, type II cytoskeletal 73 OS=Homo sapiens GN=KRT73 PE=1 SV=1	KRT73	sp|Q86Y46|K2C73_HUMAN (+1)	59 kDa	TRUE		unknown	0	0
Keratin, type II cytoskeletal 74 OS=Homo sapiens GN=KRT74 PE=2 SV=1	KRT74	F8W1S1_HUMAN (+1)	59 kDa	TRUE		unknown	0	0
Keratin, type II cytoskeletal 75 OS=Homo sapiens GN=KRT75 PE=1 SV=2	KRT75	K2C75_HUMAN	60 kDa	TRUE		unknown	0	0
Keratin, type II cytoskeletal 2 oral OS=Homo sapiens GN=KRT76 PE=1 SV=2	KRT76	K22O_HUMAN	66 kDa	TRUE		unknown	5.4457	60.765
Keratin, type II cytoskeletal 1b OS=Homo sapiens GN=KRT77 PE=2 SV=3	KRT77	K2C1B_HUMAN	62 kDa	TRUE		unknown	41.944	69.405
Isoform 2 of Keratin, type II cytoskeletal 78 OS=Homo sapiens GN=KRT78	KRT78	sp|Q8N1N4-2|K2C78_HUMAN (+2)	45 kDa	TRUE		unknown	0	0
Keratin, type II cytoskeletal 79 OS=Homo sapiens GN=KRT79 PE=1 SV=2	KRT79	K2C79_HUMAN	58 kDa	TRUE		unknown	0	0
Keratin, type II cytoskeletal 8 (Fragment) OS=Homo sapiens GN=KRT8 PE=2 SV=1	KRT8	F8W1U3_HUMAN	33 kDa	TRUE		unknown	0	0
Isoform 2 of Keratin, type II cytoskeletal 8 OS=Homo sapiens GN=KRT8	KRT8	sp|P05787-2|K2C8_HUMAN (+1)	57 kDa	TRUE		unknown	0	0
Keratin, type II cytoskeletal 80 OS=Homo sapiens GN=KRT80 PE=1 SV=2	KRT80	sp|Q6KB66|K2C80_HUMAN (+1)	51 kDa	TRUE		unknown	0.86328	0.86731
Keratin, type II cuticular Hb1 OS=Homo sapiens GN=KRT81 PE=1 SV=3	KRT81	KRT81_HUMAN	55 kDa	TRUE		unknown	0	0
Keratin, type II cuticular Hb4 OS=Homo sapiens GN=KRT84 PE=2 SV=2	KRT84	KRT84_HUMAN (+1)	65 kDa	TRUE		unknown	0	0
Keratin, type I cytoskeletal 9 OS=Homo sapiens GN=KRT9 PE=1 SV=3	KRT9	K1C9_HUMAN	62 kDa	TRUE		unknown	667.78	855.03
Lethal(3)malignant brain tumor-like protein 4 OS=Homo sapiens GN=L3MBTL4 PE=2 SV=1	L3MBTL4	F5H508_HUMAN (+2)	48 kDa			unknown	0.27204	0
Laminin subunit alpha-2 OS=Homo sapiens GN=LAMA2 PE=1 SV=4	LAMA2	LAMA2_HUMAN	344 kDa			unknown	0	1.5448
Isoform 2 of Laminin subunit alpha-4 OS=Homo sapiens GN=LAMA4	LAMA4	sp|Q16363-2|LAMA4_HUMAN (+1)	202 kDa			unknown	0.27204	0
Laminin subunit beta-2 OS=Homo sapiens GN=LAMB2 PE=1 SV=2	LAMB2	LAMB2_HUMAN	196 kDa			unknown	0.27204	0
Laminin subunit beta-3 OS=Homo sapiens GN=LAMB3 PE=1 SV=1	LAMB3	LAMB3_HUMAN	130 kDa			unknown	0.27204	0
La-related protein 6 OS=Homo sapiens GN=LARP6 PE=1 SV=1	LARP6	sp|Q9BRS8|LARP6_HUMAN	55 kDa			unknown	0	1.5448
Isoform 2 of Ribosomal biogenesis protein LAS1L OS=Homo sapiens GN=LAS1L	LAS1L	sp|Q9Y4W2-2|LAS1L_HUMAN (+2)	81 kDa			unknown	1.0158	0
Lamin-B receptor OS=Homo sapiens GN=LBR PE=1 SV=2	LBR	LBR_HUMAN	71 kDa			unknown	0.61149	0
Isoform 3 of Lysocardiolipin acyltransferase 1 OS=Homo sapiens GN=LCLAT1	LCLAT1	sp|Q6UWP7-3|LCLT1_HUMAN (+1)	45 kDa			unknown	0.27204	0
Isoform 7 of LIM domain-binding protein 3 OS=Homo sapiens GN=LDB3	LDB3	sp|O75112-7|LDB3_HUMAN	79 kDa			unknown	0.27204	0
L-lactate dehydrogenase A-like 6A OS=Homo sapiens GN=LDHAL6A PE=2 SV=1	LDHAL6A	LDH6A_HUMAN	37 kDa			unknown	0.27204	0
L-lactate dehydrogenase OS=Homo sapiens GN=LDHC PE=2 SV=1	LDHC	F5H245_HUMAN (+1)	35 kDa			unknown	0.27204	0
Galectin-7 OS=Homo sapiens GN=LGALS7 PE=1 SV=2	LGALS7	LEG7_HUMAN	15 kDa			unknown	0	2.2763
Leucine-rich repeat-containing G protein-coupled receptor 5 OS=Homo sapiens GN=LGR5 PE=2 SV=1	LGR5	D8MCT0_HUMAN (+2)	92 kDa			unknown	0	1.5448
Isoform 1 of Leucine-rich repeat-containing G-protein coupled receptor 6 OS=Homo sapiens GN=LGR6	LGR6	sp|Q9HBX8-1|LGR6_HUMAN (+2)	89 kDa			unknown	0	1.5448
Phospholysine phosphohistidine inorganic pyrophosphate phosphatase OS=Homo sapiens GN=LHPP PE=1 SV=2	LHPP	LHPP_HUMAN	29 kDa			unknown	0.27204	0
Leucine-rich repeats and immunoglobulin-like domains protein 3 (Fragment) OS=Homo sapiens GN=LIG3 PE=4 SV=1	LIG3	K7EJR4_HUMAN	4 kDa			unknown	0.27204	0
Isoform 2 of Lck-interacting transmembrane adapter 1 OS=Homo sapiens GN=LIME1	LIME1	sp|Q9H400-2|LIME1_HUMAN	21 kDa			unknown	0.27204	0
Protein lin-52 homolog (Fragment) OS=Homo sapiens GN=LIN52 PE=4 SV=2	LIN52	G3V5T8_HUMAN	11 kDa	TRUE		unknown	0.27204	0
Lethal(2) giant larvae protein homolog 2 OS=Homo sapiens GN=LLGL2 PE=4 SV=1	LLGL2	J3QRV5_HUMAN (+2)	113 kDa			unknown	0.27204	0
Protein ERGIC-53 OS=Homo sapiens GN=LMAN1 PE=1 SV=2	LMAN1	LMAN1_HUMAN	58 kDa			unknown	0.27204	0
Lipase maturation factor 1 OS=Homo sapiens GN=LMF1 PE=2 SV=1	LMF1	F5H152_HUMAN (+1)	65 kDa	TRUE		unknown	0.27204	0
Lamin-B1 OS=Homo sapiens GN=LMNB1 PE=1 SV=2	LMNB1	LMNB1_HUMAN	66 kDa	TRUE		unknown	2.446	0
Lamin B2, isoform CRA_a OS=Homo sapiens GN=LMNB2 PE=3 SV=1	LMNB2	J9JID7_HUMAN (+1)	70 kDa	TRUE		unknown	3.7713	0
Serine/threonine-protein kinase LMTK2 OS=Homo sapiens GN=LMTK2 PE=1 SV=2	LMTK2	LMTK2_HUMAN	165 kDa			unknown	0.27204	0
Protein LOC100508383 OS=Homo sapiens GN=LOC100508383 PE=4 SV=1	LOC100508383	C9JSC8_HUMAN	22 kDa			unknown	0.27204	0
Protein LOC100996295 OS=Homo sapiens GN=LOC100996295 PE=4 SV=1	LOC100996295	M0R1Q4_HUMAN	17 kDa			unknown	0.27204	0
Protein LOC101059961 (Fragment) OS=Homo sapiens GN=LOC101059961 PE=4 SV=1	LOC101059961	H0Y8D2_HUMAN	194 kDa	TRUE		unknown	0	0
Protein LOC285556 OS=Homo sapiens GN=LOC285556 PE=4 SV=1	LOC285556	D6RIA3_HUMAN	190 kDa			unknown	0.27204	0
Cluster of Lipoxygenase homology domain-containing protein 1 OS=Homo sapiens GN=LOXHD1 PE=2 SV=3 (sp|Q8IVV2|LOXH1_HUMAN)	LOXHD1	sp|Q8IVV2|LOXH1_HUMAN [2]	222 kDa	TRUE		unknown	0.54408	0
Lipoxygenase homology domain-containing protein 1 OS=Homo sapiens GN=LOXHD1 PE=2 SV=3	LOXHD1	sp|Q8IVV2|LOXH1_HUMAN	222 kDa	TRUE		unknown	0	0
Lipoxygenase homology domain-containing protein 1 OS=Homo sapiens GN=LOXHD1 PE=2 SV=1	LOXHD1	F5GZB4_HUMAN	253 kDa	TRUE		unknown	0.27204	0
Lipoxygenase homology domain-containing protein 1 OS=Homo sapiens GN=LOXHD1 PE=2 SV=1	LOXHD1	F8WA52_HUMAN	131 kDa	TRUE		unknown	0.27204	0
Prolow-density lipoprotein receptor-related protein 1 OS=Homo sapiens GN=LRP1 PE=1 SV=2	LRP1	LRP1_HUMAN	505 kDa	TRUE		unknown	0.54408	0
Low-density lipoprotein receptor-related protein 10 (Fragment) OS=Homo sapiens GN=LRP10 PE=4 SV=1	LRP10	H0YHW7_HUMAN	49 kDa			unknown	0.27204	0
Low-density lipoprotein receptor-related protein 11 OS=Homo sapiens GN=LRP11 PE=2 SV=1	LRP11	B4DS68_HUMAN	26 kDa			unknown	0.27204	0
Alpha-2-macroglobulin receptor-associated protein OS=Homo sapiens GN=LRPAP1 PE=1 SV=1	LRPAP1	AMRP_HUMAN	41 kDa			unknown	0.27204	0
Leucine-rich repeat-containing protein 45 (Fragment) OS=Homo sapiens GN=LRRC45 PE=4 SV=1	LRRC45	J3KTD4_HUMAN	22 kDa			unknown	0.27204	0
Leucine-rich repeat-containing protein 71 OS=Homo sapiens GN=LRRC71 PE=2 SV=1	LRRC71	sp|Q8N4P6|LRC71_HUMAN	62 kDa			unknown	0.27204	0
Leucine-rich repeat-containing protein 9 OS=Homo sapiens GN=LRRC9 PE=2 SV=2	LRRC9	sp|Q6ZRR7|LRRC9_HUMAN	167 kDa			unknown	0.27204	0
Isoform 2 of Leucine-rich repeat and IQ domain-containing protein 1 OS=Homo sapiens GN=LRRIQ1	LRRIQ1	sp|Q96JM4-2|LRIQ1_HUMAN (+1)	196 kDa			unknown	0.27204	0
Cluster of Leucine-rich repeat serine/threonine-protein kinase 1 OS=Homo sapiens GN=LRRK1 PE=4 SV=1 (J3KN98_HUMAN)	LRRK1	J3KN98_HUMAN [2]	225 kDa	TRUE		unknown	0.27204	0
Leucine-rich repeat serine/threonine-protein kinase 1 OS=Homo sapiens GN=LRRK1 PE=4 SV=1	LRRK1	J3KN98_HUMAN (+1)	225 kDa	TRUE		unknown	0.27204	0
Leucine-rich repeat serine/threonine-protein kinase 1 (Fragment) OS=Homo sapiens GN=LRRK1 PE=4 SV=1	LRRK1	H0YEW1_HUMAN	73 kDa	TRUE		unknown	0	0
Isoform 2 of Putative RNA-binding protein Luc7-like 1 OS=Homo sapiens GN=LUC7L	LUC7L	sp|Q9NQ29-2|LUC7L_HUMAN (+1)	38 kDa			unknown	2.7222	0
Cisplatin resistance-associated overexpressed protein, isoform CRA_b OS=Homo sapiens GN=LUC7L3 PE=4 SV=1	LUC7L3	J3KPP4_HUMAN (+1)	58 kDa			unknown	6.9447	0
Leucine zipper protein 4 OS=Homo sapiens GN=LUZP4 PE=2 SV=1	LUZP4	LUZP4_HUMAN	36 kDa			unknown	0.27204	0
Isoform 2 of Lymphocyte antigen 75 OS=Homo sapiens GN=LY75	LY75	sp|O60449-2|LY75_HUMAN (+1)	216 kDa	TRUE		unknown	0.27204	0
Cluster of Microtubule-actin cross-linking factor 1, isoforms 1/2/3/5 (Fragment) OS=Homo sapiens GN=MACF1 PE=2 SV=1 (E9PNZ4_HUMAN)	MACF1	E9PNZ4_HUMAN	231 kDa	TRUE		unknown	0.54408	0
Microtubule-actin cross-linking factor 1, isoforms 1/2/3/5 (Fragment) OS=Homo sapiens GN=MACF1 PE=2 SV=1	MACF1	E9PNZ4_HUMAN	231 kDa	TRUE		unknown	0	0
Microtubule-actin cross-linking factor 1, isoforms 1/2/3/5 OS=Homo sapiens GN=MACF1 PE=2 SV=1	MACF1	H3BPE1_HUMAN (+1)	857 kDa	TRUE		unknown	0	0
Microtubule-actin cross-linking factor 1, isoforms 1/2/3/5 OS=Homo sapiens GN=MACF1 PE=1 SV=4	MACF1	sp|Q9UPN3|MACF1_HUMAN	838 kDa	TRUE		unknown	0	0
Microtubule-actin cross-linking factor 1, isoforms 1/2/3/5 (Fragment) OS=Homo sapiens GN=MACF1 PE=4 SV=1	MACF1	H0Y6T5_HUMAN	40 kDa	TRUE		unknown	0	0
Microtubule-actin cross-linking factor 1, isoforms 1/2/3/5 (Fragment) OS=Homo sapiens GN=MACF1 PE=2 SV=1	MACF1	E9PLY5_HUMAN	160 kDa	TRUE		unknown	0	0
Melanoma-associated antigen C2 OS=Homo sapiens GN=MAGEC2 PE=1 SV=1	MAGEC2	MAGC2_HUMAN	41 kDa			unknown	0.27204	0
Melanoma-associated antigen E1 OS=Homo sapiens GN=MAGEE1 PE=1 SV=2	MAGEE1	MAGE1_HUMAN	103 kDa			unknown	0.27204	0
Mannosyl-oligosaccharide 1,2-alpha-mannosidase IC OS=Homo sapiens GN=MAN1C1 PE=2 SV=1	MAN1C1	A6NGN6_HUMAN	45 kDa			unknown	0.27204	0
Beta-mannosidase OS=Homo sapiens GN=MANBA PE=2 SV=1	MANBA	E9PFW2_HUMAN (+1)	94 kDa			unknown	0.27204	0
Microtubule-associated protein 1B OS=Homo sapiens GN=MAP1B PE=1 SV=2	MAP1B	MAP1B_HUMAN	271 kDa			unknown	25.858	0
Isoform 4 of Microtubule-associated protein 2 OS=Homo sapiens GN=MAP2	MAP2	sp|P11137-4|MTAP2_HUMAN	59 kDa	TRUE		unknown	0.27204	0
Dual-specificity mitogen-activated protein kinase kinase 4 (Fragment) OS=Homo sapiens GN=MAP2K4 PE=4 SV=1	MAP2K4	K7EP58_HUMAN	2 kDa			unknown	0.27204	0
Isoform 1A of Mitogen-activated protein kinase kinase kinase 7 OS=Homo sapiens GN=MAP3K7	MAP3K7	sp|O43318-2|M3K7_HUMAN (+1)	64 kDa			unknown	0.27204	0
Mitogen-activated protein kinase kinase kinase 9 OS=Homo sapiens GN=MAP3K9 PE=4 SV=1	MAP3K9	J3KPI6_HUMAN (+2)	119 kDa	TRUE		unknown	0.27204	0
Mitogen-activated protein kinase kinase kinase kinase 5 OS=Homo sapiens GN=MAP4K5 PE=1 SV=1	MAP4K5	M4K5_HUMAN	95 kDa	TRUE		unknown	0.54408	0
Isoform 4 of Ensconsin OS=Homo sapiens GN=MAP7	MAP7	sp|Q14244-4|MAP7_HUMAN (+1)	83 kDa			unknown	0.27204	0
Microtubule-associated serine/threonine-protein kinase 3 OS=Homo sapiens GN=MAST3 PE=1 SV=2	MAST3	MAST3_HUMAN	143 kDa	TRUE		unknown	0.27204	0
Cluster of Matrin-3 OS=Homo sapiens GN=MATR3 PE=2 SV=1 (A8MXP9_HUMAN)	MATR3	A8MXP9_HUMAN [2]	100 kDa	TRUE		unknown	19.116	0
Matrin-3 OS=Homo sapiens GN=MATR3 PE=2 SV=1	MATR3	A8MXP9_HUMAN (+1)	100 kDa	TRUE		unknown	19.116	0
Matrin-3 (Fragment) OS=Homo sapiens GN=MATR3 PE=2 SV=1	MATR3	D6RIA2_HUMAN	19 kDa	TRUE		unknown	0	0
Isoform 2 of Matrin-3 OS=Homo sapiens GN=MATR3	MATR3	sp|P43243-2|MATR3_HUMAN	63 kDa	TRUE		unknown	0	0
Matrin-3 OS=Homo sapiens GN=MATR3 PE=2 SV=1	MATR3	B3KM87_HUMAN	57 kDa	TRUE		unknown	0	0
Matrin-3 (Fragment) OS=Homo sapiens GN=MATR3 PE=4 SV=1	MATR3	H0Y8T4_HUMAN	38 kDa	TRUE		unknown	0	0
Cluster of Methyl-CpG-binding domain protein 1 (Fragment) OS=Homo sapiens GN=MBD1 PE=4 SV=1 (K7EPZ6_HUMAN)	MBD1	K7EPZ6_HUMAN	46 kDa	TRUE		unknown	0.27204	0
Methyl-CpG-binding domain protein 1 (Fragment) OS=Homo sapiens GN=MBD1 PE=4 SV=1	MBD1	K7EPZ6_HUMAN	46 kDa	TRUE		unknown	0	0
Methyl-CpG-binding domain protein 1 OS=Homo sapiens GN=MBD1 PE=2 SV=1	MBD1	B4DI41_HUMAN (+1)	72 kDa	TRUE		unknown	0	0
Muscleblind-like protein 1 (Fragment) OS=Homo sapiens GN=MBNL1 PE=2 SV=1	MBNL1	H7C4Y1_HUMAN	22 kDa	TRUE		unknown	0.27204	0
Lysophospholipid acyltransferase 7 (Fragment) OS=Homo sapiens GN=MBOAT7 PE=4 SV=1	MBOAT7	M0R1Z5_HUMAN	20 kDa	TRUE		unknown	0.27204	0
MBT domain-containing protein 1 OS=Homo sapiens GN=MBTD1 PE=1 SV=2	MBTD1	sp|Q05BQ5|MBTD1_HUMAN	71 kDa	TRUE		unknown	0.27204	0
DNA replication licensing factor MCM3 OS=Homo sapiens GN=MCM3 PE=2 SV=1	MCM3	B4DWW4_HUMAN (+1)	96 kDa			unknown	1.0158	0
DNA replication licensing factor MCM4 OS=Homo sapiens GN=MCM4 PE=1 SV=5	MCM4	MCM4_HUMAN	97 kDa			unknown	3.0474	0
DNA replication licensing factor MCM6 OS=Homo sapiens GN=MCM6 PE=1 SV=1	MCM6	MCM6_HUMAN	93 kDa			unknown	3.0474	0
DNA replication licensing factor MCM7 OS=Homo sapiens GN=MCM7 PE=1 SV=4	MCM7	sp|P33993|MCM7_HUMAN	81 kDa			unknown	6.868	9.105
Isoform 3 of Mediator of DNA damage checkpoint protein 1 OS=Homo sapiens GN=MDC1	MDC1	sp|Q14676-3|MDC1_HUMAN (+1)	196 kDa			unknown	7.4671	0
Midasin OS=Homo sapiens GN=MDN1 PE=1 SV=2	MDN1	MDN1_HUMAN	633 kDa			unknown	0.27204	0
Cluster of Mediator of RNA polymerase II transcription subunit 16 OS=Homo sapiens GN=MED16 PE=1 SV=2 (sp|Q9Y2X0|MED16_HUMAN)	MED16	sp|Q9Y2X0|MED16_HUMAN	97 kDa	TRUE		unknown	0.27204	0
Mediator of RNA polymerase II transcription subunit 16 OS=Homo sapiens GN=MED16 PE=1 SV=2	MED16	sp|Q9Y2X0|MED16_HUMAN	97 kDa	TRUE		unknown	0	0
Mediator complex subunit MED16 variant MED16_i3 (Fragment) OS=Homo sapiens GN=MED16 PE=2 SV=1	MED16	B9TWZ6_HUMAN	59 kDa	TRUE		unknown	0	0
Isoform 3 of Mediator of RNA polymerase II transcription subunit 16 OS=Homo sapiens GN=MED16	MED16	sp|Q9Y2X0-3|MED16_HUMAN	95 kDa	TRUE		unknown	0	0
Isoform 4 of Mediator of RNA polymerase II transcription subunit 16 OS=Homo sapiens GN=MED16	MED16	sp|Q9Y2X0-4|MED16_HUMAN	82 kDa	TRUE		unknown	0	0
Isoform 4 of Meiosis inhibitor protein 1 OS=Homo sapiens GN=MEI1	MEI1	sp|Q5TIA1-4|MEI1_HUMAN	63 kDa	TRUE		unknown	0.27204	0
Methyltransferase-like protein 2B (Fragment) OS=Homo sapiens GN=METTL2B PE=2 SV=1	METTL2B	H7C552_HUMAN (+2)	17 kDa			unknown	0	1.5448
Methyltransferase-like protein 7A (Fragment) OS=Homo sapiens GN=METTL7A PE=4 SV=1	METTL7A	H0YI09_HUMAN	28 kDa			unknown	0	1.5448
Microfibrillar-associated protein 1 OS=Homo sapiens GN=MFAP1 PE=1 SV=2	MFAP1	MFAP1_HUMAN	52 kDa			unknown	1.3736	0
Cluster of Major facilitator superfamily domain-containing protein 8 OS=Homo sapiens GN=MFSD8 PE=2 SV=1 (E7ERQ4_HUMAN)	MFSD8	E7ERQ4_HUMAN	52 kDa	TRUE		unknown	0.27204	0
Major facilitator superfamily domain-containing protein 8 OS=Homo sapiens GN=MFSD8 PE=2 SV=1	MFSD8	E7ERQ4_HUMAN	52 kDa	TRUE		unknown	0	0
Major facilitator superfamily domain-containing protein 8 OS=Homo sapiens GN=MFSD8 PE=2 SV=1	MFSD8	B7Z2B2_HUMAN	21 kDa	TRUE		unknown	0	0
Alpha-1,6-mannosylglycoprotein 6-beta-N-acetylglucosaminyltransferase A OS=Homo sapiens GN=MGAT5 PE=1 SV=1	MGAT5	MGT5A_HUMAN	85 kDa			unknown	0.27204	0
E3 ubiquitin-protein ligase MGRN1 (Fragment) OS=Homo sapiens GN=MGRN1 PE=4 SV=1	MGRN1	K7EPJ5_HUMAN	65 kDa			unknown	0.27204	0
E3 ubiquitin-protein ligase MIB1 OS=Homo sapiens GN=MIB1 PE=1 SV=1	MIB1	MIB1_HUMAN	110 kDa			unknown	0	1.5888
Isoform 11 of E3 ubiquitin-protein ligase MIB2 OS=Homo sapiens GN=MIB2	MIB2	sp|Q96AX9-11|MIB2_HUMAN (+3)	114 kDa			unknown	0.27204	0
Cluster of Protein-methionine sulfoxide oxidase MICAL3 OS=Homo sapiens GN=MICAL3 PE=1 SV=2 (sp|Q7RTP6|MICA3_HUMAN)	MICAL3	sp|Q7RTP6|MICA3_HUMAN	224 kDa	TRUE		unknown	0.27204	0
Protein-methionine sulfoxide oxidase MICAL3 OS=Homo sapiens GN=MICAL3 PE=1 SV=2	MICAL3	sp|Q7RTP6|MICA3_HUMAN	224 kDa	TRUE		unknown	0	0
Isoform 5 of Protein-methionine sulfoxide oxidase MICAL3 OS=Homo sapiens GN=MICAL3	MICAL3	sp|Q7RTP6-5|MICA3_HUMAN	121 kDa	TRUE		unknown	0.27204	0
Protein-methionine sulfoxide oxidase MICAL3 (Fragment) OS=Homo sapiens GN=MICAL3 PE=4 SV=1	MICAL3	J3QQT0_HUMAN	31 kDa	TRUE		unknown	0	0
Isoform 2 of Probable E3 ubiquitin-protein ligase MID2 OS=Homo sapiens GN=MID2	MID2	sp|Q9UJV3-2|TRIM1_HUMAN (+1)	80 kDa			unknown	0.27204	0
Midnolin (Fragment) OS=Homo sapiens GN=MIDN PE=4 SV=1	MIDN	K7EN89_HUMAN	13 kDa			unknown	0.27204	0
Isoform 2 of Mesoderm induction early response protein 1 OS=Homo sapiens GN=MIER1	MIER1	sp|Q8N108-12|MIER1_HUMAN (+1)	63 kDa			unknown	0	1.5448
Isoform 1 of Misshapen-like kinase 1 OS=Homo sapiens GN=MINK1	MINK1	sp|Q8N4C8-2|MINK1_HUMAN (+4)	146 kDa			unknown	0.27204	0
DNA mismatch repair protein Mlh1 (Fragment) OS=Homo sapiens GN=MLH1 PE=4 SV=1	MLH1	H0Y818_HUMAN	76 kDa			unknown	0.27204	0
Mixed lineage kinase domain-like protein OS=Homo sapiens GN=MLKL PE=1 SV=1	MLKL	sp|Q8NB16|MLKL_HUMAN	54 kDa			unknown	0.27204	0
Neutrophil collagenase (Fragment) OS=Homo sapiens GN=MMP8 PE=4 SV=1	MMP8	H7C1M3_HUMAN (+1)	39 kDa			unknown	0.27204	0
Isoform 4 of MMS19 nucleotide excision repair protein homolog OS=Homo sapiens GN=MMS19	MMS19	sp|Q96T76-5|MMS19_HUMAN (+3)	103 kDa			unknown	0	1.5448
Protein MMS22-like OS=Homo sapiens GN=MMS22L PE=2 SV=1	MMS22L	E2QRD4_HUMAN (+1)	138 kDa			unknown	0.27204	0
Isoform 3 of MOB kinase activator 2 OS=Homo sapiens GN=MOB2	MOB2	sp|Q70IA6-3|MOB2_HUMAN	30 kDa			unknown	0.27204	0
Vacuolar fusion protein MON1 homolog B OS=Homo sapiens GN=MON1B PE=1 SV=1	MON1B	MON1B_HUMAN	59 kDa			unknown	0.27204	0
MORC family CW-type zinc finger protein 3 OS=Homo sapiens GN=MORC3 PE=1 SV=3	MORC3	MORC3_HUMAN	107 kDa			unknown	0.61149	1.2365
Mas-related G-protein coupled receptor member E OS=Homo sapiens GN=MRGPRE PE=2 SV=2	MRGPRE	MRGRE_HUMAN	34 kDa			unknown	0.27204	0
Maestro heat-like repeat-containing protein family member 6 OS=Homo sapiens GN=MROH6 PE=2 SV=2	MROH6	MROH6_HUMAN	77 kDa			unknown	0.27204	0
39S ribosomal protein L53, mitochondrial OS=Homo sapiens GN=MRPL53 PE=1 SV=1	MRPL53	RM53_HUMAN	12 kDa			unknown	0.27204	0
28S ribosomal protein S23, mitochondrial OS=Homo sapiens GN=MRPS23 PE=1 SV=2	MRPS23	RT23_HUMAN	22 kDa	TRUE		unknown	0.27204	0
28S ribosomal protein S36, mitochondrial OS=Homo sapiens GN=MRPS36 PE=1 SV=2	MRPS36	RT36_HUMAN	11 kDa			unknown	0.27204	0
Putative membrane-spanning 4-domains subfamily A member 4E (Fragment) OS=Homo sapiens GN=MS4A4E PE=4 SV=1	MS4A4E	H0YEM0_HUMAN	7 kDa			unknown	0.27204	0
Myb/SANT-like DNA-binding domain-containing protein 2 OS=Homo sapiens GN=MSANTD2 PE=2 SV=1	MSANTD2	B4E1M0_HUMAN (+3)	18 kDa			unknown	0.27204	0
DNA mismatch repair protein Msh2 OS=Homo sapiens GN=MSH2 PE=2 SV=1	MSH2	E9PHA6_HUMAN (+1)	103 kDa			unknown	3.0474	0
RNA-binding protein Musashi homolog 1 (Fragment) OS=Homo sapiens GN=MSI1 PE=4 SV=1	MSI1	H0YHB7_HUMAN	25 kDa			unknown	0.27204	0
Metastasis-associated protein MTA1 OS=Homo sapiens GN=MTA1 PE=2 SV=1	MTA1	E7ESY4_HUMAN	79 kDa	TRUE		unknown	1.3736	0
Metastasis-associated protein MTA2 OS=Homo sapiens GN=MTA2 PE=1 SV=1	MTA2	MTA2_HUMAN	75 kDa	TRUE		unknown	8.2416	0
Cytochrome c oxidase subunit 1 OS=Homo sapiens GN=MT-CO1 PE=1 SV=1	MT-CO1	COX1_HUMAN	57 kDa			unknown	0.27204	0
Isoform 3 of Mitochondrial fission regulator 1-like OS=Homo sapiens GN=MTFR1L	MTFR1L	sp|Q9H019-3|MFR1L_HUMAN (+1)	31 kDa			unknown	0.27204	0
Cluster of C-1-tetrahydrofolate synthase, cytoplasmic OS=Homo sapiens GN=MTHFD1 PE=2 SV=1 (F5H2F4_HUMAN)	MTHFD1	F5H2F4_HUMAN	111 kDa	TRUE		unknown	0.27204	0
C-1-tetrahydrofolate synthase, cytoplasmic OS=Homo sapiens GN=MTHFD1 PE=2 SV=1	MTHFD1	F5H2F4_HUMAN	111 kDa	TRUE		unknown	0.27204	0
C-1-tetrahydrofolate synthase, cytoplasmic OS=Homo sapiens GN=MTHFD1 PE=2 SV=1	MTHFD1	G3V3L6_HUMAN	69 kDa	TRUE		unknown	0	0
Monofunctional C1-tetrahydrofolate synthase, mitochondrial OS=Homo sapiens GN=MTHFD1L PE=1 SV=1	MTHFD1L	sp|Q6UB35|C1TM_HUMAN	106 kDa	TRUE		unknown	0.27204	0
Myotubularin-related protein 2 OS=Homo sapiens GN=MTMR2 PE=1 SV=4	MTMR2	sp|Q13614|MTMR2_HUMAN	73 kDa	TRUE		unknown	0.27204	0
Myotubularin-related protein 3 OS=Homo sapiens GN=MTMR3 PE=1 SV=3	MTMR3	sp|Q13615|MTMR3_HUMAN	134 kDa	TRUE		unknown	0	0.75875
Cluster of Myotubularin-related protein 9 (Fragment) OS=Homo sapiens GN=MTMR8 PE=4 SV=1 (H7C2F0_HUMAN)	MTMR8	H7C2F0_HUMAN	57 kDa	TRUE		unknown	0.27204	0
Myotubularin-related protein 9 (Fragment) OS=Homo sapiens GN=MTMR8 PE=4 SV=1	MTMR8	H7C2F0_HUMAN	57 kDa	TRUE		unknown	0	0
Isoform 2 of Myotubularin-related protein 8 OS=Homo sapiens GN=MTMR8	MTMR8	sp|Q96EF0-2|MTMR8_HUMAN (+1)	66 kDa	TRUE		unknown	0	0
Cluster of Mucin-16 OS=Homo sapiens GN=MUC16 PE=1 SV=2 (MUC16_HUMAN)	MUC16	MUC16_HUMAN	2353 kDa	TRUE		unknown	0.27204	0
Mucin-16 OS=Homo sapiens GN=MUC16 PE=1 SV=2	MUC16	MUC16_HUMAN	2353 kDa	TRUE		unknown	0.27204	0
Mucin-16 OS=Homo sapiens GN=MUC16 PE=2 SV=2	MUC16	B5ME49_HUMAN	1519 kDa	TRUE		unknown	0	0
Mucin-19 (Fragment) OS=Homo sapiens GN=MUC19 PE=4 SV=1	MUC19	H0YH61_HUMAN	11 kDa			unknown	0.54408	0
Mucin-3A OS=Homo sapiens GN=MUC3A PE=2 SV=2	MUC3A	sp|Q02505|MUC3A_HUMAN	266 kDa			unknown	0.27204	0
Cluster of Isoform 2 of PWWP domain-containing protein MUM1 OS=Homo sapiens GN=MUM1 (sp|Q2TAK8-2|MUM1_HUMAN)	MUM1	sp|Q2TAK8-2|MUM1_HUMAN	71 kDa	TRUE		unknown	0.27204	0
Isoform 2 of PWWP domain-containing protein MUM1 OS=Homo sapiens GN=MUM1	MUM1	sp|Q2TAK8-2|MUM1_HUMAN	71 kDa	TRUE		unknown	0	0
PWWP domain-containing protein MUM1 OS=Homo sapiens GN=MUM1 PE=4 SV=1	MUM1	J3KNX4_HUMAN (+2)	79 kDa	TRUE		unknown	0	0
Isoform 2 of Myb-related protein A OS=Homo sapiens GN=MYBL1	MYBL1	sp|P10243-2|MYBA_HUMAN (+1)	79 kDa			unknown	0.27204	0
Cluster of Probable E3 ubiquitin-protein ligase MYCBP2 OS=Homo sapiens GN=MYCBP2 PE=4 SV=1 (J3KPZ3_HUMAN)	MYCBP2	J3KPZ3_HUMAN	514 kDa	TRUE		unknown	0.27204	0
Probable E3 ubiquitin-protein ligase MYCBP2 OS=Homo sapiens GN=MYCBP2 PE=4 SV=1	MYCBP2	J3KPZ3_HUMAN	514 kDa	TRUE		unknown	0	0
Isoform 2 of Probable E3 ubiquitin-protein ligase MYCBP2 OS=Homo sapiens GN=MYCBP2	MYCBP2	sp|O75592-2|MYCB2_HUMAN (+1)	510 kDa	TRUE		unknown	0	0
Myeloma-overexpressed gene protein OS=Homo sapiens GN=MYEOV PE=2 SV=1	MYEOV	F5H0B3_HUMAN (+1)	27 kDa			unknown	0.27204	0
Myosin-10 OS=Homo sapiens GN=MYH10 PE=2 SV=1	MYH10	F8W6L6_HUMAN (+4)	231 kDa	TRUE		unknown	0	2.8254
Myosin-3 OS=Homo sapiens GN=MYH3 PE=1 SV=3	MYH3	MYH3_HUMAN	224 kDa	TRUE		unknown	0.27204	0
Myosin-7B OS=Homo sapiens GN=MYH7B PE=2 SV=3	MYH7B	sp|A7E2Y1|MYH7B_HUMAN	221 kDa	TRUE		unknown	0.54408	0
Unconventional myosin-Va OS=Homo sapiens GN=MYO5A PE=2 SV=1	MYO5A	F8W6H6_HUMAN	219 kDa			unknown	0.27204	0
Cluster of Isoform 3 of Myoferlin OS=Homo sapiens GN=MYOF (sp|Q9NZM1-3|MYOF_HUMAN)	MYOF	sp|Q9NZM1-3|MYOF_HUMAN	233 kDa	TRUE		unknown	0.27204	0
Isoform 3 of Myoferlin OS=Homo sapiens GN=MYOF	MYOF	sp|Q9NZM1-3|MYOF_HUMAN	233 kDa	TRUE		unknown	0.27204	0
Myoferlin OS=Homo sapiens GN=MYOF PE=2 SV=1	MYOF	F8W8J4_HUMAN (+3)	235 kDa	TRUE		unknown	0	0
Cluster of Isoform 2 of Myelin regulatory factor OS=Homo sapiens GN=MYRF (sp|Q9Y2G1-2|MRF_HUMAN)	MYRF	sp|Q9Y2G1-2|MRF_HUMAN	120 kDa	TRUE		unknown	0.27204	0
Isoform 2 of Myelin regulatory factor OS=Homo sapiens GN=MYRF	MYRF	sp|Q9Y2G1-2|MRF_HUMAN (+1)	120 kDa	TRUE		unknown	0	0
BC269730_4 OS=Homo sapiens GN=MYRF PE=2 SV=1	MYRF	O60428_HUMAN	54 kDa	TRUE		unknown	0	0
Histone H2A deubiquitinase MYSM1 OS=Homo sapiens GN=MYSM1 PE=1 SV=1	MYSM1	sp|Q5VVJ2|MYSM1_HUMAN	95 kDa			unknown	0.27204	0
Isoform MZF1B-C of Myeloid zinc finger 1 OS=Homo sapiens GN=MZF1	MZF1	sp|P28698-2|MZF1_HUMAN (+1)	54 kDa			unknown	0.27204	0
Cluster of Isoform 2 of NAD kinase 2, mitochondrial OS=Homo sapiens GN=NADK2 (sp|Q4G0N4-2|NAKD2_HUMAN)	NADK2	sp|Q4G0N4-2|NAKD2_HUMAN	46 kDa	TRUE		unknown	0.27204	0
Isoform 2 of NAD kinase 2, mitochondrial OS=Homo sapiens GN=NADK2	NADK2	sp|Q4G0N4-2|NAKD2_HUMAN (+1)	46 kDa	TRUE		unknown	0	0
Protein NADK2 OS=Homo sapiens GN=NADK2 PE=2 SV=1	NADK2	B7Z8V7_HUMAN (+1)	34 kDa	TRUE		unknown	0	0
Glutamine-dependent NAD(+) synthetase (Fragment) OS=Homo sapiens GN=NADSYN1 PE=4 SV=1	NADSYN1	H0YCF9_HUMAN	8 kDa			unknown	0.27204	0
Neurobeachin-like protein 1 OS=Homo sapiens GN=NBEAL1 PE=2 SV=3	NBEAL1	sp|Q6ZS30|NBEL1_HUMAN	307 kDa			unknown	0.27204	0
Cluster of Isoform 2 of Neurobeachin-like protein 2 OS=Homo sapiens GN=NBEAL2 (sp|Q6ZNJ1-2|NBEL2_HUMAN)	NBEAL2	sp|Q6ZNJ1-2|NBEL2_HUMAN	283 kDa	TRUE		unknown	0.27204	0
Isoform 2 of Neurobeachin-like protein 2 OS=Homo sapiens GN=NBEAL2	NBEAL2	sp|Q6ZNJ1-2|NBEL2_HUMAN (+2)	283 kDa	TRUE		unknown	0	0
Neurobeachin-like protein 2 (Fragment) OS=Homo sapiens GN=NBEAL2 PE=4 SV=1	NBEAL2	H7C3Y7_HUMAN	122 kDa	TRUE		unknown	0	0
Neuroblastoma breakpoint family member 10 OS=Homo sapiens GN=NBPF10 PE=2 SV=3	NBPF10	A6NDV3_HUMAN	408 kDa	TRUE		unknown	0	0
Neuroblastoma breakpoint family member 14 (Fragment) OS=Homo sapiens GN=NBPF14 PE=4 SV=1	NBPF14	J3KNG7_HUMAN	107 kDa	TRUE		unknown	0	0
Neuroblastoma breakpoint family member 21 OS=Homo sapiens GN=NBPF21 PE=2 SV=2	NBPF21	NBPFL_HUMAN (+1)	68 kDa	TRUE		unknown	0	0
Neuroblastoma breakpoint family member 9 OS=Homo sapiens GN=NBPF9 PE=2 SV=1	NBPF9	NBPF9_HUMAN	100 kDa	TRUE		unknown	0	0
Neurocan core protein OS=Homo sapiens GN=NCAN PE=1 SV=3	NCAN	NCAN_HUMAN	143 kDa			unknown	0.27204	0
F-box only protein 50 OS=Homo sapiens GN=NCCRP1 PE=1 SV=1	NCCRP1	FBX50_HUMAN	31 kDa			unknown	1.9568	0
Neutrophil cytosol factor 4 (Fragment) OS=Homo sapiens GN=NCF4 PE=4 SV=1	NCF4	H0Y6X8_HUMAN	23 kDa			unknown	0.81612	0
Cytoplasmic protein NCK1 OS=Homo sapiens GN=NCK1 PE=1 SV=1	NCK1	sp|P16333|NCK1_HUMAN	43 kDa			unknown	0.27204	0
Nucleolin OS=Homo sapiens GN=NCL PE=1 SV=3	NCL	NUCL_HUMAN	77 kDa	TRUE		unknown	2.3037	0
Nicalin OS=Homo sapiens GN=NCLN PE=1 SV=2	NCLN	sp|Q969V3|NCLN_HUMAN	63 kDa			unknown	0.27204	0
Nuclear receptor corepressor 2 OS=Homo sapiens GN=NCOR2 PE=2 SV=1	NCOR2	C9J239_HUMAN (+2)	268 kDa	TRUE		unknown	0.71681	0
Isoform 2 of Neuropilin and tolloid-like protein 1 OS=Homo sapiens GN=NETO1	NETO1	sp|Q8TDF5-2|NETO1_HUMAN	60 kDa	TRUE		unknown	0	1.5448
Isoform 3 of Nuclear factor NF-kappa-B p100 subunit OS=Homo sapiens GN=NFKB2	NFKB2	sp|Q00653-3|NFKB2_HUMAN	47 kDa	TRUE		unknown	0.27204	0
NF-kappa-B inhibitor epsilon OS=Homo sapiens GN=NFKBIE PE=1 SV=3	NFKBIE	IKBE_HUMAN	53 kDa	TRUE		unknown	0.27204	0
Cluster of Isoform 2 of NF-kappa-B-repressing factor OS=Homo sapiens GN=NKRF (sp|O15226-2|NKRF_HUMAN)	NKRF	sp|O15226-2|NKRF_HUMAN	79 kDa	TRUE		unknown	2.3037	0
Isoform 2 of NF-kappa-B-repressing factor OS=Homo sapiens GN=NKRF	NKRF	sp|O15226-2|NKRF_HUMAN	79 kDa	TRUE		unknown	2.3037	0
NF-kappa-B-repressing factor OS=Homo sapiens GN=NKRF PE=1 SV=2	NKRF	sp|O15226|NKRF_HUMAN	78 kDa	TRUE		unknown	0	0
NK1 transcription factor-related protein 1 OS=Homo sapiens GN=NKX1-1 PE=2 SV=2	NKX1-1	NKX11_HUMAN	41 kDa			unknown	0.27204	0
NLR family CARD domain-containing protein 4 OS=Homo sapiens GN=NLRC4 PE=1 SV=2	NLRC4	sp|Q9NPP4|NLRC4_HUMAN	116 kDa			unknown	0.27204	0
Thioredoxin domain-containing protein 3 OS=Homo sapiens GN=NME8 PE=1 SV=2	NME8	TXND3_HUMAN	67 kDa			unknown	0.27204	0
Nucleolar complex protein 3 homolog OS=Homo sapiens GN=NOC3L PE=2 SV=1	NOC3L	A6NJZ9_HUMAN (+1)	93 kDa			unknown	0	1.5448
Nucleolar protein 11 OS=Homo sapiens GN=NOL11 PE=1 SV=1	NOL11	NOL11_HUMAN	81 kDa			unknown	1.3736	0
Cluster of Isoform 2 of Non-POU domain-containing octamer-binding protein OS=Homo sapiens GN=NONO (sp|Q15233-2|NONO_HUMAN)	NONO	sp|Q15233-2|NONO_HUMAN [2]	44 kDa	TRUE		unknown	1.8345	0
Isoform 2 of Non-POU domain-containing octamer-binding protein OS=Homo sapiens GN=NONO	NONO	sp|Q15233-2|NONO_HUMAN (+1)	44 kDa	TRUE		unknown	1.8345	0
Non-POU domain-containing octamer-binding protein (Fragment) OS=Homo sapiens GN=NONO PE=4 SV=1	NONO	H7C367_HUMAN	28 kDa	TRUE		unknown	0	0
Neurogenic locus notch homolog protein 1 OS=Homo sapiens GN=NOTCH1 PE=1 SV=4	NOTCH1	NOTC1_HUMAN	272 kDa	TRUE		unknown	0	1.5448
Neurogenic locus notch homolog protein 2 OS=Homo sapiens GN=NOTCH2 PE=1 SV=3	NOTCH2	NOTC2_HUMAN	265 kDa	TRUE		unknown	0	1.5448
Cluster of Isoform 2 of Nucleophosmin OS=Homo sapiens GN=NPM1 (sp|P06748-2|NPM_HUMAN)	NPM1	sp|P06748-2|NPM_HUMAN [3]	29 kDa	TRUE		unknown	8.3652	3.1777
Isoform 2 of Nucleophosmin OS=Homo sapiens GN=NPM1	NPM1	sp|P06748-2|NPM_HUMAN (+2)	29 kDa	TRUE		unknown	8.3652	3.1777
Nucleophosmin (Fragment) OS=Homo sapiens GN=NPM1 PE=2 SV=1	NPM1	E5RI98_HUMAN	12 kDa	TRUE		unknown	0	0
Atrial natriuretic peptide receptor 1 OS=Homo sapiens GN=NPR1 PE=1 SV=1	NPR1	ANPRA_HUMAN	119 kDa	TRUE		unknown	0.27204	0
Neuropeptide W OS=Homo sapiens GN=NPW PE=1 SV=2	NPW	NPW_HUMAN	18 kDa			unknown	0.27204	0
Photoreceptor-specific nuclear receptor OS=Homo sapiens GN=NR2E3 PE=1 SV=1	NR2E3	sp|Q9Y5X4|NR2E3_HUMAN	45 kDa			unknown	0.27204	0
Protein kinase C-binding protein NELL1 OS=Homo sapiens GN=NRP1 PE=2 SV=2	NRP1	E9PEP6_HUMAN (+1)	101 kDa			unknown	0	1.5448
Protein kinase C-binding protein NELL1 (Fragment) OS=Homo sapiens GN=NRP1 PE=4 SV=1	NRP1	H0Y7Z2_HUMAN	8 kDa			unknown	0	1.5448
Nefastin-1 OS=Homo sapiens GN=NUCB2 PE=2 SV=1	NUCB2	E9PKG6_HUMAN (+3)	40 kDa			unknown	0	1.5448
8-oxo-dGDP phosphatase NUDT18 (Fragment) OS=Homo sapiens GN=NUDT18 PE=3 SV=1	NUDT18	H0YBR1_HUMAN	31 kDa			unknown	0.27204	0
Cleavage and polyadenylation specificity factor subunit 5 OS=Homo sapiens GN=NUDT21 PE=1 SV=1	NUDT21	CPSF5_HUMAN	26 kDa			unknown	2.4484	0
Nuclear pore complex protein Nup107 OS=Homo sapiens GN=NUP107 PE=1 SV=1	NUP107	NU107_HUMAN	106 kDa			unknown	2.0316	0
Nuclear pore complex protein Nup155 OS=Homo sapiens GN=NUP155 PE=2 SV=1	NUP155	E9PF10_HUMAN (+1)	148 kDa			unknown	4.3009	0
Nuclear pore membrane glycoprotein 210 OS=Homo sapiens GN=NUP210 PE=1 SV=3	NUP210	sp|Q8TEM1|PO210_HUMAN	205 kDa			unknown	0.27204	1.5448
Cluster of Nuclear pore complex protein Nup93 OS=Homo sapiens GN=NUP93 PE=2 SV=1 (H3BVG0_HUMAN)	NUP93	H3BVG0_HUMAN [2]	100 kDa	TRUE		unknown	6.0949	0
Nuclear pore complex protein Nup93 OS=Homo sapiens GN=NUP93 PE=2 SV=1	NUP93	H3BVG0_HUMAN	100 kDa	TRUE		unknown	6.0949	0
Isoform 2 of Nuclear pore complex protein Nup93 OS=Homo sapiens GN=NUP93	NUP93	sp|Q8N1F7-2|NUP93_HUMAN	80 kDa	TRUE		unknown	5.0791	0
Nuclear pore complex protein Nup93 (Fragment) OS=Homo sapiens GN=NUP93 PE=4 SV=1	NUP93	H3BRD9_HUMAN	16 kDa	TRUE		unknown	0	0
Nuclear pore complex protein Nup93 (Fragment) OS=Homo sapiens GN=NUP93 PE=2 SV=1	NUP93	H3BPA9_HUMAN	26 kDa	TRUE		unknown	0	0
Cluster of Nuclear pore complex protein Nup98-Nup96 OS=Homo sapiens GN=NUP98 PE=4 SV=1 (J3KP29_HUMAN)	NUP98	J3KP29_HUMAN	177 kDa	TRUE		unknown	1.0158	0
Nuclear pore complex protein Nup98-Nup96 OS=Homo sapiens GN=NUP98 PE=4 SV=1	NUP98	J3KP29_HUMAN (+3)	177 kDa	TRUE		unknown	0	0
Nuclear pore complex protein Nup98-Nup96 (Fragment) OS=Homo sapiens GN=NUP98 PE=4 SV=1	NUP98	H0YEN4_HUMAN	24 kDa	TRUE		unknown	0	0
Cluster of NUT family member 1 OS=Homo sapiens GN=NUTM1 PE=1 SV=2 (sp|Q86Y26|NUTM1_HUMAN)	NUTM1	sp|Q86Y26|NUTM1_HUMAN	120 kDa	TRUE		unknown	0.27204	0
NUT family member 1 OS=Homo sapiens GN=NUTM1 PE=1 SV=2	NUTM1	sp|Q86Y26|NUTM1_HUMAN	120 kDa	TRUE		unknown	0.27204	0
NUT family member 1 OS=Homo sapiens GN=NUTM1 PE=2 SV=1	NUTM1	F5H4I6_HUMAN	123 kDa	TRUE		unknown	0	0
OCIA domain-containing protein 1 (Fragment) OS=Homo sapiens GN=OCIAD1 PE=2 SV=1	OCIAD1	D6RDK1_HUMAN (+3)	13 kDa			unknown	0	1.5448
Isoform 2 of Occludin OS=Homo sapiens GN=OCLN	OCLN	sp|Q16625-2|OCLN_HUMAN (+2)	53 kDa			unknown	0.27204	0
8-oxoguanine DNA glycosylase (Fragment) OS=Homo sapiens GN=OGG1 PE=4 SV=1	OGG1	H7C1V7_HUMAN	15 kDa			unknown	0.27204	0
NOELIN1_V2 OS=Homo sapiens GN=OLFM1 PE=2 SV=1	OLFM1	Q6IMJ5_HUMAN (+2)	53 kDa			unknown	0.27204	0
Oligodendrocyte transcription factor 1 OS=Homo sapiens GN=OLIG1 PE=1 SV=2	OLIG1	OLIG1_HUMAN	28 kDa			unknown	0.27204	0
5-oxoprolinase OS=Homo sapiens GN=OPLAH PE=1 SV=3	OPLAH	OPLA_HUMAN	137 kDa			unknown	0.27204	0
Olfactory receptor 1K1 OS=Homo sapiens GN=OR1K1 PE=1 SV=1	OR1K1	OR1K1_HUMAN	34 kDa			unknown	0	1.5448
Olfactory receptor 1L4 OS=Homo sapiens GN=OR1L4 PE=2 SV=1	OR1L4	OR1L4_HUMAN	35 kDa	TRUE		unknown	0	1.5448
Olfactory receptor 51B2 OS=Homo sapiens GN=OR51B2 PE=2 SV=4	OR51B2	O51B2_HUMAN	35 kDa			unknown	0	1.5448
Olfactory receptor 51G2 OS=Homo sapiens GN=OR51G2 PE=2 SV=1	OR51G2	O51G2_HUMAN	35 kDa			unknown	0	1.5448
Olfactory receptor 5A1 OS=Homo sapiens GN=OR5A1 PE=2 SV=1	OR5A1	OR5A1_HUMAN	35 kDa			unknown	0.27204	0
Olfactory receptor 5B12 OS=Homo sapiens GN=OR5B12 PE=2 SV=2	OR5B12	OR5BC_HUMAN	35 kDa			unknown	0.27204	0
Oxysterol-binding protein OS=Homo sapiens GN=OSBPL2 PE=2 SV=1	OSBPL2	E7ET92_HUMAN	42 kDa	TRUE		unknown	0.27204	0
Oncostatin-M-specific receptor subunit beta OS=Homo sapiens GN=OSMR PE=1 SV=1	OSMR	sp|Q99650|OSMR_HUMAN	111 kDa			unknown	0.27204	0
Cluster of Otoferlin OS=Homo sapiens GN=OTOF PE=1 SV=3 (sp|Q9HC10|OTOF_HUMAN)	OTOF	sp|Q9HC10|OTOF_HUMAN	227 kDa	TRUE		unknown	4.3175	0
Otoferlin OS=Homo sapiens GN=OTOF PE=1 SV=3	OTOF	sp|Q9HC10|OTOF_HUMAN	227 kDa	TRUE		unknown	4.3175	0
Isoform 5 of Otoferlin OS=Homo sapiens GN=OTOF	OTOF	sp|Q9HC10-5|OTOF_HUMAN	227 kDa	TRUE		unknown	0	0
Isoform 2 of OTU domain-containing protein 7A OS=Homo sapiens GN=OTUD7A	OTUD7A	sp|Q8TE49-2|OTU7A_HUMAN (+1)	101 kDa	TRUE		unknown	0.27204	0
Succinyl-CoA:3-ketoacid coenzyme A transferase 1, mitochondrial OS=Homo sapiens GN=OXCT1 PE=1 SV=1	OXCT1	SCOT1_HUMAN	56 kDa			unknown	0.27204	0
Oxoeicosanoid receptor 1 OS=Homo sapiens GN=OXER1 PE=2 SV=1	OXER1	OXER1_HUMAN	46 kDa			unknown	0.27204	1.5448
P2X purinoceptor 1 OS=Homo sapiens GN=P2RX1 PE=2 SV=1	P2RX1	I3L3H3_HUMAN	7 kDa			unknown	0	1.5448
Transmembrane prolyl 4-hydroxylase OS=Homo sapiens GN=P4HTM PE=1 SV=2	P4HTM	P4HTM_HUMAN	57 kDa			unknown	0.27204	0
Isoform 2 of Phosphofurin acidic cluster sorting protein 1 OS=Homo sapiens GN=PACS1	PACS1	sp|Q6VY07-2|PACS1_HUMAN (+1)	109 kDa	TRUE		unknown	0.27204	0
Phosphoribosylaminoimidazole carboxylase OS=Homo sapiens GN=PAICS PE=2 SV=1	PAICS	D6RF62_HUMAN (+3)	37 kDa			unknown	0.27204	0
Cluster of Isoform 3 of Palladin OS=Homo sapiens GN=PALLD (sp|Q8WX93-3|PALLD_HUMAN)	PALLD	sp|Q8WX93-3|PALLD_HUMAN [2]	109 kDa	TRUE		unknown	0	1.5448
Isoform 3 of Palladin OS=Homo sapiens GN=PALLD	PALLD	sp|Q8WX93-3|PALLD_HUMAN (+1)	109 kDa	TRUE		unknown	0	1.5448
Isoform 4 of Palladin OS=Homo sapiens GN=PALLD	PALLD	sp|Q8WX93-4|PALLD_HUMAN	73 kDa	TRUE		unknown	0	0
Paralemmin-3 OS=Homo sapiens GN=PALM3 PE=1 SV=2	PALM3	PALM3_HUMAN	72 kDa			unknown	0.27204	0
Isoform 3 of PAB-dependent poly(A)-specific ribonuclease subunit 3 OS=Homo sapiens GN=PAN3	PAN3	sp|Q58A45-3|PAN3_HUMAN (+2)	89 kDa	TRUE		unknown	0.27204	0
Isoform 5 of PAP-associated domain-containing protein 5 OS=Homo sapiens GN=PAPD5	PAPD5	sp|Q8NDF8-5|PAPD5_HUMAN	76 kDa			unknown	0	1.5448
[truncated: 785 more rows]

## Sheet: page 3
Supplementary Data 4. PTEN-interacting proteins identified both in 1st and 2nd co-IP assays.
[truncated: 137 more rows]
