# Supplementary material for: Nuclear PTEN safeguards pre-mRNA splicing to link Golgi apparatus for its tumor suppressive role
Source: Nat Commun. 2018 Jun 19;9:2392. doi: 10.1038/s41467-018-04760-1 (PMC6008332; doi:10.1038/s41467-018-04760-1)
Supplement: Supplementary file 8 — Supplementary Data 5 [file 41467_2018_4760_MOESM8_ESM.xls]

## Sheet: Page 1
Supplementary Data 5.PTEN probed HPM data. Page 1, raw data. His-PTEN fusion proteins labeled with Biotin were used to probe the ProtoArray HPM. The microarrays were spun dry and subjected to scanning with a GenePix 4000B (Axon Instruments, Sunnyvale, CA) in order for results to be visualized and recorded. A GenePix Pro 6.0 was used for data analysis. The data were extracted by GenePix 6.0 from t…
Block	Column	Row	Name	ID	F635 Median	F635 Mean	B635	B635 Median	B635 Mean	B635 SD	F635 Median - B635	F635 Mean - B635	SNR 635	F635 Median/B635 ≥5	(F635 Median - B635)_Mean	(F635 Median - B635)_ SD	(F635 Median - B635)_CV
6	8	23	AADAT	JHU05088.P054E09	189	232	33	33	41	25	156	199	7.64	5.72727	156	0	0
6	8	24	AADAT	JHU05088.P054E09	190	210	34	34	42	27	156	176	6.222	5.58824	156	0	0
2	28	7	ABI1	JHU00289.P008E04	849	990	35	35	45	27	814	955	35	24.2571	740	74	0.1
2	28	8	ABI1	JHU00289.P008E04	701	789	35	35	43	25	666	754	29.84	20.0286	740	74	0.1
10	17	13	GALE	JHU08583.P090F03	552	550	35	35	43	26	517	515	19.5	15.7714	470	47	0.1
10	17	14	GALE	JHU08583.P090F03	458	471	35	35	43	30	423	436	14.267	13.0857	470	47	0.1
13	15	43	ABHD16B	JHU14183.P149H02	222	227	32	32	40	26	190	195	7.192	6.9375	187	3	0.0160428
13	15	44	ABHD16B	JHU14183.P149H02	216	224	32	32	41	28	184	192	6.536	6.75	187	3	0.0160428
11	23	17	ABHD4	JHU08449.P089D12	573	623	38	38	49	31	535	585	18.516	15.0789	528	7	0.0132576
11	23	18	ABHD4	JHU08449.P089D12	559	593	38	38	49	30	521	555	18.133	14.7105	528	7	0.0132576
20	31	19	ABHD5	JHU01153.P176B04	324	321	40	40	56	59	284	281	4.492	8.1	263	21	0.0798479
20	31	20	ABHD5	JHU01153.P176B04	282	281	40	40	53	50	242	241	4.56	7.05	263	21	0.0798479
18	30	37	FAS	JHU13047.P188E02	282	300	35	35	44	27	247	265	9.481	8.05714	224.5	22.5	0.100223
18	30	38	FAS	JHU13047.P188E02	237	232	35	35	44	25	202	197	7.52	6.77143	224.5	22.5	0.100223
3	28	1	ABI1	JHU00289.P004C04	607	758	36	36	45	27	571	722	26.407	16.8611	538	33	0.0613383
3	28	2	ABI1	JHU00289.P004C04	540	608	35	35	45	26	505	573	21.654	15.4286	538	33	0.0613383
23	13	7	ABI3	JHU17324.P208D02	258	270	37	37	46	28	221	233	8	6.97297	205	16	0.0780488
23	13	8	ABI3	JHU17324.P208D02	226	253	37	37	46	28	189	216	7.393	6.10811	205	16	0.0780488
14	24	5	ABTB1	JHU11712.P123E12	296	313	35	35	42	25	261	278	10.84	8.45714	241	20	0.0829876
14	24	6	ABTB1	JHU11712.P123E12	256	270	35	35	43	25	221	235	9.08	7.31429	241	20	0.0829876
15	27	53	PSMB6	JHU14684.P154D12	217	225	36	36	46	27	181	189	6.63	6.02778	164.5	16.5	0.100304
15	27	54	PSMB6	JHU14684.P154D12	185	197	37	37	46	27	148	160	5.593	5	164.5	16.5	0.100304
14	10	17	BRAT1	JHU12557.P132E09	203	197	33	33	41	26	170	164	6	6.15152	154.5	15.5	0.100324
14	10	18	BRAT1	JHU12557.P132E09	173	181	34	34	42	26	139	147	5.346	5.08824	154.5	15.5	0.100324
23	19	15	ME3	JHU18383.P211D07	543	570	35	35	45	29	508	535	18.103	15.5143	461.5	46.5	0.100758
23	19	16	ME3	JHU18383.P211D07	450	466	35	35	45	28	415	431	15.036	12.8571	461.5	46.5	0.100758
17	15	49	PRSS42	JHU19044.P193H02	415	423	33	33	41	26	382	390	14.692	12.5758	347	35	0.100865
17	15	50	PRSS42	JHU19044.P193H02	345	425	33	33	41	26	312	392	14.769	10.4545	347	35	0.100865
16	14	45	ACSBG1	JHU14267.P150A06	212	220	37	37	46	30	175	183	5.8	5.72973	166	9	0.0542169
16	14	46	ACSBG1	JHU14267.P150A06	193	202	36	36	46	29	157	166	5.379	5.36111	166	9	0.0542169
13	11	7	ACSF2	JHU12093.P127H02	211	240	32	32	42	31	179	208	6.387	6.59375	166.5	12.5	0.0750751
13	11	8	ACSF2	JHU12093.P127H02	185	199	31	31	40	28	154	168	5.679	5.96774	166.5	12.5	0.0750751
20	2	53	CUTA	JHU18996.P193A09	8231	7864	41	41	72	180	8190	7823	43.289	200.756	7439	751	0.100954
20	2	54	CUTA	JHU18996.P193A09	6731	6471	43	43	59	59	6688	6428	108.678	156.535	7439	751	0.100954
8	12	41	ACSL6	JHU06145.P065A10	324	336	35	35	44	27	289	301	10.815	9.25714	285.5	3.5	0.0122592
8	12	42	ACSL6	JHU06145.P065A10	317	427	35	35	45	31	282	392	12.323	9.05714	285.5	3.5	0.0122592
20	25	5	ACSL6	JHU15479.P163B12	273	279	38	38	47	30	235	241	7.733	7.18421	241	6	0.0248963
20	25	6	ACSL6	JHU15479.P163B12	284	287	37	37	47	29	247	250	8.276	7.67568	241	6	0.0248963
1	6	57	UBE2Z	JHU03739.P039G05	240	241	33	33	42	27	207	208	7.37	7.27273	188	19	0.101064
1	6	58	UBE2Z	JHU03739.P039G05	202	216	33	33	40	25	169	183	7.04	6.12121	188	19	0.101064
21	20	37	DMRTB1_frag	JHU18841.P225G03	476	493	35	35	44	27	441	458	16.63	13.6	400.5	40.5	0.101124
21	20	38	DMRTB1_frag	JHU18841.P225G03	393	413	33	33	42	26	360	380	14.269	11.9091	400.5	40.5	0.101124
2	28	51	ADCK4	JHU03364.P036E08	214	235	35	35	44	26	179	200	7.346	6.11429	165	14	0.0848485
2	28	52	ADCK4	JHU03364.P036E08	186	205	35	35	43	24	151	170	6.75	5.31429	165	14	0.0848485
4	15	51	ADH1B	JHU03076.P033B06	692	653	35	35	45	30	657	618	20.267	19.7714	618	39	0.0631068
4	15	52	ADH1B	JHU03076.P033B06	614	620	35	35	44	27	579	585	21.333	17.5429	618	39	0.0631068
16	20	19	C1orf94	JHU12642.P133A03	1479	1445	38	38	53	49	1441	1407	28.408	38.9211	1308.5	132.5	0.101261
16	20	20	C1orf94	JHU12642.P133A03	1213	1163	37	37	48	33	1176	1126	33.788	32.7838	1308.5	132.5	0.101261
12	11	13	AFAP1L2	JHU08646.P091B02	212	224	35	35	45	28	177	189	6.393	6.05714	195.5	18.5	0.0946292
12	11	14	AFAP1L2	JHU08646.P091B02	249	297	35	35	44	29	214	262	8.724	7.11429	195.5	18.5	0.0946292
6	5	53	PAPSS2	JHU06970.P073F09	533	526	33	33	41	24	500	493	20.208	16.1515	454	46	0.101322
6	5	54	PAPSS2	JHU06970.P073F09	441	438	33	33	40	24	408	405	16.583	13.3636	454	46	0.101322
18	18	21	TLE1	JHU01912.P176E07	332	355	34	34	42	25	298	321	12.52	9.76471	270.5	27.5	0.101664
18	18	22	TLE1	JHU01912.P176E07	278	299	35	35	43	25	243	264	10.24	7.94286	270.5	27.5	0.101664
1	23	59	AGT	JHU03461.P037H12	198	230	34	34	42	28	164	196	6.714	5.82353	161.5	2.5	0.0154799
1	23	60	AGT	JHU03461.P037H12	192	207	33	33	41	27	159	174	6.148	5.81818	161.5	2.5	0.0154799
18	9	37	AICDA	JHU02114.P186F01	210	228	33	33	39	22	177	195	8.591	6.36364	164	13	0.0792683
18	9	38	AICDA	JHU02114.P186F01	183	197	32	32	39	21	151	165	7.524	5.71875	164	13	0.0792683
9	5	25	AIFM3	JHU09220.P097H01	469	488	33	33	42	26	436	455	17.154	14.2121	398.5	37.5	0.0941029
9	5	26	AIFM3	JHU09220.P097H01	394	404	33	33	42	27	361	371	13.407	11.9394	398.5	37.5	0.0941029
18	29	53	FGF22	JHU19093.P194F10	232	240	37	37	45	25	195	203	7.8	6.27027	177	18	0.101695
18	29	54	FGF22	JHU19093.P194F10	195	208	36	36	44	24	159	172	6.833	5.41667	177	18	0.101695
11	4	21	AKR7A3	JHU09026.P095C07	231	237	35	35	44	26	196	202	7.423	6.6	192	4	0.0208333
11	4	22	AKR7A3	JHU09026.P095C07	223	234	35	35	43	26	188	199	7.346	6.37143	192	4	0.0208333
12	24	13	FAM120B	JHU08667.P091A04	573	543	37	37	46	28	536	506	17.75	15.4865	486.5	49.5	0.101747
12	24	14	FAM120B	JHU08667.P091A04	473	464	36	36	45	28	437	428	14.964	13.1389	486.5	49.5	0.101747
14	25	21	ALDH16A1	JHU12828.P135F08	261	272	35	35	42	23	226	237	10	7.45714	205.5	20.5	0.0997567
14	25	22	ALDH16A1	JHU12828.P135F08	220	225	35	35	42	23	185	190	7.957	6.28571	205.5	20.5	0.0997567
17	22	27	ALDH1L1	JHU08161.P178G07	280	286	32	32	39	25	248	254	9.88	8.75	239	9	0.0376569
17	22	28	ALDH1L1	JHU08161.P178G07	262	275	32	32	39	24	230	243	9.833	8.1875	239	9	0.0376569
11	3	31	NAT6	JHU09659.P101D03	484	601	35	35	44	26	449	566	21.423	13.8286	407.5	41.5	0.10184
11	3	32	NAT6	JHU09659.P101D03	402	406	36	36	45	27	366	370	13.37	11.1667	407.5	41.5	0.10184
8	3	49	ALDH4A1	JHU06916.P073B03	875	933	38	38	47	29	837	895	30.552	23.0263	833.5	3.5	0.00419916
8	3	50	ALDH4A1	JHU06916.P073B03	867	857	37	37	46	27	830	820	30.037	23.4324	833.5	3.5	0.00419916
22	14	35	SEC14L5	JHU17950.P222E10	208	227	35	35	44	31	173	192	5.903	5.94286	157	16	0.101911
22	14	36	SEC14L5	JHU17950.P222E10	176	193	35	35	44	31	141	158	4.806	5.02857	157	16	0.101911
9	30	37	ALOX12B	JHU10274.P108G02	220	236	33	33	40	24	187	203	8.167	6.66667	171.5	15.5	0.090379
9	30	38	ALOX12B	JHU10274.P108G02	189	208	33	33	40	24	156	175	7	5.72727	171.5	15.5	0.090379
14	16	1	ALOX5	JHU11714.P123E02	170	180	34	34	40	23	136	146	6.087	5	135	1	0.00740741
14	16	2	ALOX5	JHU11714.P123E02	167	177	33	33	41	25	134	144	5.44	5.06061	135	1	0.00740741
20	1	7	ALOXE3	JHU15865.P167B01	434	428	38	38	49	36	396	390	10.528	11.4211	390.5	5.5	0.0140845
20	1	8	ALOXE3	JHU15865.P167B01	422	413	37	37	53	89	385	376	4.045	11.4054	390.5	5.5	0.0140845
20	30	41	AMBN	JHU10275.P188A10	546	545	39	39	49	32	507	506	15.5	14	482	25	0.0518672
20	30	42	AMBN	JHU10275.P188A10	496	494	39	39	48	30	457	455	14.867	12.7179	482	25	0.0518672
10	24	9	MYDGF	JHU08267.P087E08	235	250	35	35	43	26	200	215	7.962	6.71429	181.5	18.5	0.101928
10	24	10	MYDGF	JHU08267.P087E08	198	208	35	35	44	25	163	173	6.56	5.65714	181.5	18.5	0.101928
16	15	51	AMTN	JHU14520.P153B06	190	206	35	35	44	29	155	171	5.586	5.42857	151	4	0.0264901
16	15	52	AMTN	JHU14520.P153B06	183	190	36	36	46	40	147	154	3.6	5.08333	151	4	0.0264901
1	15	55	ANAPC15	JHU03470.P037H02	185	192	32	32	39	23	153	160	6.652	5.78125	165.5	12.5	0.0755287
1	15	56	ANAPC15	JHU03470.P037H02	210	220	32	32	39	25	178	188	7.24	6.5625	165.5	12.5	0.0755287
19	3	45	IGKC	JHU02036.P189D07	278	271	35	35	44	28	243	236	8.107	7.94286	220.5	22.5	0.102041
19	3	46	IGKC	JHU02036.P189D07	234	255	36	36	45	27	198	219	7.778	6.5	220.5	22.5	0.102041
19	1	49	ANGPT2	JHU19164.P195D01	308	329	35	35	45	27	273	294	10.519	8.8	265	8	0.0301887
19	1	50	ANGPT2	JHU19164.P195D01	294	324	37	37	46	26	257	287	10.692	7.94595	265	8	0.0301887
17	13	9	VPS26B	JHU16050.P168H06	195	200	33	33	41	25	162	167	6.36	5.90909	147	15	0.102041
17	13	10	VPS26B	JHU16050.P168H06	164	179	32	32	40	27	132	147	5.148	5.125	147	15	0.102041
5	3	35	ANKRD13D	JHU05762.P061H11	184	206	34	34	44	30	150	172	5.4	5.41176	144	6	0.0416667
5	3	36	ANKRD13D	JHU05762.P061H11	172	193	34	34	45	34	138	159	4.353	5.05882	144	6	0.0416667
3	2	53	ANKRD29	JHU03077.P033C09	216	231	35	35	44	28	181	196	6.679	6.17143	167	14	0.0838323
3	2	54	ANKRD29	JHU03077.P033C09	188	202	35	35	44	27	153	167	5.852	5.37143	167	14	0.0838323
18	6	35	Mbd4	JHU19750.P183E09	211	267	33	33	40	25	178	234	9.08	6.39394	161.5	16.5	0.102167
18	6	36	Mbd4	JHU19750.P183E09	178	401	33	33	40	24	145	368	15.042	5.39394	161.5	16.5	0.102167
19	6	1	TMOD2	JHU15569.P163C01	277	288	35	35	44	26	242	253	9.385	7.91429	219.5	22.5	0.102506
19	6	2	TMOD2	JHU15569.P163C01	232	250	35	35	44	25	197	215	8.24	6.62857	219.5	22.5	0.102506
23	31	31	APBA1	JHU18056.P224D04	592	712	39	39	49	32	553	673	20.719	15.1795	505	48	0.0950495
23	31	32	APBA1	JHU18056.P224D04	495	516	38	38	49	33	457	478	14.152	13.0263	505	48	0.0950495
9	16	15	APEH	JHU08647.P091G06	192	203	31	31	39	24	161	172	6.833	6.19355	150	11	0.0733333
9	16	16	APEH	JHU08647.P091G06	170	186	31	31	38	22	139	155	6.727	5.48387	150	11	0.0733333
18	9	25	APIP	JHU07301.P178F01	237	293	33	33	40	24	204	260	10.542	7.18182	193.5	10.5	0.0542636
18	9	26	APIP	JHU07301.P178F01	216	272	33	33	41	25	183	239	9.24	6.54545	193.5	10.5	0.0542636
13	9	21	APOE	JHU12734.P134H05	229	223	34	34	46	42	195	189	4.214	6.73529	209	14	0.0669856
13	9	22	APOE	JHU12734.P134H05	256	269	33	33	41	29	223	236	7.862	7.75758	209	14	0.0669856
11	15	25	APPL2	JHU09225.P097D02	237	261	37	37	49	36	200	224	5.889	6.40541	185.5	14.5	0.0781671
11	15	26	APPL2	JHU09225.P097D02	209	216	38	38	49	34	171	178	4.912	5.5	185.5	14.5	0.0781671
18	5	43	RPSA	JHU02089.P189F01	371	395	33	33	40	23	338	362	15.435	11.2424	306.5	31.5	0.102773
18	5	44	RPSA	JHU02089.P189F01	308	329	33	33	41	25	275	296	11.52	9.33333	306.5	31.5	0.102773
22	30	17	ARHGAP1	JHU18430.P212E10	243	301	35	35	44	24	208	266	10.708	6.94286	192	16	0.0833333
22	30	18	ARHGAP1	JHU18430.P212E10	211	217	35	35	43	25	176	182	6.96	6.02857	192	16	0.0833333
22	6	9	TPRX1	JHU16778.P207E05	211	236	34	34	42	25	177	202	7.76	6.20588	160.5	16.5	0.102804
22	6	10	TPRX1	JHU16778.P207E05	178	199	34	34	42	24	144	165	6.542	5.23529	160.5	16.5	0.102804
20	6	51	SRMS	JHU19242.P195A05	428	441	37	37	49	37	391	404	10.595	11.5676	354.5	36.5	0.102962
20	6	52	SRMS	JHU19242.P195A05	356	370	38	38	49	35	318	332	9.171	9.36842	354.5	36.5	0.102962
20	6	47	ARHGEF28_frag	JHU08229.P191A09	218	238	35	35	46	30	183	203	6.4	6.22857	181	2	0.0110497
20	6	48	ARHGEF28_frag	JHU08229.P191A09	216	349	37	37	47	30	179	312	10.067	5.83784	181	2	0.0110497
20	18	11	ARMC4	JHU15961.P168A11	206	223	37	37	47	31	169	186	5.677	5.56757	165	4	0.0242424
20	18	12	ARMC4	JHU15961.P168A11	198	218	37	37	46	29	161	181	5.931	5.35135	165	4	0.0242424
17	17	3	ARNTL	JHU15387.P162H07	176	201	31	31	38	23	145	170	7.087	5.67742	139	6	0.0431655
17	17	4	ARNTL	JHU15387.P162H07	164	183	31	31	37	22	133	152	6.636	5.29032	139	6	0.0431655
10	6	11	MTRF1L	JHU08313.P087E09	275	302	34	34	41	24	241	268	10.875	8.08824	218.5	22.5	0.102975
10	6	12	MTRF1L	JHU08313.P087E09	230	246	34	34	42	28	196	212	7.286	6.76471	218.5	22.5	0.102975
13	7	29	ARPC3	JHU13313.P140H09	1474	1426	33	33	41	28	1441	1393	49.464	44.6667	1392	49	0.0352011
13	7	30	ARPC3	JHU13313.P140H09	1376	1327	33	33	44	37	1343	1294	34.676	41.697	1392	49	0.0352011
9	7	47	UBE2D3	JHU10732.P112H09	229	236	31	31	39	26	198	205	7.577	7.3871	179.5	18.5	0.103064
9	7	48	UBE2D3	JHU10732.P112H09	193	206	32	32	39	23	161	174	7.261	6.03125	179.5	18.5	0.103064
5	1	25	ASB17	JHU05572.P059H01	240	255	33	33	42	27	207	222	7.889	7.27273	192	15	0.078125
5	1	26	ASB17	JHU05572.P059H01	210	232	33	33	41	27	177	199	7.074	6.36364	192	15	0.078125
2	15	33	ASS1	JHU01924.P021F06	2830	2972	34	34	43	26	2796	2938	112.654	83.2353	2609.5	186.5	0.0714696
2	15	34	ASS1	JHU01924.P021F06	2456	2452	33	33	41	24	2423	2419	100.458	74.4242	2609.5	186.5	0.0714696
20	7	49	ASTL	JHU19261.P196B01	426	481	38	38	47	31	388	443	14	11.2105	381	7	0.0183727
20	7	50	ASTL	JHU19261.P196B01	411	409	37	37	47	31	374	372	11.677	11.1081	381	7	0.0183727
11	31	7	ATCAY	JHU08359.P088D04	325	333	38	38	47	30	287	295	9.533	8.55263	270	17	0.062963
11	31	8	ATCAY	JHU08359.P088D04	290	321	37	37	47	40	253	284	6.85	7.83784	270	17	0.062963
1	7	57	ATF6	JHU03751.P040H05	324	374	32	32	41	27	292	342	12.333	10.125	286	6	0.020979
1	7	58	ATF6	JHU03751.P040H05	312	316	32	32	40	27	280	284	10.222	9.75	286	6	0.020979
9	6	35	ATG10	JHU09797.P103G09	339	347	32	32	41	30	307	315	10.2	10.5938	292.5	14.5	0.0495726
9	6	36	ATG10	JHU09797.P103G09	311	317	33	33	42	28	278	284	9.821	9.42424	292.5	14.5	0.0495726
7	12	37	ATP5C1	JHU06154.P065C02	222	327	35	35	44	27	187	292	10.481	6.34286	173.5	13.5	0.0778098
7	12	38	ATP5C1	JHU06154.P065C02	195	222	35	35	44	26	160	187	6.846	5.57143	173.5	13.5	0.0778098
17	2	27	C20orf195	JHU03954.P177G05	227	241	35	35	45	31	192	206	6.323	6.48571	174	18	0.103448
17	2	28	C20orf195	JHU03954.P177G05	190	209	34	34	44	29	156	175	5.69	5.58824	174	18	0.103448
17	18	43	PIK3C3	JHU00150.P192G03	228	269	32	32	40	26	196	237	8.808	7.125	177.5	18.5	0.104225
17	18	44	PIK3C3	JHU00150.P192G03	191	209	32	32	39	27	159	177	6.296	5.96875	177.5	18.5	0.104225
10	7	5	ATPAF2	JHU07972.P084F09	272	351	34	34	42	25	238	317	12.36	8	217	21	0.0967742
10	7	6	ATPAF2	JHU07972.P084F09	230	241	34	34	42	26	196	207	7.654	6.76471	217	21	0.0967742
18	1	53	B3GNT8	JHU19168.P195F09	262	281	33	33	40	24	229	248	10.042	7.93939	211	18	0.0853081
18	1	54	B3GNT8	JHU19168.P195F09	226	234	33	33	40	23	193	201	8.435	6.84848	211	18	0.0853081
5	16	1	DCX	JHU04060.P043G02	233	246	32	32	40	27	201	214	7.63	7.28125	182	19	0.104396
5	16	2	DCX	JHU04060.P043G02	196	210	33	33	40	26	163	177	6.538	5.93939	182	19	0.104396
14	22	3	EPS8L1	JHU11638.P122E07	345	385	34	34	41	24	311	351	14.333	10.1471	281.5	29.5	0.104796
14	22	4	EPS8L1	JHU11638.P122E07	286	322	34	34	42	24	252	288	11.667	8.41176	281.5	29.5	0.104796
14	14	23	BC002963	JHU12767.P134E10	246	274	33	33	40	23	213	241	10.174	7.45455	195.5	17.5	0.0895141
14	14	24	BC002963	JHU12767.P134E10	211	233	33	33	39	22	178	200	8.818	6.39394	195.5	17.5	0.0895141
20	27	5	BC031259.1_frag	JHU15432.P162B12	304	315	37	37	50	38	267	278	6.974	8.21622	249.5	17.5	0.0701403
20	27	6	BC031259.1_frag	JHU15432.P162B12	270	292	38	38	49	37	232	254	6.568	7.10526	249.5	17.5	0.0701403
17	7	33	Gsc2	JHU19901.P184H05	259	267	33	33	41	28	226	234	8.071	7.84848	204.5	21.5	0.105134
17	7	34	Gsc2	JHU19901.P184H05	216	229	33	33	42	28	183	196	6.679	6.54545	204.5	21.5	0.105134
10	2	23	BC047522.1_frag	JHU08837.P093E09	355	377	34	34	41	24	321	343	14	10.4412	302.5	18.5	0.061157
10	5	23	BC047522.1_frag	JHU08837.P093F09	318	356	34	34	41	24	284	322	13.125	9.35294	302.5	18.5	0.061157
6	6	5	RFX4	JHU04105.P043E09	207	235	34	34	41	24	173	201	8.083	6.08824	156.5	16.5	0.105431
6	6	6	RFX4	JHU04105.P043E09	174	193	34	34	42	24	140	159	6.292	5.11765	156.5	16.5	0.105431
5	31	39	BC054893.1_frag	JHU06467.P068H08	430	462	34	34	44	54	396	428	7.741	12.6471	378.5	17.5	0.0462351
5	31	40	BC054893.1_frag	JHU06467.P068H08	395	407	34	34	42	25	361	373	14.6	11.6176	378.5	17.5	0.0462351
18	2	1	BC071784_frag	JHU15367.P161E01	367	390	39	39	50	32	328	351	10.625	9.41026	323	5	0.0154799
18	2	2	BC071784_frag	JHU15367.P161E01	353	364	35	35	44	27	318	329	11.852	10.0857	323	5	0.0154799
18	10	11	BC089418	JHU16002.P168E09	195	206	33	33	39	22	162	173	7.591	5.90909	152.5	9.5	0.0622951
18	10	12	BC089418	JHU16002.P168E09	176	194	33	33	38	21	143	161	7.429	5.33333	152.5	9.5	0.0622951
10	9	25	BLVRA	JHU09317.P098F01	234	246	33	33	41	23	201	213	8.913	7.09091	187.5	13.5	0.072
10	9	26	BLVRA	JHU09317.P098F01	208	210	34	34	43	27	174	176	6.185	6.11765	187.5	13.5	0.072
9	24	13	LONP1	JHU08692.P091G04	405	438	33	33	40	25	372	405	15.92	12.2727	336.5	35.5	0.105498
9	24	14	LONP1	JHU08692.P091G04	334	380	33	33	40	25	301	347	13.6	10.1212	336.5	35.5	0.105498
6	6	23	HNRNPC	JHU05226.P055E09	556	611	33	33	40	22	523	578	25.955	16.8485	473	50	0.105708
6	6	24	HNRNPC	JHU05226.P055E09	457	519	34	34	41	24	423	485	19.917	13.4412	473	50	0.105708
19	15	43	IGHG1	JHU01874.P189D02	742	734	36	36	45	27	706	698	25.519	20.6111	638.5	67.5	0.105717
19	15	44	IGHG1	JHU01874.P189D02	607	650	36	36	44	27	571	614	22.444	16.8611	638.5	67.5	0.105717
17	3	49	CTRL	JHU18993.P193H03	284	309	33	33	44	33	251	276	8.03	8.60606	227	24	0.105727
17	3	50	CTRL	JHU18993.P193H03	237	258	34	34	44	31	203	224	6.903	6.97059	227	24	0.105727
7	12	47	BRD9	JHU06530.P069C10	220	266	35	35	46	45	185	231	4.889	6.28571	173	12	0.0693642
7	12	48	BRD9	JHU06530.P069C10	196	208	35	35	46	45	161	173	3.6	5.6	173	12	0.0693642
2	8	49	BTC	JHU03175.P034E01	409	414	33	33	41	24	376	381	15.542	12.3939	375	1	0.00266667
2	8	50	BTC	JHU03175.P034E01	408	527	34	34	42	25	374	493	19.4	12	375	1	0.00266667
9	22	35	RD3	JHU09771.P102G11	225	236	32	32	39	22	193	204	8.955	7.03125	174.5	18.5	0.106017
9	22	36	RD3	JHU09771.P102G11	188	205	32	32	40	24	156	173	6.875	5.875	174.5	18.5	0.106017
3	27	27	C11orf16	JHU01640.P018D08	216	254	35	35	45	27	181	219	7.741	6.17143	166.5	14.5	0.0870871
3	27	28	C11orf16	JHU01640.P018D08	187	213	35	35	45	27	152	178	6.222	5.34286	166.5	14.5	0.0870871
3	28	51	C11orf45	JHU03369.P036C08	436	457	35	35	44	26	401	422	15.885	12.4571	375.5	25.5	0.0679095
3	28	52	C11orf45	JHU03369.P036C08	386	383	36	36	45	27	350	347	12.519	10.7222	375.5	25.5	0.0679095
6	28	19	C11orf73	JHU05288.P056E04	193	201	35	35	43	24	158	166	6.583	5.51429	153.5	4.5	0.029316
6	28	20	C11orf73	JHU05288.P056E04	184	198	35	35	43	24	149	163	6.458	5.25714	153.5	4.5	0.029316
6	24	41	C17orf75	JHU06343.P067E12	221	242	35	35	42	22	186	207	9.091	6.31429	174.5	11.5	0.0659026
6	24	42	C17orf75	JHU06343.P067E12	198	235	35	35	42	24	163	200	8.042	5.65714	174.5	11.5	0.0659026
19	10	43	TAPBP_frag	JHU15181.P192C01	307	316	36	36	45	28	271	280	9.679	8.52778	245	26	0.106122
19	10	44	TAPBP_frag	JHU15181.P192C01	255	277	36	36	45	27	219	241	8.593	7.08333	245	26	0.106122
2	10	51	C1orf123	JHU03372.P036E05	177	186	33	33	41	23	144	153	6.304	5.36364	141	3	0.0212766
2	10	52	C1orf123	JHU03372.P036E05	171	182	33	33	41	24	138	149	5.875	5.18182	141	3	0.0212766
12	27	35	LAP3	JHU09742.P102B12	232	255	34	34	45	29	198	221	7.241	6.82353	179	19	0.106145
12	27	36	LAP3	JHU09742.P102B12	195	208	35	35	44	28	160	173	5.857	5.57143	179	19	0.106145
13	22	23	KAAG1	JHU12768.P134G11	272	301	33	33	42	32	239	268	8.094	8.24242	216	23	0.106481
13	22	24	KAAG1	JHU12768.P134G11	226	245	33	33	40	27	193	212	7.593	6.84848	216	23	0.106481
14	17	19	C1QBP	JHU12740.P134F03	198	208	34	34	40	22	164	174	7.636	5.82353	160.5	3.5	0.0218069
14	17	20	C1QBP	JHU12740.P134F03	191	198	34	34	41	25	157	164	6.28	5.61765	160.5	3.5	0.0218069
4	7	21	IGHG1	JHU01487.P016B05	279	292	35	35	45	31	244	257	7.968	7.97143	220.5	23.5	0.106576
4	7	22	IGHG1	JHU01487.P016B05	232	253	35	35	47	39	197	218	5.282	6.62857	220.5	23.5	0.106576
18	10	53	C1QL2	JHU19264.P196E09	246	256	33	33	40	23	213	223	9.391	7.45455	197.5	15.5	0.078481
18	10	54	C1QL2	JHU19264.P196E09	216	226	34	34	41	24	182	192	7.708	6.35294	197.5	15.5	0.078481
18	1	39	ANGPT1	JHU08833.P187F05	225	238	33	33	40	22	192	205	9	6.81818	173.5	18.5	0.106628
18	1	40	ANGPT1	JHU08833.P187F05	188	203	33	33	40	24	155	170	6.792	5.69697	173.5	18.5	0.106628
19	19	49	C1QTNF8	JHU19169.P195D03	250	275	37	37	47	30	213	238	7.6	6.75676	199	14	0.0703518
19	19	50	C1QTNF8	JHU19169.P195D03	222	235	37	37	46	28	185	198	6.75	6	199	14	0.0703518
17	10	35	ZNF687	JHU19822.P184G09	311	349	31	31	40	26	280	318	11.885	10.0323	253	27	0.106719
17	10	36	ZNF687	JHU19822.P184G09	258	293	32	32	40	27	226	261	9.37	8.0625	253	27	0.106719
9	11	15	CABP4	JHU08653.P091H06	284	292	31	31	38	24	253	261	10.583	9.16129	228.5	24.5	0.107221
9	11	16	CABP4	JHU08653.P091H06	235	251	31	31	39	25	204	220	8.48	7.58065	228.5	24.5	0.107221
19	29	23	UBAP2	JHU29111.P174D10	646	661	38	38	48	31	608	623	19.774	17	549	59	0.107468
19	29	24	UBAP2	JHU29111.P174D10	527	557	37	37	46	28	490	520	18.25	14.2432	549	59	0.107468
5	19	55	C6orf118	JHU07499.P079H03	174	196	33	33	39	23	141	163	6.826	5.27273	136.5	4.5	0.032967
5	19	56	C6orf118	JHU07499.P079H03	163	173	31	31	39	25	132	142	5.36	5.25806	136.5	4.5	0.032967
18	6	15	C8orf82	JHU16311.P171E05	222	232	33	33	41	24	189	199	7.958	6.72727	172	17	0.0988372
18	6	16	C8orf82	JHU16311.P171E05	188	210	33	33	40	24	155	177	7.083	5.69697	172	17	0.0988372
9	19	31	MAGEB6	JHU09841.P103H03	262	280	31	31	39	29	231	249	8.31	8.45161	208.5	22.5	0.107914
9	19	32	MAGEB6	JHU09841.P103H03	217	247	31	31	38	24	186	216	8.708	7	208.5	22.5	0.107914
9	31	17	OGFRL1	JHU08798.P092H12	305	318	33	33	41	24	272	285	11.542	9.24242	245.5	26.5	0.107943
9	31	18	OGFRL1	JHU08798.P092H12	252	271	33	33	40	23	219	238	10.043	7.63636	245.5	26.5	0.107943
22	5	17	PDE1B	JHU18211.P209F09	326	363	34	34	41	24	292	329	13.417	9.58824	263.5	28.5	0.108159
22	5	18	PDE1B	JHU18211.P209F09	269	340	34	34	41	25	235	306	11.96	7.91176	263.5	28.5	0.108159
1	24	37	CALCOCO1	JHU02514.P027G04	325	333	33	33	40	23	292	300	12.739	9.84848	275.5	16.5	0.0598911
1	24	38	CALCOCO1	JHU02514.P027G04	292	348	33	33	41	27	259	315	11.37	8.84848	275.5	16.5	0.0598911
3	20	51	CALML3	JHU03087.P033C07	235	251	35	35	45	27	200	216	7.63	6.71429	193	7	0.0362694
3	20	52	CALML3	JHU03087.P033C07	221	223	35	35	44	27	186	188	6.63	6.31429	193	7	0.0362694
1	9	1	CAMK4	JHU00110.P002H01	208	222	35	35	46	37	173	187	4.757	5.94286	168	5	0.0297619
1	9	2	CAMK4	JHU00110.P002H01	200	232	37	37	50	50	163	195	3.64	5.40541	168	5	0.0297619
10	12	1	CAMKK1	JHU07694.P081E02	355	362	34	34	40	23	321	328	14	10.4412	305.5	15.5	0.0507365
10	12	2	CAMKK1	JHU07694.P081E02	323	328	33	33	40	24	290	295	12	9.78788	305.5	15.5	0.0507365
12	21	33	CAMKK2	JHU09901.P104B07	313	332	38	38	47	30	275	294	9.5	8.23684	259	16	0.0617761
12	21	34	CAMKK2	JHU09901.P104B07	280	277	37	37	46	31	243	240	7.452	7.56757	259	16	0.0617761
13	22	19	CAMKK2	JHU12742.P134G03	449	439	33	33	41	28	416	406	14.214	13.6061	388	28	0.0721649
13	22	20	CAMKK2	JHU12742.P134G03	393	437	33	33	42	28	360	404	14.107	11.9091	388	28	0.0721649
4	8	49	CAP1	JHU03184.P034A01	184	214	36	36	46	32	148	178	5.25	5.11111	156	8	0.0512821
4	8	50	CAP1	JHU03184.P034A01	199	232	35	35	47	34	164	197	5.441	5.68571	156	8	0.0512821
17	30	55	CAPN13	JHU16932.P200G02	559	548	33	33	41	25	526	515	20.28	16.9394	481	45	0.0935551
17	30	56	CAPN13	JHU16932.P200G02	469	687	33	33	41	25	436	654	25.84	14.2121	481	45	0.0935551
17	13	53	CARM1	JHU19266.P196H10	297	313	33	33	40	25	264	280	10.92	9	243.5	20.5	0.0841889
17	13	54	CARM1	JHU19266.P196H10	255	264	32	32	39	24	223	232	9.375	7.96875	243.5	20.5	0.0841889
18	25	33	Carm1	JHU19706.P183F08	349	377	35	35	42	23	314	342	14.565	9.97143	324	10	0.0308642
18	25	34	Carm1	JHU19706.P183F08	368	470	34	34	41	23	334	436	18.652	10.8235	324	10	0.0308642
20	16	47	CCBL2	JHU08369.P191A10	266	282	37	37	48	33	229	245	7.091	7.18919	225	4	0.0177778
20	16	48	CCBL2	JHU08369.P191A10	258	272	37	37	46	31	221	235	7.29	6.97297	225	4	0.0177778
6	2	59	FCHSD1	JHU07611.P077E09	309	336	33	33	39	25	276	303	11.88	9.36364	249	27	0.108434
6	2	60	FCHSD1	JHU07611.P077E09	255	279	33	33	40	23	222	246	10.391	7.72727	249	27	0.108434
17	10	39	SEC14L3	JHU15749.P188G05	319	327	33	33	42	27	286	294	10.556	9.66667	258	28	0.108527
17	10	40	SEC14L3	JHU15749.P188G05	263	271	33	33	42	28	230	238	8.179	7.9697	258	28	0.108527
5	10	31	CCDC36	JHU06066.P064G01	181	194	33	33	41	26	148	161	5.885	5.48485	140	8	0.0571429
5	10	32	CCDC36	JHU06066.P064G01	164	178	32	32	41	25	132	146	5.48	5.125	140	8	0.0571429
11	16	11	HMCES	JHU08270.P087C10	343	356	37	37	45	27	306	319	11.519	9.27027	276	30	0.108696
11	16	12	HMCES	JHU08270.P087C10	281	291	35	35	45	28	246	256	8.786	8.02857	276	30	0.108696
17	30	23	UCP3	JHU02106.P176G10	242	271	33	33	40	22	209	238	10.5	7.33333	188.5	20.5	0.108753
17	30	24	UCP3	JHU02106.P176G10	202	206	34	34	41	27	168	172	6.111	5.94118	188.5	20.5	0.108753
7	3	23	CCT7	JHU05009.P053D11	204	222	35	35	44	26	169	187	6.846	5.82857	171	2	0.0116959
7	3	24	CCT7	JHU05009.P053D11	208	223	35	35	44	24	173	188	7.458	5.94286	171	2	0.0116959
12	10	5	CCT8L2	JHU07984.P084A09	203	232	35	35	45	30	168	197	6.233	5.8	158.5	9.5	0.0599369
12	10	6	CCT8L2	JHU07984.P084A09	184	204	35	35	45	30	149	169	5.3	5.25714	158.5	9.5	0.0599369
9	1	37	CD209	JHU10193.P107H01	260	298	34	34	44	31	226	264	8.194	7.64706	208.5	17.5	0.0839329
9	1	38	CD209	JHU10193.P107H01	225	241	34	34	44	32	191	207	6.156	6.61765	208.5	17.5	0.0839329
22	16	13	CDC27	JHU18346.P211E02	278	306	34	34	42	25	244	272	10.56	8.17647	223	21	0.0941704
22	16	14	CDC27	JHU18346.P211E02	237	255	35	35	42	26	202	220	8.192	6.77143	223	21	0.0941704
2	23	49	CDK17	JHU03127.P033F04	205	224	35	35	42	23	170	189	7.913	5.85714	163	7	0.0429448
2	23	50	CDK17	JHU03127.P033F04	191	212	35	35	42	22	156	177	7.727	5.45714	163	7	0.0429448
2	19	55	IGL@	JHU03695.P039F03	329	368	34	34	42	23	295	334	14.174	9.67647	266	29	0.109023
2	19	56	IGL@	JHU03695.P039F03	272	271	35	35	43	26	237	236	8.769	7.77143	266	29	0.109023
12	15	9	CELF6	JHU08069.P085B06	203	223	37	37	47	35	166	186	5.029	5.48649	155.5	10.5	0.0675241
12	15	10	CELF6	JHU08069.P085B06	181	210	36	36	45	29	145	174	5.69	5.02778	155.5	10.5	0.0675241
17	29	43	ARNTL	JHU07492.P190H02	222	303	34	34	41	25	188	269	10.48	6.52941	169.5	18.5	0.109145
17	29	44	ARNTL	JHU07492.P190H02	184	203	33	33	41	24	151	170	6.75	5.57576	169.5	18.5	0.109145
9	28	15	CLDN8	JHU08757.P092G08	200	253	32	32	39	24	168	221	8.917	6.25	165.5	2.5	0.0151057
9	28	16	CLDN8	JHU08757.P092G08	196	319	33	33	40	23	163	286	12.13	5.93939	165.5	2.5	0.0151057
6	16	25	CLEC18C	JHU05619.P059E02	308	315	34	34	40	23	274	281	11.957	9.05882	255	19	0.0745098
6	16	26	CLEC18C	JHU05619.P059E02	269	277	33	33	40	24	236	244	9.875	8.15152	255	19	0.0745098
5	9	5	CLP1	JHU03962.P042H09	317	319	31	31	37	25	286	288	11.28	10.2258	283	3	0.0106007
5	9	6	CLP1	JHU03962.P042H09	311	338	31	31	39	25	280	307	11.96	10.0323	283	3	0.0106007
17	27	35	CLP1	JHU19735.P182H12	730	730	34	34	41	24	696	696	28.708	21.4706	677	19	0.028065
17	27	36	CLP1	JHU19735.P182H12	692	689	34	34	42	24	658	655	26.958	20.3529	677	19	0.028065
2	12	57	CLPP	JHU03485.P037E06	203	214	33	33	39	23	170	181	7.609	6.15152	171	1	0.00584795
2	12	58	CLPP	JHU03485.P037E06	205	222	33	33	40	24	172	189	7.583	6.21212	171	1	0.00584795
6	4	31	CNIH2	JHU05977.P063E03	350	373	33	33	40	22	317	340	15.136	10.6061	293.5	23.5	0.0800681
6	4	32	CNIH2	JHU05977.P063E03	303	315	33	33	40	23	270	282	11.957	9.18182	293.5	23.5	0.0800681
18	3	37	CNOT4	JHU19888.P185F03	394	497	33	33	40	24	361	464	19.042	11.9394	329.5	31.5	0.0955994
18	3	38	CNOT4	JHU19888.P185F03	331	360	33	33	40	23	298	327	13.913	10.0303	329.5	31.5	0.0955994
7	2	37	CNOT8	JHU06166.P065C01	302	319	36	36	45	25	266	283	10.96	8.38889	255.5	10.5	0.0410959
7	2	38	CNOT8	JHU06166.P065C01	281	308	36	36	45	25	245	272	10.52	7.80556	255.5	10.5	0.0410959
17	19	53	ATPAF1	JHU19167.P195H11	486	518	34	34	44	30	452	484	15.8	14.2941	407.5	44.5	0.109202
17	19	54	ATPAF1	JHU19167.P195H11	397	388	34	34	44	31	363	354	11.097	11.6765	407.5	44.5	0.109202
18	3	59	COL15A1	JHU19367.P197F11	204	221	34	34	41	24	170	187	7.5	6	163.5	6.5	0.0397554
18	3	60	COL15A1	JHU19367.P197F11	191	203	34	34	42	26	157	169	6.192	5.61765	163.5	6.5	0.0397554
20	21	41	CSNK2B	JHU10864.P188B11	838	824	37	37	47	31	801	787	25.065	22.6486	722	79	0.109418
20	21	42	CSNK2B	JHU10864.P188B11	681	713	38	38	52	44	643	675	15.023	17.9211	722	79	0.109418
20	24	41	PDE1A	JHU14229.P187A12	271	282	38	38	47	30	233	244	7.833	7.13158	210	23	0.109524
20	24	42	PDE1A	JHU14229.P187A12	225	239	38	38	48	30	187	201	6.367	5.92105	210	23	0.109524
17	2	55	COL6A1	JHU19371.P197G01	253	281	33	33	42	26	220	248	9.192	7.66667	209	11	0.0526316
17	2	56	COL6A1	JHU19371.P197G01	233	245	35	35	45	33	198	210	6.061	6.65714	209	11	0.0526316
19	12	53	COL8A1	JHU18988.P193C10	206	237	38	38	46	28	168	199	6.821	5.42105	172.5	4.5	0.026087
19	12	54	COL8A1	JHU18988.P193C10	215	234	38	38	46	27	177	196	6.963	5.65789	172.5	4.5	0.026087
12	4	13	COL9A3	JHU08659.P091A03	344	528	35	35	45	28	309	493	17.25	9.82857	295.5	13.5	0.0456853
12	4	14	COL9A3	JHU08659.P091A03	319	517	37	37	47	29	282	480	16.207	8.62162	295.5	13.5	0.0456853
3	17	51	AP2M1	JHU03171.P034D07	283	399	35	35	43	27	248	364	13.185	8.08571	223.5	24.5	0.10962
3	17	52	AP2M1	JHU03171.P034D07	234	250	35	35	43	26	199	215	7.962	6.68571	223.5	24.5	0.10962
9	14	35	COQ9	JHU09712.P102G10	380	391	32	32	40	29	348	359	12.103	11.875	319	29	0.0909091
9	14	36	COQ9	JHU09712.P102G10	322	360	32	32	41	28	290	328	11.393	10.0625	319	29	0.0909091
1	20	35	CPA1	JHU01943.P021G11	181	186	32	32	40	24	149	154	6.083	5.65625	148	1	0.00675676
1	20	36	CPA1	JHU01943.P021G11	179	194	32	32	39	24	147	162	6.458	5.59375	148	1	0.00675676
18	4	35	CPEB2	JHU19711.P183E11	218	228	33	33	40	22	185	195	8.545	6.60606	181	4	0.0220994
18	4	36	CPEB2	JHU19711.P183E11	210	265	33	33	40	23	177	232	9.783	6.36364	181	4	0.0220994
17	15	27	OSGIN1	JHU04371.P177H06	214	225	32	32	39	24	182	193	7.75	6.6875	164	18	0.109756
17	15	28	OSGIN1	JHU04371.P177H06	179	187	33	33	41	25	146	154	5.84	5.42424	164	18	0.109756
6	24	21	CPSF4	JHU05204.P055E08	259	284	35	35	42	23	224	249	10.522	7.4	217.5	6.5	0.0298851
6	24	22	CPSF4	JHU05204.P055E08	246	272	35	35	43	26	211	237	8.808	7.02857	217.5	6.5	0.0298851
2	7	11	RBMS1	JHU00738.P008F09	330	350	33	33	41	24	297	317	12.875	10	267.5	29.5	0.11028
2	7	12	RBMS1	JHU00738.P008F09	271	290	33	33	40	23	238	257	10.87	8.21212	267.5	29.5	0.11028
5	6	25	CRACR2B	JHU05590.P059G01	211	236	33	33	43	28	178	203	6.893	6.39394	177.5	0.5	0.0028169
5	6	26	CRACR2B	JHU05590.P059G01	211	227	34	34	42	28	177	193	6.607	6.20588	177.5	0.5	0.0028169
20	19	49	FGF20	JHU19190.P195B03	235	274	39	39	50	36	196	235	6.222	6.02564	176.5	19.5	0.110482
20	19	50	FGF20	JHU19190.P195B03	194	223	37	37	47	31	157	186	5.677	5.24324	176.5	19.5	0.110482
17	20	59	CREG2	JHU19373.P197G11	253	280	33	33	41	25	220	247	9.56	7.66667	205	15	0.0731707
17	20	60	CREG2	JHU19373.P197G11	223	258	33	33	41	25	190	225	8.68	6.75758	205	15	0.0731707
10	17	31	CRYAA	JHU09715.P102F03	242	274	34	34	42	24	208	240	9.667	7.11765	194.5	13.5	0.0694087
10	17	32	CRYAA	JHU09715.P102F03	215	227	34	34	41	26	181	193	7.154	6.32353	194.5	13.5	0.0694087
17	10	49	CRYL1	JHU19272.P196G01	322	364	34	34	43	28	288	330	11.464	9.47059	279	9	0.0322581
17	10	50	CRYL1	JHU19272.P196G01	304	1190	34	34	44	30	270	1156	38.2	8.94118	279	9	0.0322581
9	28	3	GPATCH3	JHU08004.P084G08	218	244	33	33	40	22	185	211	9.273	6.60606	166.5	18.5	0.111111
9	28	4	GPATCH3	JHU08004.P084G08	181	191	33	33	39	22	148	158	6.909	5.48485	166.5	18.5	0.111111
19	15	19	KJ906410	JHU16442.P173D02	215	219	35	35	46	29	180	184	5.966	6.14286	162	18	0.111111
19	15	20	KJ906410	JHU16442.P173D02	179	191	35	35	44	26	144	156	5.654	5.11429	162	18	0.111111
18	30	39	MTERF4	JHU13646.P188E06	595	596	35	35	44	25	560	561	22.08	17	504	56	0.111111
18	30	40	MTERF4	JHU13646.P188E06	484	484	36	36	44	24	448	448	18.333	13.4444	504	56	0.111111
17	21	59	PTPN3	JHU16986.P200H11	408	419	33	33	40	26	375	386	14.577	12.3636	337.5	37.5	0.111111
17	21	60	PTPN3	JHU16986.P200H11	333	373	33	33	41	26	300	340	12.769	10.0909	337.5	37.5	0.111111
12	23	9	CT47A1	JHU08134.P085B08	307	307	36	36	45	28	271	271	9.357	8.52778	268	3	0.011194
12	23	10	CT47A1	JHU08134.P085B08	302	301	37	37	47	29	265	264	8.759	8.16216	268	3	0.011194
7	6	51	CTBP1	JHU07120.P075C05	271	296	37	37	46	28	234	259	8.929	7.32432	217.5	16.5	0.0758621
7	6	52	CTBP1	JHU07120.P075C05	239	293	38	38	45	26	201	255	9.538	6.28947	217.5	16.5	0.0758621
5	13	39	SEPHS1	JHU06506.P068H06	191	211	31	31	39	26	160	180	6.615	6.16129	144	16	0.111111
5	13	40	SEPHS1	JHU06506.P068H06	159	186	31	31	39	26	128	155	5.654	5.12903	144	16	0.111111
17	21	11	CTBP1	JHU15973.P168H11	2645	2459	33	33	41	25	2612	2426	96.72	80.1515	2394	218	0.091061
17	21	12	CTBP1	JHU15973.P168H11	2209	2117	33	33	41	26	2176	2084	79.846	66.9394	2394	218	0.091061
18	6	13	SPRTN	JHU16256.P171E01	309	418	34	34	41	25	275	384	15.08	9.08824	247.5	27.5	0.111111
18	6	14	SPRTN	JHU16256.P171E01	254	309	34	34	41	25	220	275	10.72	7.47059	247.5	27.5	0.111111
17	23	51	CTSO	JHU18994.P193H08	734	773	33	33	41	24	701	740	30.5	22.2424	647.5	53.5	0.0826255
17	23	52	CTSO	JHU18994.P193H08	627	659	33	33	41	24	594	626	25.75	19	647.5	53.5	0.0826255
18	15	53	CTSW	JHU18995.P193F10	321	341	34	34	42	24	287	307	12.458	9.44118	270	17	0.062963
18	15	54	CTSW	JHU18995.P193F10	286	288	33	33	41	23	253	255	10.739	8.66667	270	17	0.062963
13	29	21	SQSTM1	JHU12811.P134H06	228	245	34	34	44	31	194	211	6.484	6.70588	174.5	19.5	0.111748
13	29	22	SQSTM1	JHU12811.P134H06	189	197	34	34	45	34	155	163	4.471	5.55882	174.5	19.5	0.111748
9	7	17	CXorf21	JHU08761.P092H09	287	309	31	31	39	25	256	278	10.8	9.25806	245	11	0.044898
9	7	18	CXorf21	JHU08761.P092H09	267	280	33	33	41	27	234	247	8.852	8.09091	245	11	0.044898
9	11	45	ARHGAP17	JHU10565.P111H06	215	227	31	31	39	27	184	196	6.963	6.93548	165.5	18.5	0.111782
9	11	46	ARHGAP17	JHU10565.P111H06	179	193	32	32	39	24	147	161	6.417	5.59375	165.5	18.5	0.111782
19	4	49	VWA8	JHU19205.P195C03	4615	4561	38	38	48	32	4577	4523	141.031	121.447	4116	461	0.112002
19	4	50	VWA8	JHU19205.P195C03	3693	3737	38	38	47	29	3655	3699	127.241	97.1842	4116	461	0.112002
17	15	29	DAPP1	JHU04340.P177H10	522	557	35	35	48	35	487	522	14.543	14.9143	481.5	5.5	0.0114226
17	15	30	DAPP1	JHU04340.P177H10	510	522	34	34	46	33	476	488	14.424	15	481.5	5.5	0.0114226
8	13	21	SLC30A6_frag	JHU05357.P056B06	321	336	34	34	43	27	287	302	10.852	9.44118	258	29	0.112403
8	13	22	SLC30A6_frag	JHU05357.P056B06	264	294	35	35	44	29	229	259	8.621	7.54286	258	29	0.112403
1	23	17	DAZAP1	JHU00796.P009H12	207	265	33	33	40	24	174	232	9.375	6.27273	167	7	0.0419162
1	23	18	DAZAP1	JHU00796.P009H12	193	209	33	33	39	23	160	176	7.391	5.84848	167	7	0.0419162
13	19	11	DLG4	JHU12085.P127H11	56915	41412	40	40	849	5126	56875	41372	7.913	1422.88	51126	5749	0.112448
13	19	12	DLG4	JHU12085.P127H11	45414	41554	37	37	236	2034	45377	41517	20.314	1227.41	51126	5749	0.112448
2	3	9	DCTD	JHU00411.P005F07	197	213	34	34	40	22	163	179	7.864	5.79412	150.5	12.5	0.0830565
2	3	10	DCTD	JHU00411.P005F07	171	194	33	33	40	21	138	161	7.333	5.18182	150.5	12.5	0.0830565
11	28	19	CTBP1	JHU09138.P096C04	417	422	37	37	45	27	380	385	13.963	11.2703	341.5	38.5	0.112738
11	28	20	CTBP1	JHU09138.P096C04	340	354	37	37	45	28	303	317	11.036	9.18919	341.5	38.5	0.112738
18	4	31	HSF2	JHU19738.P183E03	324	347	33	33	40	24	291	314	12.792	9.81818	261.5	29.5	0.112811
18	4	32	HSF2	JHU19738.P183E03	265	285	33	33	41	24	232	252	10.167	8.0303	261.5	29.5	0.112811
17	20	49	ZNF488	JHU19065.P193G03	611	692	35	35	45	30	576	657	21.567	17.4571	517.5	58.5	0.113043
17	20	50	ZNF488	JHU19065.P193G03	494	540	35	35	45	29	459	505	17.069	14.1143	517.5	58.5	0.113043
3	9	49	GNL1	JHU03208.P034D01	286	288	35	35	44	26	251	253	9.385	8.17143	225.5	25.5	0.113082
3	9	50	GNL1	JHU03208.P034D01	237	285	37	37	44	25	200	248	9.64	6.40541	225.5	25.5	0.113082
20	7	37	DDO	JHU10674.P188B01	234	243	36	36	45	28	198	207	7.071	6.5	184	14	0.076087
20	7	38	DDO	JHU10674.P188B01	205	216	35	35	45	29	170	181	5.897	5.85714	184	14	0.076087
8	4	35	DDX28	JHU05983.P063A11	254	302	35	35	45	30	219	267	8.567	7.25714	203	16	0.0788177
8	4	36	DDX28	JHU05983.P063A11	222	244	35	35	45	28	187	209	7.107	6.34286	203	16	0.0788177
17	19	45	C19orf73	JHU14003.P191H07	215	254	33	33	41	27	182	221	7.889	6.51515	163.5	18.5	0.11315
17	19	46	C19orf73	JHU14003.P191H07	177	187	32	32	40	25	145	155	5.88	5.53125	163.5	18.5	0.11315
2	10	29	NR_002925.2_frag	JHU01896.P020E09	215	225	33	33	40	24	182	192	7.708	6.51515	163.5	18.5	0.11315
2	10	30	NR_002925.2_frag	JHU01896.P020E09	178	192	33	33	41	25	145	159	6.04	5.39394	163.5	18.5	0.11315
20	10	43	TAPBP	JHU15270.P192A01	337	349	37	37	48	32	300	312	9.406	9.10811	269.5	30.5	0.113173
20	10	44	TAPBP	JHU15270.P192A01	276	278	37	37	48	32	239	241	7.188	7.45946	269.5	30.5	0.113173
19	20	13	DENND5A	JHU16128.P169C03	290	320	35	35	45	27	255	285	10.185	8.28571	232.5	22.5	0.0967742
19	20	14	DENND5A	JHU16128.P169C03	245	261	35	35	45	30	210	226	7.2	7	232.5	22.5	0.0967742
9	19	21	NIP7	JHU09077.P095H07	199	225	32	32	39	25	167	193	7.44	6.21875	150	17	0.113333
9	19	22	NIP7	JHU09077.P095H07	166	185	33	33	40	25	133	152	5.8	5.0303	150	17	0.113333
18	15	21	DHFR	JHU16402.P173F06	348	354	34	34	41	23	314	320	13.609	10.2353	312.5	1.5	0.0048
18	15	22	DHFR	JHU16402.P173F06	345	343	34	34	41	24	311	309	12.583	10.1471	312.5	1.5	0.0048
3	28	19	MMAB	JHU01495.P016C04	297	309	37	37	46	29	260	272	9.069	8.02703	233.5	26.5	0.11349
3	28	20	MMAB	JHU01495.P016C04	242	260	35	35	45	29	207	225	7.414	6.91429	233.5	26.5	0.11349
1	13	50	DHRS13	JHU03384.P036H02	171	190	31	31	39	26	140	159	5.808	5.51613	147.5	7.5	0.0508475
1	30	50	DHRS13	JHU03384.P036G02	189	204	34	34	42	27	155	170	6	5.55882	147.5	7.5	0.0508475
18	19	11	SLC25A30	JHU15937.P167F11	269	290	34	34	42	23	235	256	10.783	7.91176	211	24	0.113744
18	19	12	SLC25A30	JHU15937.P167F11	222	237	35	35	44	25	187	202	7.72	6.34286	211	24	0.113744
9	9	1	DIABLO	JHU07799.P082H01	166	227	32	32	39	26	134	195	7.231	5.1875	131	3	0.0229008
9	9	2	DIABLO	JHU07799.P082H01	160	181	32	32	40	26	128	149	5.423	5	131	3	0.0229008
17	6	59	DKK2	JHU16854.P199G09	215	228	35	35	46	31	180	193	5.871	6.14286	171	9	0.0526316
17	6	60	DKK2	JHU16854.P199G09	195	211	33	33	42	29	162	178	5.828	5.90909	171	9	0.0526316
1	2	55	LDOC1	JHU03509.P037G01	419	406	34	34	45	32	385	372	11.281	12.3235	345.5	39.5	0.114327
1	5	55	LDOC1	JHU03509.P037H01	339	335	33	33	43	27	306	302	10.815	10.2727	345.5	39.5	0.114327
17	17	39	IFIT5	JHU03020.P186H07	567	565	31	31	38	23	536	534	22.913	18.2903	481	55	0.114345
17	17	40	IFIT5	JHU03020.P186H07	458	465	32	32	40	27	426	433	15.741	14.3125	481	55	0.114345
17	25	53	DMP1	JHU19186.P195H12	294	362	34	34	42	27	260	328	11.852	8.64706	255	5	0.0196078
17	25	54	DMP1	JHU19186.P195H12	283	286	33	33	41	25	250	253	9.8	8.57576	255	5	0.0196078
22	6	7	DMRT2	JHU16721.P207E01	177	206	33	33	42	27	144	173	6.074	5.36364	145.5	1.5	0.0103093
22	6	8	DMRT2	JHU16721.P207E01	181	250	34	34	43	28	147	216	7.393	5.32353	145.5	1.5	0.0103093
18	9	53	SLC22A31	JHU19144.P194F09	232	248	33	33	40	23	199	215	9.043	7.0303	178.5	20.5	0.114846
18	9	54	SLC22A31	JHU19144.P194F09	191	229	33	33	41	25	158	196	7.52	5.78788	178.5	20.5	0.114846
10	12	43	SPRY1	JHU10448.P109E02	233	308	34	34	41	24	199	274	11.125	6.85294	178.5	20.5	0.114846
10	12	44	SPRY1	JHU10448.P109E02	191	253	33	33	40	22	158	220	9.682	5.78788	178.5	20.5	0.114846
19	9	1	DNAJA4	JHU15406.P162D01	621	604	35	35	45	28	586	569	19.964	17.7429	544.5	41.5	0.0762167
19	9	2	DNAJA4	JHU15406.P162D01	538	527	35	35	45	28	503	492	17.214	15.3714	544.5	41.5	0.0762167
5	10	29	DNAJB2	JHU05676.P060G09	165	177	32	32	40	27	133	145	5.074	5.15625	128.5	4.5	0.0350195
5	10	30	DNAJB2	JHU05676.P060G09	155	166	31	31	40	27	124	135	4.667	5	128.5	4.5	0.0350195
9	24	11	ACSBG1	JHU08259.P087G12	489	570	33	33	40	23	456	537	23.043	14.8182	409	47	0.114914
9	24	12	ACSBG1	JHU08259.P087G12	394	425	32	32	40	25	362	393	15.4	12.3125	409	47	0.114914
3	27	51	DNAJB4	JHU03198.P034D08	451	556	35	35	44	26	416	521	19.692	12.8857	373	43	0.115282
3	27	52	DNAJB4	JHU03198.P034D08	367	403	37	37	45	26	330	366	13.769	9.91892	373	43	0.115282
2	7	55	DPCD	JHU03816.P040F01	207	231	33	33	40	24	174	198	7.958	6.27273	182.5	8.5	0.0465753
2	7	56	DPCD	JHU03816.P040F01	225	245	34	34	41	25	191	211	8.16	6.61765	182.5	8.5	0.0465753
1	25	37	DPH2	JHU02524.P027H04	401	414	33	33	40	24	368	381	15.583	12.1515	366	2	0.00546448
1	25	38	DPH2	JHU02524.P027H04	397	432	33	33	41	25	364	399	15.64	12.0303	366	2	0.00546448
1	10	49	DPY30	JHU03411.P036G01	263	325	32	32	40	28	231	293	10.179	8.21875	216	15	0.0694444
1	10	50	DPY30	JHU03411.P036G01	233	258	32	32	40	27	201	226	8.074	7.28125	216	15	0.0694444
22	17	41	FTMT	JHU18904.P226F11	267	280	35	35	43	26	232	245	9.115	7.62857	208	24	0.115385
22	17	42	FTMT	JHU18904.P226F11	219	280	35	35	44	24	184	245	9.833	6.25714	208	24	0.115385
10	7	19	SF3B4	JHU09195.P096F01	5597	6229	34	34	56	187	5563	6195	33.011	164.618	4983	580	0.116396
10	7	20	SF3B4	JHU09195.P096F01	4437	4500	34	34	51	160	4403	4466	27.806	130.5	4983	580	0.116396
5	2	35	EBF1	JHU05781.P061G09	340	373	34	34	44	32	306	339	10.281	10	289.5	16.5	0.0569948
5	2	36	EBF1	JHU05781.P061G09	308	323	35	35	46	36	273	288	7.694	8.8	289.5	16.5	0.0569948
18	6	31	NACC1	JHU19704.P183E01	387	434	33	33	41	27	354	401	14.556	11.7273	317	37	0.116719
18	6	32	NACC1	JHU19704.P183E01	313	343	33	33	40	25	280	310	12.12	9.48485	317	37	0.116719
14	12	35	NDUFV2	JHU13471.P141E10	386	399	33	33	41	26	353	366	13.769	11.697	316	37	0.117089
14	12	36	NDUFV2	JHU13471.P141E10	313	330	34	34	41	25	279	296	11.56	9.20588	316	37	0.117089
19	30	45	P2RX7	JHU15349.P192C06	239	259	39	39	48	29	200	220	7.276	6.12821	179	21	0.117318
19	30	46	P2RX7	JHU15349.P192C06	196	215	38	38	47	29	158	177	5.793	5.15789	179	21	0.117318
15	1	39	PTPMT1	JHU14043.P147D05	230	253	35	35	44	27	195	218	7.741	6.57143	174.5	20.5	0.117479
15	1	40	PTPMT1	JHU14043.P147D05	189	219	35	35	43	24	154	184	7.333	5.4	174.5	20.5	0.117479
9	24	33	EEF1G	JHU09810.P103G08	891	878	33	33	40	24	858	845	34.917	27	824	34	0.0412621
9	24	34	EEF1G	JHU09810.P103G08	823	1076	33	33	40	24	790	1043	43.167	24.9394	824	34	0.0412621
1	13	49	DHRS13	JHU03384.P036H02	213	237	33	33	40	26	180	204	7.577	6.45455	204	24	0.117647
1	30	49	DHRS13	JHU03384.P036G02	261	262	33	33	41	26	228	229	8.5	7.90909	204	24	0.117647
24	16	37	EGFR	JHU29137	271	315	37	37	46	29	234	278	9.276	7.32432	216.5	17.5	0.0808314
24	16	38	EGFR	JHU29137	237	267	38	38	47	31	199	229	7.097	6.23684	216.5	17.5	0.0808314
10	20	29	MARCH9	JHU09216.P097E11	476	523	35	35	45	30	441	488	15.933	13.6	394.5	46.5	0.117871
10	20	30	MARCH9	JHU09216.P097E11	382	395	34	34	42	25	348	361	14.12	11.2353	394.5	46.5	0.117871
19	10	39	ST6GALNAC4	JHU11691.P188C05	251	255	38	38	46	28	213	217	7.464	6.60526	190.5	22.5	0.11811
19	10	40	ST6GALNAC4	JHU11691.P188C05	204	214	36	36	45	25	168	178	6.76	5.66667	190.5	22.5	0.11811
14	13	55	EIF4B	JHU15211.P160F02	239	270	34	34	41	24	205	236	9.542	7.02941	201	4	0.0199005
14	13	56	EIF4B	JHU15211.P160F02	231	610	34	34	41	25	197	576	22.76	6.79412	201	4	0.0199005
18	4	41	EIF4EBP1	JHU07703.P187E11	200	244	34	34	41	24	166	210	8.458	5.88235	157.5	8.5	0.0539683
18	4	42	EIF4EBP1	JHU07703.P187E11	182	234	33	33	40	23	149	201	8.435	5.51515	157.5	8.5	0.0539683
5	6	29	ELAVL4	JHU05591.P059G09	287	342	32	32	41	26	255	310	11.577	8.96875	228	27	0.118421
5	6	30	ELAVL4	JHU05591.P059G09	234	264	33	33	40	24	201	231	9.333	7.09091	228	27	0.118421
17	2	1	ELP5	JHU15292.P161G01	364	373	33	33	41	27	331	340	12.296	11.0303	315	16	0.0507937
17	2	2	ELP5	JHU15292.P161G01	333	341	34	34	43	31	299	307	9.613	9.79412	315	16	0.0507937
1	16	11	EMCN	JHU00603.P007G10	282	307	32	32	40	26	250	275	10.269	8.8125	228.5	21.5	0.0940919
1	16	12	EMCN	JHU00603.P007G10	240	242	33	33	40	25	207	209	8.08	7.27273	228.5	21.5	0.0940919
10	10	1	EPB41	JHU07994.P084E01	253	256	34	34	42	26	219	222	8.231	7.44118	208	11	0.0528846
10	10	2	EPB41	JHU07994.P084E01	231	258	34	34	42	27	197	224	8	6.79412	208	11	0.0528846
11	14	17	EPB41L1	JHU08576.P090C10	193	221	35	35	43	27	158	186	6.593	5.51429	149	9	0.0604027
11	14	18	EPB41L1	JHU08576.P090C10	174	190	34	34	43	26	140	156	5.654	5.11765	149	9	0.0604027
17	18	55	COL10A1	JHU16941.P200G03	245	345	33	33	42	27	212	312	11.222	7.42424	189.5	22.5	0.118734
17	18	56	COL10A1	JHU16941.P200G03	200	745	33	33	41	25	167	712	28.16	6.06061	189.5	22.5	0.118734
17	11	1	TLE4	JHU15567.P163H02	240	264	33	33	40	26	207	231	8.615	7.27273	185	22	0.118919
17	11	2	TLE4	JHU15567.P163H02	196	216	33	33	40	26	163	183	6.769	5.93939	185	22	0.118919
21	16	11	HSF5	JHU16745.P207G10	222	231	34	34	42	26	188	197	7.269	6.52941	168	20	0.119048
21	16	12	HSF5	JHU16745.P207G10	181	190	33	33	43	42	148	157	3.5	5.48485	168	20	0.119048
2	3	51	ERCC6L2	JHU03086.P033F07	225	255	33	33	40	23	192	222	9.348	6.81818	176.5	15.5	0.0878187
2	3	52	ERCC6L2	JHU03086.P033F07	194	216	33	33	40	22	161	183	8	5.87879	176.5	15.5	0.0878187
1	22	15	IGHG1	JHU00912.P010G07	234	240	32	32	38	22	202	208	9.182	7.3125	180.5	21.5	0.119114
1	22	16	IGHG1	JHU00912.P010G07	190	206	31	31	38	24	159	175	7	6.12903	180.5	21.5	0.119114
19	18	59	ANGPT2	JHU16922.P200C11	254	270	38	38	48	32	216	232	6.938	6.68421	193	23	0.119171
19	18	60	ANGPT2	JHU16922.P200C11	208	221	38	38	46	27	170	183	6.481	5.47368	193	23	0.119171
6	29	33	ETV7	JHU05883.P062F06	231	240	35	35	44	27	196	205	7.259	6.6	180.5	15.5	0.0858726
6	29	34	ETV7	JHU05883.P062F06	200	254	35	35	43	25	165	219	8.44	5.71429	180.5	15.5	0.0858726
5	8	13	EWSR1	JHU04728.P050G01	369	371	31	31	39	24	338	340	13.833	11.9032	327	11	0.0336391
5	8	14	EWSR1	JHU04728.P050G01	347	349	31	31	38	24	316	318	12.958	11.1935	327	11	0.0336391
9	7	29	EXOC3	JHU09531.P100H09	221	230	32	32	41	27	189	198	7	6.90625	183	6	0.0327869
9	7	30	EXOC3	JHU09531.P100H09	210	225	33	33	40	25	177	192	7.4	6.36364	183	6	0.0327869
18	25	35	EYA1	JHU19721.P183F12	215	233	35	35	43	25	180	198	7.6	6.14286	176.5	3.5	0.01983
18	25	36	EYA1	JHU19721.P183F12	208	234	35	35	43	25	173	199	7.64	5.94286	176.5	3.5	0.01983
5	5	31	RNMTL1	JHU05817.P061H01	202	217	33	33	40	24	169	184	7.375	6.12121	151	18	0.119205
5	5	32	RNMTL1	JHU05817.P061H01	166	181	33	33	42	27	133	148	5.148	5.0303	151	18	0.119205
7	32	23	LNX1	JHU05131.P054C12	247	276	36	36	45	26	211	240	8.885	6.86111	188.5	22.5	0.119363
7	32	24	LNX1	JHU05131.P054C12	204	223	38	38	46	27	166	185	6.556	5.36842	188.5	22.5	0.119363
17	5	55	FAHD2B	JHU19383.P197H01	191	211	34	34	43	26	157	177	6.462	5.61765	147	10	0.0680272
17	5	56	FAHD2B	JHU19383.P197H01	170	181	33	33	42	27	137	148	5.148	5.15152	147	10	0.0680272
13	2	13	FAM104B	JHU12283.P129G01	489	519	34	34	46	39	455	485	12.128	14.3824	433.5	21.5	0.0495963
13	2	14	FAM104B	JHU12283.P129G01	447	443	35	35	49	43	412	408	9.163	12.7714	433.5	21.5	0.0495963
10	12	17	FAM109A	JHU08470.P089E10	201	218	33	33	41	27	168	185	6.556	6.09091	160	8	0.05
10	12	18	FAM109A	JHU08470.P089E10	185	187	33	33	41	26	152	154	5.615	5.60606	160	8	0.05
18	25	29	MMP3	JHU15629.P179F12	255	265	35	35	43	24	220	230	9.25	7.28571	196.5	23.5	0.119593
18	25	30	MMP3	JHU15629.P179F12	208	216	35	35	43	26	173	181	6.654	5.94286	196.5	23.5	0.119593
18	13	23	LETM1	JHU01877.P176F10	252	277	33	33	41	24	219	244	9.833	7.63636	195.5	23.5	0.120205
18	13	24	LETM1	JHU01877.P176F10	205	243	33	33	41	24	172	210	8.417	6.21212	195.5	23.5	0.120205
14	24	23	FAM129A	JHU12860.P135E12	186	200	35	35	44	27	151	165	5.778	5.31429	154.5	3.5	0.0226537
14	24	24	FAM129A	JHU12860.P135E12	195	196	37	37	45	27	158	159	5.593	5.27027	154.5	3.5	0.0226537
8	1	29	FAM131B	JHU05594.P059B09	249	264	35	35	45	31	214	229	7.065	7.11429	203	11	0.0541872
8	1	30	FAM131B	JHU05594.P059B09	228	245	36	36	46	30	192	209	6.633	6.33333	203	11	0.0541872
14	8	15	FAM131B	JHU12373.P130E05	355	360	34	34	39	22	321	326	14.591	10.4412	325.5	4.5	0.0138249
14	8	16	FAM131B	JHU12373.P130E05	364	352	34	34	39	21	330	318	14.905	10.7059	325.5	4.5	0.0138249
20	21	45	ESM1	JHU14829.P192B07	554	529	38	38	47	30	516	491	16.067	14.5789	460.5	55.5	0.120521
20	21	46	ESM1	JHU14829.P192B07	443	459	38	38	49	40	405	421	10.25	11.6579	460.5	55.5	0.120521
5	7	29	FAM131C	JHU05680.P060H09	361	367	32	32	42	29	329	335	11.207	11.2812	316	13	0.0411392
5	7	30	FAM131C	JHU05680.P060H09	336	368	33	33	41	28	303	335	11.679	10.1818	316	13	0.0411392
11	16	9	GTPBP3	JHU08298.P087C06	230	252	35	35	45	28	195	217	7.393	6.57143	174	21	0.12069
11	16	10	GTPBP3	JHU08298.P087C06	189	204	36	36	45	27	153	168	5.889	5.25	174	21	0.12069
2	2	49	FAM216A	JHU03081.P033E01	272	276	34	34	40	23	238	242	10.261	8	227	11	0.0484581
2	2	50	FAM216A	JHU03081.P033E01	249	265	33	33	40	23	216	232	9.783	7.54545	227	11	0.0484581
6	10	57	GCLM	JHU07333.P080E05	307	308	34	34	41	23	273	274	11.609	9.02941	243.5	29.5	0.12115
6	10	58	GCLM	JHU07333.P080E05	248	249	34	34	41	25	214	215	8.32	7.29412	243.5	29.5	0.12115
16	17	25	FAM220A	JHU13165.P138B03	252	268	37	37	48	32	215	231	6.875	6.81081	199.5	15.5	0.0776942
16	17	26	FAM220A	JHU13165.P138B03	220	233	36	36	46	29	184	197	6.448	6.11111	199.5	15.5	0.0776942
17	17	25	FAM29A	JHU08382.P178H03	318	333	32	32	40	27	286	301	10.852	9.9375	266	20	0.075188
17	17	26	FAM29A	JHU08382.P178H03	277	301	31	31	39	26	246	270	10.077	8.93548	266	20	0.075188
9	30	7	GDI2	JHU08388.P088G02	467	483	33	33	41	25	434	450	17.68	14.1515	387	47	0.121447
9	30	8	GDI2	JHU08388.P088G02	373	379	33	33	41	25	340	346	13.52	11.303	387	47	0.121447
14	5	7	NAMPT	JHU11960.P125F01	416	409	33	33	40	23	383	376	16.043	12.6061	341.5	41.5	0.121523
14	5	8	NAMPT	JHU11960.P125F01	333	346	33	33	40	25	300	313	12.24	10.0909	341.5	41.5	0.121523
18	18	25	FAM96A	JHU14106.P180E03	197	204	34	34	41	24	163	170	6.792	5.79412	156.5	6.5	0.0415335
18	18	26	FAM96A	JHU14106.P180E03	183	197	33	33	40	23	150	164	6.826	5.54545	156.5	6.5	0.0415335
17	11	41	FAM9C	JHU10104.P187H10	219	243	33	33	42	29	186	210	6.931	6.63636	172.5	13.5	0.0782609
17	11	42	FAM9C	JHU10104.P187H10	192	214	33	33	42	28	159	181	6.143	5.81818	172.5	13.5	0.0782609
14	2	31	FARSB	JHU13438.P141E01	242	255	33	33	41	23	209	222	9.304	7.33333	194.5	14.5	0.0745501
14	2	32	FARSB	JHU13438.P141E01	213	228	33	33	40	22	180	195	8.545	6.45455	194.5	14.5	0.0745501
1	23	43	HNRNPK	JHU02733.P029H04	222	240	33	33	41	25	189	207	7.96	6.72727	168.5	20.5	0.121662
1	23	44	HNRNPK	JHU02733.P029H04	181	198	33	33	39	23	148	165	6.913	5.48485	168.5	20.5	0.121662
19	20	49	FBLN7	JHU19004.P193C03	323	336	37	37	45	28	286	299	10.393	8.72973	263.5	22.5	0.085389
19	20	50	FBLN7	JHU19004.P193C03	278	290	37	37	46	28	241	253	8.714	7.51351	263.5	22.5	0.085389
14	29	49	ASAP2	JHU14635.P154F02	376	379	35	35	43	24	341	344	14	10.7429	304	37	0.121711
14	29	50	ASAP2	JHU14635.P154F02	302	325	35	35	44	26	267	290	10.808	8.62857	304	37	0.121711
9	7	43	FBXO21	JHU10677.P112H01	168	188	33	33	41	25	135	155	5.88	5.09091	136	1	0.00735294
9	7	44	FBXO21	JHU10677.P112H01	169	189	32	32	40	24	137	157	6.208	5.28125	136	1	0.00735294
19	24	41	FBXW5_frag	JHU06258.P187C12	242	253	37	37	45	27	205	216	7.704	6.54054	188.5	16.5	0.0875332
19	24	42	FBXW5_frag	JHU06258.P187C12	210	218	38	38	45	27	172	180	6.407	5.52632	188.5	16.5	0.0875332
2	16	57	FCER1A	JHU03683.P039E06	235	261	34	34	41	23	201	227	9.565	6.91176	184.5	16.5	0.0894309
2	16	58	FCER1A	JHU03683.P039E06	203	217	35	35	43	26	168	182	6.692	5.8	184.5	16.5	0.0894309
9	11	39	C1QL1	JHU10186.P107H06	290	299	32	32	40	26	258	267	9.962	9.0625	230	28	0.121739
9	11	40	C1QL1	JHU10186.P107H06	235	246	33	33	41	28	202	213	7.321	7.12121	230	28	0.121739
7	29	11	NQO1	JHU04369.P046D10	180	210	36	36	45	29	144	174	5.69	5	164	20	0.121951
7	29	12	NQO1	JHU04369.P046D10	221	242	37	37	46	28	184	205	7	5.97297	164	20	0.121951
18	15	47	GFOD2	JHU02533.P189F10	314	339	34	34	40	22	280	305	13.591	9.23529	249.5	30.5	0.122244
18	15	48	GFOD2	JHU02533.P189F10	253	275	34	34	41	23	219	241	10.174	7.44118	249.5	30.5	0.122244
10	7	23	FTL	JHU09151.P096F09	525	605	34	34	40	23	491	571	24.565	15.4412	437.5	53.5	0.122286
10	7	24	FTL	JHU09151.P096F09	418	479	34	34	42	25	384	445	17.48	12.2941	437.5	53.5	0.122286
20	9	45	IL12RB1	JHU04267.P190B05	337	344	35	35	45	29	302	309	10.31	9.62857	269	33	0.122677
20	9	46	IL12RB1	JHU04267.P190B05	272	275	36	36	47	33	236	239	6.909	7.55556	269	33	0.122677
21	32	35	FKBP15	JHU17896.P222G12	1161	1418	38	38	48	30	1123	1380	45.667	30.5526	1025.5	97.5	0.0950756
21	32	36	FKBP15	JHU17896.P222G12	963	1264	35	35	47	36	928	1229	33.806	27.5143	1025.5	97.5	0.0950756
18	3	53	FMO5	JHU08385.P193F11	967	930	34	34	42	28	933	896	31.714	28.4412	953.5	20.5	0.0214997
18	3	54	FMO5	JHU08385.P193F11	1009	1052	35	35	43	27	974	1017	37.37	28.8286	953.5	20.5	0.0214997
18	29	35	FOXC2	JHU19731.P182F10	207	241	35	35	43	24	172	206	8.25	5.91429	158	14	0.0886076
18	29	36	FOXC2	JHU19731.P182F10	179	201	35	35	43	24	144	166	6.583	5.11429	158	14	0.0886076
19	5	49	LCN8	JHU19019.P193D01	270	285	37	37	47	30	233	248	7.933	7.2973	207.5	25.5	0.122892
19	5	50	LCN8	JHU19019.P193D01	220	227	38	38	48	33	182	189	5.424	5.78947	207.5	25.5	0.122892
9	6	15	FSIP1	JHU07906.P091G05	822	1042	33	33	42	28	789	1009	35.714	24.9091	729	60	0.0823045
9	6	16	FSIP1	JHU07906.P091G05	702	806	33	33	42	28	669	773	27.286	21.2727	729	60	0.0823045
17	6	49	FSTL3	JHU19194.P195G01	218	231	34	34	43	29	184	197	6.483	6.41176	167.5	16.5	0.0985075
17	6	50	FSTL3	JHU19194.P195G01	186	209	35	35	46	31	151	174	5.258	5.31429	167.5	16.5	0.0985075
18	8	3	FTH1	JHU15414.P162E05	199	219	36	36	46	29	163	183	5.966	5.52778	152.5	10.5	0.0688525
18	8	4	FTH1	JHU15414.P162E05	176	196	34	34	42	26	142	162	5.923	5.17647	152.5	10.5	0.0688525
3	23	41	FTL	JHU02341.P025D12	466	440	35	35	44	26	431	405	15.231	13.3143	403	28	0.0694789
3	23	42	FTL	JHU02341.P025D12	411	411	36	36	44	26	375	375	14.115	11.4167	403	28	0.0694789
5	3	45	FTL	JHU06552.P069H07	461	489	33	33	43	31	428	456	14.387	13.9697	409.5	18.5	0.045177
5	20	45	FTL	JHU06551.P069G07	424	468	33	33	43	26	391	435	16.346	12.8485	409.5	18.5	0.045177
5	3	46	FTL	JHU06552.P069H07	383	424	34	34	44	31	349	390	12.258	11.2647	318	31	0.0974843
5	20	46	FTL	JHU06551.P069G07	320	344	33	33	40	24	287	311	12.667	9.69697	318	31	0.0974843
18	13	51	PSG7	JHU19331.P196F06	476	456	34	34	42	30	442	422	13.8	14	393.5	48.5	0.123253
18	13	52	PSG7	JHU19331.P196F06	378	371	33	33	40	23	345	338	14.391	11.4545	393.5	48.5	0.123253
13	15	7	LGALS14	JHU11942.P125H02	195	201	31	31	39	25	164	170	6.48	6.29032	146	18	0.123288
13	15	8	LGALS14	JHU11942.P125H02	159	173	31	31	39	23	128	142	5.826	5.12903	146	18	0.123288
17	6	43	NAMPT	JHU11960.P191G01	584	590	33	33	42	27	551	557	20.296	17.697	490.5	60.5	0.123344
17	6	44	NAMPT	JHU11960.P191G01	463	491	33	33	42	27	430	458	16.63	14.0303	490.5	60.5	0.123344
15	25	53	GAB1	JHU14747.P155D12	215	231	37	37	46	29	178	194	6.379	5.81081	173	5	0.0289017
15	25	54	GAB1	JHU14747.P155D12	204	222	36	36	46	28	168	186	6.286	5.66667	173	5	0.0289017
1	29	47	GADD45G	JHU02812.P030H10	198	213	33	33	40	24	165	180	7.208	6	161	4	0.0248447
1	29	48	GADD45G	JHU02812.P030H10	190	198	33	33	41	24	157	165	6.542	5.75758	161	4	0.0248447
17	1	47	FRAT2	JHU14005.P191H09	407	417	34	34	44	32	373	383	11.656	11.9706	332	41	0.123494
17	1	48	FRAT2	JHU14005.P191H09	325	338	34	34	44	31	291	304	9.484	9.55882	332	41	0.123494
19	7	11	IGHG1	JHU15996.P168D09	509	510	36	36	44	25	473	474	18.64	14.1389	421	52	0.123515
19	10	11	IGHG1	JHU15995.P168C09	404	457	35	35	44	27	369	422	15.296	11.5429	421	52	0.123515
6	17	9	GORASP2	JHU04352.P046F07	29607	27490	40	40	68	146	29567	27450	187.822	740.175	26303	3264	0.124092
6	17	10	GORASP2	JHU04352.P046F07	23076	21421	37	37	51	52	23039	21384	410.962	623.676	26303	3264	0.124092
9	12	19	TERF1	JHU08919.P093G02	205	223	33	33	40	24	172	190	7.625	6.21212	153	19	0.124183
9	12	20	TERF1	JHU08919.P093G02	166	179	32	32	40	25	134	147	5.56	5.1875	153	19	0.124183
10	4	7	GAMT	JHU08296.P087E03	227	230	35	35	46	34	192	195	5.412	6.48571	210.5	18.5	0.087886
10	4	8	GAMT	JHU08296.P087E03	264	257	35	35	47	35	229	222	6	7.54286	210.5	18.5	0.087886
4	12	11	GAPDH	JHU00420.P005A10	652	676	34	34	43	28	618	642	22.607	19.1765	575	43	0.0747826
4	12	12	GAPDH	JHU00420.P005A10	566	581	34	34	44	29	532	547	18.517	16.6471	575	43	0.0747826
3	2	51	GAPDHS	JHU03103.P033C05	347	364	37	37	45	26	310	327	12.269	9.37838	308.5	1.5	0.00486224
3	2	52	GAPDHS	JHU03103.P033C05	342	375	35	35	44	26	307	340	12.731	9.77143	308.5	1.5	0.00486224
11	26	15	GARS	JHU08474.P089C08	274	293	35	35	44	27	239	258	9.222	7.82857	218	21	0.0963303
11	26	16	GARS	JHU08474.P089C08	233	267	36	36	45	27	197	231	8.222	6.47222	218	21	0.0963303
20	29	19	TIAL1	JHU16572.P174B02	444	448	38	38	48	31	406	410	12.903	11.6842	361	45	0.124654
20	29	20	TIAL1	JHU16572.P174B02	354	378	38	38	48	33	316	340	10	9.31579	361	45	0.124654
23	20	39	GATSL2	JHU10701.P225C07	267	282	37	37	45	28	230	245	8.464	7.21622	204.5	25.5	0.124694
23	20	40	GATSL2	JHU10701.P225C07	215	242	36	36	46	30	179	206	6.533	5.97222	204.5	25.5	0.124694
9	2	21	GCDH	JHU08861.P093G05	308	346	34	34	43	29	274	312	10.448	9.05882	261.5	12.5	0.0478011
9	2	22	GCDH	JHU08861.P093G05	283	294	34	34	43	29	249	260	8.655	8.32353	261.5	12.5	0.0478011
18	24	41	PRM1	JHU07836.P187E12	364	358	35	35	43	26	329	323	12.115	10.4	292.5	36.5	0.124786
18	24	42	PRM1	JHU07836.P187E12	291	301	35	35	43	25	256	266	10.32	8.31429	292.5	36.5	0.124786
17	21	33	LRPPRC	JHU19913.P184H07	212	238	32	32	40	24	180	206	8.25	6.625	160	20	0.125
17	21	34	LRPPRC	JHU19913.P184H07	173	205	33	33	41	27	140	172	6.074	5.24242	160	20	0.125
21	20	29	GDPGP1	JHU17424.P217G11	444	458	38	38	48	32	406	420	12.813	11.6842	378	28	0.0740741
21	20	30	GDPGP1	JHU17424.P217G11	388	413	38	38	48	32	350	375	11.406	10.2105	378	28	0.0740741
6	13	39	GEMIN8	JHU06458.P068F06	193	216	33	33	40	23	160	183	7.652	5.84848	164	4	0.0243902
6	13	40	GEMIN8	JHU06458.P068F06	201	226	33	33	40	23	168	193	8.087	6.09091	164	4	0.0243902
6	21	39	PFKP	JHU06486.P068F07	282	293	35	35	42	26	247	258	9.654	8.05714	219.5	27.5	0.125285
6	21	40	PFKP	JHU06486.P068F07	226	239	34	34	40	22	192	205	9.045	6.64706	219.5	27.5	0.125285
6	11	29	GLUL	JHU05602.P059F10	390	399	34	34	42	26	356	365	13.731	11.4706	332	24	0.0722892
6	11	30	GLUL	JHU05602.P059F10	341	345	33	33	41	25	308	312	12.16	10.3333	332	24	0.0722892
2	7	49	GLYATL2	JHU03393.P036F01	194	215	33	33	42	54	161	182	3.204	5.87879	151.5	9.5	0.0627063
2	7	50	GLYATL2	JHU03393.P036F01	176	195	34	34	43	27	142	161	5.63	5.17647	151.5	9.5	0.0627063
2	19	43	GMDS	JHU02916.P031F03	250	269	34	34	41	24	216	235	9.5	7.35294	203.5	12.5	0.0614251
2	19	44	GMDS	JHU02916.P031F03	225	242	34	34	42	25	191	208	8	6.61765	203.5	12.5	0.0614251
11	32	15	GMEB1	JHU08584.P090C08	241	256	35	35	45	28	206	221	7.536	6.88571	189	17	0.0899471
11	32	16	GMEB1	JHU08584.P090C08	209	222	37	37	45	28	172	185	6.321	5.64865	189	17	0.0899471
20	13	23	GMPPB	JHU01291.P176B10	240	259	38	38	48	32	202	221	6.594	6.31579	195.5	6.5	0.0332481
20	13	24	GMPPB	JHU01291.P176B10	227	225	38	38	50	39	189	187	4.487	5.97368	195.5	6.5	0.0332481
16	21	27	NEDD4L	JHU13360.P140B07	231	239	38	38	49	33	193	201	5.758	6.07895	171.5	21.5	0.125364
16	21	28	NEDD4L	JHU13360.P140B07	187	233	37	37	47	31	150	196	6	5.05405	171.5	21.5	0.125364
10	18	5	GNMT	JHU08003.P084E11	198	222	35	35	42	24	163	187	7.5	5.65714	156	7	0.0448718
10	18	6	GNMT	JHU08003.P084E11	184	204	35	35	42	24	149	169	6.75	5.25714	156	7	0.0448718
18	31	23	GNPDA1	JHU01864.P176F12	358	369	36	36	44	24	322	333	13.542	9.94444	315.5	6.5	0.0206022
18	31	24	GNPDA1	JHU01864.P176F12	344	354	35	35	43	24	309	319	12.958	9.82857	315.5	6.5	0.0206022
5	2	33	DCDC2	JHU05778.P061G05	320	346	33	33	42	33	287	313	9.212	9.69697	255	32	0.12549
5	2	34	DCDC2	JHU05778.P061G05	256	280	33	33	43	30	223	247	7.9	7.75758	255	32	0.12549
5	21	39	GOT1	JHU06460.P068H07	306	325	33	33	43	33	273	292	8.545	9.27273	253	20	0.0790514
5	21	40	GOT1	JHU06460.P068H07	266	283	33	33	43	30	233	250	8	8.06061	253	20	0.0790514
17	19	37	MS4A8	JHU09845.P187H03	283	305	32	32	39	24	251	273	11.083	8.84375	223	28	0.125561
17	19	38	MS4A8	JHU09845.P187H03	227	249	32	32	39	24	195	217	8.75	7.09375	223	28	0.125561
18	15	29	GPD1	JHU03973.P177F10	339	335	35	35	42	24	304	300	12.208	9.68571	301	3	0.00996678
18	15	30	GPD1	JHU03973.P177F10	332	391	34	34	41	24	298	357	14.583	9.76471	301	3	0.00996678
19	13	57	NEU4	JHU16976.P200D06	272	311	35	35	45	28	237	276	9.5	7.77143	210.5	26.5	0.125891
19	13	58	NEU4	JHU16976.P200D06	220	245	36	36	45	27	184	209	7.407	6.11111	210.5	26.5	0.125891
11	4	29	GPS1	JHU09442.P099C11	234	241	35	35	44	25	199	206	7.88	6.68571	182.5	16.5	0.090411
11	4	30	GPS1	JHU09442.P099C11	203	210	37	37	44	24	166	173	6.917	5.48649	182.5	16.5	0.090411
10	20	43	GPT2	JHU10395.P109E03	344	344	35	35	43	29	309	309	10.379	9.82857	297	12	0.040404
10	20	44	GPT2	JHU10395.P109E03	319	325	34	34	42	26	285	291	10.885	9.38235	297	12	0.040404
8	11	37	PRKCZ	JHU06400.P067B02	272	298	35	35	43	27	237	263	9.444	7.77143	210.5	26.5	0.125891
8	11	38	PRKCZ	JHU06400.P067B02	219	236	35	35	44	28	184	201	6.857	6.25714	210.5	26.5	0.125891
1	28	43	DCX	JHU03009.P032G04	293	328	34	34	42	26	259	294	11	8.61765	230	29	0.126087
1	28	44	DCX	JHU03009.P032G04	235	244	34	34	42	25	201	210	8.08	6.91176	230	29	0.126087
14	14	1	GSN	JHU11646.P122E02	476	530	35	35	51	45	441	495	10.644	13.6	437.5	3.5	0.008
14	14	2	GSN	JHU11646.P122E02	471	475	37	37	57	54	434	438	7.741	12.7297	437.5	3.5	0.008
16	12	23	GSN	JHU12662.P133A10	457	449	39	39	55	53	418	410	7.434	11.7179	417.5	0.5	0.0011976
16	12	24	GSN	JHU12662.P133A10	459	432	42	42	59	66	417	390	5.652	10.9286	417.5	0.5	0.0011976
9	14	45	KRTAP13-3	JHU10523.P110G06	389	369	32	32	39	23	357	337	14.348	12.1562	317	40	0.126183
9	14	46	KRTAP13-3	JHU10523.P110G06	309	320	32	32	39	26	277	288	10.808	9.65625	317	40	0.126183
10	10	17	GSTA3	JHU08773.P092E09	702	855	33	33	42	27	669	822	30.111	21.2727	634	35	0.055205
10	10	18	GSTA3	JHU08773.P092E09	632	630	33	33	42	29	599	597	20.276	19.1515	634	35	0.055205
18	16	17	GSTK1	JHU16286.P171E10	242	264	34	34	40	23	208	230	9.739	7.11765	200.5	7.5	0.0374065
18	16	18	GSTK1	JHU16286.P171E10	227	241	34	34	42	24	193	207	8.292	6.67647	200.5	7.5	0.0374065
2	23	59	AMOTL2_frag	JHU03462.P037F12	414	487	35	35	42	26	379	452	17.115	11.8286	336.5	42.5	0.1263
2	23	60	AMOTL2_frag	JHU03462.P037F12	329	411	35	35	43	25	294	376	14.72	9.4	336.5	42.5	0.1263
18	27	57	DGKQ	JHU19469.P198F08	339	358	36	36	44	25	303	322	12.56	9.41667	269	34	0.126394
18	27	58	DGKQ	JHU19469.P198F08	271	294	36	36	45	27	235	258	9.222	7.52778	269	34	0.126394
6	20	27	HSD17B7	JHU05404.P057E07	301	318	34	34	41	22	267	284	12.591	8.85294	237	30	0.126582
6	20	28	HSD17B7	JHU05404.P057E07	242	258	35	35	41	23	207	223	9.435	6.91429	237	30	0.126582
9	3	21	GYS1	JHU08863.P093H07	210	227	33	33	42	30	177	194	6.167	6.36364	164	13	0.0792683
9	3	22	GYS1	JHU08863.P093H07	185	215	34	34	42	27	151	181	6.407	5.44118	164	13	0.0792683
10	11	17	H1FX	JHU08674.P091F10	250	365	33	33	41	27	217	332	12	7.57576	203.5	13.5	0.0663391
10	11	18	H1FX	JHU08674.P091F10	224	373	34	34	43	30	190	339	11	6.58824	203.5	13.5	0.0663391
10	30	59	HAO1	JHU11452.P120E10	353	366	35	35	43	24	318	331	13.458	10.0857	317.5	0.5	0.0015748
10	30	60	HAO1	JHU11452.P120E10	353	345	36	36	45	27	317	309	11.111	9.80556	317.5	0.5	0.0015748
20	16	19	PHC1	JHU16605.P175A02	859	967	37	37	48	30	822	930	30.633	23.2162	729.5	92.5	0.126799
20	16	20	PHC1	JHU16605.P175A02	675	661	38	38	48	33	637	623	18.576	17.7632	729.5	92.5	0.126799
14	23	21	HEATR3	JHU12667.P133F08	189	202	35	35	43	25	154	167	6.36	5.4	147	7	0.047619
14	23	22	HEATR3	JHU12667.P133F08	175	182	35	35	43	25	140	147	5.56	5	147	7	0.047619
3	16	25	TMEM116	JHU01814.P019C02	297	303	35	35	44	29	262	268	8.931	8.48571	232.5	29.5	0.126882
3	16	26	TMEM116	JHU01814.P019C02	238	243	35	35	43	28	203	208	7.143	6.8	232.5	29.5	0.126882
18	9	49	HEPACAM	JHU19101.P194F01	275	299	34	34	42	27	241	265	9.519	8.08824	220.5	20.5	0.0929705
18	9	50	HEPACAM	JHU19101.P194F01	233	252	33	33	41	25	200	219	8.44	7.06061	220.5	20.5	0.0929705
13	16	37	IVD	JHU14019.P147G02	329	336	32	32	41	28	297	304	10.536	10.2812	263.5	33.5	0.127135
13	16	38	IVD	JHU14019.P147G02	262	275	32	32	40	27	230	243	8.704	8.1875	263.5	33.5	0.127135
10	1	15	HGS	JHU08677.P091F05	1817	1753	33	33	42	30	1784	1720	57.033	55.0606	1684	100	0.0593824
10	1	16	HGS	JHU08677.P091F05	1617	1672	33	33	42	32	1584	1639	50.938	49	1684	100	0.0593824
15	29	49	HIP1R	JHU14651.P154D02	236	262	37	37	46	28	199	225	7.714	6.37838	195	4	0.0205128
15	29	50	HIP1R	JHU14651.P154D02	227	267	36	36	46	29	191	231	7.621	6.30556	195	4	0.0205128
10	16	21	RALYL	JHU09069.P095E06	455	445	34	34	42	26	421	411	15.5	13.3824	373.5	47.5	0.127175
10	16	22	RALYL	JHU09069.P095E06	361	367	35	35	45	30	326	332	10.733	10.3143	373.5	47.5	0.127175
10	16	15	HK1	JHU08679.P091E06	352	362	34	34	44	37	318	328	8.595	10.3529	292	26	0.0890411
10	16	16	HK1	JHU08679.P091E06	300	289	34	34	43	34	266	255	7.235	8.82353	292	26	0.0890411
11	2	45	HLCS	JHU10397.P109C05	304	329	35	35	43	24	269	294	11.917	8.68571	286	17	0.0594406
11	2	46	HLCS	JHU10397.P109C05	339	334	36	36	43	24	303	298	12.125	9.41667	286	17	0.0594406
17	13	49	C1QTNF9B	JHU19265.P196H02	262	310	32	32	40	28	230	278	9.643	8.1875	204	26	0.127451
17	13	50	C1QTNF9B	JHU19265.P196H02	210	234	32	32	39	24	178	202	8.125	6.5625	204	26	0.127451
14	16	29	RAB11A	JHU13281.P139E10	215	237	34	34	41	24	181	203	8.167	6.32353	160.5	20.5	0.127726
14	16	30	RAB11A	JHU13281.P139E10	174	195	34	34	41	23	140	161	6.696	5.11765	160.5	20.5	0.127726
17	15	57	INPP5D	JHU19388.P197H06	474	498	33	33	40	24	441	465	19.083	14.3636	391	50	0.127877
17	15	58	INPP5D	JHU19388.P197H06	373	382	32	32	40	24	341	350	14.25	11.6562	391	50	0.127877
17	9	43	RAB17	JHU07365.P190H01	302	330	33	33	41	26	269	297	11.115	9.15152	238.5	30.5	0.127883
17	9	44	RAB17	JHU07365.P190H01	241	262	33	33	41	25	208	229	8.84	7.30303	238.5	30.5	0.127883
2	28	31	CSTF1	JHU02225.P024E04	256	259	36	36	44	26	220	223	8.269	7.11111	195	25	0.128205
2	28	32	CSTF1	JHU02225.P024E04	205	222	35	35	43	25	170	187	7.16	5.85714	195	25	0.128205
7	1	49	KCNAB2	JHU07151.P075D01	355	363	35	35	43	24	320	328	13.333	10.1429	283.5	36.5	0.128748
7	1	50	KCNAB2	JHU07151.P075D01	283	304	36	36	43	23	247	268	11.348	7.86111	283.5	36.5	0.128748
2	31	53	HNRNPD	JHU03396.P036F12	750	828	35	35	43	23	715	793	34.13	21.4286	659	56	0.0849772
2	31	54	HNRNPD	JHU03396.P036F12	639	880	36	36	45	27	603	844	30.926	17.75	659	56	0.0849772
8	7	57	ABCA8	JHU07296.P080B05	302	312	35	35	46	33	267	277	8.061	8.62857	236.5	30.5	0.128964
8	7	58	ABCA8	JHU07296.P080B05	241	270	35	35	44	27	206	235	8.37	6.88571	236.5	30.5	0.128964
18	6	11	RALY	JHU15931.P167E09	568	624	34	34	41	25	534	590	23.32	16.7059	473	61	0.128964
18	6	12	RALY	JHU15931.P167E09	445	479	33	33	39	23	412	446	19.13	13.4848	473	61	0.128964
22	2	35	HPR	JHU17813.P221E09	253	264	34	34	42	25	219	230	8.88	7.44118	217.5	1.5	0.00689655
22	2	36	HPR	JHU17813.P221E09	251	292	35	35	43	25	216	257	9.96	7.17143	217.5	1.5	0.00689655
16	10	35	HRAS	JHU13735.P144A09	220	243	39	39	49	32	181	204	6.063	5.64103	173.5	7.5	0.0432277
16	10	36	HRAS	JHU13735.P144A09	204	214	38	38	49	34	166	176	4.853	5.36842	173.5	7.5	0.0432277
13	27	1	HSCB	JHU11650.P122H04	211	240	33	33	45	39	178	207	5	6.39394	181.5	3.5	0.0192837
13	27	2	HSCB	JHU11650.P122H04	219	222	34	34	45	36	185	188	4.917	6.44118	181.5	3.5	0.0192837
21	18	31	NOS1	JHU18111.P224G03	843	976	34	34	43	29	809	942	32.172	24.7941	716.5	92.5	0.1291
21	18	32	NOS1	JHU18111.P224G03	658	681	34	34	43	28	624	647	22.786	19.3529	716.5	92.5	0.1291
7	10	13	SPSB2	JHU04978.P052C01	262	280	35	35	44	27	227	245	8.741	7.48571	201	26	0.129353
7	10	14	SPSB2	JHU04978.P052C01	210	231	35	35	45	26	175	196	7.154	6	201	26	0.129353
6	16	29	HSD3B1	JHU05610.P059E10	349	381	34	34	43	29	315	347	11.655	10.2647	289	26	0.0899654
6	16	30	HSD3B1	JHU05610.P059E10	297	317	34	34	43	29	263	283	9.448	8.73529	289	26	0.0899654
11	7	7	HSD3B2	JHU08391.P088D01	322	357	36	36	45	26	286	321	12	8.94444	278	8	0.028777
11	7	8	HSD3B2	JHU08391.P088D01	307	339	37	37	46	28	270	302	10.464	8.2973	278	8	0.028777
1	16	57	PEX7	JHU03717.P039G06	223	253	31	31	38	24	192	222	8.958	7.19355	170	22	0.129412
1	16	58	PEX7	JHU03717.P039G06	180	213	32	32	39	24	148	181	7.25	5.625	170	22	0.129412
4	22	49	AKR1C1	JHU03170.P034A03	704	659	37	37	47	31	667	622	19.742	19.027	590.5	76.5	0.129551
4	22	50	AKR1C1	JHU03170.P034A03	551	514	37	37	47	31	514	477	15.065	14.8919	590.5	76.5	0.129551
7	14	25	HSFY1	JHU05508.P058C02	247	266	36	36	46	28	211	230	7.857	6.86111	205.5	5.5	0.026764
7	14	26	HSFY1	JHU05508.P058C02	236	252	36	36	45	27	200	216	7.667	6.55556	205.5	5.5	0.026764
18	7	47	HSP90B1	JHU00037.P192F09	303	310	34	34	41	25	269	276	10.76	8.91176	262.5	6.5	0.0247619
18	7	48	HSP90B1	JHU00037.P192F09	290	299	34	34	42	25	256	265	10.28	8.52941	262.5	6.5	0.0247619
23	7	13	HSPA1A	JHU18458.P212D01	449	466	38	38	48	29	411	428	14.414	11.8158	402	9	0.0223881
23	7	14	HSPA1A	JHU18458.P212D01	432	432	39	39	48	28	393	393	13.714	11.0769	402	9	0.0223881
10	28	23	HSPA2	JHU09160.P096E12	462	447	35	35	43	25	427	412	16.16	13.2	426	1	0.00234742
10	28	24	HSPA2	JHU09160.P096E12	460	469	35	35	45	29	425	434	14.621	13.1429	426	1	0.00234742
15	17	29	HSPA2	JHU13150.P138D11	747	746	39	39	49	33	708	707	21.121	19.1538	743.5	35.5	0.0477471
15	17	30	HSPA2	JHU13150.P138D11	818	805	39	39	49	33	779	766	22.909	20.9744	743.5	35.5	0.0477471
24	22	15	HSPA6	JHU18279.P210A07	402	381	39	39	51	38	363	342	8.684	10.3077	338.5	24.5	0.0723781
24	22	16	HSPA6	JHU18279.P210A07	353	341	39	39	50	36	314	302	8.083	9.05128	338.5	24.5	0.0723781
10	19	11	HSPA8	JHU08299.P087F11	369	637	35	35	48	36	334	602	16.361	10.5429	317	17	0.0536278
10	19	12	HSPA8	JHU08299.P087F11	336	339	36	36	51	40	300	303	7.2	9.33333	317	17	0.0536278
17	11	43	HSPB6	JHU13928.P191H02	222	264	33	33	41	26	189	231	8.577	6.72727	174.5	14.5	0.0830946
17	11	44	HSPB6	JHU13928.P191H02	193	208	33	33	41	25	160	175	6.68	5.84848	174.5	14.5	0.0830946
18	21	1	PBXIP1	JHU15640.P164F03	226	537	35	35	43	26	191	502	19	6.45714	169	22	0.130178
18	21	2	PBXIP1	JHU15640.P164F03	182	688	35	35	43	25	147	653	25.8	5.2	169	22	0.130178
6	6	35	PSMA2	JHU06019.P063E09	232	246	33	33	40	28	199	213	7.357	7.0303	176	23	0.130682
6	6	36	PSMA2	JHU06019.P063E09	186	202	33	33	40	23	153	169	7.043	5.63636	176	23	0.130682
20	20	55	PRB1	JHU19422.P197A03	265	322	36	36	48	33	229	286	8.303	7.36111	202.5	26.5	0.130864
20	20	56	PRB1	JHU19422.P197A03	214	250	38	38	47	31	176	212	6.548	5.63158	202.5	26.5	0.130864
4	8	29	IDO1	JHU01676.P018A09	191	215	35	35	47	34	156	180	4.941	5.45714	148	8	0.0540541
4	8	30	IDO1	JHU01676.P018A09	175	189	35	35	43	28	140	154	5.214	5	148	8	0.0540541
23	2	1	IDO2	JHU17059.P201C01	262	284	37	37	45	28	225	247	8.536	7.08108	223.5	1.5	0.00671141
23	2	2	IDO2	JHU17059.P201C01	258	273	36	36	44	27	222	237	8.481	7.16667	223.5	1.5	0.00671141
13	32	29	IFFO1	JHU13149.P138G12	205	214	33	33	42	30	172	181	5.733	6.21212	161.5	10.5	0.0650155
13	32	30	IFFO1	JHU13149.P138G12	185	213	34	34	43	30	151	179	5.667	5.44118	161.5	10.5	0.0650155
24	13	1	PDK1	JHU17272.P204B02	335	333	38	38	48	30	297	295	9.5	8.81579	262.5	34.5	0.131429
24	13	2	PDK1	JHU17272.P204B02	267	260	39	39	50	33	228	221	6.364	6.84615	262.5	34.5	0.131429
18	5	19	IGHA1	JHU16422.P173F01	189	207	33	33	41	25	156	174	6.64	5.72727	148.5	7.5	0.0505051
18	5	20	IGHA1	JHU16422.P173F01	174	182	33	33	41	25	141	149	5.64	5.27273	148.5	7.5	0.0505051
18	20	1	IGHA2	JHU15326.P161E03	245	265	35	35	42	24	210	230	9.292	7	199	11	0.0552764
18	20	2	IGHA2	JHU15326.P161E03	222	246	34	34	42	25	188	212	8.16	6.52941	199	11	0.0552764
5	7	59	RAB34	JHU07366.P080H09	282	319	33	33	40	24	249	286	11.625	8.54545	220	29	0.131818
5	7	60	RAB34	JHU07366.P080H09	224	238	33	33	40	25	191	205	7.92	6.78788	220	29	0.131818
3	22	43	IGHG1	JHU02822.P030C03	211	237	35	35	45	28	176	202	6.857	6.02857	172.5	3.5	0.0202899
3	22	44	IGHG1	JHU02822.P030C03	204	214	35	35	45	29	169	179	5.828	5.82857	172.5	3.5	0.0202899
9	1	17	ADAT3	JHU08691.P091H09	1240	1292	34	34	45	36	1206	1258	34.639	36.4706	1065	141	0.132394
9	1	18	ADAT3	JHU08691.P091H09	958	926	34	34	43	34	924	892	25.971	28.1765	1065	141	0.132394
5	17	45	IGHG1	JHU06646.P070H07	235	256	32	32	39	25	203	224	8.68	7.34375	193	10	0.0518135
5	17	46	IGHG1	JHU06646.P070H07	215	237	32	32	40	26	183	205	7.577	6.71875	193	10	0.0518135
6	1	43	IGHG1	JHU06762.P071F01	428	447	33	33	39	21	395	414	19.429	12.9697	381.5	13.5	0.0353866
6	1	44	IGHG1	JHU06762.P071F01	401	418	33	33	40	23	368	385	16.435	12.1515	381.5	13.5	0.0353866
7	1	43	IGHG1	JHU06761.P071D01	405	438	35	35	43	24	370	403	16.458	11.5714	358	12	0.0335196
7	1	44	IGHG1	JHU06761.P071D01	381	388	35	35	44	26	346	353	13.231	10.8857	358	12	0.0335196
8	12	31	ARHGEF16	JHU05765.P061A02	252	301	34	34	43	27	218	267	9.556	7.41176	192.5	25.5	0.132468
8	12	32	ARHGEF16	JHU05765.P061A02	201	215	34	34	42	26	167	181	6.654	5.91176	192.5	25.5	0.132468
13	25	59	IGHG1	JHU15130.P159H12	338	360	33	33	41	27	305	327	11.815	10.2424	302.5	2.5	0.00826446
13	25	60	IGHG1	JHU15130.P159H12	334	337	34	34	43	31	300	303	9.484	9.82353	302.5	2.5	0.00826446
15	10	55	IGHG1	JHU15226.P160C01	215	233	36	36	44	26	179	197	7.269	5.97222	171.5	7.5	0.0437318
15	10	56	IGHG1	JHU15226.P160C01	200	209	36	36	45	28	164	173	5.857	5.55556	171.5	7.5	0.0437318
15	21	57	IGHG1	JHU15224.P160D07	201	231	35	35	45	27	166	196	6.889	5.74286	160.5	5.5	0.0342679
15	21	58	IGHG1	JHU15224.P160D07	190	211	35	35	45	26	155	176	6.385	5.42857	160.5	5.5	0.0342679
4	25	43	HEMK1	JHU02919.P031B04	223	233	35	35	43	26	188	198	7.308	6.37143	166	22	0.13253
4	25	44	HEMK1	JHU02919.P031B04	179	203	35	35	44	27	144	168	5.889	5.11429	166	22	0.13253
17	23	19	IGHG1	JHU16423.P173H04	461	476	33	33	41	27	428	443	16.111	13.9697	397.5	30.5	0.0767296
17	23	20	IGHG1	JHU16423.P173H04	399	394	32	32	40	25	367	362	14.16	12.4688	397.5	30.5	0.0767296
18	22	1	RAB34	JHU15448.P162E03	364	386	35	35	45	30	329	351	11.367	10.4	290.5	38.5	0.13253
18	22	2	RAB34	JHU15448.P162E03	287	309	35	35	44	27	252	274	9.815	8.2	290.5	38.5	0.13253
20	21	39	TAB2	JHU10730.P188B07	321	371	35	35	46	30	286	336	10.833	9.17143	252.5	33.5	0.132673
20	21	40	TAB2	JHU10730.P188B07	256	277	37	37	46	28	219	240	8.25	6.91892	252.5	33.5	0.132673
18	12	13	D2HGDH	JHU16079.P169E02	485	528	33	33	40	23	452	495	21.217	14.697	399	53	0.132832
18	12	14	D2HGDH	JHU16079.P169E02	380	392	34	34	41	26	346	358	13.5	11.1765	399	53	0.132832
3	6	13	PCBP4	JHU01024.P011C01	267	295	37	37	46	26	230	258	9.577	7.21622	203	27	0.133005
3	6	14	PCBP4	JHU01024.P011C01	213	231	37	37	46	30	176	194	6.167	5.75676	203	27	0.133005
19	2	23	IGHG1	JHU16425.P173C09	301	316	35	35	45	27	266	281	10.037	8.6	246.5	19.5	0.0791075
19	2	24	IGHG1	JHU16425.P173C09	264	274	37	37	46	27	227	237	8.444	7.13514	246.5	19.5	0.0791075
7	31	57	FAM49B	JHU07326.P080D08	1069	1188	35	35	45	28	1034	1153	40.821	30.5429	912.5	121.5	0.133151
7	31	58	FAM49B	JHU07326.P080D08	826	936	35	35	44	26	791	901	34.308	23.6	912.5	121.5	0.133151
20	3	3	IGHG1	JHU15327.P161B07	331	347	36	36	50	40	295	311	7.425	9.19444	299.5	4.5	0.015025
20	3	4	IGHG1	JHU15327.P161B07	343	343	39	39	55	49	304	304	5.878	8.79487	299.5	4.5	0.015025
20	5	19	IGHG1	JHU16426.P173B01	496	510	37	37	46	29	459	473	16	13.4054	437.5	21.5	0.0491429
20	5	20	IGHG1	JHU16426.P173B01	454	448	38	38	47	30	416	410	13.367	11.9474	437.5	21.5	0.0491429
20	7	11	IGHG3	JHU15998.P168B09	325	328	34	34	43	27	291	294	10.556	9.55882	287.5	3.5	0.0121739
20	7	12	IGHG3	JHU15998.P168B09	319	333	35	35	45	46	284	298	6.261	9.11429	287.5	3.5	0.0121739
20	4	35	U2AF2	JHU19778.P183A11	347	347	37	37	47	30	310	310	10	9.37838	273.5	36.5	0.133455
20	4	36	U2AF2	JHU19778.P183A11	274	292	37	37	48	32	237	255	7.625	7.40541	273.5	36.5	0.133455
22	19	17	TCP1	JHU18418.P211F11	276	369	35	35	43	26	241	334	12.538	7.88571	212.5	28.5	0.134118
22	19	18	TCP1	JHU18418.P211F11	219	232	35	35	43	26	184	197	7.269	6.25714	212.5	28.5	0.134118
15	14	43	SNX9	JHU14342.P150C02	451	460	37	37	46	30	414	423	13.8	12.1892	365	49	0.134247
15	14	44	SNX9	JHU14342.P150C02	353	353	37	37	46	28	316	316	10.964	9.54054	365	49	0.134247
21	2	35	IRF2BP2	JHU17814.P221G09	571	588	35	35	44	29	536	553	18.759	16.3143	472.5	63.5	0.134392
21	2	36	IRF2BP2	JHU17814.P221G09	444	508	35	35	45	30	409	473	15.433	12.6857	472.5	63.5	0.134392
14	4	57	IGKC	JHU15131.P159E07	245	263	34	34	41	24	211	229	9.25	7.20588	225.5	14.5	0.0643016
14	4	58	IGKC	JHU15131.P159E07	273	288	33	33	40	22	240	255	11.273	8.27273	225.5	14.5	0.0643016
15	18	55	IGKC	JHU15231.P160C03	241	243	35	35	44	25	206	208	7.96	6.88571	197.5	8.5	0.043038
15	18	56	IGKC	JHU15231.P160C03	224	237	35	35	45	27	189	202	7.111	6.4	197.5	8.5	0.043038
1	11	57	SMRP1	JHU03667.P039H06	209	224	32	32	40	25	177	192	7.36	6.53125	156	21	0.134615
1	11	58	SMRP1	JHU03667.P039H06	167	198	32	32	40	25	135	166	6.32	5.21875	156	21	0.134615
2	17	47	SMUG1	JHU02856.P030F11	219	229	34	34	41	23	185	195	8.174	6.44118	163	22	0.134969
2	17	48	SMUG1	JHU02856.P030F11	175	190	34	34	41	22	141	156	6.773	5.14706	163	22	0.134969
20	20	21	IGKC	JHU16431.P173A07	962	879	38	38	48	34	924	841	24.441	25.3158	869	55	0.0632911
20	20	22	IGKC	JHU16431.P173A07	852	736	38	38	51	44	814	698	15.568	22.4211	869	55	0.0632911
17	2	49	IGKV1OR2-108	JHU19024.P193G01	212	235	34	34	44	34	178	201	5.618	6.23529	165	13	0.0787879
17	2	50	IGKV1OR2-108	JHU19024.P193G01	186	206	34	34	45	32	152	172	5.031	5.47059	165	13	0.0787879
11	16	31	ZNF784	JHU09887.P103C02	220	262	35	35	43	26	185	227	8.423	6.28571	163	22	0.134969
11	16	32	ZNF784	JHU09887.P103C02	176	188	35	35	44	27	141	153	5.333	5.02857	163	22	0.134969
19	5	23	IGL@	JHU16435.P173D09	241	247	38	38	47	28	203	209	7.143	6.34211	190	13	0.0684211
19	5	24	IGL@	JHU16435.P173D09	215	217	38	38	46	27	177	179	6.333	5.65789	190	13	0.0684211
20	9	55	IKBKE	JHU19484.P198B01	264	281	39	39	48	32	225	242	7.281	6.76923	225	0	0
20	9	56	IKBKE	JHU19484.P198B01	264	266	39	39	49	32	225	227	6.781	6.76923	225	0	0
17	30	39	NAALAD2	JHU15814.P188G06	324	343	34	34	41	23	290	309	13.13	9.52941	255.5	34.5	0.135029
17	30	40	NAALAD2	JHU15814.P188G06	255	308	34	34	42	25	221	274	10.64	7.5	255.5	34.5	0.135029
1	10	35	EIF3L	JHU02234.P024G09	220	237	31	31	39	26	189	206	7.615	7.09677	166.5	22.5	0.135135
1	10	36	EIF3L	JHU02234.P024G09	175	204	31	31	40	27	144	173	6.074	5.64516	166.5	22.5	0.135135
10	16	25	IMPDH2	JHU09448.P099E02	179	213	35	35	44	32	144	178	5.281	5.11429	151	7	0.0463576
10	16	26	IMPDH2	JHU09448.P099E02	194	219	36	36	46	35	158	183	4.943	5.38889	151	7	0.0463576
6	10	59	F7	JHU07324.P080E09	285	305	33	33	40	23	252	272	11.522	8.63636	222	30	0.135135
6	10	60	F7	JHU07324.P080E09	225	233	33	33	39	23	192	200	8.435	6.81818	222	30	0.135135
13	27	15	IRF2BP1	JHU12393.P130H08	271	285	33	33	41	25	238	252	9.76	8.21212	231.5	6.5	0.0280778
13	27	16	IRF2BP1	JHU12393.P130H08	257	278	32	32	39	24	225	246	9.958	8.03125	231.5	6.5	0.0280778
17	17	29	KISS1	JHU08876.P178H11	214	226	31	31	39	28	183	195	6.679	6.90323	161	22	0.136646
17	17	30	KISS1	JHU08876.P178H11	171	193	32	32	39	23	139	161	6.696	5.34375	161	22	0.136646
19	12	33	Irx5	JHU19581.P181C06	944	989	38	38	47	28	906	951	33.643	24.8421	952	46	0.0483193
19	12	34	Irx5	JHU19581.P181C06	1035	1225	37	37	46	28	998	1188	42.107	27.973	952	46	0.0483193
23	1	7	IRX5	JHU16747.P207D01	856	896	36	36	44	26	820	860	32.769	23.7778	784.5	35.5	0.0452518
23	1	8	IRX5	JHU16747.P207D01	786	841	37	37	45	26	749	804	30.615	21.2432	784.5	35.5	0.0452518
18	20	39	SAMD4B	JHU19937.P185E07	421	460	35	35	42	24	386	425	17.417	12.0286	339.5	46.5	0.136966
18	20	40	SAMD4B	JHU19937.P185E07	328	359	35	35	42	23	293	324	13.783	9.37143	339.5	46.5	0.136966
13	30	49	ITCH	JHU14846.P156G02	554	553	33	33	42	27	521	520	18.926	16.7879	474.5	46.5	0.0979979
13	30	50	ITCH	JHU14846.P156G02	462	441	34	34	46	43	428	407	9.186	13.5882	474.5	46.5	0.0979979
17	4	49	ITIH2	JHU19200.P195G03	347	355	35	35	46	38	312	320	8.132	9.91429	287	25	0.087108
17	4	50	ITIH2	JHU19200.P195G03	296	318	34	34	43	29	262	284	9.483	8.70588	287	25	0.087108
18	25	51	ITIH3	JHU19201.P195F08	285	285	35	35	43	23	250	250	10.522	8.14286	242.5	7.5	0.0309278
18	25	52	ITIH3	JHU19201.P195F08	270	282	35	35	43	24	235	247	9.958	7.71429	242.5	7.5	0.0309278
18	13	5	NOS3	JHU15633.P164F10	287	300	34	34	42	26	253	266	9.923	8.44118	222.5	30.5	0.137079
18	13	6	NOS3	JHU15633.P164F10	226	232	34	34	42	27	192	198	7.037	6.64706	222.5	30.5	0.137079
13	12	57	SPRR3	JHU14973.P157G06	576	788	33	33	43	33	543	755	22.576	17.4545	477.5	65.5	0.137173
13	12	58	SPRR3	JHU14973.P157G06	445	486	33	33	45	55	412	453	8.018	13.4848	477.5	65.5	0.137173
24	27	41	JHU18929	JHU18929.P226B12	269	307	38	38	47	29	231	269	8.966	7.07895	216.5	14.5	0.0669746
24	27	42	JHU18929	JHU18929.P226B12	239	263	37	37	47	31	202	226	6.968	6.45946	216.5	14.5	0.0669746
18	13	1	NME4	JHU15632.P164F02	343	366	34	34	41	26	309	332	12.5	10.0882	271.5	37.5	0.138122
18	13	2	NME4	JHU15632.P164F02	268	277	34	34	43	29	234	243	8.069	7.88235	271.5	37.5	0.138122
8	14	41	KCMF1	JHU06268.P066A10	219	240	35	35	46	31	184	205	6.258	6.25714	194	10	0.0515464
8	14	42	KCMF1	JHU06268.P066A10	239	253	35	35	43	28	204	218	7.5	6.82857	194	10	0.0515464
8	29	25	KCNAB1	JHU05510.P058B02	415	504	35	35	44	28	380	469	16.429	11.8571	407	27	0.0663391
8	29	26	KCNAB1	JHU05510.P058B02	468	508	34	34	43	27	434	474	17.222	13.7647	407	27	0.0663391
1	14	49	EFHC1	JHU03202.P034G02	523	506	33	33	41	28	490	473	16.607	15.8485	430.5	59.5	0.138211
1	14	50	EFHC1	JHU03202.P034G02	404	431	33	33	41	26	371	398	15	12.2424	430.5	59.5	0.138211
18	11	31	ZNF221	JHU19785.P183F02	210	227	33	33	39	22	177	194	8.545	6.36364	155.5	21.5	0.138264
18	11	32	ZNF221	JHU19785.P183F02	167	188	33	33	40	23	134	155	6.435	5.06061	155.5	21.5	0.138264
9	20	9	KCTD17	JHU08104.P085G07	185	202	33	33	40	24	152	169	6.75	5.60606	143.5	8.5	0.0592334
9	20	10	KCTD17	JHU08104.P085G07	167	184	32	32	39	24	135	152	6.042	5.21875	143.5	8.5	0.0592334
18	29	5	KDM1A	JHU15386.P162F10	776	828	38	38	46	28	738	790	27.929	20.4211	683.5	54.5	0.0797366
18	29	6	KDM1A	JHU15386.P162F10	667	673	38	38	47	29	629	635	21.586	17.5526	683.5	54.5	0.0797366
19	18	23	MLEC	JHU29112.P176C11	250	288	36	36	45	27	214	252	9	6.94444	188	26	0.138298
19	18	24	MLEC	JHU29112.P176C11	197	223	35	35	44	25	162	188	7.16	5.62857	188	26	0.138298
17	20	39	KDM5C	JHU19977.P185G07	249	270	33	33	40	26	216	237	8.846	7.54545	200	16	0.08
17	20	40	KDM5C	JHU19977.P185G07	216	255	32	32	39	23	184	223	9.391	6.75	200	16	0.08
19	24	49	KDM6A	JHU19204.P195C04	256	273	37	37	46	28	219	236	8.107	6.91892	207	12	0.057971
19	24	50	KDM6A	JHU19204.P195C04	233	251	38	38	46	29	195	213	7.069	6.13158	207	12	0.057971
10	6	13	HNRNPU	JHU08681.P091E01	683	721	33	33	42	27	650	688	25.148	20.697	571	79	0.138354
10	6	14	HNRNPU	JHU08681.P091E01	526	555	34	34	42	27	492	521	19	15.4706	571	79	0.138354
9	20	37	MYL10	JHU10027.P105G03	258	266	32	32	39	25	226	234	9.08	8.0625	198.5	27.5	0.138539
9	20	38	MYL10	JHU10027.P105G03	203	225	32	32	39	24	171	193	7.75	6.34375	198.5	27.5	0.138539
1	31	49	KIAA1147	JHU03402.P036H04	192	209	34	34	41	25	158	175	6.72	5.64706	159.5	1.5	0.00940439
1	31	50	KIAA1147	JHU03402.P036H04	195	205	34	34	42	27	161	171	6.037	5.73529	159.5	1.5	0.00940439
18	2	7	KIF7	JHU15713.P165E01	215	294	34	34	41	24	181	260	10.542	6.32353	168	13	0.077381
18	2	8	KIF7	JHU15713.P165E01	189	218	34	34	42	26	155	184	6.769	5.55882	168	13	0.077381
13	14	21	ESD	JHU12753.P134G06	237	267	32	32	43	32	205	235	7	7.40625	180	25	0.138889
13	14	22	ESD	JHU12753.P134G06	188	199	33	33	42	32	155	166	4.906	5.69697	180	25	0.138889
1	16	55	KJ901885	JHU03716.P039G02	441	637	33	33	41	27	408	604	22.074	13.3636	372	36	0.0967742
1	16	56	KJ901885	JHU03716.P039G02	368	363	32	32	40	25	336	331	12.92	11.5	372	36	0.0967742
17	2	21	KJ902480.1_frag	JHU16429.P173G05	294	333	34	34	43	28	260	299	10.357	8.64706	239.5	20.5	0.085595
17	2	22	KJ902480.1_frag	JHU16429.P173G05	253	274	34	34	43	27	219	240	8.556	7.44118	239.5	20.5	0.085595
20	14	43	KJ905804	JHU03978.P190A02	647	656	37	37	47	31	610	619	19.645	17.4865	597	13	0.0217755
20	14	44	KJ905804	JHU03978.P190A02	622	620	38	38	49	33	584	582	17.303	16.3684	597	13	0.0217755
9	22	29	PRR35	JHU09362.P098G11	328	479	33	33	40	25	295	446	17.56	9.93939	259	36	0.138996
9	22	30	PRR35	JHU09362.P098G11	256	342	33	33	40	25	223	309	12.08	7.75758	259	36	0.138996
10	15	25	KLC2	JHU09266.P097F02	427	452	35	35	44	34	392	417	12	12.2	362.5	29.5	0.0813793
10	15	26	KLC2	JHU09266.P097F02	368	404	35	35	48	110	333	369	3.236	10.5143	362.5	29.5	0.0813793
8	10	7	KLF7	JHU04560.P048A01	268	279	35	35	44	28	233	244	8.393	7.65714	228.5	4.5	0.0196937
8	10	8	KLF7	JHU04560.P048A01	258	266	34	34	44	28	224	232	7.929	7.58824	228.5	4.5	0.0196937
14	16	59	FAM21A	JHU15169.P159E10	267	352	34	34	41	24	233	318	12.958	7.85294	204.5	28.5	0.139364
14	16	60	FAM21A	JHU15169.P159E10	210	231	34	34	42	23	176	197	8.217	6.17647	204.5	28.5	0.139364
17	16	33	KLHL26	JHU19723.P183G06	260	285	32	32	39	25	228	253	9.84	8.125	218.5	9.5	0.0434783
17	16	34	KLHL26	JHU19723.P183G06	240	262	31	31	39	24	209	231	9.292	7.74194	218.5	9.5	0.0434783
1	9	29	F13A1	JHU01660.P018H09	747	798	32	32	39	24	715	766	31.625	23.3438	627.5	87.5	0.139442
1	9	30	F13A1	JHU01660.P018H09	573	599	33	33	39	25	540	566	22.4	17.3636	627.5	87.5	0.139442
12	10	13	CCDC9	JHU08753.P092A01	490	516	35	35	45	29	455	481	16.241	14	399	56	0.140351
12	10	14	CCDC9	JHU08753.P092A01	377	394	34	34	43	27	343	360	13	11.0882	399	56	0.140351
19	1	47	KRTAP19-5	JHU10315.P191D09	406	446	36	36	44	24	370	410	16.75	11.2778	342.5	27.5	0.080292
19	1	48	KRTAP19-5	JHU10315.P191D09	350	348	35	35	44	25	315	313	12.16	10	342.5	27.5	0.080292
10	21	37	KRTAP20-1	JHU10316.P108F03	387	406	35	35	43	24	352	371	15.125	11.0571	335	17	0.0507463
10	21	38	KRTAP20-1	JHU10316.P108F03	353	353	35	35	42	24	318	318	12.958	10.0857	335	17	0.0507463
22	8	27	KRTAP6-1	JHU17546.P218E05	199	201	34	34	43	27	165	167	5.852	5.85294	157.5	7.5	0.047619
22	8	28	KRTAP6-1	JHU17546.P218E05	184	187	34	34	44	28	150	153	5.107	5.41176	157.5	7.5	0.047619
1	23	45	KXD1	JHU02703.P029H08	185	212	33	33	41	53	152	179	3.226	5.60606	148	4	0.027027
1	23	46	KXD1	JHU02703.P029H08	176	184	32	32	38	22	144	152	6.636	5.5	148	4	0.027027
2	5	55	L3HYPDH	JHU03473.P037F01	251	262	34	34	41	25	217	228	8.84	7.38235	218	1	0.00458716
2	5	56	L3HYPDH	JHU03473.P037F01	252	267	33	33	41	24	219	234	9.417	7.63636	218	1	0.00458716
11	4	35	LACE1	JHU09836.P103C11	409	417	35	35	44	26	374	382	14.346	11.6857	355	19	0.0535211
11	4	36	LACE1	JHU09836.P103C11	371	377	35	35	43	24	336	342	13.917	10.6	355	19	0.0535211
14	18	15	CELF4	JHU12549.P132E07	220	279	34	34	40	22	186	245	10.864	6.47059	163	23	0.141104
14	18	16	CELF4	JHU12549.P132E07	174	199	34	34	42	25	140	165	6.28	5.11765	163	23	0.141104
1	12	55	LAPTM4A	JHU03508.P037G02	211	233	33	33	40	25	178	200	7.72	6.39394	168.5	9.5	0.0563798
1	12	56	LAPTM4A	JHU03508.P037G02	192	202	33	33	40	25	159	169	6.48	5.81818	168.5	9.5	0.0563798
1	19	45	EBI3	JHU02905.P031H07	222	241	32	32	40	27	190	209	7.444	6.9375	166.5	23.5	0.141141
1	19	46	EBI3	JHU02905.P031H07	174	199	31	31	38	23	143	168	7	5.6129	166.5	23.5	0.141141
3	1	11	LARP4	JHU00624.P007D09	202	208	36	36	45	25	166	172	6.52	5.61111	158.5	7.5	0.0473186
3	1	12	LARP4	JHU00624.P007D09	186	190	35	35	44	25	151	155	5.84	5.31429	158.5	7.5	0.0473186
3	15	55	BAG6	JHU03468.P037D02	253	310	35	35	44	25	218	275	10.64	7.22857	191	27	0.141361
3	15	56	BAG6	JHU03468.P037D02	200	231	36	36	44	27	164	195	6.926	5.55556	191	27	0.141361
19	7	3	LAX1	JHU15620.P164D05	216	224	37	37	46	31	179	187	5.742	5.83784	175.5	3.5	0.019943
19	7	4	LAX1	JHU15620.P164D05	209	452	37	37	46	29	172	415	14	5.64865	175.5	3.5	0.019943
18	8	21	LCE3A	JHU16529.P174E05	219	255	34	34	42	25	185	221	8.52	6.44118	177.5	7.5	0.0422535
18	8	22	LCE3A	JHU16529.P174E05	204	237	34	34	41	24	170	203	8.167	6	177.5	7.5	0.0422535
2	16	43	PCOLCE	JHU02942.P031E02	284	303	34	34	42	25	250	269	10.44	8.35294	219	31	0.141553
2	16	44	PCOLCE	JHU02942.P031E02	222	244	34	34	41	25	188	210	8.12	6.52941	219	31	0.141553
19	1	31	ABCA2	JHU19766.P183D01	317	344	35	35	43	25	282	309	12.04	9.05714	247	35	0.1417
19	1	32	ABCA2	JHU19766.P183D01	247	256	35	35	43	25	212	221	8.52	7.05714	247	35	0.1417
1	2	56	LDOC1	JHU03509.P037G01	416	416	35	35	47	33	381	381	11.182	11.8857	389.5	8.5	0.0218228
1	5	56	LDOC1	JHU03509.P037H01	432	444	34	34	44	30	398	410	13.333	12.7059	389.5	8.5	0.0218228
20	12	29	GSTA2	JHU02343.P177A10	361	420	35	35	46	32	326	385	11.688	10.3143	285.5	40.5	0.141856
20	12	30	GSTA2	JHU02343.P177A10	280	303	35	35	45	29	245	268	8.897	8	285.5	40.5	0.141856
3	19	39	DDC	JHU02520.P027D07	240	248	35	35	44	28	205	213	7.286	6.85714	179.5	25.5	0.142061
3	19	40	DDC	JHU02520.P027D07	189	199	35	35	44	27	154	164	5.741	5.4	179.5	25.5	0.142061
18	17	17	CRYZ	JHU16173.P170F11	2163	2148	33	33	40	23	2130	2115	91.652	65.5455	1865	265	0.142091
18	17	18	CRYZ	JHU16173.P170F11	1634	1787	34	34	42	24	1600	1753	72.708	48.0588	1865	265	0.142091
17	9	29	RIN1	JHU08711.P178H09	434	452	33	33	40	26	401	419	15.846	13.1515	351	50	0.14245
17	9	30	RIN1	JHU08711.P178H09	334	359	33	33	40	25	301	326	12.76	10.1212	351	50	0.14245
18	30	51	LGI3	JHU19306.P196E06	486	484	36	36	45	27	450	448	16.259	13.5	411	39	0.0948905
18	30	52	LGI3	JHU19306.P196E06	407	423	35	35	45	27	372	388	14	11.6286	411	39	0.0948905
17	7	49	LGI4	JHU19307.P196H01	199	209	33	33	41	26	166	176	6.462	6.0303	154.5	11.5	0.0744337
17	7	50	LGI4	JHU19307.P196H01	176	188	33	33	41	25	143	155	5.88	5.33333	154.5	11.5	0.0744337
10	11	7	EIF2B5	JHU08287.P087F02	236	238	33	33	41	24	203	205	8.208	7.15152	177.5	25.5	0.143662
10	11	8	EIF2B5	JHU08287.P087F02	186	197	34	34	42	24	152	163	6.458	5.47059	177.5	25.5	0.143662
19	15	35	Lin28a	JHU19586.P181D10	438	440	37	37	45	29	401	403	13.621	11.8378	435	34	0.0781609
19	15	36	Lin28a	JHU19586.P181D10	507	500	38	38	47	31	469	462	14.613	13.3421	435	34	0.0781609
9	15	15	LINC01126_frag	JHU08492.P089H06	227	242	31	31	39	24	196	211	8.458	7.32258	180	16	0.0888889
9	15	16	LINC01126_frag	JHU08492.P089H06	196	242	32	32	40	25	164	210	8.08	6.125	180	16	0.0888889
20	13	41	KDM4D	JHU10691.P188B10	354	381	36	36	46	31	318	345	10.806	9.83333	278	40	0.143885
20	13	42	KDM4D	JHU10691.P188B10	273	282	35	35	45	29	238	247	8.172	7.8	278	40	0.143885
14	12	33	DCTD	JHU13430.P141E06	386	403	33	33	40	25	353	370	14.52	11.697	308.5	44.5	0.144246
14	12	34	DCTD	JHU13430.P141E06	297	321	33	33	41	27	264	288	10.37	9	308.5	44.5	0.144246
17	14	7	USP17L22_frag	JHU15809.P166G02	241	248	31	31	39	24	210	217	8.708	7.77419	183.5	26.5	0.144414
17	14	8	USP17L22_frag	JHU15809.P166G02	189	213	32	32	40	25	157	181	6.92	5.90625	183.5	26.5	0.144414
6	3	23	ALDH4A1	JHU04994.P053F11	623	601	34	34	40	22	589	567	25.5	18.3235	514.5	74.5	0.144801
6	3	24	ALDH4A1	JHU04994.P053F11	474	488	34	34	41	23	440	454	19.435	13.9412	514.5	74.5	0.144801
17	22	37	TXNDC5	JHU02490.P186G03	553	607	32	32	41	74	521	575	7.649	17.2812	455	66	0.145055
17	22	38	TXNDC5	JHU02490.P186G03	422	462	33	33	43	73	389	429	5.74	12.7879	455	66	0.145055
6	21	31	LTA4H	JHU06102.P064F03	204	207	34	34	42	28	170	173	5.893	6	158	12	0.0759494
6	21	32	LTA4H	JHU06102.P064F03	181	192	35	35	43	25	146	157	5.96	5.17143	158	12	0.0759494
23	8	13	MAGEA1	JHU18291.P210C01	198	212	37	37	47	29	161	175	5.69	5.35135	159.5	1.5	0.00940439
23	8	14	MAGEA1	JHU18291.P210C01	197	209	39	39	48	28	158	170	5.75	5.05128	159.5	1.5	0.00940439
3	20	45	MAGEA8	JHU02742.P029C07	262	268	35	35	44	26	227	233	8.615	7.48571	226	1	0.00442478
3	20	46	MAGEA8	JHU02742.P029C07	260	262	35	35	45	29	225	227	7.483	7.42857	226	1	0.00442478
11	22	21	MAGEA9	JHU08970.P094C07	341	343	38	38	50	33	303	305	8.879	8.97368	314.5	11.5	0.036566
11	22	22	MAGEA9	JHU08970.P094C07	365	400	39	39	51	32	326	361	10.906	9.35897	314.5	11.5	0.036566
21	9	13	MAGEA9	JHU18292.P210H01	510	501	33	33	47	51	477	468	8.902	15.4545	437	40	0.0915332
21	9	14	MAGEA9	JHU18292.P210H01	430	410	33	33	45	41	397	377	8.902	13.0303	437	40	0.0915332
9	17	35	NFS1	JHU09755.P102H11	200	221	31	31	39	25	169	190	7.28	6.45161	147.5	21.5	0.145763
9	17	36	NFS1	JHU09755.P102H11	157	183	31	31	39	24	126	152	6	5.06452	147.5	21.5	0.145763
7	4	27	MAGEB4	JHU05618.P059C07	210	240	35	35	44	25	175	205	7.84	6	164	11	0.0670732
7	4	28	MAGEB4	JHU05618.P059C07	188	211	35	35	43	23	153	176	7.304	5.37143	164	11	0.0670732
22	9	25	KRTAP19-3	JHU17543.P218F01	407	412	34	34	42	25	373	378	14.8	11.9706	325.5	47.5	0.145929
22	9	26	KRTAP19-3	JHU17543.P218F01	312	323	34	34	43	28	278	289	10	9.17647	325.5	47.5	0.145929
7	2	39	MAGEC2	JHU06193.P065C05	390	369	36	36	45	27	354	333	12	10.8333	333.5	20.5	0.0614693
7	2	40	MAGEC2	JHU06193.P065C05	348	368	35	35	43	24	313	333	13.542	9.94286	333.5	20.5	0.0614693
22	25	33	MAGI1	JHU18003.P223F08	65535	54808	45	45	59	42	65490	54749	1303.55	1456.33	65490.5	0.5	7.6347e-06
22	25	34	MAGI1	JHU18003.P223F08	65535	53222	44	44	59	46	65491	53163	1155.72	1489.43	65490.5	0.5	7.6347e-06
20	25	43	MAN2B1	JHU08693.P191B04	294	334	37	37	47	31	257	297	9.258	7.94595	244	13	0.0532787
20	25	44	MAN2B1	JHU08693.P191B04	268	278	37	37	47	29	231	241	7.966	7.24324	244	13	0.0532787
8	6	51	MAPK10	JHU07156.P075A05	202	217	35	35	44	33	167	182	5.242	5.77143	175.5	8.5	0.048433
8	6	52	MAPK10	JHU07156.P075A05	221	244	37	37	46	30	184	207	6.6	5.97297	175.5	8.5	0.048433
9	11	13	MAPK7	JHU08694.P091H02	390	408	32	32	40	25	358	376	14.72	12.1875	338	20	0.0591716
9	11	14	MAPK7	JHU08694.P091H02	349	370	31	31	39	26	318	339	12.731	11.2581	338	20	0.0591716
18	22	35	BNC1	JHU19612.P182E11	246	328	34	34	41	23	212	294	12.478	7.23529	185	27	0.145946
18	22	36	BNC1	JHU19612.P182E11	192	210	34	34	41	24	158	176	7.042	5.64706	185	27	0.145946
20	15	23	MARCKSL1	JHU16451.P173B10	363	366	38	38	48	31	325	328	10.258	9.55263	296	29	0.097973
20	15	24	MARCKSL1	JHU16451.P173B10	305	299	38	38	49	35	267	261	7.143	8.02632	296	29	0.097973
19	31	43	MASP1	JHU15720.P192D04	245	275	37	37	47	30	208	238	7.6	6.62162	206.5	1.5	0.00726392
19	31	44	MASP1	JHU15720.P192D04	243	261	38	38	48	30	205	223	7.1	6.39474	206.5	1.5	0.00726392
10	6	7	MATR3	JHU08310.P087E01	227	247	34	34	41	25	193	213	8.24	6.67647	176	17	0.0965909
10	6	8	MATR3	JHU08310.P087E01	193	218	34	34	41	25	159	184	7.08	5.67647	176	17	0.0965909
4	30	27	PLEK	JHU01889.P020A06	260	267	34	34	44	28	226	233	7.964	7.64706	197	29	0.147208
4	30	28	PLEK	JHU01889.P020A06	203	209	35	35	46	30	168	174	5.433	5.8	197	29	0.147208
9	6	41	MBNL3	JHU10226.P107G09	598	640	33	33	42	28	565	607	21.357	18.1212	570	5	0.00877193
9	6	42	MBNL3	JHU10226.P107G09	608	621	33	33	42	28	575	588	20.679	18.4242	570	5	0.00877193
10	2	17	MCCC1	JHU08487.P089E09	2113	2026	34	34	42	30	2079	1992	66.133	62.1471	1979.5	99.5	0.0502652
10	2	18	MCCC1	JHU08487.P089E09	1914	1823	34	34	46	46	1880	1789	38.63	56.2941	1979.5	99.5	0.0502652
12	4	5	SAMD4A	JHU07943.P083A11	263	303	37	37	45	27	226	266	9.556	7.10811	197	29	0.147208
12	4	6	SAMD4A	JHU07943.P083A11	205	230	37	37	46	27	168	193	6.815	5.54054	197	29	0.147208
18	24	31	CCT4	JHU19708.P183E04	257	282	35	35	42	23	222	247	10.435	7.34286	193.5	28.5	0.147287
18	24	32	CCT4	JHU19708.P183E04	199	251	34	34	41	21	165	217	10	5.85294	193.5	28.5	0.147287
9	8	25	BZW2	JHU09319.P098G01	324	821	32	32	40	28	292	789	27.893	10.125	254.5	37.5	0.147348
9	8	26	BZW2	JHU09319.P098G01	249	272	32	32	40	26	217	240	8.923	7.78125	254.5	37.5	0.147348
17	5	53	CHRD	JHU18985.P193H09	331	333	34	34	44	30	297	299	9.633	9.73529	258.5	38.5	0.148936
17	5	54	CHRD	JHU18985.P193H09	254	273	34	34	44	30	220	239	7.633	7.47059	258.5	38.5	0.148936
6	6	31	MIC13	JHU06012.P063E01	200	219	34	34	42	25	166	185	7.08	5.88235	160.5	5.5	0.0342679
6	6	32	MIC13	JHU06012.P063E01	189	205	34	34	41	24	155	171	6.833	5.55882	160.5	5.5	0.0342679
20	20	43	PDK3	JHU00063.P189A03	328	345	39	39	53	43	289	306	6.791	8.41026	251.5	37.5	0.149105
20	20	44	PDK3	JHU00063.P189A03	252	265	38	38	48	31	214	227	7	6.63158	251.5	37.5	0.149105
18	7	45	MVK	JHU00054.P192F05	318	349	33	33	41	26	285	316	11.846	9.63636	248	37	0.149194
18	7	46	MVK	JHU00054.P192F05	244	266	33	33	41	30	211	233	7.5	7.39394	248	37	0.149194
1	7	41	MLF2	JHU02644.P028H09	237	260	31	31	39	25	206	229	8.84	7.64516	191.5	14.5	0.075718
1	7	42	MLF2	JHU02644.P028H09	209	221	32	32	40	25	177	189	7.24	6.53125	191.5	14.5	0.075718
17	13	7	IGHG1	JHU15993.P168H02	555	581	32	32	39	24	523	549	22.583	17.3438	455	68	0.149451
17	13	8	IGHG1	JHU15993.P168H02	419	443	32	32	40	26	387	411	15.5	13.0938	455	68	0.149451
3	16	43	ALDOC	JHU02884.P031C02	373	434	35	35	43	26	338	399	15.038	10.6571	294	44	0.14966
3	16	44	ALDOC	JHU02884.P031C02	285	298	35	35	44	27	250	263	9.407	8.14286	294	44	0.14966
18	19	31	MNT	JHU19752.P183F03	636	657	35	35	43	27	601	622	22.741	18.1714	548	53	0.0967153
18	19	32	MNT	JHU19752.P183F03	529	522	34	34	41	26	495	488	18.5	15.5588	548	53	0.0967153
17	9	37	MPPED2	JHU03035.P186H01	429	432	31	31	41	62	398	401	6.306	13.8387	366	32	0.0874317
17	9	38	MPPED2	JHU03035.P186H01	366	386	32	32	42	66	334	354	5.212	11.4375	366	32	0.0874317
4	23	41	MPST	JHU02358.P025B12	186	197	35	35	45	29	151	162	5.241	5.31429	153	2	0.0130719
4	23	42	MPST	JHU02358.P025B12	190	207	35	35	46	49	155	172	3.286	5.42857	153	2	0.0130719
10	32	19	MSI2	JHU08977.P094E04	329	340	36	36	44	25	293	304	11.84	9.13889	268.5	24.5	0.0912477
10	32	20	MSI2	JHU08977.P094E04	280	287	36	36	44	25	244	251	9.72	7.77778	268.5	24.5	0.0912477
19	29	49	MSRB2	JHU19120.P194D02	295	310	39	39	49	30	256	271	8.7	7.5641	234.5	21.5	0.0916844
19	29	50	MSRB2	JHU19120.P194D02	252	263	39	39	49	31	213	224	6.903	6.46154	234.5	21.5	0.0916844
5	20	9	MTG2	JHU04265.P045G07	221	241	32	32	40	25	189	209	8.04	6.90625	175.5	13.5	0.0769231
5	20	10	MTG2	JHU04265.P045G07	194	215	32	32	40	26	162	183	6.731	6.0625	175.5	13.5	0.0769231
10	13	37	MTHFD1	JHU10328.P108F02	1666	1649	34	34	44	34	1632	1615	47.206	49	1562.5	69.5	0.04448
10	13	38	MTHFD1	JHU10328.P108F02	1527	1480	34	34	42	29	1493	1446	49.586	44.9118	1562.5	69.5	0.04448
2	12	55	MUTYH	JHU03518.P037E02	239	265	34	34	41	26	205	231	8.615	7.02941	191	14	0.0732984
2	12	56	MUTYH	JHU03518.P037E02	210	254	33	33	40	24	177	221	8.917	6.36364	191	14	0.0732984
1	10	53	MYCL	JHU03421.P036G09	299	315	33	33	40	25	266	282	11	9.06061	279.5	13.5	0.0483005
1	10	54	MYCL	JHU03421.P036G09	324	332	31	31	39	24	293	301	12.208	10.4516	279.5	13.5	0.0483005
22	20	35	N4BP1	JHU17835.P221E11	291	294	36	36	45	28	255	258	8.893	8.08333	245	10	0.0408163
22	20	36	N4BP1	JHU17835.P221E11	271	279	36	36	46	28	235	243	8.321	7.52778	245	10	0.0408163
10	11	15	NADSYN1	JHU08698.P091F06	283	306	33	33	42	26	250	273	10.154	8.57576	238	12	0.0504202
10	11	16	NADSYN1	JHU08698.P091F06	259	268	33	33	42	25	226	235	9.04	7.84848	238	12	0.0504202
16	7	49	NCL	JHU14856.P156B01	202	223	36	36	46	29	166	187	6.103	5.61111	156.5	9.5	0.0607029
16	7	50	NCL	JHU14856.P156B01	182	204	35	35	46	31	147	169	5.097	5.2	156.5	9.5	0.0607029
17	13	35	NCOA2	JHU19918.P184H10	177	201	33	33	40	26	144	168	6.192	5.36364	136	8	0.0588235
17	13	36	NCOA2	JHU19918.P184H10	160	177	32	32	40	26	128	145	5.269	5	136	8	0.0588235
18	11	41	NDUFAF5_frag	JHU09420.P187F10	354	379	34	34	42	25	320	345	13.48	10.4118	311	9	0.0289389
18	11	42	NDUFAF5_frag	JHU09420.P187F10	336	329	34	34	41	24	302	295	12	9.88235	311	9	0.0289389
1	21	11	NEIL2	JHU00720.P008H11	231	250	32	32	40	25	199	218	8.4	7.21875	194.5	4.5	0.0231362
1	21	12	NEIL2	JHU00720.P008H11	222	378	32	32	39	23	190	346	14.739	6.9375	194.5	4.5	0.0231362
23	17	9	NFKB2	JHU16665.P206D07	241	263	37	37	45	27	204	226	8.074	6.51351	186	18	0.0967742
23	17	10	NFKB2	JHU16665.P206D07	204	307	36	36	45	27	168	271	9.704	5.66667	186	18	0.0967742
13	27	3	NIF3L1	JHU11669.P122H08	226	228	33	33	43	31	193	195	5.968	6.84848	195	2	0.0102564
13	27	4	NIF3L1	JHU11669.P122H08	230	235	33	33	41	26	197	202	7.462	6.9697	195	2	0.0102564
17	9	25	NIPSNAP3B	JHU08410.P178H01	306	330	33	33	40	25	273	297	11.6	9.27273	253.5	19.5	0.0769231
17	9	26	NIPSNAP3B	JHU08410.P178H01	267	278	33	33	41	26	234	245	9.115	8.09091	253.5	19.5	0.0769231
14	31	35	NLN	JHU13749.P144F12	236	254	35	35	44	25	201	219	8.4	6.74286	214	13	0.0607477
14	31	36	NLN	JHU13749.P144F12	262	279	35	35	42	23	227	244	10.304	7.48571	214	13	0.0607477
1	5	1	NME2	JHU00058.P001H01	500	540	38	38	50	36	462	502	13.611	13.1579	481.5	19.5	0.0404984
1	5	2	NME2	JHU00058.P001H01	539	551	38	38	48	33	501	513	15.242	14.1842	481.5	19.5	0.0404984
11	17	45	NMRK2	JHU10518.P110D07	407	402	35	35	45	28	372	367	12.75	11.6286	342	30	0.0877193
11	17	46	NMRK2	JHU10518.P110D07	347	349	35	35	44	27	312	314	11.296	9.91429	342	30	0.0877193
2	9	47	NOL4	JHU02837.P030F09	202	212	33	33	40	23	169	179	7.478	6.12121	159	10	0.0628931
2	9	48	NOL4	JHU02837.P030F09	182	206	33	33	41	24	149	173	6.875	5.51515	159	10	0.0628931
14	25	59	NOSTRIN	JHU15153.P159F12	353	363	35	35	43	25	318	328	12.8	10.0857	320	2	0.00625
14	25	60	NOSTRIN	JHU15153.P159F12	357	392	35	35	43	24	322	357	14.542	10.2	320	2	0.00625
18	19	35	NPAS1	JHU19756.P183F11	316	351	35	35	42	23	281	316	13.435	9.02857	265	16	0.0603774
18	19	36	NPAS1	JHU19756.P183F11	283	288	34	34	42	24	249	254	10.25	8.32353	265	16	0.0603774
5	23	35	NRM	JHU05808.P061H12	240	253	33	33	40	22	207	220	9.682	7.27273	196.5	10.5	0.0534351
5	23	36	NRM	JHU05808.P061H12	219	242	33	33	40	23	186	209	8.783	6.63636	196.5	10.5	0.0534351
1	13	35	NSG1	JHU02227.P024H10	209	230	32	32	39	24	177	198	7.958	6.53125	162	15	0.0925926
1	13	36	NSG1	JHU02227.P024H10	179	189	32	32	39	24	147	157	6.25	5.59375	162	15	0.0925926
17	3	25	NT5C3A	JHU04285.P177H03	203	214	36	36	46	31	167	178	5.419	5.63889	165	2	0.0121212
17	3	26	NT5C3A	JHU04285.P177H03	198	221	35	35	46	33	163	186	5.303	5.65714	165	2	0.0121212
20	1	55	NUDT14	JHU16889.P199B01	540	523	39	39	50	36	501	484	13.139	13.8462	486	15	0.0308642
20	1	56	NUDT14	JHU16889.P199B01	509	496	38	38	48	31	471	458	14.452	13.3947	486	15	0.0308642
19	3	43	NUP62CL	JHU01883.P189D03	1456	1501	36	36	44	26	1420	1465	56.038	40.4444	1330.5	89.5	0.0672679
19	3	44	NUP62CL	JHU01883.P189D03	1276	1316	35	35	44	25	1241	1281	50.88	36.4571	1330.5	89.5	0.0672679
5	20	41	OAS2	JHU06202.P065G11	188	209	33	33	41	27	155	176	6.222	5.69697	149	6	0.0402685
5	20	42	OAS2	JHU06202.P065G11	175	200	32	32	38	22	143	168	7.364	5.46875	149	6	0.0402685
3	17	45	ODAM_frag	JHU02838.P030D07	464	475	35	35	44	26	429	440	16.577	13.2571	427.5	1.5	0.00350877
3	17	46	ODAM_frag	JHU02838.P030D07	461	455	35	35	44	26	426	420	15.808	13.1714	427.5	1.5	0.00350877
17	8	47	ODF3L1	JHU07351.P190G09	261	298	32	32	40	25	229	266	10.32	8.15625	224	5	0.0223214
17	8	48	ODF3L1	JHU07351.P190G09	252	285	33	33	42	27	219	252	9	7.63636	224	5	0.0223214
9	1	11	OGFR	JHU08317.P087H09	283	294	33	33	42	28	250	261	9	8.57576	245	5	0.0204082
9	1	12	OGFR	JHU08317.P087H09	273	274	33	33	42	29	240	241	8	8.27273	245	5	0.0204082
2	25	47	OLA1	JHU02918.P031F12	279	376	35	35	44	26	244	341	12.769	7.97143	222.5	21.5	0.0966292
2	25	48	OLA1	JHU02918.P031F12	236	256	35	35	44	28	201	221	7.571	6.74286	222.5	21.5	0.0966292
7	21	55	OLFML2B	JHU07352.P080D03	233	240	36	36	45	28	197	204	6.964	6.47222	189.5	7.5	0.0395778
7	21	56	OLFML2B	JHU07352.P080D03	217	236	35	35	44	27	182	201	7.111	6.2	189.5	7.5	0.0395778
19	7	41	OXCT1	JHU13084.P188D09	313	328	37	37	47	28	276	291	10.036	8.45946	251	25	0.0996016
19	7	42	OXCT1	JHU13084.P188D09	264	307	38	38	47	28	226	269	9.286	6.94737	251	25	0.0996016
17	16	1	PAIP2	JHU15547.P163G02	165	182	31	31	39	24	134	151	5.958	5.32258	132	2	0.0151515
17	16	2	PAIP2	JHU15547.P163G02	161	169	31	31	38	23	130	138	5.696	5.19355	132	2	0.0151515
14	8	49	PALD1	JHU14658.P154E01	383	399	33	33	41	24	350	366	14.917	11.6061	355	5	0.0140845
14	8	50	PALD1	JHU14658.P154E01	393	394	33	33	40	22	360	361	16.091	11.9091	355	5	0.0140845
5	6	3	PAPSS1	JHU04098.P043G05	213	236	33	33	41	26	180	203	7.5	6.45455	177.5	2.5	0.0140845
5	6	4	PAPSS1	JHU04098.P043G05	208	217	33	33	42	28	175	184	6.25	6.30303	177.5	2.5	0.0140845
12	12	25	PAQR4	JHU09278.P097A02	237	251	35	35	44	28	202	216	7.393	6.77143	191.5	10.5	0.0548303
12	12	26	PAQR4	JHU09278.P097A02	216	227	35	35	43	27	181	192	6.815	6.17143	191.5	10.5	0.0548303
2	13	29	PARP11	JHU01887.P020F10	255	295	33	33	41	25	222	262	10.16	7.72727	212	10	0.0471698
2	13	30	PARP11	JHU01887.P020F10	235	246	33	33	40	22	202	213	9.364	7.12121	212	10	0.0471698
18	4	13	PARP8	JHU16317.P171E03	194	232	33	33	40	25	161	199	7.68	5.87879	155	6	0.0387097
18	4	14	PARP8	JHU16317.P171E03	182	198	33	33	40	23	149	165	6.87	5.51515	155	6	0.0387097
2	13	35	PBDC1	JHU02226.P024F10	361	385	33	33	40	22	328	352	15.682	10.9394	316.5	11.5	0.0363349
2	13	36	PBDC1	JHU02226.P024F10	339	371	34	34	42	24	305	337	13.708	9.97059	316.5	11.5	0.0363349
18	8	33	PCGF2	JHU19682.P182E05	493	505	33	33	40	24	460	472	19.375	14.9394	434.5	25.5	0.0586881
18	8	34	PCGF2	JHU19682.P182E05	442	445	33	33	40	24	409	412	16.875	13.3939	434.5	25.5	0.0586881
3	2	3	PCK2	JHU00060.P001C05	221	241	37	37	44	27	184	204	7.296	5.97297	172	12	0.0697674
3	2	4	PCK2	JHU00060.P001C05	195	215	35	35	43	24	160	180	7.167	5.57143	172	12	0.0697674
5	11	27	PCYT1B	JHU05629.P059H06	202	242	32	32	39	26	170	210	7.808	6.3125	169	1	0.00591716
5	11	28	PCYT1B	JHU05629.P059H06	200	227	32	32	39	25	168	195	7.52	6.25	169	1	0.00591716
7	15	39	PCYT2	JHU06207.P065D06	253	257	35	35	43	26	218	222	8.231	7.22857	199	19	0.0954774
7	15	40	PCYT2	JHU06207.P065D06	215	229	35	35	43	26	180	194	7.154	6.14286	199	19	0.0954774
3	13	17	PDCD6	JHU01108.P012D10	356	488	35	35	44	26	321	453	17.077	10.1714	295	26	0.0881356
3	13	18	PDCD6	JHU01108.P012D10	304	347	35	35	44	26	269	312	11.654	8.68571	295	26	0.0881356
18	21	41	PDE9A	JHU14865.P188F11	254	271	35	35	42	24	219	236	9.542	7.25714	205.5	13.5	0.0656934
18	21	42	PDE9A	JHU14865.P188F11	227	263	35	35	43	25	192	228	8.8	6.48571	205.5	13.5	0.0656934
2	26	49	PDHA2	JHU03129.P033E04	201	236	35	35	43	24	166	201	8.042	5.74286	158	8	0.0506329
2	26	50	PDHA2	JHU03129.P033E04	185	203	35	35	42	24	150	168	6.708	5.28571	158	8	0.0506329
13	15	47	PDHB	JHU14230.P149H10	255	267	31	31	39	23	224	236	9.913	8.22581	212	12	0.0566038
13	15	48	PDHB	JHU14230.P149H10	232	241	32	32	40	26	200	209	7.731	7.25	212	12	0.0566038
23	24	31	PDIA2	JHU18017.P223C04	271	271	39	39	48	29	232	232	7.69	6.94872	225.5	6.5	0.0288248
23	24	32	PDIA2	JHU18017.P223C04	257	254	38	38	47	29	219	216	7.138	6.76316	225.5	6.5	0.0288248
9	20	15	PDSS2	JHU08501.P089G07	384	467	32	32	39	22	352	435	19.455	12	320.5	31.5	0.0982839
9	20	16	PDSS2	JHU08501.P089G07	320	354	31	31	38	20	289	323	15.8	10.3226	320.5	31.5	0.0982839
12	18	37	PDXDC1	JHU10332.P108A03	236	290	35	35	46	29	201	255	8.414	6.74286	183	18	0.0983607
12	18	38	PDXDC1	JHU10332.P108A03	201	228	36	36	45	27	165	192	6.778	5.58333	183	18	0.0983607
1	3	33	PEX2	JHU01994.P021H07	193	212	33	33	40	27	160	179	6.37	5.84848	151.5	8.5	0.0561056
1	3	34	PEX2	JHU01994.P021H07	176	194	33	33	41	26	143	161	5.885	5.33333	151.5	8.5	0.0561056
5	13	57	PEX26	JHU07359.P080H06	176	195	31	31	38	24	145	164	6.542	5.67742	134.5	10.5	0.0780669
5	13	58	PEX26	JHU07359.P080H06	155	173	31	31	37	22	124	142	6.182	5	134.5	10.5	0.0780669
4	15	1	PFKM	JHU00065.P001B02	215	224	34	34	43	28	181	190	6.464	6.32353	196	15	0.0765306
4	15	2	PFKM	JHU00065.P001B02	244	277	33	33	42	26	211	244	9.038	7.39394	196	15	0.0765306
13	8	19	PGD	JHU12787.P134G01	362	346	33	33	41	32	329	313	9.531	10.9697	327	2	0.00611621
13	8	20	PGD	JHU12787.P134G01	359	359	34	34	46	40	325	325	7.825	10.5588	327	2	0.00611621
19	29	21	PGK1	JHU16547.P174D06	312	309	37	37	46	28	275	272	9.393	8.43243	279.5	4.5	0.0161002
19	29	22	PGK1	JHU16547.P174D06	320	333	36	36	46	29	284	297	9.897	8.88889	279.5	4.5	0.0161002
10	6	17	PGM2	JHU08703.P091E09	185	208	35	35	49	45	150	173	3.533	5.28571	152	2	0.0131579
10	6	18	PGM2	JHU08703.P091E09	188	197	34	34	45	33	154	163	4.606	5.52941	152	2	0.0131579
13	20	39	PGPEP1	JHU13854.P145G07	241	259	33	33	41	26	208	226	8.385	7.30303	218	10	0.0458716
13	20	40	PGPEP1	JHU13854.P145G07	262	268	34	34	44	29	228	234	7.724	7.70588	218	10	0.0458716
1	17	55	PHB2	JHU03612.P038H03	332	362	32	32	40	27	300	330	11.926	10.375	275	25	0.0909091
1	17	56	PHB2	JHU03612.P038H03	282	314	32	32	39	27	250	282	10.185	8.8125	275	25	0.0909091
17	11	39	PHYHIPL	JHU09949.P187H06	261	281	34	34	44	31	227	247	7.645	7.67647	207	20	0.0966184
17	11	40	PHYHIPL	JHU09949.P187H06	221	234	34	34	44	30	187	200	6.333	6.5	207	20	0.0966184
18	30	45	PKM	JHU00069.P192E06	200	207	35	35	45	27	165	172	6	5.71429	153.5	11.5	0.0749186
18	30	46	PKM	JHU00069.P192E06	177	184	35	35	44	25	142	149	5.6	5.05714	153.5	11.5	0.0749186
18	27	43	PLA2G6	JHU06889.P190F04	648	703	35	35	42	23	613	668	28.739	18.5143	564.5	48.5	0.0859167
18	27	44	PLA2G6	JHU06889.P190F04	551	568	35	35	46	81	516	533	6.444	15.7429	564.5	48.5	0.0859167
7	21	27	PLCD1	JHU05735.P060D07	223	229	35	35	44	26	188	194	7.115	6.37143	177	11	0.0621469
7	21	28	PLCD1	JHU05735.P060D07	201	217	35	35	44	27	166	182	6.407	5.74286	177	11	0.0621469
9	9	25	PLEKHA1	JHU09377.P098H01	176	195	33	33	40	27	143	162	5.741	5.33333	154.5	11.5	0.0744337
9	9	26	PLEKHA1	JHU09377.P098H01	199	216	33	33	41	26	166	183	6.731	6.0303	154.5	11.5	0.0744337
1	7	3	PLEKHJ1	JHU00353.P004H05	252	273	38	38	49	34	214	235	6.588	6.63158	197	17	0.0862944
1	7	4	PLEKHJ1	JHU00353.P004H05	218	235	38	38	48	31	180	197	6.032	5.73684	197	17	0.0862944
19	20	5	PLEKHM2_frag	JHU15353.P161C11	232	240	37	37	46	30	195	203	6.467	6.27027	190	5	0.0263158
19	20	6	PLEKHM2_frag	JHU15353.P161C11	220	219	35	35	46	34	185	184	5.088	6.28571	190	5	0.0263158
2	23	51	PNKD	JHU03136.P033F08	244	257	35	35	42	22	209	222	9.773	6.97143	195	14	0.0717949
2	23	52	PNKD	JHU03136.P033F08	215	223	34	34	41	22	181	189	8.273	6.32353	195	14	0.0717949
11	25	53	PNP	JHU10998.P115D12	194	210	35	35	44	29	159	175	5.724	5.54286	169.5	10.5	0.0619469
11	25	54	PNP	JHU10998.P115D12	215	228	35	35	44	27	180	193	6.815	6.14286	169.5	10.5	0.0619469
19	1	37	PPA2	JHU06718.P187D01	351	363	36	36	44	24	315	327	13.292	9.75	291	24	0.0824742
19	1	38	PPA2	JHU06718.P187D01	303	323	36	36	45	26	267	287	10.692	8.41667	291	24	0.0824742
13	13	31	PPM1F	JHU13758.P144H02	192	197	32	32	44	37	160	165	4.135	6	148	12	0.0810811
13	13	32	PPM1F	JHU13758.P144H02	169	183	33	33	43	35	136	150	4	5.12121	148	12	0.0810811
18	23	21	PPM1F	JHU16459.P173F08	264	270	34	34	42	24	230	236	9.5	7.76471	219.5	10.5	0.047836
18	23	22	PPM1F	JHU16459.P173F08	244	251	35	35	43	25	209	216	8.32	6.97143	219.5	10.5	0.047836
9	17	29	PPM1M	JHU09379.P098H11	182	204	31	31	38	24	151	173	6.917	5.87097	141	10	0.070922
9	17	30	PPM1M	JHU09379.P098H11	162	188	31	31	38	25	131	157	6	5.22581	141	10	0.070922
20	8	57	PPP1R1A	JHU19517.P198A05	246	282	39	39	50	33	207	243	7.03	6.30769	200.5	6.5	0.032419
20	8	58	PPP1R1A	JHU19517.P198A05	232	260	38	38	48	32	194	222	6.625	6.10526	200.5	6.5	0.032419
17	18	45	PPP1R3C	JHU00158.P192G07	213	222	32	32	40	25	181	190	7.28	6.65625	166	15	0.0903614
17	18	46	PPP1R3C	JHU00158.P192G07	183	200	32	32	39	23	151	168	7	5.71875	166	15	0.0903614
20	4	37	PPP2R2B	JHU03237.P187A03	314	323	37	37	48	31	277	286	8.871	8.48649	253	24	0.0948617
20	4	38	PPP2R2B	JHU03237.P187A03	264	283	35	35	47	31	229	248	7.613	7.54286	253	24	0.0948617
18	21	49	PRB4	JHU19325.P196F03	191	275	35	35	42	24	156	240	9.708	5.45714	149	7	0.0469799
18	21	50	PRB4	JHU19325.P196F03	177	248	35	35	42	25	142	213	8.24	5.05714	149	7	0.0469799
20	3	37	Prdm9	JHU19931.P185B03	231	245	36	36	47	30	195	209	6.6	6.41667	178.5	16.5	0.092437
20	3	38	Prdm9	JHU19931.P185B03	198	221	36	36	47	29	162	185	6	5.5	178.5	16.5	0.092437
1	13	41	PRDX2	JHU02655.P028H10	185	198	31	31	39	25	154	167	6.36	5.96774	143.5	10.5	0.0731707
1	13	42	PRDX2	JHU02655.P028H10	164	185	31	31	40	28	133	154	5.179	5.29032	143.5	10.5	0.0731707
17	4	33	PRICKLE3	JHU19746.P183G07	185	205	34	34	44	29	151	171	5.552	5.44118	147	4	0.0272109
17	4	34	PRICKLE3	JHU19746.P183G07	178	194	35	35	46	30	143	159	4.933	5.08571	147	4	0.0272109
18	28	47	PRKACB	JHU00071.P192E12	215	228	35	35	44	25	180	193	7.36	6.14286	180	0	0
18	28	48	PRKACB	JHU00071.P192E12	215	230	35	35	44	25	180	195	7.44	6.14286	180	0	0
19	3	37	PRMT3	JHU19932.P185D03	224	243	36	36	44	25	188	207	7.96	6.22222	177.5	10.5	0.0591549
19	3	38	PRMT3	JHU19932.P185D03	202	226	35	35	44	26	167	191	7	5.77143	177.5	10.5	0.0591549
12	16	47	PRPSAP2	JHU10626.P111A10	185	218	35	35	46	30	150	183	5.733	5.28571	150	0	0
12	16	48	PRPSAP2	JHU10626.P111A10	185	193	35	35	45	28	150	158	5.286	5.28571	150	0	0
17	28	49	PRSS38	JHU19328.P196G04	186	197	33	33	41	24	153	164	6.5	5.63636	148	5	0.0337838
17	28	50	PRSS38	JHU19328.P196G04	177	193	34	34	42	26	143	159	5.808	5.20588	148	5	0.0337838
18	5	53	PRSS48	JHU19045.P193F09	342	347	33	33	40	24	309	314	12.792	10.3636	284.5	24.5	0.086116
18	5	54	PRSS48	JHU19045.P193F09	293	308	33	33	41	25	260	275	10.68	8.87879	284.5	24.5	0.086116
1	12	37	PSAT1	JHU02366.P025G02	189	198	33	33	41	24	156	165	6.542	5.72727	158	2	0.0126582
1	12	38	PSAT1	JHU02366.P025G02	192	196	32	32	39	24	160	164	6.542	6	158	2	0.0126582
1	19	55	PSMA3	JHU03721.P039H03	2485	2262	33	33	43	30	2452	2229	73.967	75.303	2413	39	0.0161625
1	19	56	PSMA3	JHU03721.P039H03	2407	2205	33	33	57	222	2374	2172	9.676	72.9394	2413	39	0.0161625
5	20	35	PSMA3	JHU05813.P061G11	3128	2849	34	34	43	28	3094	2815	100.214	92	3218	124	0.0385333
5	20	36	PSMA3	JHU05813.P061G11	3376	3007	34	34	43	29	3342	2973	102.207	99.2941	3218	124	0.0385333
7	21	41	PSMB5	JHU06497.P068D11	249	267	35	35	45	26	214	232	8.538	7.11429	205.5	8.5	0.0413625
7	21	42	PSMB5	JHU06497.P068D11	232	243	35	35	44	28	197	208	7.107	6.62857	205.5	8.5	0.0413625
14	7	31	PSMC3	JHU13762.P144F01	485	500	33	33	39	22	452	467	20.955	14.697	450	2	0.00444444
14	7	32	PSMC3	JHU13762.P144F01	481	525	33	33	39	24	448	492	20.25	14.5758	450	2	0.00444444
13	6	49	PSMD7	JHU14775.P155G01	189	339	33	33	40	27	156	306	11.074	5.72727	170	14	0.0823529
13	6	50	PSMD7	JHU14775.P155G01	217	318	33	33	42	28	184	285	9.857	6.57576	170	14	0.0823529
6	5	35	PTBP3	JHU05818.P061F09	248	263	33	33	39	23	215	230	9.739	7.51515	214	1	0.0046729
6	5	36	PTBP3	JHU05818.P061F09	246	256	33	33	39	22	213	223	9.864	7.45455	214	1	0.0046729
6	11	41	PTGR2	JHU06428.P067F10	203	211	33	33	41	27	170	178	6.296	6.15152	170	0	0
6	11	42	PTGR2	JHU06428.P067F10	203	206	33	33	39	22	170	173	7.591	6.15152	170	0	0
3	7	43	PTPN2	JHU03047.P032D01	480	476	36	36	45	26	444	440	16.577	13.3333	419.5	24.5	0.0584029
3	7	44	PTPN2	JHU03047.P032D01	430	418	35	35	44	25	395	383	14.96	12.2857	419.5	24.5	0.0584029
1	9	57	PUF60	JHU03630.P038H05	372	382	32	32	39	25	340	350	13.72	11.625	339.5	0.5	0.00147275
1	9	58	PUF60	JHU03630.P038H05	371	423	32	32	39	25	339	391	15.36	11.5938	339.5	0.5	0.00147275
13	28	39	PUF60	JHU14154.P148G08	264	284	34	34	41	24	230	250	10.125	7.76471	221.5	8.5	0.0383747
13	28	40	PUF60	JHU14154.P148G08	247	251	34	34	41	26	213	217	8.077	7.26471	221.5	8.5	0.0383747
13	2	33	PUS7L	JHU13480.P141G05	211	213	33	33	44	33	178	180	5.121	6.39394	170	8	0.0470588
13	2	34	PUS7L	JHU13480.P141G05	195	211	33	33	40	27	162	178	6.333	5.90909	170	8	0.0470588
13	4	49	PYCR1	JHU14776.P155G03	635	612	33	33	44	34	602	579	16.706	19.2424	574.5	27.5	0.0478677
13	4	50	PYCR1	JHU14776.P155G03	580	611	33	33	42	30	547	578	18.967	17.5758	574.5	27.5	0.0478677
5	6	9	PYCR2	JHU04471.P047G05	1105	1148	32	32	42	28	1073	1116	39.5	34.5312	1004.5	68.5	0.0681931
5	6	10	PYCR2	JHU04471.P047G05	968	1028	32	32	41	26	936	996	37.962	30.25	1004.5	68.5	0.0681931
20	15	35	Q6ir13_frag	JHU19587.P181B10	198	216	35	35	45	31	163	181	5.516	5.65714	154	9	0.0584416
20	15	36	Q6ir13_frag	JHU19587.P181B10	180	197	35	35	45	31	145	162	4.903	5.14286	154	9	0.0584416
13	5	23	QARS	JHU12694.P133H09	423	422	32	32	42	28	391	390	13.571	13.2188	409	18	0.0440098
13	5	24	QARS	JHU12694.P133H09	459	468	32	32	40	25	427	436	17.12	14.3438	409	18	0.0440098
15	30	3	QKI	JHU11870.P124C06	327	560	36	36	45	28	291	524	18.393	9.08333	270	21	0.0777778
15	30	4	QKI	JHU11870.P124C06	285	308	36	36	45	29	249	272	9.069	7.91667	270	21	0.0777778
1	11	1	RAB14	JHU00250.P003H02	218	229	35	35	46	29	183	194	6.31	6.22857	179	4	0.0223464
1	11	2	RAB14	JHU00250.P003H02	213	233	38	38	51	47	175	195	3.872	5.60526	179	4	0.0223464
17	17	45	RAB20	JHU07560.P190H07	196	221	31	31	39	26	165	190	7	6.32258	156.5	8.5	0.0543131
17	17	46	RAB20	JHU07560.P190H07	180	196	32	32	39	26	148	164	6.038	5.625	156.5	8.5	0.0543131
1	20	31	RAB39A	JHU01995.P021G03	287	323	33	33	41	27	254	290	10.444	8.69697	235.5	18.5	0.0785563
1	20	32	RAB39A	JHU01995.P021G03	249	266	32	32	40	26	217	234	8.692	7.78125	235.5	18.5	0.0785563
1	29	55	RAB5A	JHU03619.P038H02	215	241	34	34	41	22	181	207	9.091	6.32353	167.5	13.5	0.080597
1	29	56	RAB5A	JHU03619.P038H02	188	199	34	34	42	25	154	165	6.28	5.52941	167.5	13.5	0.080597
16	12	21	RAB6B	JHU12695.P133A06	200	212	35	35	45	30	165	177	5.567	5.71429	162.5	2.5	0.0153846
16	12	22	RAB6B	JHU12695.P133A06	196	202	36	36	46	30	160	166	5.2	5.44444	162.5	2.5	0.0153846
14	25	57	RAN	JHU15167.P159F08	708	646	36	36	46	29	672	610	20.69	19.6667	645.5	26.5	0.0410534
14	25	58	RAN	JHU15167.P159F08	654	641	35	35	44	28	619	606	21.321	18.6857	645.5	26.5	0.0410534
17	2	23	RASAL3	JHU16411.P173G09	191	222	34	34	43	28	157	188	6.393	5.61765	146.5	10.5	0.0716724
17	2	24	RASAL3	JHU16411.P173G09	170	187	34	34	43	28	136	153	5.143	5	146.5	10.5	0.0716724
17	8	33	RASSF7	JHU19614.P182G05	222	228	31	31	40	26	191	197	7.231	7.16129	177	14	0.079096
17	8	34	RASSF7	JHU19614.P182G05	194	214	31	31	39	24	163	183	7.292	6.25806	177	14	0.079096
8	22	7	RBFOX2	JHU04381.P046A03	200	223	33	33	42	28	167	190	6.464	6.06061	164	3	0.0182927
8	22	8	RBFOX2	JHU04381.P046A03	195	251	34	34	43	27	161	217	7.704	5.73529	164	3	0.0182927
10	15	17	RBM42	JHU08491.P089F10	186	254	33	33	41	27	153	221	7.889	5.63636	147	6	0.0408163
10	15	18	RBM42	JHU08491.P089F10	174	258	33	33	40	23	141	225	9.478	5.27273	147	6	0.0408163
4	4	55	RBMS3	JHU03723.P039A03	251	261	35	35	45	26	216	226	8.308	7.17143	218.5	2.5	0.0114416
4	4	56	RBMS3	JHU03723.P039A03	256	321	35	35	44	27	221	286	10.259	7.31429	218.5	2.5	0.0114416
5	26	35	RCHY1	JHU05814.P061G12	195	208	33	33	40	22	162	175	7.636	5.90909	156.5	5.5	0.0351438
5	26	36	RCHY1	JHU05814.P061G12	185	195	34	34	40	22	151	161	7.045	5.44118	156.5	5.5	0.0351438
19	25	41	RERGL	JHU07329.P187D12	213	225	37	37	46	28	176	188	6.393	5.75676	168	8	0.047619
19	25	42	RERGL	JHU07329.P187D12	196	206	36	36	45	27	160	170	5.963	5.44444	168	8	0.047619
6	6	19	RFX3	JHU05254.P055E01	294	310	33	33	40	24	261	277	11.25	8.90909	262	1	0.00381679
6	6	20	RFX3	JHU05254.P055E01	296	384	33	33	41	25	263	351	13.72	8.9697	262	1	0.00381679
18	7	39	RGCC	JHU14372.P188F05	186	194	33	33	40	24	153	161	6.417	5.63636	143.5	9.5	0.0662021
18	7	40	RGCC	JHU14372.P188F05	167	181	33	33	40	25	134	148	5.64	5.06061	143.5	9.5	0.0662021
9	11	19	RGP1	JHU09067.P095H02	218	226	33	33	40	26	185	193	7.154	6.60606	172	13	0.0755814
9	11	20	RGP1	JHU09067.P095H02	191	206	32	32	40	27	159	174	6.148	5.96875	172	13	0.0755814
12	11	35	RHOXF2	JHU09849.P103B10	418	440	35	35	45	29	383	405	13.621	11.9429	365	18	0.0493151
12	11	36	RHOXF2	JHU09849.P103B10	382	429	35	35	44	27	347	394	14.259	10.9143	365	18	0.0493151
18	23	47	RNF220	JHU02512.P189F12	222	231	34	34	42	24	188	197	7.875	6.52941	172	16	0.0930233
18	23	48	RNF220	JHU02512.P189F12	190	197	34	34	42	25	156	163	6.2	5.58824	172	16	0.0930233
1	3	45	RNH1	JHU02763.P029H07	222	233	33	33	39	23	189	200	8.435	6.72727	176	13	0.0738636
1	3	46	RNH1	JHU02763.P029H07	196	204	33	33	41	28	163	171	5.821	5.93939	176	13	0.0738636
20	14	45	RNPEP	JHU04008.P190A06	227	226	39	39	53	40	188	187	4.325	5.82051	182	6	0.032967
20	14	46	RNPEP	JHU04008.P190A06	215	219	39	39	52	38	176	180	4.395	5.51282	182	6	0.032967
9	5	37	RPUSD2	JHU10054.P105H01	329	345	33	33	42	28	296	312	10.821	9.9697	271.5	24.5	0.0902394
9	5	38	RPUSD2	JHU10054.P105H01	280	294	33	33	42	27	247	261	9.333	8.48485	271.5	24.5	0.0902394
18	8	53	RSPO1	JHU19140.P194E09	171	195	33	33	39	23	138	162	6.783	5.18182	135.5	2.5	0.0184502
18	8	54	RSPO1	JHU19140.P194E09	166	234	33	33	41	25	133	201	7.72	5.0303	135.5	2.5	0.0184502
17	1	49	RSPO4	JHU19234.P195H01	273	301	35	35	46	36	238	266	7.083	7.8	217.5	20.5	0.0942529
17	1	50	RSPO4	JHU19234.P195H01	231	286	34	34	44	30	197	252	8.067	6.79412	217.5	20.5	0.0942529
18	13	41	RTN2	JHU14879.P188F10	239	254	34	34	41	24	205	220	8.875	7.02941	190	15	0.0789474
18	13	42	RTN2	JHU14879.P188F10	208	326	33	33	40	24	175	293	11.917	6.30303	190	15	0.0789474
14	10	27	RUBCN	JHU13348.P140E05	280	283	33	33	39	23	247	250	10.609	8.48485	230	17	0.073913
14	10	28	RUBCN	JHU13348.P140E05	246	266	33	33	39	22	213	233	10.318	7.45455	230	17	0.073913
6	6	21	RUSC1	JHU05256.P055E05	304	320	34	34	41	23	270	286	12.13	8.94118	255.5	14.5	0.0567515
6	6	22	RUSC1	JHU05256.P055E05	275	294	34	34	41	25	241	260	10.12	8.08824	255.5	14.5	0.0567515
1	4	39	RUVBL2	JHU02568.P027G07	681	657	33	33	42	27	648	624	22.778	20.6364	634.5	13.5	0.0212766
1	4	40	RUVBL2	JHU02568.P027G07	654	640	33	33	42	30	621	607	19.933	19.8182	634.5	13.5	0.0212766
2	15	57	S100B	JHU03534.P037F06	264	275	35	35	42	24	229	240	9.708	7.54286	219.5	9.5	0.0432802
2	15	58	S100B	JHU03534.P037F06	245	251	35	35	44	26	210	216	7.962	7	219.5	9.5	0.0432802
16	22	43	SAMHD1	JHU14336.P150A03	300	297	38	38	48	31	262	259	8.032	7.89474	246	16	0.0650407
16	22	44	SAMHD1	JHU14336.P150A03	268	271	38	38	47	29	230	233	7.724	7.05263	246	16	0.0650407
8	3	47	SARS2	JHU06609.P069B11	298	303	39	39	49	32	259	264	7.938	7.64103	239.5	19.5	0.0814196
8	3	48	SARS2	JHU06609.P069B11	259	278	39	39	48	30	220	239	7.667	6.64103	239.5	19.5	0.0814196
19	3	19	SCD	JHU16466.P173D03	330	352	38	38	47	28	292	314	10.893	8.68421	275.5	16.5	0.0598911
19	3	20	SCD	JHU16466.P173D03	296	339	37	37	48	33	259	302	8.818	8	275.5	16.5	0.0598911
15	18	57	SCLT1	JHU15264.P160C07	209	221	35	35	44	28	174	186	6.321	5.97143	193	19	0.0984456
15	18	58	SCLT1	JHU15264.P160C07	247	240	35	35	44	27	212	205	7.259	7.05714	193	19	0.0984456
18	5	21	SCYL1	JHU16467.P173F05	222	246	33	33	41	25	189	213	8.2	6.72727	178.5	10.5	0.0588235
18	5	22	SCYL1	JHU16467.P173F05	202	217	34	34	40	24	168	183	7.375	5.94118	178.5	10.5	0.0588235
2	6	59	SDHAF2	JHU03656.P039E09	301	310	33	33	41	24	268	277	11.208	9.12121	253.5	14.5	0.0571992
2	6	60	SDHAF2	JHU03656.P039E09	273	284	34	34	42	25	239	250	9.68	8.02941	253.5	14.5	0.0571992
15	11	35	SDS	JHU13668.P143D10	423	443	35	35	44	25	388	408	15.96	12.0857	382	6	0.0157068
15	11	36	SDS	JHU13668.P143D10	411	420	35	35	44	24	376	385	15.667	11.7429	382	6	0.0157068
3	3	55	SEC13	JHU03536.P037D03	376	367	37	37	48	32	339	330	9.969	10.1622	334	5	0.0149701
3	3	56	SEC13	JHU03536.P037D03	367	358	38	38	48	31	329	320	10	9.65789	334	5	0.0149701
9	27	27	SEC13	JHU09387.P098H08	285	280	34	34	40	23	251	246	10.435	8.38235	240	11	0.0458333
9	27	28	SEC13	JHU09387.P098H08	262	259	33	33	40	24	229	226	9.125	7.93939	240	11	0.0458333
6	26	39	SEPSECS	JHU06239.P065E08	186	200	35	35	43	23	151	165	6.826	5.31429	149.5	1.5	0.0100334
6	26	40	SEPSECS	JHU06239.P065E08	183	199	35	35	43	25	148	164	6.24	5.22857	149.5	1.5	0.0100334
1	28	53	SESN2	JHU03435.P036G12	354	365	34	34	43	29	320	331	11.103	10.4118	306	14	0.0457516
1	28	54	SESN2	JHU03435.P036G12	326	379	34	34	42	26	292	345	12.962	9.58824	306	14	0.0457516
19	18	35	SF3A1	JHU19849.P184C11	201	225	36	36	45	28	165	189	6.429	5.58333	154	11	0.0714286
19	18	36	SF3A1	JHU19849.P184C11	178	199	35	35	44	27	143	164	5.741	5.08571	154	11	0.0714286
5	6	17	SFXN1	JHU04872.P051G09	216	241	32	32	40	23	184	209	8.739	6.75	173	11	0.0635838
5	6	18	SFXN1	JHU04872.P051G09	195	206	33	33	41	24	162	173	6.875	5.90909	173	11	0.0635838
17	28	47	SGK3	JHU12040.P192G12	304	322	33	33	41	25	271	289	11.24	9.21212	251	20	0.0796813
17	28	48	SGK3	JHU12040.P192G12	265	287	34	34	41	26	231	253	9.462	7.79412	251	20	0.0796813
19	24	43	SH3BGR	JHU09966.P191C04	271	283	39	39	49	32	232	244	7.313	6.94872	227.5	4.5	0.0197802
19	24	44	SH3BGR	JHU09966.P191C04	263	271	40	40	51	33	223	231	6.667	6.575	227.5	4.5	0.0197802
6	16	5	SHCBP1	JHU04112.P043E10	241	258	34	34	41	23	207	224	9.435	7.08824	213	6	0.028169
6	16	6	SHCBP1	JHU04112.P043E10	253	254	34	34	41	23	219	220	9.261	7.44118	213	6	0.028169
14	14	51	SHPK	JHU14628.P154E06	194	205	33	33	41	24	161	172	6.833	5.87879	161.5	0.5	0.00309598
14	14	52	SHPK	JHU14628.P154E06	195	208	33	33	40	23	162	175	7.304	5.90909	161.5	0.5	0.00309598
16	11	57	SIRPB1	JHU15174.P159B06	212	220	35	35	46	30	177	185	5.8	6.05714	169	8	0.0473373
16	11	58	SIRPB1	JHU15174.P159B06	198	215	37	37	47	30	161	178	5.6	5.35135	169	8	0.0473373
1	15	33	SLC23A1	JHU02003.P021H06	170	194	32	32	39	23	138	162	6.739	5.3125	141.5	3.5	0.024735
1	15	34	SLC23A1	JHU02003.P021H06	177	189	32	32	39	24	145	157	6.25	5.53125	141.5	3.5	0.024735
18	25	41	SLC25A24	JHU09674.P187F12	256	268	35	35	43	24	221	233	9.375	7.31429	220.5	0.5	0.00226757
18	25	42	SLC25A24	JHU09674.P187F12	255	274	35	35	42	25	220	239	9.28	7.28571	220.5	0.5	0.00226757
9	2	45	SMAP1	JHU10444.P109G05	184	200	33	33	40	28	151	167	5.714	5.57576	144.5	6.5	0.0449827
9	2	46	SMAP1	JHU10444.P109G05	171	195	33	33	41	29	138	162	5.31	5.18182	144.5	6.5	0.0449827
18	13	35	SMARCC1	JHU19854.P184F10	478	523	34	34	41	22	444	489	21.909	14.0588	423.5	20.5	0.0484061
18	13	36	SMARCC1	JHU19854.P184F10	436	594	33	33	40	23	403	561	24.087	13.2121	423.5	20.5	0.0484061
11	28	47	SMPD3	JHU10724.P112C12	194	204	38	38	48	30	156	166	5.2	5.10526	170.5	14.5	0.085044
11	28	48	SMPD3	JHU10724.P112C12	222	238	37	37	47	30	185	201	6.367	6	170.5	14.5	0.085044
17	25	43	SMS	JHU14054.P191H04	184	205	33	33	41	24	151	172	6.833	5.57576	150	1	0.00666667
17	25	44	SMS	JHU14054.P191H04	183	203	34	34	42	27	149	169	5.963	5.38235	150	1	0.00666667
20	15	39	SNAI3	JHU19941.P185B06	254	333	35	35	45	30	219	298	9.6	7.25714	203.5	15.5	0.0761671
20	15	40	SNAI3	JHU19941.P185B06	223	369	35	35	45	30	188	334	10.8	6.37143	203.5	15.5	0.0761671
17	20	37	Snpc4	JHU19984.P185G03	212	241	32	32	40	25	180	209	8.04	6.625	167.5	12.5	0.0746269
17	20	38	Snpc4	JHU19984.P185G03	187	201	32	32	40	26	155	169	6.192	5.84375	167.5	12.5	0.0746269
6	3	27	SNX15	JHU05453.P057F07	303	336	33	33	40	23	270	303	12.87	9.18182	247	23	0.0931174
6	3	28	SNX15	JHU05453.P057F07	257	268	33	33	41	25	224	235	9.08	7.78788	247	23	0.0931174
8	5	31	SNX32	JHU05786.P061B01	211	253	35	35	44	28	176	218	7.464	6.02857	161.5	14.5	0.0897833
8	5	32	SNX32	JHU05786.P061B01	182	212	35	35	44	26	147	177	6.462	5.2	161.5	14.5	0.0897833
12	6	9	SNX33	JHU08338.P087A05	268	280	36	36	44	30	232	244	7.867	7.44444	212.5	19.5	0.0917647
12	6	10	SNX33	JHU08338.P087A05	228	246	35	35	45	29	193	211	6.931	6.51429	212.5	19.5	0.0917647
19	3	17	SPP1	JHU16134.P169D11	240	247	38	38	46	26	202	209	7.731	6.31579	187	15	0.0802139
19	3	18	SPP1	JHU16134.P169D11	210	227	38	38	47	29	172	189	6.207	5.52632	187	15	0.0802139
17	1	53	SPP2	JHU19241.P195H09	272	289	35	35	46	31	237	254	7.839	7.77143	226	11	0.0486726
17	1	54	SPP2	JHU19241.P195H09	250	270	35	35	45	30	215	235	7.5	7.14286	226	11	0.0486726
15	1	5	SRRT	JHU11715.P123D09	435	462	35	35	44	26	400	427	16.077	12.4286	370.5	29.5	0.0796221
15	1	6	SRRT	JHU11715.P123D09	376	394	35	35	43	26	341	359	13.5	10.7429	370.5	29.5	0.0796221
19	26	19	SS18L1	JHU16470.P173C04	381	396	38	38	46	29	343	358	12.069	10.0263	313.5	29.5	0.0940989
19	26	20	SS18L1	JHU16470.P173C04	321	358	37	37	46	29	284	321	10.759	8.67568	313.5	29.5	0.0940989
2	15	59	SSBP3	JHU03538.P037F10	223	249	35	35	43	26	188	214	7.923	6.37143	184	4	0.0217391
2	15	60	SSBP3	JHU03538.P037F10	214	245	34	34	42	27	180	211	7.519	6.29412	184	4	0.0217391
20	30	15	SUCLG2	JHU16378.P172A06	474	478	38	38	48	32	436	440	13.438	12.4737	400	36	0.09
20	30	16	SUCLG2	JHU16378.P172A06	401	411	37	37	48	34	364	374	10.676	10.8378	400	36	0.09
2	26	37	SULT1A1	JHU02381.P025E04	300	299	36	36	44	26	264	263	9.808	8.33333	240.5	23.5	0.0977131
2	26	38	SULT1A1	JHU02381.P025E04	253	261	36	36	44	25	217	225	8.68	7.02778	240.5	23.5	0.0977131
21	22	17	SULT2A1	JHU18327.P210G11	270	290	33	33	41	27	237	257	9.222	8.18182	221	16	0.0723982
21	22	18	SULT2A1	JHU18327.P210G11	239	258	34	34	43	28	205	224	7.679	7.02941	221	16	0.0723982
2	9	11	SULT4A1	JHU00563.P006F09	195	203	33	33	40	23	162	170	7.087	5.90909	149.5	12.5	0.083612
2	9	12	SULT4A1	JHU00563.P006F09	170	180	33	33	39	22	137	147	6.409	5.15152	149.5	12.5	0.083612
20	20	37	Supt6h	JHU19985.P185A03	286	291	37	37	48	34	249	254	7.147	7.72973	246	3	0.0121951
20	20	38	Supt6h	JHU19985.P185A03	280	311	37	37	47	31	243	274	8.516	7.56757	246	3	0.0121951
14	20	53	TAF7	JHU14600.P153E11	209	237	34	34	43	27	175	203	7.185	6.14706	167	8	0.0479042
14	20	54	TAF7	JHU14600.P153E11	193	225	34	34	42	25	159	191	7.32	5.67647	167	8	0.0479042
13	10	15	TBC1D9B	JHU12621.P132G05	173	180	33	33	43	30	140	147	4.567	5.24242	140.5	0.5	0.00355872
13	10	16	TBC1D9B	JHU12621.P132G05	175	187	34	34	44	30	141	153	4.767	5.14706	140.5	0.5	0.00355872
19	9	49	TBX10	JHU19147.P194D01	693	708	37	37	46	27	656	671	24.519	18.7297	609	47	0.0771757
19	9	50	TBX10	JHU19147.P194D01	598	590	36	36	45	26	562	554	20.962	16.6111	609	47	0.0771757
14	9	49	TCAF1	JHU14657.P154F01	226	243	33	33	40	23	193	210	8.826	6.84848	192.5	0.5	0.0025974
14	9	50	TCAF1	JHU14657.P154F01	225	237	33	33	40	23	192	204	8.565	6.81818	192.5	0.5	0.0025974
9	1	47	TCEA1	JHU10638.P111H09	173	200	33	33	43	32	140	167	4.906	5.24242	149	9	0.0604027
9	1	48	TCEA1	JHU10638.P111H09	192	538	34	34	44	46	158	504	10.739	5.64706	149	9	0.0604027
22	4	7	TCF24	JHU16774.P207E03	190	201	33	33	41	24	157	168	6.667	5.75758	149.5	7.5	0.0501672
22	4	8	TCF24	JHU16774.P207E03	176	189	34	34	41	24	142	155	6.167	5.17647	149.5	7.5	0.0501672
23	24	11	TCF7L1	JHU16775.P207C12	889	996	38	38	47	28	851	958	33.893	23.3947	796.5	54.5	0.0684244
23	24	12	TCF7L1	JHU16775.P207C12	780	837	38	38	46	27	742	799	29.296	20.5263	796.5	54.5	0.0684244
21	2	1	TEKT5	JHU17099.P201G01	196	213	35	35	45	31	161	178	5.419	5.6	148.5	12.5	0.0841751
21	2	2	TEKT5	JHU17099.P201G01	170	186	34	34	44	30	136	152	4.733	5	148.5	12.5	0.0841751
5	14	25	TEX13A	JHU05547.P058G02	232	244	33	33	39	24	199	211	8.542	7.0303	187.5	11.5	0.0613333
5	14	26	TEX13A	JHU05547.P058G02	208	222	32	32	39	24	176	190	7.625	6.5	187.5	11.5	0.0613333
17	32	29	TEX33	JHU07207.P178G12	464	444	34	34	41	25	430	410	16.12	13.6471	394	36	0.0913706
17	32	30	TEX33	JHU07207.P178G12	391	427	33	33	41	25	358	394	15.44	11.8485	394	36	0.0913706
14	15	29	TFAP2E	JHU13103.P137F10	199	220	33	33	40	22	166	187	8.182	6.0303	158.5	7.5	0.0473186
14	15	30	TFAP2E	JHU13103.P137F10	184	202	33	33	40	22	151	169	7.364	5.57576	158.5	7.5	0.0473186
8	15	37	THG1L	JHU06226.P065B02	215	272	34	34	45	53	181	238	4.283	6.32353	183	2	0.010929
8	15	38	THG1L	JHU06226.P065B02	220	259	35	35	46	53	185	224	4.019	6.28571	183	2	0.010929
9	12	15	THOC1	JHU08524.P089G06	201	211	31	31	38	23	170	180	7.522	6.48387	162	8	0.0493827
9	12	16	THOC1	JHU08524.P089G06	186	209	32	32	39	25	154	177	6.8	5.8125	162	8	0.0493827
2	2	19	TIA1	JHU01234.P013E01	243	254	34	34	40	24	209	220	8.917	7.14706	203	6	0.0295567
2	2	20	TIA1	JHU01234.P013E01	230	256	33	33	40	24	197	223	9	6.9697	203	6	0.0295567
18	2	43	TIMP1	JHU02101.P189E01	652	634	34	34	41	25	618	600	23.72	19.1765	562	56	0.0996441
18	2	44	TIMP1	JHU02101.P189E01	539	542	33	33	41	25	506	509	20.04	16.3333	562	56	0.0996441
10	22	13	TKFC	JHU08568.P090E03	240	244	35	35	42	23	205	209	8.783	6.85714	202.5	2.5	0.0123457
10	22	14	TKFC	JHU08568.P090E03	235	234	35	35	44	27	200	199	7.037	6.71429	202.5	2.5	0.0123457
17	13	1	TKT	JHU15662.P164H02	220	239	31	31	39	27	189	208	7.407	7.09677	177.5	11.5	0.0647887
17	13	2	TKT	JHU15662.P164H02	197	266	31	31	38	23	166	235	9.913	6.35484	177.5	11.5	0.0647887
17	10	37	TLE4	JHU15183.P188G01	284	303	33	33	41	26	251	270	10.077	8.60606	234	17	0.0726496
17	10	38	TLE4	JHU15183.P188G01	249	268	32	32	39	24	217	236	9.542	7.78125	234	17	0.0726496
8	16	51	TMPO	JHU07188.P075A06	210	280	34	34	43	27	176	246	8.778	6.17647	167	9	0.0538922
8	16	52	TMPO	JHU07188.P075A06	193	208	35	35	44	28	158	173	5.857	5.51429	167	9	0.0538922
17	4	15	TMX2	JHU16338.P171G07	178	198	34	34	43	30	144	164	5.167	5.23529	148.5	4.5	0.030303
17	4	16	TMX2	JHU16338.P171G07	187	206	34	34	43	27	153	172	6.037	5.5	148.5	4.5	0.030303
3	20	35	TNNC2	JHU02011.P021C11	681	631	35	35	45	30	646	596	19.533	19.4571	642	4	0.00623053
3	20	36	TNNC2	JHU02011.P021C11	673	629	35	35	46	36	638	594	16.194	19.2286	642	4	0.00623053
5	5	39	TNS1	JHU06229.P065H05	224	229	32	32	40	25	192	197	7.56	7	179	13	0.0726257
5	5	40	TNS1	JHU06229.P065H05	199	209	33	33	41	31	166	176	5.419	6.0303	179	13	0.0726257
16	5	31	TNS4_frag	JHU13494.P141B01	179	209	35	35	45	31	144	174	5.29	5.11429	144.5	0.5	0.00346021
16	5	32	TNS4_frag	JHU13494.P141B01	180	200	35	35	44	28	145	165	5.571	5.14286	144.5	0.5	0.00346021
1	5	5	TOLLIP	JHU00089.P001H09	586	627	38	38	49	32	548	589	18.063	15.4211	514	34	0.0661479
1	5	6	TOLLIP	JHU00089.P001H09	515	531	35	35	46	32	480	496	15.156	14.7143	514	34	0.0661479
8	11	11	TPD52L2	JHU04498.P047B10	212	240	35	35	44	28	177	205	7	6.05714	164.5	12.5	0.0759878
8	11	12	TPD52L2	JHU04498.P047B10	187	213	35	35	44	26	152	178	6.5	5.34286	164.5	12.5	0.0759878
19	24	31	TRIM68	JHU19772.P183C04	218	241	37	37	46	27	181	204	7.222	5.89189	168	13	0.077381
19	24	32	TRIM68	JHU19772.P183C04	193	210	38	38	48	30	155	172	5.4	5.07895	168	13	0.077381
1	11	55	TRIM74	JHU03736.P039H02	176	188	32	32	39	23	144	156	6.478	5.5	147	3	0.0204082
1	11	56	TRIM74	JHU03736.P039H02	182	195	32	32	40	25	150	163	6.2	5.6875	147	3	0.0204082
17	25	39	TSPYL6	JHU10165.P187H08	466	464	33	33	42	26	433	431	16.231	14.1212	402.5	30.5	0.0757764
17	25	40	TSPYL6	JHU10165.P187H08	405	433	33	33	39	23	372	400	17.13	12.2727	402.5	30.5	0.0757764
3	20	37	TSTA3	JHU02388.P025C03	232	253	36	36	45	27	196	217	7.704	6.44444	183.5	12.5	0.0681199
3	20	38	TSTA3	JHU02388.P025C03	206	224	35	35	44	27	171	189	6.667	5.88571	183.5	12.5	0.0681199
12	4	41	TUBA8	JHU10263.P107A11	231	245	35	35	45	29	196	210	6.897	6.6	193	3	0.015544
12	4	42	TUBA8	JHU10263.P107A11	225	236	35	35	45	29	190	201	6.586	6.42857	193	3	0.015544
3	4	41	TUBB3	JHU02583.P027C11	194	215	36	36	45	27	158	179	6.296	5.38889	152	6	0.0394737
3	4	42	TUBB3	JHU02583.P027C11	181	186	35	35	44	24	146	151	5.917	5.17143	152	6	0.0394737
17	20	43	TUBD1	JHU02584.P189G03	382	396	33	33	40	23	349	363	15.478	11.5758	324	25	0.0771605
17	20	44	TUBD1	JHU02584.P189G03	333	339	34	34	42	26	299	305	11.423	9.79412	324	25	0.0771605
11	24	17	TUFM	JHU08726.P091C12	705	740	37	37	46	29	668	703	23.931	19.0541	661	7	0.01059
11	24	18	TUFM	JHU08726.P091C12	692	697	38	38	48	31	654	659	20.935	18.2105	661	7	0.01059
16	18	39	TXNDC12	JHU14163.P148A07	220	231	37	37	46	30	183	194	6.167	5.94595	168.5	14.5	0.0860534
16	18	40	TXNDC12	JHU14163.P148A07	191	199	37	37	46	28	154	162	5.464	5.16216	168.5	14.5	0.0860534
2	16	45	UBAP1	JHU02968.P031E06	209	227	34	34	42	26	175	193	7.115	6.14706	176	1	0.00568182
2	16	46	UBAP1	JHU02968.P031E06	210	223	33	33	41	24	177	190	7.583	6.36364	176	1	0.00568182
1	8	51	UBE2Q2_frag	JHU03262.P034G05	167	187	31	31	39	26	136	156	5.692	5.3871	131	5	0.0381679
1	8	52	UBE2Q2_frag	JHU03262.P034G05	157	173	31	31	39	27	126	142	4.963	5.06452	131	5	0.0381679
5	7	31	UBE3A	JHU06140.P064H01	217	222	32	32	41	29	185	190	6.241	6.78125	181.5	3.5	0.0192837
5	7	32	UBE3A	JHU06140.P064H01	211	213	33	33	41	27	178	180	6.37	6.39394	181.5	3.5	0.0192837
10	10	3	UGP2	JHU08057.P084E05	270	281	34	34	43	27	236	247	8.815	7.94118	222.5	13.5	0.0606742
10	10	4	UGP2	JHU08057.P084E05	243	282	34	34	42	27	209	248	8.889	7.14706	222.5	13.5	0.0606742
9	3	11	UNC119	JHU08153.P085H11	260	281	32	32	41	29	228	249	8.276	8.125	215.5	12.5	0.0580046
9	3	12	UNC119	JHU08153.P085H11	235	244	32	32	40	28	203	212	7.286	7.34375	215.5	12.5	0.0580046
2	4	39	UQCRC2	JHU02588.P027E07	202	239	34	34	40	24	168	205	8.292	5.94118	154.5	13.5	0.0873786
2	4	40	UQCRC2	JHU02588.P027E07	175	189	34	34	40	24	141	155	6.208	5.14706	154.5	13.5	0.0873786
11	4	11	USH1C	JHU08441.P087C11	254	296	36	36	43	23	218	260	11	7.05556	213	5	0.0234742
11	4	12	USH1C	JHU08441.P087C11	245	307	37	37	44	25	208	270	10.52	6.62162	213	5	0.0234742
1	10	31	USP14	JHU02302.P024G01	199	216	31	31	39	25	168	185	7.08	6.41935	157.5	10.5	0.0666667
1	10	32	USP14	JHU02302.P024G01	179	187	32	32	40	27	147	155	5.444	5.59375	157.5	10.5	0.0666667
18	19	39	USP4	JHU09017.P187F07	567	611	35	35	42	24	532	576	23.708	16.2	549.5	17.5	0.0318471
18	19	40	USP4	JHU09017.P187F07	602	596	35	35	43	25	567	561	22.12	17.2	549.5	17.5	0.0318471
22	29	31	USP7	JHU17961.P222F02	703	700	39	39	48	29	664	661	22.483	18.0256	661	3	0.00453858
22	29	32	USP7	JHU17961.P222F02	696	717	38	38	48	28	658	679	23.893	18.3158	661	3	0.00453858
6	4	29	VASP	JHU05657.P059E11	247	330	33	33	40	23	214	297	12.609	7.48485	203	11	0.0541872
6	4	30	VASP	JHU05657.P059E11	225	271	33	33	39	23	192	238	10.087	6.81818	203	11	0.0541872
18	29	45	VAT1L	JHU06864.P190F06	435	467	35	35	44	25	400	432	16.92	12.4286	378.5	21.5	0.0568032
18	29	46	VAT1L	JHU06864.P190F06	392	464	35	35	43	24	357	429	17.542	11.2	378.5	21.5	0.0568032
18	18	9	VGLL3	JHU16047.P168E07	204	283	34	34	43	25	170	249	9.6	6	156	14	0.0897436
18	18	10	VGLL3	JHU16047.P168E07	176	195	34	34	42	25	142	161	6.12	5.17647	156	14	0.0897436
14	5	31	VHL	JHU13498.P141F01	202	224	33	33	39	22	169	191	8.409	6.12121	169.5	0.5	0.00294985
14	5	32	VHL	JHU13498.P141F01	203	212	33	33	40	23	170	179	7.478	6.15152	169.5	0.5	0.00294985
20	10	41	VNN1	JHU10358.P188A09	242	241	37	37	48	33	205	204	5.848	6.54054	196.5	8.5	0.043257
20	10	42	VNN1	JHU10358.P188A09	225	238	37	37	47	32	188	201	5.969	6.08108	196.5	8.5	0.043257
17	29	29	VPS13B_frag	JHU08730.P178H10	213	233	33	33	41	26	180	200	7.385	6.45455	164.5	15.5	0.0942249
17	29	30	VPS13B_frag	JHU08730.P178H10	182	214	33	33	41	26	149	181	6.654	5.51515	164.5	15.5	0.0942249
18	11	45	VWA5A	JHU11757.P191F06	446	478	34	34	40	23	412	444	19.043	13.1176	390	22	0.0564103
18	11	46	VWA5A	JHU11757.P191F06	402	404	34	34	41	25	368	370	14.52	11.8235	390	22	0.0564103
5	12	33	WASF2	JHU05846.P061G06	189	202	31	31	40	27	158	171	6	6.09677	156	2	0.0128205
5	12	34	WASF2	JHU05846.P061G06	186	208	32	32	41	30	154	176	5.567	5.8125	156	2	0.0128205
1	6	55	WBSCR27	JHU03741.P039G01	356	364	33	33	43	29	323	331	11.069	10.7879	302.5	20.5	0.0677686
1	6	56	WBSCR27	JHU03741.P039G01	316	324	34	34	45	33	282	290	8.455	9.29412	302.5	20.5	0.0677686
4	10	53	WDFY2	JHU03450.P036A09	204	229	34	34	45	31	170	195	5.935	6	160	10	0.0625
4	10	54	WDFY2	JHU03450.P036A09	185	204	35	35	44	28	150	169	5.714	5.28571	160	10	0.0625
5	31	57	WDR54	JHU07386.P080H08	1036	1136	34	34	41	24	1002	1102	45.625	30.4706	951	51	0.0536278
5	31	58	WDR54	JHU07386.P080H08	934	956	34	34	41	24	900	922	38.125	27.4706	951	51	0.0536278
6	20	31	WIPI1	JHU05847.P061E03	210	238	34	34	41	25	176	204	7.88	6.17647	173	3	0.017341
6	20	32	WIPI1	JHU05847.P061E03	204	218	34	34	42	24	170	184	7.333	6	173	3	0.017341
17	3	51	WNT8B	JHU19064.P193H07	445	483	34	34	44	30	411	449	14.633	13.0882	393	18	0.0458015
17	3	52	WNT8B	JHU19064.P193H07	409	434	34	34	44	30	375	400	13	12.0294	393	18	0.0458015
13	15	17	WWP1	JHU12347.P129H10	459	500	32	32	39	26	427	468	17.731	14.3438	402	25	0.0621891
13	15	18	WWP1	JHU12347.P129H10	410	534	33	33	40	26	377	501	19	12.4242	402	25	0.0621891
24	1	31	XDH	JHU18042.P223B01	2323	2290	40	40	62	112	2283	2250	19.893	58.075	2101	182	0.0866254
24	1	32	XDH	JHU18042.P223B01	1957	1914	38	38	52	56	1919	1876	33.25	51.5	2101	182	0.0866254
1	23	31	XM_008974131.2_frag	JHU02004.P021H04	213	223	33	33	40	25	180	190	7.32	6.45455	165.5	14.5	0.0876133
1	23	32	XM_008974131.2_frag	JHU02004.P021H04	184	204	33	33	39	24	151	171	6.875	5.57576	165.5	14.5	0.0876133
18	1	47	XM_009242791.1_frag	JHU11839.P191F09	279	326	33	33	40	22	246	293	13	8.45455	254.5	8.5	0.0333988
18	1	48	XM_009242791.1_frag	JHU11839.P191F09	296	310	33	33	41	31	263	277	8.677	8.9697	254.5	8.5	0.0333988
16	6	43	XM_011541285.1_frag	JHU14412.P151A01	217	242	36	36	46	31	181	206	6.323	6.02778	171.5	9.5	0.0553936
16	6	44	XM_011541285.1_frag	JHU14412.P151A01	199	226	37	37	47	31	162	189	5.774	5.37838	171.5	9.5	0.0553936
20	4	39	XRCC4	JHU03452.P187A07	204	214	38	38	49	32	166	176	5.156	5.36842	167	1	0.00598802
20	4	40	XRCC4	JHU03452.P187A07	206	209	38	38	50	34	168	171	4.676	5.42105	167	1	0.00598802
24	6	11	YEATS2	JHU16783.P207A09	356	354	37	37	46	28	319	317	11	9.62162	300	19	0.0633333
24	6	12	YEATS2	JHU16783.P207A09	317	337	36	36	46	30	281	301	9.7	8.80556	300	19	0.0633333
1	26	7	YEATS4	JHU06332.P005G04	1671	2120	34	34	42	41	1637	2086	50.683	49.1471	1521.5	115.5	0.0759119
1	26	8	YEATS4	JHU06332.P005G04	1440	1519	34	34	43	41	1406	1485	36	42.3529	1521.5	115.5	0.0759119
4	6	43	YKT6	JHU02973.P031A01	285	315	35	35	45	30	250	280	9	8.14286	230	20	0.0869565
4	6	44	YKT6	JHU02973.P031A01	247	276	37	37	49	44	210	239	5.159	6.67568	230	20	0.0869565
11	9	11	ZADH2	JHU08252.P086D09	671	696	36	36	45	28	635	660	23.25	18.6389	607	28	0.0461285
11	9	12	ZADH2	JHU08252.P086D09	614	637	35	35	45	27	579	602	21.926	17.5429	607	28	0.0461285
18	14	33	ZBTB47	JHU19657.P182E06	447	535	34	34	40	22	413	501	22.5	13.1471	380	33	0.0868421
18	14	34	ZBTB47	JHU19657.P182E06	380	390	33	33	39	21	347	357	16.714	11.5152	380	33	0.0868421
2	14	45	ZCCHC7	JHU02874.P030E06	304	328	34	34	42	26	270	294	11	8.94118	252.5	17.5	0.0693069
2	14	46	ZCCHC7	JHU02874.P030E06	270	281	35	35	42	26	235	246	9.192	7.71429	252.5	17.5	0.0693069
1	17	9	ZMAT4	JHU00572.P006H07	290	357	32	32	39	24	258	325	13.25	9.0625	242	16	0.0661157
1	17	10	ZMAT4	JHU00572.P006H07	257	311	31	31	39	26	226	280	10.462	8.29032	242	16	0.0661157
7	8	29	ZNF358	JHU05563.P058C09	330	342	36	36	45	26	294	306	11.423	9.16667	286	8	0.027972
7	8	30	ZNF358	JHU05563.P058C09	314	358	36	36	46	26	278	322	12	8.72222	286	8	0.027972
7	22	21	ZNF385A	JHU05180.P054C07	477	498	37	37	45	26	440	461	17.423	12.8919	408.5	31.5	0.0771114
7	22	22	ZNF385A	JHU05180.P054C07	412	430	35	35	45	28	377	395	13.75	11.7714	408.5	31.5	0.0771114

## Sheet: Page 2
Supplementary Data 5.PTEN probed HPM data. Page 2, PTEN binding proteins revealed by HPM.
Name
AADAT
ABI1
GALE
ABHD16B
ABHD4
ABHD5
FAS
ABI3
ABTB1
PSMB6
BRAT1
ME3
PRSS42
ACSBG1
ACSF2
CUTA
ACSL6
UBE2Z
DMRTB1_frag
ADCK4
ADH1B
C1orf94
AFAP1L2
PAPSS2
TLE1
AGT
AICDA
AIFM3
FGF22
AKR7A3
FAM120B
ALDH16A1
ALDH1L1
NAT6
ALDH4A1
SEC14L5
ALOX12B
ALOX5
ALOXE3
AMBN
MYDGF
AMTN
ANAPC15
IGKC
ANGPT2
VPS26B
ANKRD13D
ANKRD29
Mbd4
TMOD2
APBA1
APEH
APIP
APOE
APPL2
RPSA
ARHGAP1
TPRX1
SRMS
ARHGEF28_frag
ARMC4
ARNTL
MTRF1L
ARPC3
UBE2D3
ASB17
ASS1
ASTL
ATCAY
ATF6
ATG10
ATP5C1
C20orf195
PIK3C3
ATPAF2
B3GNT8
DCX
EPS8L1
BC002963
BC031259.1_frag
Gsc2
BC047522.1_frag
RFX4
BC054893.1_frag
BC071784_frag
BC089418
BLVRA
LONP1
HNRNPC
IGHG1
CTRL
BRD9
BTC
RD3
C11orf16
C11orf45
C11orf73
C17orf75
TAPBP_frag
C1orf123
LAP3
KAAG1
C1QBP
C1QL2
ANGPT1
C1QTNF8
ZNF687
CABP4
UBAP2
C6orf118
C8orf82
MAGEB6
OGFRL1
PDE1B
CALCOCO1
CALML3
CAMK4
CAMKK1
CAMKK2
CAP1
CAPN13
CARM1
CCBL2
FCHSD1
SEC14L3
CCDC36
HMCES
UCP3
CCT7
CCT8L2
CD209
CDC27
CDK17
IGL@
CELF6
CLDN8
CLEC18C
CLP1
CLPP
CNIH2
CNOT4
CNOT8
ATPAF1
COL15A1
CSNK2B
PDE1A
COL6A1
COL8A1
COL9A3
AP2M1
COQ9
CPA1
CPEB2
OSGIN1
CPSF4
RBMS1
CRACR2B
FGF20
CREG2
CRYAA
CRYL1
GPATCH3
KJ906410
MTERF4
PTPN3
CT47A1
CTBP1
SEPHS1
SPRTN
CTSO
CTSW
SQSTM1
CXorf21
ARHGAP17
VWA8
DAPP1
SLC30A6_frag
DAZAP1
DLG4
DCTD
HSF2
ZNF488
GNL1
DDO
DDX28
C19orf73
NR_002925.2_frag
TAPBP
DENND5A
NIP7
DHFR
MMAB
DHRS13
SLC25A30
DIABLO
DKK2
LDOC1
IFIT5
DMP1
DMRT2
SLC22A31
SPRY1
DNAJA4
DNAJB2
DNAJB4
DPCD
DPH2
DPY30
FTMT
SF3B4
EBF1
NACC1
NDUFV2
P2RX7
PTPMT1
EEF1G
EGFR
MARCH9
ST6GALNAC4
EIF4B
EIF4EBP1
ELAVL4
ELP5
EMCN
EPB41
EPB41L1
COL10A1
TLE4
HSF5
ERCC6L2
ETV7
EWSR1
EXOC3
EYA1
RNMTL1
LNX1
FAHD2B
FAM104B
FAM109A
MMP3
LETM1
FAM129A
FAM131B
ESM1
FAM131C
GTPBP3
FAM216A
GCLM
FAM220A
FAM29A
GDI2
NAMPT
FAM96A
FAM9C
FARSB
HNRNPK
FBLN7
ASAP2
FBXO21
FBXW5_frag
FCER1A
C1QL1
NQO1
GFOD2
FTL
IL12RB1
FKBP15
FMO5
FOXC2
LCN8
FSIP1
FSTL3
FTH1
PSG7
LGALS14
GAB1
GADD45G
FRAT2
GORASP2
TERF1
GAMT
GAPDH
GAPDHS
GARS
TIAL1
GATSL2
GCDH
PRM1
LRPPRC
GDPGP1
GEMIN8
PFKP
GLUL
GLYATL2
GMDS
GMEB1
GMPPB
NEDD4L
GNMT
GNPDA1
DCDC2
GOT1
MS4A8
GPD1
NEU4
GPS1
GPT2
PRKCZ
GSN
KRTAP13-3
GSTA3
GSTK1
AMOTL2_frag
DGKQ
HSD17B7
GYS1
H1FX
HAO1
PHC1
HEATR3
TMEM116
HEPACAM
IVD
HGS
HIP1R
RALYL
HK1
HLCS
C1QTNF9B
RAB11A
INPP5D
RAB17
CSTF1
KCNAB2
HNRNPD
ABCA8
RALY
HPR
HRAS
HSCB
NOS1
SPSB2
HSD3B1
HSD3B2
PEX7
AKR1C1
HSFY1
HSP90B1
HSPA1A
HSPA2
HSPA6
HSPA8
HSPB6
PBXIP1
PSMA2
PRB1
IDO1
IDO2
IFFO1
PDK1
IGHA1
IGHA2
RAB34
ADAT3
ARHGEF16
HEMK1
TAB2
D2HGDH
PCBP4
FAM49B
IGHG3
U2AF2
TCP1
SNX9
IRF2BP2
SMRP1
SMUG1
IGKV1OR2-108
ZNF784
IKBKE
NAALAD2
EIF3L
IMPDH2
F7
IRF2BP1
KISS1
Irx5
SAMD4B
ITCH
ITIH2
ITIH3
NOS3
SPRR3
JHU18929
NME4
KCMF1
KCNAB1
EFHC1
ZNF221
KCTD17
KDM1A
MLEC
KDM5C
KDM6A
HNRNPU
MYL10
KIAA1147
KIF7
ESD
KJ901885
KJ902480.1_frag
KJ905804
PRR35
KLC2
KLF7
FAM21A
KLHL26
F13A1
CCDC9
KRTAP19-5
KRTAP20-1
KRTAP6-1
KXD1
L3HYPDH
LACE1
CELF4
LAPTM4A
EBI3
LARP4
BAG6
LAX1
LCE3A
PCOLCE
ABCA2
GSTA2
DDC
CRYZ
RIN1
LGI3
LGI4
EIF2B5
Lin28a
LINC01126_frag
KDM4D
USP17L22_frag
TXNDC5
LTA4H
MAGEA1
MAGEA8
MAGEA9
NFS1
MAGEB4
KRTAP19-3
MAGEC2
MAGI1
MAN2B1
MAPK10
MAPK7
BNC1
MARCKSL1
MASP1
MATR3
PLEK
MBNL3
MCCC1
SAMD4A
CCT4
BZW2
CHRD
MIC13
PDK3
MVK
MLF2
ALDOC
MNT
MPPED2
MPST
MSI2
MSRB2
MTG2
MTHFD1
MUTYH
MYCL
N4BP1
NADSYN1
NCL
NCOA2
NDUFAF5_frag
NEIL2
NFKB2
NIF3L1
NIPSNAP3B
NLN
NME2
NMRK2
NOL4
NOSTRIN
NPAS1
NRM
NSG1
NT5C3A
NUDT14
NUP62CL
OAS2
ODAM_frag
ODF3L1
OGFR
OLA1
OLFML2B
OXCT1
PAIP2
PALD1
PAPSS1
PAQR4
PARP11
PARP8
PBDC1
PCGF2
PCK2
PCYT1B
PCYT2
PDCD6
PDE9A
PDHA2
PDHB
PDIA2
PDSS2
PDXDC1
PEX2
PEX26
PFKM
PGD
PGK1
PGM2
PGPEP1
PHB2
PHYHIPL
PKM
PLA2G6
PLCD1
PLEKHA1
PLEKHJ1
PLEKHM2_frag
PNKD
PNP
PPA2
PPM1F
PPM1M
PPP1R1A
PPP1R3C
PPP2R2B
PRB4
Prdm9
PRDX2
PRICKLE3
PRKACB
PRMT3
PRPSAP2
PRSS38
PRSS48
PSAT1
PSMA3
PSMB5
PSMC3
PSMD7
PTBP3
PTGR2
PTPN2
PUF60
PUS7L
PYCR1
PYCR2
Q6ir13_frag
QARS
QKI
RAB14
RAB20
RAB39A
RAB5A
RAB6B
RAN
RASAL3
RASSF7
RBFOX2
RBM42
RBMS3
RCHY1
RERGL
RFX3
RGCC
RGP1
RHOXF2
RNF220
RNH1
RNPEP
RPUSD2
RSPO1
RSPO4
RTN2
RUBCN
RUSC1
RUVBL2
S100B
SAMHD1
SARS2
SCD
SCLT1
SCYL1
SDHAF2
SDS
SEC13
SEPSECS
SESN2
SF3A1
SFXN1
SGK3
SH3BGR
SHCBP1
SHPK
SIRPB1
SLC23A1
SLC25A24
SMAP1
SMARCC1
SMPD3
SMS
SNAI3
Snpc4
SNX15
SNX32
SNX33
SPP1
SPP2
SRRT
SS18L1
SSBP3
SUCLG2
SULT1A1
SULT2A1
SULT4A1
Supt6h
TAF7
TBC1D9B
TBX10
TCAF1
TCEA1
TCF24
TCF7L1
TEKT5
TEX13A
TEX33
TFAP2E
THG1L
THOC1
TIA1
TIMP1
TKFC
TKT
TMPO
TMX2
TNNC2
TNS1
TNS4_frag
TOLLIP
TPD52L2
TRIM68
TRIM74
TSPYL6
TSTA3
TUBA8
TUBB3
TUBD1
TUFM
TXNDC12
UBAP1
UBE2Q2_frag
UBE3A
UGP2
UNC119
UQCRC2
USH1C
USP14
USP4
USP7
VASP
VAT1L
VGLL3
VHL
VNN1
VPS13B_frag
VWA5A
WASF2
WBSCR27
WDFY2
WDR54
WIPI1
WNT8B
WWP1
XDH
XM_008974131.2_frag
XM_009242791.1_frag
XM_011541285.1_frag
XRCC4
YEATS2
YEATS4
YKT6
ZADH2
ZBTB47
ZCCHC7
ZMAT4
ZNF358
ZNF385A
